# Supplementary material for: The mining and construction of a knowledge base for gene-disease association in mitochondrial diseases
Source: Sci Rep. 2021 Dec 13;11:23909. doi: 10.1038/s41598-021-03249-0 (PMC8668972; doi:10.1038/s41598-021-03249-0)
Supplement: Supplementary file 2 — Supplementary Information 2. [file 41598_2021_3249_MOESM2_ESM.txt]

DiseaseName	Alias
3-Hydroxy-3-Methylglutaryl-Coa Synthase-2 Deficiency	Hmg-Coa Synthase Deficiency|Mitochondrial Hmg-Coa Synthase Deficiency|Hmg-Coa Synthase-2 Deficiency|Hmgcs2 Deficiency|Hmgcs2d|Mitochondrial 3-Hydroxy-3-Methylglutaryl-Coa Synthase 2 Deficiency|3-Hydroxy-3-Methylglutaryl-Coa Synthase Deficiency, Type 2|3-Hydroxy-3-Methylglutaryl-Coa Synthase 2 Deficiency|3-Hydroxy-3-Methylglutaryl-Coa Synthase Deficiency|Hmgcs Deficiency
3-Methylglutaconic Aciduria	3-Methyl Glutaconic Aciduria
3-Methylglutaconic Aciduria, Type I	3-Methylglutaconyl-Coa Hydratase Deficiency|3-Methylglutaconic Aciduria Type 1|Mga1|3mg-Coa Hydratase Deficiency|Mga Type I|Mgca1|3 Methylglutaconyl Coa Hydratase Deficiency|3-Mg-Coa-Hydratase Deficiency|Mga, Type I|Megaloblastic Anemia Due to Inborn Errors of Metabolism|3-Alpha-Methylglutaconyl-Coa Hydratase Deficiency|3 Alpha Methylglutaconic Aciduria Type I|3-Alpha-Methylglutaconic Aciduria Ty…
3-Methylglutaconic Aciduria, Type Iii	Optic Atrophy|3-Methylglutaconic Aciduria Type 3|Costeff Syndrome|Mga3|Costeff Optic Atrophy Syndrome|Infantile Optic Atrophy with Chorea and Spastic Paraplegia|Optic Atrophy Plus Syndrome|Autosomal Recessive Optic Atrophy Plus Syndrome|Autosomal Recessive Optic Atrophy Type 3|3-Methylglutaconic Aciduria Type Iii|Opa3 Defect|Iraqi Jewish Optic Atrophy Plus|Mga, Type Iii|Mga Type Iii|Mgca3|Optic A…
Abducens Nerve Disease	Sixth Nerve Palsy|Abducens Nerve Diseases|Cranial Nerve Vi Palsy|Lateral Rectus Muscle Innervation Disorder|Lateral Rectus Muscle Denervation Paresis|Sixth or Abducens Nerve Palsy|Sixth Cranial Nerve Disorder|Cranial Mononeuropathy Vi|Sixth Cranial Nerve Palsy|Abducens Nerve Weakness|Vith Nerve Paralysis|Abducens Nerve Palsy|Vith Nerve Disorder|6th Nerve Palsy|Vi Nerve Palsy
Acanthocephaliasis
Aceruloplasminemia	Hypoceruloplasminemia|Cerebellar Ataxia|Hemosiderosis, Systemic, Due to Aceruloplasminemia|Familial Apoceruloplasmin Deficiency|Hereditary Ceruloplasmin Deficiency|Deficiency of Ferroxidase|Systemic Hemosiderosis Due to Aceruloplasminemia|Ceruloplasmin Deficiency|Hypoceruloplasminemia, Hereditary|Acerulop
Acute Cervicitis
Acute Hemorrhagic Leukoencephalitis	Ahl|Leukoencephalitis, Acute Hemorrhagic|Acute Haemorrhagic Leucoencephalitis of Weston Hurst|Acute Necrotizing Hemorrhagic Leukoencephalitis|Acute Hemorrhagic Encephalomyelitis|Weston-Hurst Syndrome|Ahle
Acute Retrobulbar Neuritis	Retrobulbar Neuritis
Adenosquamous Bile Duct Carcinoma	Bile Duct Adenosquamous Carcinoma
Adiposis Dolorosa	Dercum Disease|Dercum's Disease|Adipose Tissue Rheumatism|Lipomatosis Dolorosa|Adiposalgia|Dercum-Vitaut Syndrome|Anders Syndrome|Morbus Dercum
Alpha-Methylacetoacetic Aciduria	Beta-Ketothiolase Deficiency|3-Ketothiolase Deficiency|Mitochondrial Acetoacetyl-Coa Thiolase Deficiency|3-Oxothiolase Deficiency|Alpha-Methylacetoaceticaciduria|Mat Deficiency|T2 Deficiency|2-Methyl-3-Hydroxybutyricacidemia|Beta Ketothiolase Deficiency|Pseudo-Zellweger Syndrome|Mitochondrial 2-Methylacetoacetyl-Coa Thiolase Deficiency - Potassium Stimulated|Mitochondrial Acetoacetyl-Coenzyme a T…
Alveolar Echinococcosis	Echinococcus Multilocularis Infection|Echinococcosis|Multilocular Hydatid|Small Fox Tapeworm|Alveolococcosis
Alzheimer Disease	Alzheimer's Disease|Presenile and Senile Dementia|Familial Alzheimer Disease|Ad|Alzheimer Disease, Late-Onset, Susceptibility to|Alzheimer Disease, Susceptibility to|Alzheimer Disease 1, Familial|Alzheimer Disease, Early-Onset, with Cerebral Amyloid Angiopathy|Early-Onset Alzheimer Disease with Cerebral Amyloid Angiopathy|Primary Senile Degenerative Dementia|Autosomal Dominant Alzheimer Disease|D…
Alzheimer Disease Mitochondrial	Alzheimer Disease, Susceptibility to, Mitochondrial|Ad-Mt
Amblyopia
Amelogenesis Imperfecta, Type Iv	Amelogenesis Imperfecta Type 4|Aihht|Ai4|Amelogenesis Imperfecta, Hypomaturation-Hypoplastic Type, with Taurodontism|Amelogenesis Imperfecta Hypomaturation-Hypoplastic Type with Taurodontism|Amelogenesis Imperfecta, Hypomaturation-Hypoplastic Type, with Taurodontism; Aihht|Hypomaturation-Hypoplastic Amelogenesis Imperfecta with Taurodontism|Amelogenesis Imperfecta Hypoplastic-Hypomaturation with …
Amyloidosis, Hereditary, Transthyretin-Related	Transthyretin Amyloidosis|Familial Amyloid Polyneuropathy|Transthyretin Amyloid Polyneuropathy|Transthyretin Amyloid Neuropathy|Ttr Amyloid Neuropathy|Type I Familial Amyloid Polyneuropathy|Familial Amyloid Polyneuropathy Type I|Familial Transthyretin Amyloidosis|Hereditary Attr Amyloidosis|Attrv122i Amyloidosis|Fap|Familial Amyloid Polyneuropathy, Portuguese-Swedish-Japanese Type|Transthyretin-R…
Amyotrophic Lateral Sclerosis 1	Amyotrophic Lateral Sclerosis|Amyotrophic Lateral Sclerosis Type 1|Lou Gehrig Disease|Als|Charcot Disease|Als1|Amyotrophic Lateral Sclerosis, Susceptibility to|Lou Gehrig's Disease|Familial Amyotrophic Lateral Sclerosis|Motor Neuron Disease|Fals|Mnd|Amyotrophic Lateral Sclerosis 1, Autosomal Dominant|Motor Neuron Disease, Amyotrophic Lateral Sclerosis|Amyotrophic Lateral Sclerosis 1, Familial; Fa…
Aortic Valve Disease 1	Bicuspid Aortic Valve|Aortic Valve Disease|Aortic Valve Disorder|Abnormality of the Aortic Valve|Familial Bicuspid Aortic Valve|Bicuspid Aortic Valve Disease|Aortic Valve Calcification|Aovd1|Bav|Aortic Valve, Calcification of|Calcification of Aortic Valve|Aortic Valve Disease, Type 1|Aortic Valve Disease; Aovd|Bicuspid Aortic Valve; Bav|Aortic Stenosis, Calcific|Calcific Aortic Stenosis|Aortic Va…
Articulation Disorder	Articulation Disorders|Phonological Disorder|Articulation Impairment|Speech Sound Disorders
Ataxia and Polyneuropathy, Adult-Onset	Adult-Onset Ataxia and Polyneuropathy|Ataxia|Apao
Ataxia Neuropathy Spectrum	Sensory Ataxic Neuropathy, Dysarthria, and Ophthalmoparesis|Sensory Ataxia Neuropathy Dysarthria and Ophthalmoplegia|Mitochondrial Recessive Ataxia Syndrome|Ataxia Neuropathy Spectrum Disorders|Sando|Miras|Ans
Atrial Tachyarrhythmia with Short Pr Interval	Lown-Ganong-Levine Syndrome|Syndrome of Short P-R Interval, Normal Qrs Complexes, and Supraventricular Tachycardias|Lgl Syndrome
Auditory Agnosia
Auditory Neuropathy Spectrum Disorder	Auditory Neuropathy|Auditory Dys-Synchrony|Auditory Dyssynchrony|Ansd
Auditory System Disease	Ear Diseases|Ear and Mastoid Disease
Autoimmune Lymphoproliferative Syndrome	Alps|Canale-Smith Syndrome|Autoimmune Lymphoproliferative Syndrome, Type Ia|Autoimmune Lymphoproliferative Syndrome, Type Ib|Autoimmune Lymphoproliferative Syndrome, Type 1b|Autoimmune Lymphoproliferative Syndrome, Type 1a|Autoimmune Lymphoproliferative Syndrome, Type I, Autosomal Dominant|Autoimmune Lymphoproliferative Syndrome Type 1, Autosomal Dominant|Autoimmune Lymphoproliferative Syndrome T…
Autonomic Peripheral Neuropathy	Peripheral Autonomic Nervous System Diseases
Autosomal Dominant Nonsyndromic Deafness	Deafness, Autosomal Dominant|Autosomal Dominant Deafness
Autosomal Dominant Non-Syndromic Intellectual Disability 27	Autosomal Dominant Mental Retardation 27|Mrd27
Autosomal Recessive Pyridoxine-Refractory Sideroblastic Anemia 2	Refractory Anemia with Ringed Sideroblasts|Acquired Idiopathic Sideroblastic Anemia|Primary Acquired Sideroblastic Anemia|Aisa|Autosomal Recessive Pyridoxine-Refractory Sideroblastic Anaemia 2|Pyridoxine-Refractory Autosomal Recessive Sideroblastic Anaemia|Pyridoxine-Refractory Autosomal Recessive Sideroblastic Anemia|Sideroblastic Anemia Pyridoxine-Refractory Autosomal Recessive|Pyridoxine Refra…
Bart-Pumphrey Syndrome	Knuckle Pads, Leukonychia, and Sensorineural Deafness|Knuckle Pads, Deafness and Leukonychia Syndrome|Knuckle Pads-Leukonychia-Sensorineural Deafness-Palmoplantar Hyperkeratosis Syndrome|Knuckle Pads-Leukonychia-Sensorineural Deafness-Palmoplantar Keratoderma Syndrome|Knuckle Pads-Leukonychia-Sensorineural Hearing Loss-Palmoplantar Hyperkeratosis Syndrome|Knuckle Pads-Leukonychia-Sensorineural He…
Basal Ganglia Disease	Basal Ganglia Diseases|Abnormality of the Basal Ganglia|Basal Ganglia Disorders
Baylisascariasis	Infection by Baylisascaris
Biparental Mitochondrial Dna Transmission
Body Mass Index Quantitative Trait Locus 11	Obesity|Obesity, Early-Onset, Susceptibility to|Leanness, Inherited|Obesity, Severe, and Type Ii Diabetes|Obesity, Susceptibility to, Bmiq11|Obesity, Mild, Early-Onset|Obesity, Association with|Obesity, Late-Onset|Obesity , Susceptibility to|Obesity, Susceptibility to|Obesity, Early-Onset|Obesity, Severe|Obesity Bmiq11|Bmiq11
Brain Angioma	Brain Hemangioma
Breast Benign Neoplasm
Camptodactyly 1	Camptodactyly of Finger|Camptodactyly and Knuckle Pads|Camptodactyly of Fingers|Campd1
Carbonic Anhydrase Va Deficiency	Ca-Va Deficiency|Hyperammonemic Encephalopathy Due to Carbonic Anhydrase Va Deficiency|Hyperammonemia Due to Carbonic Anhydrase Va Deficiency|Mitochondrial Carbonic Anhydrase Va Deficiency|Carbonic Anhydrase Va Deficiency, Hyperammonemia Due to|Ca5ad
Carbuncle	Carbuncle and Furuncle of Any Part of Face Except Eye|Carbuncle and Furuncle of Upper Arm and Forearm|Carbuncle and Furuncle of Leg Except Foot|Carbuncle and Furuncle of Gluteal Region|Carbuncle and Furuncle of Buttock|Carbuncle and Furuncle of Trunk|Carbuncle and Furuncle of Face|Carbuncle and Furuncle of Foot|Carbuncle and Furuncle of Hand|Carbuncle and Furuncle of Neck
Cardiac Arrest	Cardiopulmonary Arrest|Circulatory Arrest|Heart Arrest
Cardiomyopathy, Infantile Histiocytoid	Histiocytoid Cardiomyopathy|Foamy Myocardial Transformation of Infancy|Infantile Histiocytoid Cardiomyopathy|Infantile Xanthomatous Cardiomyopathy|Oncocytic Cardiomyopathy|Infantile Cardiomyopathy with Histiocytoid Change|Cardiomyopathy, Infantile Xanthomatous|Cardiomyopathy Infantile Xanthomatous|Cardiomyopathy, Focal Lipid|Focal Lipid Cardiomyopathy|Cardiomyopathy Focal Lipid|Cardiomyopathy, On…
Cardiomyopathy, Infantile Hypertrophic	Infantile Hypertrophic Cardiomyopathy|Cmhi
Cataract	Cataracts
Cercarial Dermatitis	Cutaneous Schistosomiasis|Swimmer's Itch|Sea Bather's Eruption
Cerebral Angioma	Hemangioma of Cerebrum|Cerebral Hemangioma
Cervicitis	Uterine Cervicitis
Charcot-Marie-Tooth Disease	Hereditary Motor and Sensory Neuropathy|Hmsn|Cmt|Pma|Charcot-Marie-Tooth Hereditary Neuropathy|Hereditary Motor and Sensory Neuropathies|Cmt - Charcot-Marie-Tooth Disease|Charcot-Marie-Tooth Syndrome|Charcot Marie Tooth Disease|Peroneal Muscular Atrophy
Charcot-Marie-Tooth Disease/hereditary Motor and Sensory Neuropathy	Charcot-Marie-Tooth Hereditary Neuropathy|Cmt/hmsn
Charcot-Marie-Tooth Hereditary Neuropathy	Distal Spinal Muscular Atrophy|Distal Hereditary Motor Neuropathy|Dhmn|Dsma|Hereditary Motor/sensory Neuropathy|Spinal Muscular Atrophy Distal|Charcot-Marie-Tooth Disease|Hmsn
Chronic Granulomatous Disease	Granulomatous Disease, Chronic|Cgd|Autosomal Recessive Chronic Granulomatous Disease|X-Linked Chronic Granulomatous Disease|Granulomatous Disease, Chronic, X-Linked|Chronic Granulomatous Disorder|Chronic Septic Granulomatosis|Granulomatous Disease Chronic|Congenital Dysphagocytosis|Bridges-Good Syndrome|Quie Syndrome
Chronic Meningitis
Chronic Progressive External Ophthalmoplegia	Progressive External Ophthalmoplegia|Cpeo|Ophthalmoplegia, External, Progressive, Chronic|Ophthalmoplegia, Chronic Progressive External|Peo
Cloacal Exstrophy	Omphalocele, Exstrophy of the Cloaca, Imperforate Anus, and Spinal Defects Complex|Omphalocele, Exstrophy of the Cloaca, Imperforate Anus, and Spinal Defects|Omphalocele-Cloacal Exstrophy-Imperforate Anus-Spinal Defect Syndrome|Omphalocele - Cloacal Exstrophy - Imperforate Anus - Spinal Defect|Cloacal Exstrophy Sequence|Oeis Complex
Coccidiosis	Intestinal Coccidiosis|Enteric Coccidiosis
Coenurosis	Coenuriasis
Coffin-Siris Syndrome 1	Coffin-Siris Syndrome|Fifth Digit Syndrome|Hypertrichosis, Hyperkeratosis, Mental Retardation, and Distinctive Facial Features|Mental Retardation, Autosomal Dominant 12|Mrd12|Css1|Css|Dwarfism-Onychodysplasia|Hhid|Hypertrichosis, Hyperkeratosis, Mental Retardation, and Distinctive Facial Features; Hhid|Intellectual Disability with Absent Fifth Fingernail and Terminal Phalanx|Mental Retardation wi…
Col4a1-Related Familial Vascular Leukoencephalopathy	Col4a1-Related Retinal Arteriolar Tortuosity-Infantile Hemiparesis-Autosomal Dominant Leukoencephalopathy Syndrome|Col4a1-Related Brain Small Vessel Disease with Hemorrhage|Autosomal Dominant Retinal Arteriolar Tortuosity, Infantile Hemiparesis, and Leukencephalopathy|Brain Small Vessel Disease with or Without Ocular Anomalies|Brain Small Vessel Disease with Axenfeld-Riegar Anomaly|Leukoencephalo…
Coloboma, Ocular, with or Without Hearing Impairment, Cleft Lip/palate, and/or Mental Retardation	Uveal Coloboma-Cleft Lip and Palate-Intellectual Disability|Cob1|Coloboma-Microphthalmos Syndrome Associated with Sensorineural Hearing Loss, Hematuria, and Cleft Lip/palate|Coloboma-Microphthalmos Syndrome|Ocular Coloboma with or Without Hearing Impairment, Cleft Lip/palate, and/or Mental Retardation|Uveal Coloboma-Cleft Lip/palate-Mental Retardation Syndrome|Coloboma, Cleft Lip-Palate and Menta…
Colon Neuroendocrine Neoplasm	Colonic Neuroendocrine Tumor
Colorectal Cancer	Colon Cancer|Colorectal Carcinoma|Colon Carcinoma|Colorectal Cancer, Susceptibility to|Carcinoma of Colon|Colonic Adenoma Recurrence, Reduced Risk of|Colon Cancer, Susceptibility to|Colon Cancer, Somatic|Colorectal Neoplasms|Colonic Neoplasms|Crc|Colorectal Cancer with Chromosomal Instability, Somatic|Colon Cancer, Advanced, Somatic|Cancer, Colorectal, Somatic|Colorectal Cancer, Somatic|Malignant…
Combined Oxidative Phosphorylation Deficiency 10	Coxpd10|Mitochondrial Hypertrophic Cardiomyopathy with Lactic Acidosis Due to Mto1 Deficiency|Cardiomyopathy, Infantile Hypertrophic Mitochondrial, and Lactic Acidosis|Infantile Hypertrophic Mitochondrial Cardiomyopathy and Lactic Acidosis|Cardiomyopathy Infantile Hypertrophic Mitochondrial and Lactic Acidosis|Combined Oxidative Phosphorylation Deficiency, Type 10|Combined Oxidative Phosphorylati…
Combined Oxidative Phosphorylation Deficiency 11	Coxpd11|Infantile Encephaloneuromyopathy Due to Mitochondrial Translation Defect|Encephaloneuromyopathy, Infantile, Due to Mitochondrial Translation Defect|Combined Oxidative Phosphorylation Deficiency, Type 11|Combined Oxidative Phosphorylation Defect Type 11
Combined Oxidative Phosphorylation Deficiency 28	Coxpd28|Neonatal Severe Cardiopulmonary Failure Due to Mitochondrial Methylation Defect|Combined Oxidative Phosphorylation Defect Type 28
Combined Oxidative Phosphorylation Deficiency 3	Coxpd3|Fatal Mitochondrial Disease Due to Combined Oxidative Phosphorylation Defect Type 3|Encephalomyopathy, Respiratory Failure, and Lactic Acidosis|Concentric Cardiomyopathy, Hypotonia, and Lactic Acidosis|Fatal Mitochondrial Disease Due to Coxpd3|Encephalomyopathy Respiratory Failure and Lactic Acidosis|Concentric Cardiomyopathy Hypotonia and Lactic Acidosis|Combined Oxidative Phosphorylation…
Combined Oxidative Phosphorylation Deficiency 6	Coxpd6|Mitochondrial Encephalomyopathy Due to Combined Oxidative Phosphorylation Defect 6|Severe X-Linked Mitochondrial Encephalomyopathy|Mitochondrial Encephalomyopathy Due to Coxpd6|Oxidative Phosphorylation Deficiency, Combined, Type 6|Encephalomyopathy, Mitochondrial, X-Linked|Encephalomyopathy Mitochondrial X-Linked
Combined Oxidative Phosphorylation Deficiency 7	Coxpd7|Severe C12orf65-Related Combined Oxidative Phosphorylation Defect|Severe C12orf65-Related Coxpd|Combined Oxidative Phosphorylation Deficiency, Type 7|Combined Oxidative Phosphorylation Defect Type 7
Combined Oxidative Phosphorylation Deficiency 8	Coxpd8|Cardiomyopathy, Hypertrophic Mitochondrial, Fatal Infantile|Cardiomyopathy Hypertrophic Mitochondrial Fatal Infantile|Combined Oxidative Phosphorylation Deficiency, Type 8|Combined Oxidative Phosphorylation Defect Type 8
Congenital Cytomegalovirus	Congenital Cytomegalovirus Infection|Fetal Cytomegalovirus Syndrome|Mother-to-Child Transmission of Cytomegalovirus Syndrome|Antenatal Cytomegalovirus Infection|Antenatal Cmv Infection
Congenital Myasthenic Syndrome	Congenital Myasthenia|Congenital Myasthenic Syndromes|Cms|Myasthenic Syndromes, Congenital|Congenital Myasthenic Syndrome Ib|Syndrome, Myasthenic, Congenital|Myasthenic Syndromes Congenital|Myasthenia - Congenital
Cortical Blindness	Blindness, Cortical
Cortical Deafness
Cortical Dysplasia, Complex, with Other Brain Malformations 2	Cdcbm2|Complex Cortical Dysplasia with Other Brain Malformations 2|Dysplasia ,cortical, Complex, with Other Brain Malformations, Type 2
Cranial Nerve Disease	Disorder of Cranial Nerve|Cranial Nerve Disorder|Cranial Nerve Diseases
Cyclic Vomiting Syndrome	Cyclical Vomiting Syndrome|Cvs|Abdominal Migraine|Familial Cyclic Vomiting Syndrome|Cyclical Vomiting|Periodic Vomiting
Cyclosporiasis	Cyclospora Infection|Cyclosporosis
Cystic Echinococcosis	Echinococcus Granulosus Infection of Lung|Echinococcus Granulosus Infection|Echinococcus Granulosus|Echinococcus Granulosus Infectious Disease of Thyroid|Echinococcus Granulosus Infectious Disease of Liver|Echinococcus Granulosus Infection of Thyroid|Echinococcus Granulosus Infectious Disease|Thyroid Echinococcus Granulosus|Liver Echinococcus Granulosus|Lung Echinococcus Granulosus|Unilocular Hyd…
Cysticercosis	Neurocysticercosis|Submacular Cysticercosis|Tapeworm Infection: Intestinal Taenia Solum|Intestinal Taenia Solium Infection|Tenia Solium Infectious Disease|Tapeworm Infection: Pork|Pork Tapeworm Infection|Tenia Solium Infection|Taeniasis
Cystoisosporiasis	Isosporiasis|Infection by Isospora Belli and Isospora Hominis|Isosporosis
Deafness, Aminoglycoside-Induced	Deafness, Mitochondrial, Modifier of|Aminoglycoside-Induced Deafness|Streptomycin Ototoxicity|Deafness, Streptomycin-Induced|Streptomycin-Induced Deafness|Dfni
Deafness, Autosomal Dominant 51	Autosomal Dominant Nonsyndromic Deafness 51|Chromosome 9q21.11 Duplication Syndrome|Dfna51|Deafness, Autosomal Dominant, Type 51|Autosomal Dominant Deafness 51
Deafness, Autosomal Recessive 26	Dfnb26|Autosomal Recessive Nonsyndromic Deafness 26|Deafness, Autosomal Recessive, 26|Autosomal Recessive Deafness 26
Deafness, Autosomal Recessive 4, with Enlarged Vestibular Aqueduct	Enlarged Vestibular Aqueduct|Dfnb4|Neurosensory Nonsyndromic Recessive Deafness 4|Autosomal Recessive Nonsyndromic Deafness 4|Enlarged Vestibular Aqueduct, Digenic|Enlarged Vestibular Aqueduct Syndrome|Nsrd4|Deafness, Autosomal Recessive, Type 4 , with Enlarged Vestibular Aqueduct|Autosomal Recessive Deafness 4 with Enlarged Vestibular Aqueduct|Non-Syndromic Sensorineural Deafness Autosomal Reces…
Deafness, Isolated, Due to Mitochondrial Transmission
Deafness, Nonsyndromic Sensorineural, Mitochondrial	Mitochondrial Non-Syndromic Sensorineural Hearing Loss|Mitochondrial Non-Syndromic Neurosensory Hearing Loss|Mitochondrial Non-Syndromic Sensorineural Deafness|Mitochondrial Nonsyndromic Sensorineural Deafness|Isolated Mitochondrial Sensorineural Hearing Loss|Mitochondrial Non-Syndromic Neurosensory Deafness|Isolated Mitochondrial Neurosensory Hearing Loss|Isolated Mitochondrial Sensorineural Dea…
Deafness, Sensorineural, Autosomal-Mitochondrial Type	Autosomal-Mitochondrial Sensorineural Deafness
Dementia	Presenile Dementia|Dementias
Dextrocardia	Heart Predominantly in Right Hemithorax
Diabetes and Deafness, Maternally Inherited	Midd|Maternally Inherited Diabetes and Deafness|Noninsulin-Dependent Diabetes Mellitus with Deafness|Diabetes-Deafness Syndrome, Maternally Transmitted|Diabetes-Deafness Syndrome Maternally Transmitted|Diabetes Mellitus, Type Ii, with Deafness|Ballinger-Wallace Syndrome|Niddm with Deafness|Maternally Transmitted Diabetes-Deafness Syndrome|Maternally-Inherited Diabetes and Hearing Loss|Mitochondri…
Diabetes Mellitus	Diabetes
Diabetes Mellitus, Noninsulin-Dependent	Insulin Resistance|Niddm|Diabetes Mellitus, Non-Insulin-Dependent|Type 2 Diabetes Mellitus|Noninsulin-Dependent Diabetes Mellitus|Insulin Resistance, Severe, Digenic|Diabetes Mellitus, Type 2|Diabetes Mellitus Type 2|Maturity-Onset Diabetes|Type 2 Diabetes|T2d|Hypertension, Insulin Resistance-Related, Susceptibility to|Diabetes Mellitus, Noninsulin-Dependent, Association with|Diabetes Mellitus, T…
Dicrocoeliasis	Disease Due to Dicrocoeliidae
Dientamoebiasis	Intestinal Trichomoniasis
Dilated Cardiomyopathy	Familial Dilated Cardiomyopathy|Idiopathic Dilation Cardiomyopathy|Primary Dilated Cardiomyopathy|Cardiomyopathy, Dilated|Idiopathic Dilated Cardiomyopathy|Congestive Cardiomyopathy|Dcm|Hypokinetic Dilated Cardiomyopathy, Familial|Primary Familial Dilated Cardiomyopathy|Cardiomyopathy, Familial Idiopathic|Familial Idiopathic Cardiomyopathy|Cardiomyopathy, Familial Dilated|Dilated Cardiomyopathy, …
Dipetalonemiasis	Dipetalonema Infections|Acanthocheilonema Perstans Infection|Infection by Dipetalonema Perstans|Dipetalonema Infectious Disease|Infection by Dipetalonema|Acanthocheilonemiasis|Mansonella Perstans
Diphyllobothriasis	Diphyllobothrium Infection|Infection by Bothriocephalus|Bothriocephalosis|Fish Tapeworm
Dirofilariasis	Dirofilaria Infectious Disease|Infection by Dirofilaria
Distal Arthrogryposis	Arthrogryposis Multiplex Congenita|Arthrogryposis|Arthrogryposis Multiplex Congenita Distal|Freeman-Sheldon Syndrome|Fibrous Ankylosis of Multiple Joints|Congenital Multiple Arthrogryposis|Multiple Congenital Arthrogryposis|Myodystrophia Fetalis Deformans|Arthrogryposis, Distal, Type 2b|Distal Arthrogryposis Syndrome|Congenital Arthromyodysplasia|Rocher-Sheldon Syndrome|Arthrogryposis Syndrome|Ar…
Drug-Induced Hearing Loss	Drug Induced Hearing Loss
Dystonia	Dystonic Disease|Dystonia Disorders|Dystonias
Dystonia 25	Dyt25|Autosomal Dominant Focal Dystonia, Dyt25 Type|Dystonia, Type 25|Dystonia-25
Dystonia, Childhood-Onset, with Optic Atrophy and Basal Ganglia Abnormalities	Dytoabg|Dyt29|Mitochondrial Enoyl Coa Reductase Protein-Associated Neurodegeneration Syndrome|Childhood-Onset Generalized Dystonia-Optic Atrophy Syndrome|Autosomal Recessive Childhood-Onset Dystonia, Dyt29 Type|Dystonia 29, Childhood-Onset; Dyt29|Dystonia 29, Childhood-Onset|Mepan Syndrome|Dystonia 29
Early Myoclonic Encephalopathy	Myoclonic Epilepsy|Epilepsies, Myoclonic|Myoclonic Seizure|Early Myoclonic Encephalopathy with Suppression-Bursts|Epileptic Seizures - Myoclonic|Epileptic Seizures, Myoclonic|Myoclonic Seizure Disorder|Myoclonia Epileptica
Eastern Equine Encephalitis	Eee|Encephalomyelitis, Eastern Equine|Neuroinvasive Eastern Equine Encephalitis Virus Infection|Eastern Equine Encephalomyelitis|Triple E
Echinococcosis	Hydatidosis|Echinococcosis, Pulmonary|Pulmonary Echinococcosis|Echinococcosis of Liver|Echinococcosis, Hepatic|Hepatic Echinococcosis|Echinococcal Disease|Liver Echinococcus|Hydatid Disease
Echinostomiasis	Infection by Echinochasmus
Electroclinical Syndrome	Electro-Clinical Syndrome
Encephalomyopathy, Mitochondrial, Due to Voltage-Dependent Anion Channel Deficiency
Encephalopathy Due to Defective Mitochondrial and Peroxisomal Fission 1	Encephalopathy, Lethal, Due to Defective Mitochondrial Peroxisomal Fission 1|Encephalopahty, Lethal, Due to Defective Mitochondrial Peroxisomal Fission|Empf1|Empf|Dnm1l-Related Encephalopathy Due to Mitochondrial and Peroxisomal Fission Defect|Encephalopathy, Lethal, Due to Defective Mitochondrial and Peroxisomal Fission|Encephalopahty, Lethal, Due to Defective Mitochondrial Peroxisomal Fission 1
Encephalopathy Due to Defective Mitochondrial and Peroxisomal Fission 2	Empf2|Mff-Related Encephalopathy Due to Mitochondrial and Peroxisomal Fission Defect|Leigh-Like Basal Ganglia Disease-Optic Atrophy-Peripheral Neuropathy Syndrome|Leigh-Like Encephalopathy-Optic Atrophy-Peripheral Neuropathy Syndrome
Encephalopathy Due to Mitochondrial and Peroxisomal Fission Defect
Endocervicitis
Endometrial Stromal Sarcoma	Ess|Endometrial Stromal Sarcoma, High Grade|Undifferentiated Endometrial Sarcoma|Stromal Sarcoma of the Corpus Uteri|Undifferentiated Stromal Sarcoma|Sarcoma, Endometrial Stromal|Sarcoma Endometrial Stromal
Endometrial Stromal Tumor	Endometrial Stromal Neoplasm|Endometrial Stromal Tumors
Enterobiasis	Oxyuriasis|Enterobius Vermicularis Infection|Pinworm Infection|Oxyuris Vermicularis Infection|Threadworm Infection
Eosinophilic Meningitis
Epidemic Typhus	Typhus|Murine Typhus|Epidemic Louse-Borne Typhus Fever Due to Rickettsia Prowazekii|Endemic Flea-Borne Typhus|Brill-Zinsser Disease|Flea-Borne Typhus|Endemic Typhus|Typhus Fever|Jail Fever|Typhus Group Rickettsial Disease|Louse-Borne [epidemic] Typhus|Typhus, Epidemic Louse-Borne|Epidemic Louse-Borne Typhus|Typhus, Endemic Flea-Borne|Exanthematic Typhus Fever|Louse-Borne Rickettsiosis|Flea-Borne …
Epilepsy	Epilepsy Syndrome|Epileptic Syndrome|Epilepsies
Epilepsy, Myoclonic Juvenile	Juvenile Myoclonic Epilepsy|Janz Syndrome|Jme|Myoclonic Epilepsy, Juvenile|Petit Mal, Impulsive|Ejm|Myoclonic Epilepsy, Juvenile, Susceptibility to, 1|Myoclonic Epilepsy, Juvenile 1|Susceptibility to Juvenile Myoclonic Epilepsy 1|Myoclonic Epilepsy, Juvenile; Jme|Myoclonic Epilepsy, Juvenile, 1|Adolescent Myoclonic Epilepsy|Juvenile Myoclonic Epilepsy 1|Epilepsy, Myoclonic, Juvenile|Juvenile Myoc…
Epileptic Encephalopathy, Early Infantile, 39	Hypomyelination, Global Cerebral|Agc1 Deficiency|Epileptic Encephalopathy with Global Cerebral Demyelination|Hereditary Central Nervous System Demyelinating Diseases|Early Infantile Epileptic Encephalopathy 39|Aspartate-Glutamate Carrier 1 Deficiency|Global Cerebral Hypomyelination|Eiee39|Mitochondrial Aspartate-Glutamate Carrier 1 Deficiency
Epileptic Encephalopathy, Early Infantile, 82	Got2 Deficiency|Eiee82|Glutamate Oxaloacetate Transaminase, Mitochondrial, Deficiency of|Deficiency of Mitochondrial Glutamate Oxaloacetate Transaminase
Episodic Ataxia	Isaacs Syndrome|Acquired Neuromyotonia|Neuromyotonia|Continuous Muscle Fiber Activity Syndrome|Quantal Squander Syndrome|Isaac-Mertens Syndrome|Isaacs' Syndrome|Isaac Syndrome|Peripheral Nerve Hyperexcitability|Isaac's-Merten's Syndrome|Episodic Ataxia Syndrome|Episodic Ataxias|Ataxia, Episodic|Ea Syndrome|Ea
Eye Disease	Eye Diseases|Abnormality of the Eye
Fallopian Tube Disease	Fallopian Tube Diseases
Familial Bilateral Striatal Necrosis	Fbsn
Familial Expansile Osteolysis	Osteolysis, Familial Expansile|Mccabe Disease|Feo|Polyostotic Osteolytic Dysplasia, Hereditary Expansile|Hereditary Expansile Polyostotic Osteolytic Dysplasia|Expansile Osteolysis, Familial|Hepod|Eof|Polyostotic Osteolytic Dysplasia, Hereditary Expansile; Hepod|Expansile Osteolysis, Familial; Eof
Familial Febrile Seizures	Familial Febrile Convulsions|Feb
Familial Infantile Bilateral Striatal Necrosis	Familial Infantile Striatonigral Degeneration|Familial Infantile Striatonigral Necrosis|Familial Ibsn
Fascioliasis	Fasciola Hepatica Infection|Sheep Liver Fluke Infection|Infection by Fasciola|Liver Flukes
Fasciolopsiasis	Infectious Disease by Fasciolopsis|Infection by Fasciolopsis Buski
Fastkd2-Related Infantile Mitochondrial Encephalomyopathy
Fatal Infantile Cardioencephalomyopathy Due to Cytochrome C Oxidase Deficiency	Cardioencephalomyopathy, Fatal Infantile, Due to Cytochrome C Oxidase Deficiency|Fatal Infantile Cytochrome C Oxidase Deficiency|Fatal Infantile Cox Deficiency|Fatal Infantile Encephalocardiomyopathy
Filarial Elephantiasis	Lymphatic Filariasis|Elephantiasis|Filariasis|Infection by Wuchereria Bancrofti|Wuchereria Bancrofti Infection|Bancroftian Filarial Chyluria|Malayi Tropical Eosinphilia|Bancroftian Elephantiasis|Elephantiasis of Eyelid|Elephantiasis, Filarial|Bancroftian Filariasis|Filarial Elephantiases|Wuchereriasis|Elephantitis
Foster-Kennedy Syndrome	Disorder of the Optic Nerve|Optic Nerve Diseases
Fundus Dystrophy	Retinal Dystrophy|Retinal Dystrophies|Dystrophy, Retinal
Gaucher Disease, Type Iii	Gaucher Disease, Subacute Neuronopathic Type|Gaucher Disease, Juvenile and Adult, Cerebral|Gaucher Disease, Chronic Neuronopathic Type|Subacute Neuronopathic Gaucher's Disease|Gaucher Disease Type 3|Gd Iii|Gaucher's Disease Type Iii|Cerebral Juvenile and Adult Form of Gaucher Disease|Cerebral, Juvenile and Adult, Gaucher Disease|Gaucher Disease Chronic Neuronopathic Type|Subacute Neuronopathic Ga…
Genetic Recurrent Myoglobinuria
Glucose Intolerance	Impaired Glucose Tolerance|Malabsorption of Glucose|Glucose: Malabsorption|Glucose: Intolerance
Glycoproteinosis	Sialidosis|Mucolipidosis Type I|Mucolipidoses|Cherry Red Spot Myoclonus Syndrome|Myoclonus Cherry Red Spot Syndrome|Lipomucopolysaccharidosis|Type I Mucolipidosis|Mucolipidosis I
Gnathomiasis	Gnathostomiasis|Infectious Disease by Gnathostoma
Gonadal Dysgenesis	Gonadal Dysgenesis Syndrome|Turner Syndrome
Gracile Syndrome	Finnish Lethal Neonatal Metabolic Syndrome|Growth Retardation, Amino Aciduria, Cholestasis, Iron Overload, Lactic Acidosis, and Early Death|Growth Restriction-Aminoaciduria-Cholestasis-Iron Overload-Lactic Acidosis-Early Death Syndrome|Finnish Lactic Acidosis with Hepatic Hemosiderosis|Fellman Syndrome|Fellman Disease|Flnms|Growth Delay-Aminoaciduria-Cholestasis-Iron Overload-Lactic Acidosis-Earl…
Granulomatous Disease, Chronic, X-Linked	Chronic Granulomatous Disease, X-Linked|X-Linked Chronic Granulomatous Disease|Cdgx|Cgd|Cytochrome B-Negative Granulomatous Disease, Chronic, X-Linked|X-Linked Chronic Cytochrome B-Negative Granulomatous Disease|Chronic Granulomatous Disease Cytochrome B-Negative X-Linked|Chronic Granulomatous Disease Cytochrome-B-Negative X-Linked|Chronic Granulomatous Disease Cytochrome B-Positive X-Linked|Chro…
Hemiplegia	Postnatal Infantile Hemiplegia|Hemiplegia, Infantile|Infantile Hemiplegia
Hemochromatosis, Type 1	Hemochromatosis|Hemochromatosis Type 1|Hereditary Hemochromatosis|Hfe1|Hh|Symptomatic Form of Hfe-Related Hereditary Hemochromatosis|Symptomatic Form of Classic Hemochromatosis|Symptomatic Form of Hemochromatosis Type 1|Hfe Hemochromatosis, Modifier of|Hemochromatosis, Hereditary|Iron Storage Disorder|Haemochromatosis|Hlah|Hfe-Associated Hereditary Hemochromatosis|Von Recklenhausen-Applebaum Dise…
Hereditary Optic Neuropathy
Hereditary Spastic Paraplegia	Hereditary Spastic Paraparesis|Familial Spastic Paraplegia|Strumpell-Lorrain Disease|Spastic Paraplegia, Hereditary|Hsp|Spg|Spastic Paraplegia 3, Autosomal Dominant|Spastic Paraplegia Hereditary|Spastic Paraplegia, Familial|Familial Spastic Paraparesis|Strumpell-Lorrain Syndrome|French Settlement Disease|Strümpell-Lorrain Disease|Fsp
Hermaphroditism
Herpes Zoster Oticus	Nervus Intermedius Neuralgia|Geniculate Herpes Zoster|Geniculate Neuralgia|Facial Nerve Palsy Due to Herpes Zoster Infection|Facial Nerve Paralysis Due to Vzv|Herpetic Geniculate Ganglionitis|Facial Nerve Palsy Due to Vzv|Ramsay Hunt Syndrome Type Ii|Ramsay Hunt Syndrome Type 2|Herpes Zoster Auricularis|Ramsay Hunt Syndrome Ii|Ramsay Hunt Syndrome|Ramsey Hunt Syndrome
Histoplasmosis	Infection by Histoplasma Capsulatum|Reticuloendotheliosis, X-Linked|Darling Disease
Hsd10 Mitochondrial Disease	2-Methyl-3-Hydroxybutyryl-Coa Dehydrogenase Deficiency|17-Beta-Hydroxysteroid Dehydrogenase X Deficiency|Mhbd Deficiency|Hsd10 Disease|Mental Retardation with Chorioathetosis and Abnormal Behavior|3-Hydroxyacyl-Coa Dehydrogenase Ii Deficiency|Mental Retardation, X-Linked, Syndromic 10|2-Methyl-3-Hydroxybutyric Aciduria|Hsd17b10 Deficiency|Hsd10md|Mrxs10|Camr|X-Linked Intellectual Disability-Chore…
Huntington Disease	Huntington's Disease|Huntington's Chorea|Huntington Chorea|Hd|Juvenile Huntington Disease|Huntington Chronic Progressive Hereditary Chorea|Juvenile Huntington Chorea|Jhd
Hymenolepiasis	Hymenolepis Infectious Disease|Hyemolepis Nana Infection|Dwarf Tapeworm Infection|Hymenolepsis Infection
Hypermobility of Coccyx	Coccygeal Hypermobility Syndrome|Hypermobility of the Coccyx
Hypertelorism
Hypertrophic Cardiomyopathy and Renal Tubular Disease Due to Mitochondrial Dna Mutation	Hypertrophic Cardiomyopathy and Renal Tubular Disease Due to Mtdna Mutation
Hypomagnesemia, Hypertension, and Hypercholesterolemia, Mitochondrial	Hypertension, Hypercholesterolemia, and Hypomagnesemia, Mitochondrial
Hypotonia-Cystinuria Syndrome	Cystinuria with Mitochondrial Disease|Hcs|Homozygous 2p16 Deletion Syndrome, Formerly|Atypical Hypotonia-Cystinuria Syndrome|2p21 Microdeletion Syndrome|2p21 Deletion Syndrome|Monosomy 2p21|Atypical Hcs|Del(2)(p21)
Idiopathic Bilateral Vestibulopathy
Inclusion Body Myopathy with Early-Onset Paget Disease of Bone with or Without Frontotemporal Dementia 1	Multisystem Proteinopathy 1|Ibmpfd1|Msp1
Inclusion Body Myopathy with Early-Onset Paget Disease of Bone with or Without Frontotemporal Dementia 2	Multisystem Proteinopathy 2|Ibmpfd2|Msp2
Inclusion Body Myopathy with Paget Disease of Bone and Frontotemporal Dementia	Ibmpfd|Inclusion Body Myopathy with Early-Onset Paget Disease and Frontotemporal Dementia|Pagetoid Amyotrophic Lateral Sclerosis|Pagetoid Neuroskeletal Syndrome|Inclusion Body Myopathy with Early-Onset Paget Disease of Bone and/or Frontotemporal Dementia|Inclusion Body Myopathy with Paget Disease of Bone and/or Frontotemporal Dementia|Limb-Girdle Muscular Dystrophy with Paget Disease of Bone|Incl…
Inner Ear Disease	Labyrinthine Dysfunction|Diseases of Inner Ear|Abnormality of the Inner Ear|Labyrinthine Disorder|Labyrinthine Disease|Labyrinth Diseases
Interstitial Nephritis	Nephritis, Interstitial|Renal Tubulo-Interstitial Disease|Nephritis, Tubulointerstitial|Nephritis Interstitial
Intestinal Impaction
Intestinal Pseudo-Obstruction	Chronic Intestinal Pseudoobstruction|Cipo|Chronic Idiopathic Intestinal Pseudo-Obstruction|Chronic Intestinal Pseudo-Obstruction|Neuronal Intestinal Dysplasia|Familial Visceral Neuropathy|Familial Visceral Myopathy|Hollow Visceral Myopathy|Paralytic Ileus|Congenital Idiopathic Intestinal Pseudoobstruction|Pseudointestinal Obstruction Syndrome|Hereditary Hollow Visceral Myopathy|Familial Hollow Vi…
Intestinal Schistosomiasis	Schistosomiasis Japonica|Schistosomiasis Mansoni|Katayama Fever|Schistosoma Mansoni Infectious Disease|Schistosoma Japonicum Infection|Schistosomiasis
Intracranial Vasospasm	Vasospasm, Intracranial
Iron Metabolism Disease	Iron Deficiency|Iron Metabolism Disorders|Iron Disorder|Disorder of Iron Metabolism|Iron
Isca1-Related Multiple Mitochondrial Dysfunctions Syndrome	Multiple Mitochondrial Dysfunctions Syndrome 5
Isca2-Related Mitochondrial Disorder	Multiple Mitochondrial Dysfunction Syndrome 4
Isolated Atp Synthase Deficiency	Isolated Mitochondrial Respiratory Chain Complex V Deficiency
Isolated Complex Iii Deficiency	Isolated Mitochondrial Respiratory Chain Complex Iii Deficiency|Isolated Coenzyme Q-Cytochrome C Reductase Deficiency|Isolated Ubiquinone-Cytochrome C Reductase Deficiency|Isolated Coq-Cytochrome C Reductase Deficiency
Kabuki Syndrome 1	Kabuki Syndrome|Niikawa-Kuroki Syndrome|Kabuki Make-Up Syndrome|Kms|Kabuki Make Up Syndrome|Kabuk1|Kabuki Make-Up Syndrome; Kms|Kabuki Syndrome, Type 1|Kabuki Makeup Syndrome|Nks
Kallmann Syndrome	Hypogonadism with Anosmia|Anosmic Idiopathic Hypogonadotropic Hypogonadism|Hypogonadotropic Hypogonadism-Anosmia Syndrome|Hypogonadotropic Hypogonadism and Anosmia|Olfacto-Genital Pathological Sequence|Anosmic Hypogonadism|Kallman's Syndrome|Congenital Hypogonadotropic Hypogonadism with Anosmia|Familial Hypogonadism with Anosmia|Kallmann's Syndrome|Kallman Syndrome
Kearns-Sayre Syndrome	Mitochondrial Cytopathy|Ophthalmoplegia|Kss|Ophthalmoplegia, Pigmentary Degeneration of Retina, and Cardiomyopathy|Chronic Progressive External Ophthalmoplegia with Myopathy|Oculocraniosomatic Syndrome|Total Ophthalmoplegia|Kearns Sayre Syndrome|Cpeo with Myopathy|Ophthalmoplegia, Progressive External, with Ragged-Red Fibers|Ophthalmoplegia, Progressive External, with Ragged Red Fibers|Kearns-Say…
Keratoderma, Palmoplantar, with Deafness	Palmoplantar Keratoderma-Deafness Syndrome|Palmoplantar Keratoderma with Deafness|Palmoplantar Hyperkeratosis-Hearing Loss Syndrome|Palmoplantar Keratoderma-Hearing Loss Syndrome|Palmoplantar Hyperkeratosis-Deafness Syndrome|Ppk-Deafness Syndrome|Keratoderma Palmoplantar Deafness|Focal Palmoplantar Keratoderma with Sensorineural Deafness|Palmoplantar Keratoderma and Sensorineural Deafness|Heredit…
Lactase Deficiency, Congenital	Congenital Lactase Deficiency|Disaccharide Intolerance Ii|Congenital Lactose Malabsorption|Congenital Lactose Intolerance|Congenital Alactasia Syndrome|Alactasia, Congenital|Congenital Alactasia|Hereditary Alactasia|Colacd|Cld
Lactic Acidosis	Acidosis, Lactic|Acidosis Lactic
Lactocele	Galactocele|Galactocoele|Lacteal Cyst
Leber Optic Atrophy	Leber Hereditary Optic Neuropathy|Leber's Optic Atrophy|Lhon|Leber Optic Atrophy, Susceptibility to|Leber's Hereditary Optic Neuropathy|Optic Atrophy, Hereditary, Leber|Leber Hereditary Optic Atrophy|Leber's Optic Neuropathy|Leber's Disease|Leber Hereditary Optic Neuropathy, Modifier of|Lebers Hereditary Optic Neuropathy|Hereditary Optic Neuroretinopathy|Optic Atrophy, Leber Type|Optic Atrophy Le…
Leber Optic Atrophy and Dystonia	Marsden Syndrome|Ldyt|Leber Hereditary Optic Neuropathy with Dystonia|Leber Hereditary Optic Neuropathy and Dystonia|Familial Dystonia with Visual Failure and Striatal Lucencies|Dystonia, Familial, with Visual Failure and Striatal Lucencies|Dystonia Familial, with Visual Failure and Striatal Lucencies|Leber Hereditary Optic Neuropathy with Dystonia; Ldyt|Leber's Hereditary Optic Neuropathy with D…
Leber Plus Disease	Leber Congenital Amaurosis|Lca|Leber's Amaurosis|Amaurosis Congenita of Leber|Congenital Retinal Blindness|Lhon Plus Disease|Leber's Disease|Leber's Congenital Tapetoretinal Degeneration|Leber Congenital Tapetoretinal Degeneration|Leber's Congenital Tapetoretinal Dysplasia|Hereditary Epithelial Dysplasia of Retina|Congenital Absence of the Rods and Cones|Congenital Amaurosis of Retinal Origin|Dys…
Left Ventricular Noncompaction	Left Ventricular Hypertrabeculation|Noncompaction Cardiomyopathy|Spongy Myocardium|Left Ventricular Myocardial Noncompaction Cardiomyopathy|Lvnc|Isolated Noncompaction of the Ventricular Myocardium|Non-Compaction of the Left Ventricular Myocardium|Left Ventricular Non-Compaction|Ventricular Noncompaction, Left|Non-Compaction Cardiomyopathy|Hypertrabeculation Syndrome|Honeycomb Myocardium|Fetal My…
Leigh Syndrome	Leigh Disease|Leigh Syndrome Due to Mitochondrial Complex Iii Deficiency|Leigh Syndrome Due to Mitochondrial Complex Iv Deficiency|Leigh Syndrome Due to Mitochondrial Complex I Deficiency|Infantile Subacute Necrotizing Encephalopathy|Leigh's Disease|Sne|Ls|Necrotizing Encephalopathy, Infantile Subacute, of Leigh|Necrotizing Encephalopathy Infantile Subacute of Leigh|Leigh Syndrome Due to Cytochro…
Lennox-Gastaut Syndrome	Epileptic Encephalopathy Lennox-Gastaut Type|Lennox Syndrome|Childhood Epileptic Encephalopathy with Diffuse Slow Spikes and Waves|Encephalopathy of Childhood|Lgs
Leukodystrophy	Leukodystrophies
Leukodystrophy, Hypomyelinating, 4	Mitochondrial Hsp60 Chaperonopathy|Mitchap60 Disease|Hld4|Pelizaeus-Merzbacher-Like Disease Due to Hspd1 Mutation|Hypomyelinating Leukodystrophy 4|Leukodystrophy, Hypomyelinating, Type 4|Mitchap-60 Disease
Leukoencephalopathy with Brainstem and Spinal Cord Involvement and Lactate Elevation	Leukoencephalopathy with Brain Stem and Spinal Cord Involvement and Lactate Elevation|Lbsl|Leukoencephalopathy with Brain Stem and Spinal Cord Involvement-High Lactate Syndrome|Mitochondrial Aspartyl-Trna Synthetase Deficiency|Leukoencephalopathy with Brain Stem and Spinal Cord Involvement-Lactate Elevation Syndrome|Leukoencephalopathy with Brain Stem and Spinal Cord Involvement - Lactate Elevati…
Lice Infestation	Mixed Pediculosis|Lice Infestations|Pediculosis|Pediculosis and Phthirus Infestation|Pediculosis and Phthirus Infections|Pediculosis and Phthirus Infection|Mixed Pediculosis Infestation|Infestation by Pediculus|Infestation by Anoplura|Pediculosis + Lice|Louse Infestation
Lipomatosis	Benign Symmetrical Lipomatosis
Lipomatosis, Multiple	Lipoma|Familial Multiple Lipomatosis|Lipomatosis, Familial Multiple|Benign Lipomatous Tumor|Multiple Lipomatosis|Lipomatous Neoplasm|Lipomatosis, Familial Multiple; Fml|Benign Tumor of Adipose Tissue|Neoplasms, Adipose Tissue|Tumor of Adipose Tissue|Lipomatous Tumor|Lipoma; Lipo|Lipomas|Lipo|Fml
Lipomatosis, Multiple Symmetric	Multiple Symmetric Lipomatosis|Lipomatosis, Familial Benign Cervical|Lipomatosis, Multiple Symmetrical|Lipodystrophy, Cephalothoracic|Benign Symmetrical Lipomatosis|Madelung Disease|Familial Benign Cervical Lipomatosis|Lipomatosis Familial Benign Cervical|Cervical Symmetrical Lipomatosis|Multiple Symmetrical Lipomatosis|Launois-Bensaude's Lipomatosis|Familial Symmetric Lipomatosis|Cephalothoracic…
Liver Failure, Infantile, Transient	Acute Infantile Liver Failure Due to Synthesis Defect of Mtdna-Encoded Proteins|Acute Infantile Liver Failure Due to Synthesis Defect of Mitochondrial Dna-Encoded Proteins|Liver Failure, Transient Infantile|Acute Infantile Liver Failure|Lfit|Acute Infantile Liver Failure Due to Mtdna-Encoded Proteins Synthesis Defect|Failure, Liver, Transient, Infantile|Transient Infantile Liver Failure
Macular Degeneration, Age-Related, 2	Armd2|Age Related Macular Degeneration 2|Age-Related Macular Degeneration 2|Macular Degeneration, Senile|Macular Degeneration, Age-Related, 2, Susceptibility to|Macular Degeneration, Age-Related, Type 2|Maculopathy, Age-Related, 2
Malaria	Malaria, Cerebral, Susceptibility to|Susceptibility to Malaria|Malaria, Resistance to|Malaria, Cerebral|Cerebral Malaria|Malaria, Severe, Susceptibility to|Malaria, Severe, Resistance to|Induced Malaria|Resistance to Malaria Due to G6pd Deficiency|Malaria, Vivax, Protection Against|Malaria, Cerebral, Reduced Risk of|Malaria Due to G6pd Deficiency|Malaria, Protection Against|Malaria, Susceptibilit…
Mecr-Related Neurologic Disorder	Mitochondrial Enoyl Coa Reductase Protein-Associated Neurodegeneration|Dystonia, Childhood-Onset, with Optic Atrophy and Basal Ganglia Abnormalities|Dystonia 20, Childhood-Onset|Mepan Syndrome|Dytoabg|Dyt29|Mepan
Megaloblastic Anemia	Imerslund-Grasbeck Syndrome|Defect of Enterocyte Intrinsic Factor Receptor|Enterocyte Cobalamin Malabsorption|Megaloblastic Anemia 1|Anemia, Megaloblastic|Igs|Pernicious Anemia, Juvenile, Due to Selective Intestinal Malabsorption of Vitamin B12, with Proteinuria|Juvenile Pernicious Anemia with Proteinuria Due to Selective Intestinal Malabsorption of Vitamin B12|Megaloblastic Anemia Due to Inborn …
Mental Retardation, Autosomal Dominant 30	Mrd30|Autosomal Dominant Non-Syndromic Intellectual Disability 30|Mental Retardation, Autosomal Dominant, Type 30|Autosomal Dominant Mental Retardation 30
Mental Retardation, X-Linked, Syndromic, Hedera Type	Mental Retardation, X-Linked, with Epilepsy|Mrxsh|Mrxe|Syndromic X-Linked Intellectual Disability Hedera Type|Mental Retardation, X-Linked, with Epilepsy; Mrxe|X-Linked Intellectual Disability, Hedera Type
Mesocestoidiasis	Infection by Mesocestoides
Microcephaly	Microencephaly|Microcephaly Syndrome|Microcephalus
Migraine with or Without Aura 1	Migraine|Migraine Disorder|Migraine with or Without Aura, Susceptibility to, 1|Migraine Disorders|Migraine Variant|Common Migraine|Migraines|Migraine with or Without Aura|Headache Including Migraine|Migraine, Susceptibility to|Headache Migrainous|Disorder, Migraine|Headache Migraine|Migraine Headache|Migraine Syndrome|Classic Migraine|Mgau; Ma|Mgr1|Mgau|Ma
Mitochondrial Complex I Deficiency, Mitochondrial Type 1	Mc1dm1|Mitochondrial Complex 1 Deficiency, Mitochondrial Type 1
Mitochondrial Complex I Deficiency, Nuclear Type 1	Mitochondrial Complex I Deficiency|Nadh:q(1) Oxidoreductase Deficiency|Isolated Mitochondrial Respiratory Chain Complex I Deficiency|Isolated Nadh-Coenzyme Q Reductase Deficiency|Isolated Nadh-Ubiquinone Reductase Deficiency|Isolated Nadh-Coq Reductase Deficiency|Nadh-Coenzyme Q Reductase Deficiency|Mitochondrial Nadh Dehydrogenase Component of Complex I, Deficiency of|Isolated Complex I Deficien…
Mitochondrial Complex I Deficiency, Nuclear Type 10	Mitochondrial Complex 1 Deficiency, Nuclear Type 10|Mc1dn10
Mitochondrial Complex I Deficiency, Nuclear Type 11	Mitochondrial Complex 1 Deficiency, Nuclear Type 11|Mc1dn11
Mitochondrial Complex I Deficiency, Nuclear Type 12	Mitochondrial Complex 1 Deficiency, Nuclear Type 12|Mc1dn12
Mitochondrial Complex I Deficiency, Nuclear Type 13	Mitochondrial Complex 1 Deficiency, Nuclear Type 13|Mc1dn13
Mitochondrial Complex I Deficiency, Nuclear Type 14	Mitochondrial Complex 1 Deficiency, Nuclear Type 14|Mc1dn14
Mitochondrial Complex I Deficiency, Nuclear Type 15	Mitochondrial Complex 1 Deficiency, Nuclear Type 15|Mc1dn15
Mitochondrial Complex I Deficiency, Nuclear Type 16	Mitochondrial Complex 1 Deficiency, Nuclear Type 16|Mc1dn16
Mitochondrial Complex I Deficiency, Nuclear Type 17	Mitochondrial Complex 1 Deficiency, Nuclear Type 17|Mc1dn17
Mitochondrial Complex I Deficiency, Nuclear Type 18	Mitochondrial Complex 1 Deficiency, Nuclear Type 18|Mc1dn18
Mitochondrial Complex I Deficiency, Nuclear Type 19	Mitochondrial Complex 1 Deficiency, Nuclear Type 19|Mc1dn19
Mitochondrial Complex I Deficiency, Nuclear Type 2	Mitochondrial Complex 1 Deficiency, Nuclear Type 2|Mc1dn2
Mitochondrial Complex I Deficiency, Nuclear Type 20	Acad9 Deficiency|Acyl-Coa Dehydrogenase 9 Deficiency|Mitochondrial Complex I Deficiency Due to Acad9 Deficiency|Acyl-Coa Dehydrogenase Family, Member 9, Deficiency of|Mc1dn20|Deficiency of Acyl-Coa Dehydrogenase Family Member 9|Acyl-Coa Dehydrogenase Family, Member 9, Deficiency
Mitochondrial Complex I Deficiency, Nuclear Type 21	Mitochondrial Complex 1 Deficiency, Nuclear Type 21|Mc1dn21
Mitochondrial Complex I Deficiency, Nuclear Type 22	Mitochondrial Complex 1 Deficiency, Nuclear Type 22|Mc1dn22
Mitochondrial Complex I Deficiency, Nuclear Type 23	Mitochondrial Complex 1 Deficiency, Nuclear Type 23|Mc1dn23
Mitochondrial Complex I Deficiency, Nuclear Type 24	Mitochondrial Complex 1 Deficiency, Nuclear Type 24|Mc1dn24
Mitochondrial Complex I Deficiency, Nuclear Type 25	Mitochondrial Complex 1 Deficiency, Nuclear Type 25|Mc1dn25
Mitochondrial Complex I Deficiency, Nuclear Type 26	Mitochondrial Complex 1 Deficiency, Nuclear Type 26|Mc1dn26
Mitochondrial Complex I Deficiency, Nuclear Type 27	Mitochondrial Complex 1 Deficiency, Nuclear Type 27|Mc1dn27
Mitochondrial Complex I Deficiency, Nuclear Type 28	Mitochondrial Complex 1 Deficiency, Nuclear Type 28|Mc1dn28
Mitochondrial Complex I Deficiency, Nuclear Type 29	Mitochondrial Complex 1 Deficiency, Nuclear Type 29|Mc1dn29
Mitochondrial Complex I Deficiency, Nuclear Type 30	Mitochondrial Complex 1 Deficiency, Nuclear Type 30|Mc1dn30
Mitochondrial Complex I Deficiency, Nuclear Type 31	Mitochondrial Complex 1 Deficiency, Nuclear Type 31|Mc1dn31
Mitochondrial Complex I Deficiency, Nuclear Type 32	Mitochondrial Complex 1 Deficiency, Nuclear Type 32|Mc1dn32
Mitochondrial Complex I Deficiency, Nuclear Type 33	Mitochondrial Complex 1 Deficiency, Nuclear Type 33|Mc1dn33
Mitochondrial Complex I Deficiency, Nuclear Type 34	Mc1dn34|Mitochondrial Complex 1 Deficiency, Nuclear Type 34
Mitochondrial Complex I Deficiency, Nuclear Type 4	Mitochondrial Complex 1 Deficiency, Nuclear Type 4|Mc1dn4
Mitochondrial Complex I Deficiency, Nuclear Type 6	Mitochondrial Complex 1 Deficiency, Nuclear Type 6|Mc1dn6
Mitochondrial Complex I Deficiency, Nuclear Type 7	Mitochondrial Complex 1 Deficiency, Nuclear Type 7|Mc1dn7
Mitochondrial Complex I Deficiency, Nuclear Type 8	Mitochondrial Complex 1 Deficiency, Nuclear Type 8|Mc1dn8
Mitochondrial Complex I Deficiency, Nuclear Type 9	Mitochondrial Complex 1 Deficiency, Nuclear Type 9|Mc1dn9
Mitochondrial Complex Ii Deficiency	Mitochondrial Respiratory Chain Complex Ii Deficiency|Succinate Coq Reductase Deficiency|Isolated Mitochondrial Respiratory Chain Complex Ii Deficiency|Complex 2 Mitochondrial Respiratory Chain Deficiency|Isolated Succinate-Coenzyme Q Reductase Deficiency|Isolated Succinate-Ubiquinone Reductase Deficiency|Isolated Succinate-Coq Reductase Deficiency|Complex Ii Mitochondrial Respiratory Chain Defic…
Mitochondrial Complex Iii Deficiency	Complex 3 Mitochondrial Respiratory Chain Deficiency|Ubiquinone-Cytochrome C Oxidoreductase Deficiency|Isolated Coq-Cytochrome C Reductase Deficiency
Mitochondrial Complex Iii Deficiency, Nuclear Type 1	Mitochondrial Complex I Deficiency, Nuclear Type 3|Mitochondrial Complex 1 Deficiency, Nuclear Type 3|Mc3dn1|Mc1dn3|Mitochondrial Complex Iii Deficiency, Nuclear, Type 1 ]|Renal Tubulopathy-Encephalopathy-Liver Failure Syndrome|Complex Iii Mitochondrial Respiratory Chain Deficiency|Complex 3 Mitochondrial Respiratory Chain Deficiency|Mitochondrial Complex Iii Deficiency Nuclear Type 1|Mitochondri…
Mitochondrial Complex Iii Deficiency, Nuclear Type 10	Mc3dn10|Mitochondrial Complex 3 Deficiency, Nuclear Type 10|Mitochondrial Complex Iii Deficiency, Nuclear 10
Mitochondrial Complex Iii Deficiency, Nuclear Type 2	Mc3dn2|Mitochondrial Complex Iii Deficiency Nuclear Type 2|Mitochondrial Complex Iii Deficiency, Nuclear 2
Mitochondrial Complex Iii Deficiency, Nuclear Type 3	Mc3dn3|Mitochondrial Complex Iii Deficiency Nuclear Type 3|Mitochondrial Complex Iii Deficiency, Nuclear 3
Mitochondrial Complex Iii Deficiency, Nuclear Type 4	Mc3dn4|Mitochondrial Complex Iii Deficiency Nuclear Type 4|Mitochondrial Complex Iii Deficiency, Nuclear 4
Mitochondrial Complex Iii Deficiency, Nuclear Type 6	Mc3dn6|Mitochondrial Complex Iii Deficiency Nuclear Type 6|Mitochondrial Complex Iii Deficiency, Nuclear 6
Mitochondrial Complex Iii Deficiency, Nuclear Type 7	Mc3dn7|Mitochondrial Complex Iii Deficiency Nuclear Type 7|Mitochondrial Complex Iii Deficiency, Nuclear 7
Mitochondrial Complex Iii Deficiency, Nuclear Type 8	Mc3dn8|Mitochondrial Complex Iii Deficiency Nuclear Type 8|Mitochondrial Complex Iii Deficiency, Nuclear 8
Mitochondrial Complex Iii Deficiency, Nuclear Type 9	Mc3dn9|Mitochondrial Complex Iii Deficiency, Nuclear, Type 9|Mitochondrial Complex Iii Deficiency Nuclear Type 9|Mitochondrial Complex Iii Deficiency, Nuclear 9
Mitochondrial Complex Iv Deficiency	Cytochrome C Oxidase Deficiency|Cox Deficiency|Cytochrome-C Oxidase Deficiency|Complex 4 Mitochondrial Respiratory Chain Deficiency|Cytochrome-C Oxidase Deficiency Disease|Complex Iv Deficiency|Lethal Neonatal Cardiomyopathy Hypertrophic Due to Cytochrome C Oxidase Deficiency|Isolated Mitochondrial Respiratory Chain Complex Iv Deficiency|Deficiency of Mitochondrial Respiratory Chain Complex4|Comp…
Mitochondrial Complex V Deficiency, Mitochondrial Type 1	Mitochondrial Complex V Deficiency Mitochondrial Type 1|Mc5dm1|Mitochondrial Complex V Deficiency, Mitochondrial 1|Adult-Onset Ataxia and Polyneuropathy|Infantile Hypertrophic Cardiomyopathy
Mitochondrial Complex V Deficiency, Nuclear Type 1	Mc5dn1|Mitochondrial Complex I Deficiency, Nuclear Type 5|Mitochondrial Complex 1 Deficiency, Nuclear Type 5|Mitochondrial Complex V Deficiency, Atpaf2 Type|Atp Synthase Deficiency|Atpase Deficiency|Mc1dn5|Mitochondrial Complex V Deficiency, Nuclear, Type 1|Complex 5 Mitochondrial Respiratory Chain Deficiency|Complex V Mitochondrial Respiratory Chain Deficiency|Mitochondrial Complex V Deficiency,…
Mitochondrial Complex V Deficiency, Nuclear Type 2	Mc5dn2|Encephalocardiomyopathy, Mitochondrial, Neonatal, Due to Atp Synthase Deficiency|Mitochondrial Encephalo-Cardio-Myopathy Due to Isolated Mitochondrial Respiratory Chain Complex V Deficiency|Mitochondrial Encephalo-Cardio-Myopathy Due to Isolated Atp Synthase Deficiency|Neonatal Mitochondrial Encephalocardiomyopathy Due to Atp Synthase Deficiency|Mitochondrial Neonatal Encephalocardiomyopat…
Mitochondrial Complex V Deficiency, Nuclear Type 3	Mitochondrial Complex Iii Deficiency, Nuclear Type 5|Mc5dn3|Mitochondrial Complex Iii Deficiency Nuclear Type 5|Mc3dn5|Mitochondrial Complex V Deficiency, Nuclear, Type 3|Mitochondrial Complex V Deficiency Nuclear Type 3|Mitochondrial Complex V Deficiency, Nuclear Type 3|Mitochondrial Complex V Deficiency, Atp5e Type|Mitochondrial Complex Iii Deficiency, Nuclear 5|Mitochondrial Complex V Deficien…
Mitochondrial Complex V Deficiency, Nuclear Type 4	Mc5dn4|Mitochondrial Complex V Deficiency Nuclear Type 4|Mitochondrial Complex V Deficiency, Nuclear, Type 4|Mitochondrial Complex V Deficiency, Nuclear Type 4|Mitochondrial Complex V Deficiency, Atp5a1 Type|Mitochondrial Complex V Deficiency Atp5a1 Type|Mitochondrial Complex V Deficiency Type 4
Mitochondrial Complex V Deficiency, Nuclear Type 5	Mitochondrial Complex V Deficiency|Mitochondrial Complex 5 Deficiency Nuclear Type 5|Mitochondrial Complex V Deficiency, Atp5f1d Type|Mitochondrial Complex V Deficiency|Mc5dn5|Complex 5 Mitochondrial Respiratory Chain Deficiency|Mitochondrial Complex V Deficiency, Nuclear Type 5|Atp Synthase Deficiency
Mitochondrial Complex V Deficiency, Nuclear Type 6	Mc5dn6|Mitochondrial Complex V Deficiency, Nuclear Type 6|Mitochondrial Complex 5 Deficiency, Nuclear Type 6|Mitochondrial Complex V Deficiency Nuclear Type 6
Mitochondrial Disease with Dilated Cardiomyopathy
Mitochondrial Disease with Epilepsy	Epilepsy, Mitochondrial
Mitochondrial Disease with Hypertrophic Cardiomyopathy	Cardiomyopathy, Hypertrophic, Mitochondrial
Mitochondrial Disease with Peripheral Neuropathy
Mitochondrial Disorder Due to a Defect in Assembly or Maturation of the Respiratory Chain Complexes
Mitochondrial Disorder Due to a Defect in Mitochondrial Protein Synthesis	Combined Oxidative Phosphorylation Defect|Combined Oxphos Deficiency|Combined Oxphos Defect|Coxpd
Mitochondrial Disorders	Mitochondrial Diseases|Mitochondrial Myopathies|Mitochondrial Encephalomyopathies|Mitochondrial Disease|Mitochondrial Respiratory Chain Deficiencies|Oxidative Phosphorylation Disorders|Respiratory Chain Deficiency|Respiratory Chain Disorders|Mitochondrial Disorder
Mitochondrial Dna-Associated Leigh Syndrome	Maternally Inherited Leigh Syndrome|Subacute Necrotizing Encephalomyelopathy Maternally Inherited|Leigh Disease, Maternally Inherited|Mils
Mitochondrial Dna-Associated Leigh Syndrome and Narp	Mtdna-Associated Leigh Syndrome Narp
Mitochondrial Dna Deletion Syndromes	Mtdna Deletion Syndromes
Mitochondrial Dna Depletion Syndrome	Mtdna Depletion Syndrome
Mitochondrial Dna Depletion Syndrome 1	Mitochondrial Neurogastrointestinal Encephalopathy Syndrome, Tymp-Related|Polip Syndrome|Mtdps1|Polyneuropathy, Ophthalmoplegia, Leukoencephalopathy, and Intestinal Pseudoobstruction|Polyneuropathy Ophthalmoplegia Leukoencephalopathy and Intestinal Pseudoobstruction|Mitochondrial Neurogastrointestinal Encephalopathy Syndrome Tymp-Related|Mitochondrial Neurogastrointestinal Encephalopathy Syndrome…
Mitochondrial Dna Depletion Syndrome 11	Progressive External Ophthalmoplegia-Myopathy-Emaciation Syndrome|Mtdps11|Mitochondrial Dna Maintenance Syndrome Due to Mgme1 Deficiency|Mtdna Maintenance Syndrome Due to Mgme1 Deficiency|Mitochondrial Dna Depletion Syndrome, Type 11|Peo-Myopathy-Emaciation Syndrome
Mitochondrial Dna Depletion Syndrome 12a
Mitochondrial Dna Depletion Syndrome 12a, Autosomal Dominant	Mitochondrial Dna Depletion Syndrome 12a Ad|Mtdps12a|Mitochondrial Dna Depletion Syndrome 12a, Cardiomyopathic Type, Autosomal Dominant|Mitochondrial Dna Depletion Syndrome 12a, Cardiomyopathic Type|Mitochondrial Dna Depletion Syndrome 12a Autosomal Dominant
Mitochondrial Dna Depletion Syndrome 12b
Mitochondrial Dna Depletion Syndrome 12b, Autosomal Recessive	Mitochondrial Dna Depletion Syndrome 12b Ar|Mtdps12b|Mitochondrial Dna Depletion Syndrome 12b, Cardiomyopathic Type, Autosomal Recessive|Mitochondrial Dna Depletion Syndrome 12b, Cardiomyopathic Type
Mitochondrial Dna Depletion Syndrome 13	Fbxl4-Related Encephalomyopathic Mitochondrial Dna Depletion Syndrome|Fbxl4 Deficiency|Mtdps13|Mitochondrial Dna Depletion Syndrome, Encephalomyopathic Form with Variable Craniofacial Anomalies|Mtdna Depletion Syndrome, Encephalomyopathic Form with Variable Craniofacial Anomalies|Mitochondrial Dna Depletion Syndrome 13, Encephalomyopathic Type|Mitochondrial Dna Depletion Syndrome 13 , Encephalomy…
Mitochondrial Dna Depletion Syndrome 14	Mtdps14|Mitochondrial Dna Depletion Syndrome 14, Cardioencephalomyopathic Type|Mitochondrial Dna Depletion Syndrome, Type 14
Mitochondrial Dna Depletion Syndrome 15	Mtdps15|Mitochondrial Dna Depletion Syndrome 15, Hepatocerebral Type
Mitochondrial Dna Depletion Syndrome 16	Mtdps16|Mitochondrial Dna Depletion Syndrome 16, Hepatic Type
Mitochondrial Dna Depletion Syndrome 17	Mtdps17
Mitochondrial Dna Depletion Syndrome 18	Mtdps18
Mitochondrial Dna Depletion Syndrome 2	Mtdps2|Tk2-Related Mitochondrial Dna Depletion Syndrome, Myopathic Form|Mitochondrial Dna Depletion Syndrome, Myopathic Form|Mitochondrial Dna Depletion Syndrome 2 Myopathic Type|Mitochondrial Dna Depletion Myopathy, Tk2-Related|Tk2-Related Mitochondrial Dna Depletion Myopathy|Mitochondrial Dna Depletion Myopathy Tk2-Related|Myopathic Mitochondrial Dna Depletion Syndrome|Mitochondrial Dna Depleti…
Mitochondrial Dna Depletion Syndrome 3	Deoxyguanosine Kinase Deficiency|Mitochondrial Dna Depletion Syndrome, Hepatocerebral Form Due to Dguok Deficiency|Mitochondrial Dna Depletion Syndrome, Hepatocerebral Form|Dguok-Related Mitochondrial Dna Depletion Syndrome, Hepatocerebral Form|Mitochondrial Dna-Depletion Syndrome 3, Hepatocerebral|Dguok Deficiency|Mtdps3|Hepatocerebral Mitochondrial Dna Deletions Syndrome Autosomal Recessive|Mit…
Mitochondrial Dna Depletion Syndrome 4a	Alpers Syndrome|Alpers-Huttenlocher Syndrome|Alpers Progressive Infantile Poliodystrophy|Progressive Sclerosing Poliodystrophy|Alpers Diffuse Degeneration of Cerebral Gray Matter with Hepatic Cirrhosis|Alpers Disease|Pndc|Neuronal Degeneration of Childhood with Liver Disease, Progressive|Diffuse Cerebral Sclerosis of Schilder|Mtdps4a|Neuronal Degeneration of Childhood with Liver Disease, Progress…
Mitochondrial Dna Depletion Syndrome 4b	Mitochondrial Neurogastrointestinal Encephalopathy Syndrome|Thymidine Phosphorylase Deficiency|Mngie Syndrome|Polyneuropathy, Ophthalmoplegia, Leukoencephalopathy, and Intestinal Pseudo-Obstruction|Mitochondrial Neurogastrointestinal Encephalopathy Disease|Mitochondrial Dna Depletion Syndrome 4b, Mngie Type|Myoneurogastrointestinal Encephalopathy Syndrome|Oculogastrointestinal Muscular Dystrophy|…
Mitochondrial Dna Depletion Syndrome 5	Succinate-Coa Ligase Deficiency|Mitochondrial Dna Depletion Syndrome, Encephalomyopathic Form with Methylmalonic Aciduria|Mtdna Depletion Syndrome, Encephalomyopathic Form with Methylmalonic Aciduria|Booth-Haworth-Dilling Syndrome|Mtdps5|Mitochondrial Dna Depletion Syndrome, Encephalomyopathic Form, with or Without Methylmalonic Aciduria, Autosomal Recessive, Sucla2-Related|Mitochondrial Dna Depl…
Mitochondrial Dna Depletion Syndrome 6	Navajo Neurohepatopathy|Navajo Neuropathy|Mtdps6|Mpv17-Related Hepatocerebral Mitochondrial Dna Depletion Syndrome|Navajo Familial Neurogenic Arthropathy|Nnh|Nn|Mitochondrial Dna Depletion 6 Hepatocerebral Type|Mitochondrial Dna Depletion Syndrome , Type 6|Mpv17-Associated Hepatocerebral Mds|Navajo Neurohepatopathy; Nnh|Navajo Neuropathy; Nn
Mitochondrial Dna Depletion Syndrome 7	Ohaha Syndrome|Iosca|Infantile Onset Spinocerebellar Ataxia|Infantile-Onset Spinocerebellar Ataxia|Ophthalmoplegia-Hypotonia-Ataxia-Hypoacusis-Athetosis Syndrome|Ophthalmoplegia, Hypotonia, Ataxia, Hypacusis, and Athetosis|Spinocerebellar Ataxia Infantile with Sensory Neuropathy|Spinocerebellar Ataxia 8|Mtdps7|Ophthalmoplegia, Hypotonia, Ataxia, Hypoacusis, and Athetosis|Ophthalmoplegia - Hypoton…
Mitochondrial Dna Depletion Syndrome 8a	Mitochondrial Dna Depletion Syndrome 8b|Mtdps8a|Rrm2b-Related Mitochondrial Dna Depletion Syndrome, Encephalomyopathic Form with Renal Tubulopathy|Mitochondrial Dna Depletion Syndrome, Encephalomyopathic Form, with Renal Tubulopathy|Mitochondrial Dna Depletion Syndrome, Encephalomyopathic Form with Renal Tubulopathy|Mtdna Depletion Syndrome, Encephalomyopathic Form with Renal Tubulopathy|Mitochon…
Mitochondrial Dna Depletion Syndrome 9	Fatal Infantile Lactic Acidosis|Mtdps9|Mitochondrial Dna Depletion Syndrome 9 Encephalomyopathic Type with Methylmalonic Aciduria|Fatal Infantile Lactic Acidosis with Methylmalonic Aciduria|Mitochondrial Dna Depletion Syndrome, Type 9|Lactic Acidosis, Fatal Infantile, Formerly|Lactic Acidosis, Fatal Infantile
Mitochondrial Dna Depletion Syndrome, Encephalomyopathic Form	Mtdna Depletion Syndrome, Encephalomyopathic Form
Mitochondrial Dna Depletion Syndrome, Hepatocerebrorenal Form	Mtdna Depletion Syndrome, Hepatocerebrorenal Form
Mitochondrial Dna Maintenance Defects	Mitochondrial Dna Maintenance Syndrome|Mtdna Maintenance Syndrome
Mitochondrial Dna-Related Cardiomyopathy and Hearing Loss	Trna-Lys-Related Cardiomyopathy-Hearing Loss Syndrome|Maternally-Inherited Cardiomyopathy and Deafness|Mtdna-Related Cardiomyopathy and Hearing Loss|Mtdna-Related Cardiomyopathy and Deafness
Mitochondrial Dna-Related Dystonia	Maternally-Inherited Mitochondrial Dystonia|Mtdna-Related Dystonia
Mitochondrial Dna-Related Mitochondrial Myopathy	Maternally-Inherited Mitochondrial Myopathy|Mtdna-Related Mitochondrial Myopathy
Mitochondrial Dna-Related Progressive External Ophthalmoplegia	Maternally-Inherited Chronic Progressive External Ophthalmoplegia|Mtdna-Related Progressive External Ophthalmoplegia|Maternally-Inherited Cpeo
Mitochondrial Encephalomyopathy	Mitochondrial Encephalomyopathies|Encephalomyopathy, Mitochondrial
Mitochondrial Encephalomyopathy Lactic Acidosis and Stroke-Like Episodes	Melas Syndrome|Melas|Mitochondrial Myopathy, Encephalopathy, Lactic Acidosis, and Stroke-Like Episodes|Mitochondrial Encephalomyopathy, Lactic Acidosis, and Stroke-Like Episodes|Myopathy, Mitochondrial-Encephalopathy-Lactic Acidosis-Stroke|Mitochondrial Myopathy, Lactic Acidosis, Stroke-Like Episode
Mitochondrial Genetic Disorders
Mitochondrial Import-Stimulating Factor	Msf
Mitochondrial Intermembrane Space Protein Tim12, Yeast, Homolog of
Mitochondrial Membrane Protein-Associated Neurodegeneration	Neurodegeneration with Brain Iron Accumulation 4|Nbia4|Mpan|Mitochondrial Membrane Protein-Associated Neurodegeneration Due to C19orf12 Mutation|Neurodegeneration with Brain Iron Accumulation Due to C19orf12 Mutation|Neurodegeneration with Brain Iron Accumulation Type 4|Mitochondrial Protein-Associated Neurodegeneration|Nbia Due to C19orf12 Mutation
Mitochondrial Membrane Transport Disorder
Mitochondrial Metabolism Disease	Abnormality of Mitochondrial Metabolism|Mitochondrial Diseases
Mitochondrial Myopathy	Mitochondrial Myopathies|Mitochondrial Cytopathy|Myopathy, Mitochondrial
Mitochondrial Myopathy, Encephalopathy, Lactic Acidosis, and Stroke-Like Episodes	Melas Syndrome|Melas|Mitochondrial Encephalomyopathy with Lactic Acidosis and Stroke-Like Episodes Syndrome|Myopathy, Mitochondrial, Encephalopathy, Lactic Acidosis, and Stroke-Like Episodes|Mitochondrial Myopathy, Encephalopathy, Lactic Acidosis and Stroke-Like Episodes|Mitochondrial Encephalomyopathy, Lactic Acidosis and Stroke-Like Episodes
Mitochondrial Myopathy, Episodic, with or Without Optic Atrophy and Reversible Leukoencephalopathy	Mitochondrial Myopathy, Episodic, with Optic Atrophy and Reversible Leukoencephalopathy|Meoal
Mitochondrial Myopathy, Infantile, Transient	Mitochondrial Myopathy, Infantile, Transient, Due to Respiratory Chain Deficiency|Mitochondrial Myopathy with Reversible Cytochrome C Oxidase Deficiency|Infantile Reversible Cytochrome C Oxidase Deficiency Myopathy|Mitochondrial Myopathy with Reversible Complex Iv Deficiency|Mitochondrial Myopathy with Reversible Cox Deficiency|Reversible Infantile Cytochrome C Oxidase Deficiency|Respiratory Chai…
Mitochondrial Myopathy, Lethal, Infantile	Lethal Infantile Mitochondrial Myopathy|Limm|Myopathy, Mitochondrial, Lethal, Infantile|Lethal Infantile Mitochondrial Disease|Limd
Mitochondrial Myopathy with a Defect in Mitochondrial-Protein Transport
Mitochondrial Myopathy with Diabetes	Mitochondrial Myopathy, Lipid Type|Myopathy, Mitochondrial, with Diabetes Mellitus|Myopathy and Diabetes Mellitus
Mitochondrial Myopathy with Lactic Acidosis	Mitochondrial Myopathy-Lactic Acidosis-Deafness Syndrome|Mmla|Metabolic Myopathy Associated with Chronic Lactic Acidemia, Growth Failure, and Nerve Deafness|Mitochondrial Myopathy-Lactic Acidosis-Hearing Loss Syndrome|Myopathy, Mitochondrial, with Lactic Acidosis
Mitochondrial Neurogastrointestinal Encephalomyopathy	Mitochondrial Neurogastrointestinal Encephalopathy Syndrome|Mngie
Mitochondrial Oxidative Phosphorylation Disorder	Oxphos Disease
Mitochondrial Oxidative Phosphorylation Disorder Due to a Duplication of Mitochondrial Dna	Mitochondrial Oxidative Phosphorylation Disorder Due to a Duplication of Mtdna|Oxphos Disease Due to a Duplication of Mitochondrial Dna|Oxphos Disease Due to a Duplication of Mtdna
Mitochondrial Oxidative Phosphorylation Disorder Due to a Large-Scale Single Deletion of Mitochondrial Dna	Mitochondrial Oxidative Phosphorylation Disorder Due to a Large-Scale Single Deletion of Mtdna|Oxphos Disease Due to a Large-Scale Single Deletion of Mitochondrial Dna|Oxphos Disease Due to a Large-Scale Single Deletion of Mtdna
Mitochondrial Oxidative Phosphorylation Disorder Due to a Point Mutation of Mitochondrial Dna	Mitochondrial Oxidative Phosphorylation Disorder Due to a Point Mutation of Mtdna|Oxphos Disease Due to a Point Mutation of Mitochondrial Dna|Oxphos Disease Due to a Point Mutation of Mtdna
Mitochondrial Oxidative Phosphorylation Disorder Due to Mitochondrial Dna Anomalies	Mitochondrial Oxidative Phosphorylation Disorder Due to Mtdna Anomalies|Oxphos Disease Due to Mitochondrial Dna Anomalies|Oxphos Disease Due to Mtdna Anomalies
Mitochondrial Oxidative Phosphorylation Disorder Due to Nuclear Dna Anomalies	Mitochondrial Oxidative Phosphorylation Disorder Due to Ndna Anomalies|Oxphos Disease Due to Nuclear Dna Anomalies|Oxphos Disease Due to Ndna Anomalies
Mitochondrial Oxidative Phosphorylation Disorder with No Known Mechanism	Oxphos Disease with No Known Mechanism
Mitochondrial Phosphate Carrier Deficiency	Mpcd|Cardiomyopathy-Hypotonia-Lactic Acidosis Syndrome
Mitochondrial Protein Import Disorder
Mitochondrial Pyruvate Carrier Deficiency	Mpycd
Mitochondrial Short-Chain Enoyl-Coa Hydratase 1 Deficiency	Echs1d|Mitochondrial Short-Chain Enoyl-Coa Hydratase Deficiency|Short-Chain Enoyl-Coa Hydratase Deficiency|Echs1 Deficiency|Sceh Deficiency
Mitochondrial Substrate Carrier Disorder
Mitochondrial Trifunctional Protein Deficiency	Tfp Deficiency|Trifunctional Protein Deficiency with Myopathy and Neuropathy|Trifunctional Protein Deficiency|Mtpd|Tfpd|Trifunctional Protein Deficiency, Type 2|Abetalipoproteinemia|Mtp Deficiency|Tpa Deficiency
Mixed Malaria	Malaria Fever by More Than One Parasite|Malaria by More Than One Parasite
Motor Neuron Disease	Anterior Horn Cell Disease|Motor Neuron Diseases
Mpv17-Related Mitochondrial Dna Maintenance Defect	Mitochondrial Dna Depletion Syndrome 6 , Hepatocerebral Type|Mpv17 Hepatocerebral Mitochondrial Dna Depletion Syndrome|Navajo Neurohepatopathy|Mpv17 Deficiency
Mt-Atp6-Related Mitochondrial Spastic Paraplegia	Maternally-Inherited Spastic Paraplegia|Maternally-Inherited Spg
Mucocutaneous Leishmaniasis	American Cutaneous Leishmaniasis|Mucocutaneous Leishmaniasis, American|American Mucocutaneous Leishmaniasis|Cutaneous Leishmaniasis, American|New World Cutaneous Leishmaniasis|Leishmaniasis, Mucocutaneous
Mulibrey Nanism	Muscle-Liver-Brain-Eye Nanism|Pericardial Constriction and Growth Failure|Perheentupa Syndrome|Mul|Mulibrey Growth Disorder|Mulibrey Nanism Syndrome|Pericardial Constriction with Growth Failure|Nanism Mulibrey
Multiple Carboxylase Deficiency	Mcd|Holocarboxylase Synthetase Deficiency
Multiple Mitochondrial Dna Deletion Syndrome	Multiple Mtdna Deletion Syndrome
Multiple Mitochondrial Dysfunctions Syndrome	Fatal Multiple Mitochondrial Dysfunction Syndrome|Fatal Multiple Mitochondrial Dysfunctions Syndrome|Multiple Mitochondrial Dysfunctions Syndrome 1|Mitochondrial Dysfunctions, Multiple, Syndrome|Multiple Mitochondrial Dysfunction Syndrome|Mmds
Multiple Mitochondrial Dysfunctions Syndrome 1	Mmds1|Nfu1 Deficiency|Mmds|Mitochondrial Dysfunctions Syndrome, Multiple, Type 1|Multiple Mitochondrial Dysfunctions Syndrome Type 1
Multiple Mitochondrial Dysfunctions Syndrome 2 with Hyperglycinemia	Multiple Mitochondrial Dysfunctions Syndrome 2|Mmds2|Bola3 Deficiency|Mitochondrial Dysfunctions Syndrome, Multiple, Type 2|Multiple Mitochondrial Dysfunctions Syndrome Type 2
Multiple Mitochondrial Dysfunctions Syndrome 3	Mmds3|Iba57 Deficiency|Mitochondrial Dysfunctions, Multiple, Syndrome, Type 3|Multiple Mitochondrial Dysfunctions Syndrome Type 3
Multiple Mitochondrial Dysfunctions Syndrome 4	Mmds4|Mitochondrial Dysfunctions, Multiple, Syndrome, Type 4|Multiple Mitochondrial Dysfunctions Syndrome Type 4
Multiple Mitochondrial Dysfunctions Syndrome 5	Mmds5|Mitochondrial Dysfunctions, Multiple, Syndrome, Type 5|Multiple Mitochondrial Dysfunctions Syndrome Type 5|Isca1 Deficiency
Multiple Mitochondrial Dysfunctions Syndrome 6	Mmds6|Multiple Mitochondrial Dysfunctions Syndrome Type 6|Pmpcb Deficiency
Muscle Tissue Disease
Muscular Disease
Muscular Dystrophy, Congenital, Megaconial Type	Megaconial Type Congenital Muscular Dystrophy|Congenital Muscular Dystrophy Due to Phosphatidylcholine Biosynthesis Defect|Congenital Muscular Dystrophy with Mitochondrial Structural Abnormalities|Megaconial Congenital Muscular Dystrophy|Congenital Megaconial Myopathy|Muscular Dystrophy, Congenital, with Mitochondrial Structural Abnormalities|Mdcmc|Dystrophy, Muscular, Congenital, Megaconial Type…
Myasthenic Syndrome, Congenital, 10	Myasthenia, Limb-Girdle, Familial|Cms10|Congenital Myasthenic Syndrome 10|Lgm|Congenital Myasthenic Syndrome Type Ib, Formerly; Cms1b, Formerly|Myasthenia, Limb-Girdle, Familial, Formerly; Lgm, Formerly|Congenital Myasthenic Syndrome Type Ib, Formerly|Myasthenia, Limb-Girdle, Familial, Formerly|Myasthenic Syndrome, Congenital, Type 10|Congenital Myasthenic Syndrome Type 1b|Congenital Myasthenic S…
Myasthenic Syndrome, Congenital, 12	Congenital Myasthenic Syndrome 12|Cms12|Myasthenic Syndrome, Congenital, with Tubular Aggregates 1|Myasthenia, Congenital, 12, with Tubular Aggregates|Myasthenia, Congenital, with Tubular Aggregates 1|Cmsta1|Myasthenic Syndrome, Congenital, with Tubular Aggregates 1; Cmsta1|Myasthenic Syndrome, Congenital, with Tubular Aggregates, 1|Congenital Myasthenia 12 with Tubular Aggregates|Limb-Girdle Mya…
Myelocystocele
Myiasis	Infestation by Fly Larvae|Infestation by Maggots|Maggot Infestation
Myoclonic Cerebellar Dyssynergia	Dyssynergia Cerebellaris Myoclonica|Dyssynergia Cerebellaris Progressiva|Dentate Cerebellar Ataxia|Primary Dentatum Atrophy|Dentatorubral Atrophy|Ramsay Hunt Cerebellar Syndrome|Progressive Cerebellar Tremor|Progressive Myoclonus Ataxia|Myoclonus and Ataxia
Myoclonic Epilepsy Associated with Ragged-Red Fibers	Merrf Syndrome|Merrf|Fukuhara Syndrome|Myoclonic Epilepsy Associated with Ragged Red Fibers|Myoencephalopathy Ragged-Red Fiber Disease|Myoclonus Epilepsy Associated with Ragged-Red Fibres|Myoclonus with Epilepsy and with Ragged Red Fibers|Myoclonic Epilepsy and Ragged-Red Fiber Disease|Myoclonus with Epilepsy with Ragged Red Fibers|Myoclonic Epilepsy with Ragged Red Fibers|Myoclonic Epilepsy with…
Myoclonic Epilepsy of Lafora	Lafora Disease|Epilepsy, Progressive Myoclonic 2b|Epm2|Epilepsy, Progressive Myoclonic 2a|Melf|Lafora's Disease|Epm2a|Epilepsy, Progressive Myoclonic, 2a; Epm2a|Progressive Myoclonic Epilepsy Lafora Type|Lafora Progressive Myoclonic Epilepsy|Progressive Myoclonic Epilepsy Type 2|Progressive Myoclonus Epilepsy Type 2|Epilepsy, Progressive Myoclonic, 2a|Epilepsy, Progressive Myoclonic 2|Progressive…
Myoglobinuria
Myoglobinuria, Recurrent	Myoglobinuria Recurrent|Recurrent Myoglobinuria Mitochondrial|Rm-Mt
Myopathy	Muscular Diseases|Myopathies
Myopathy, Isolated Mitochondrial, Autosomal Dominant	Immd|Autosomal Dominant Mitochondrial Myopathy with Exercise Intolerance
Myopathy, Lactic Acidosis, and Sideroblastic Anemia	Myopathy with Lactic Acidosis and Sideroblastic Anaemia
Myopathy, Lactic Acidosis, and Sideroblastic Anemia 1	Mitochondrial Myopathy and Sideroblastic Anemia|Mlasa1|Myopathy, Lactic Acidosis and Sideroblastic Anemia|Sideroblastic Anemia and Mitochondrial Myopathy|Mlasa|Myopathy with Lactic Acidosis and Sideroblastic Anemia 1|Myopathy with Lactic Acidosis and Sideroblastic Anemia
Myopathy, Lactic Acidosis, and Sideroblastic Anemia 2	Mlasa2|Myopathy, Lactic Acidosis, and Sideroblastic Anemia, Type 2|Myopathy with Lactic Acidosis and Sideroblastic Anemia 2
Myopathy, Lactic Acidosis, and Sideroblastic Anemia 3	Mlasa3
Myopathy, Mitochondrial, and Ataxia	Mitochondrial Myopathy-Cerebellar Ataxia-Pigmentary Retinopathy Syndrome|Mmyat|Mitochondrial Myopathy-Cerebellar Atrophy-Pigmentary Retinopathy Syndrome
Myopathy, Mitochondrial Progressive, with Congenital Cataract, Hearing Loss, and Developmental Delay	Myopathy with Cataract and Combined Respiratory Chain Deficiency|Mitochondrial Complex Deficiency, Combined|Myopathy, Mitochondrial Progressive, with Congenital Cataract, Hearing Loss and Developmental Delay|Congenital Cataract-Progressive Muscular Hypotonia-Hearing Loss-Developmental Delay Syndrome|Congenital Cataract-Progressive Muscular Hypotonia-Deafness-Developmental Delay Syndrome|Myopathy …
Myotonic Cataract
Neonatal Candidiasis	Neonatal Candida Infection|Neonatal Monilia Infection|Neonatal Moniliasis
Neonatal Period Electroclinical Syndrome
Nephrolithiasis	Kidney Stones|Stone - Kidney/ureter|Kidney Calculi
Neuritis	Peripheral Neuritis
Neurodegeneration with Brain Iron Accumulation 4	Nbia4|Mpan|Neurodegeneration with Brain Iron Accumulation Due to C19orf12 Mutation|Neurodegeneration with Brain Iron Accumulation Type 4|Mitochondrial Protein-Associated Neurodegeneration|Nbia Due to C19orf12 Mutation|Mitochondrial Membrane Protein-Associated Neurodegeneration|Mitochondrial Membrane Protein Associated Neurodegeneration|Mitochondrial Protein-Associated Neurodegeneration; Mpan|Neur…
Neurodermatitis
Neurodevelopmental Disorder, Mitochondrial, with Abnormal Movements and Lactic Acidosis, with or Without Seizures	Nemmlas|Wars2-Related Combined Oxidative Phosphorylation Defect|Mitochondrial Tryptophanyl-Trna Synthetase Deficiency
Neuromuscular Disease	Neuromuscular Diseases|Neuromuscular Disorders|Neuromuscular Disorder
Neuromuscular Junction Disease	Neuromuscular Junction Diseases
Neuropathy	Peripheral Neuropathy|Peripheral Neuropathies
Neuropathy, Ataxia, and Retinitis Pigmentosa	Narp Syndrome|Narp|Neurogenic Muscle Weakness-Ataxia-Retinitis Pigmentosa Syndrome|Neurogenic Muscle Weakness, Ataxia, and Retinitis Pigmentosa|Neuropathy-Ataxia-Retinitis Pigmentosa Syndrome|Neuropathy Ataxia Retinitis Pigmentosa Syndrome|Neuropathy, Ataxia and Retinitis Pigmentosa|Neuropathy, Ataxia, and Retinitis Pigmentos|Neuropathy Ataxia and Retinitis Pigmentosa|Neuropathy, Ataxia, Retiniti…
Neuropathy, Hereditary Sensory, Type Ie	Hereditary Sensory Neuropathy Type Ie|Hsn1e|Neuropathy Hereditary Sensory and Autonomic Type 1|Hereditary Sensory Neuropathy Type 1e|Hsn Ie|Hereditary Sensory Neuropathy-Sensorineural Hearing Loss-Dementia Syndrome|Neuropathy, Hereditary Sensory, with Hearing Loss and Dementia|Neuropathy Hereditary Sensory with Hearing Loss and Dementia|Neuropathy Hereditary Sensory Radicular, Autosomal Dominant|…
Niemann-Pick Disease, Type C1	Niemann-Pick Disease, Type C|Niemann-Pick Disease Type C1|Niemann-Pick Disease, Type D|Npc1|Neurovisceral Storage Disease with Vertical Supranuclear Ophthalmoplegia|Niemann-Pick Disease with Cholesterol Esterification Block|Niemann-Pick Disease Type C|Niemann-Pick Disease Without Sphingomyelinase Deficiency|Niemann-Pick Disease, Chronic Neuronopathic Form|Niemann-Pick Disease, Subacute Juvenile F…
Nonarteritic Anterior Ischemic Optic Neuropathy	Anterior Ischemic Optic Neuropathy|Nonarteritic Anterior Ischemic Optic Neuropathy, Susceptibility to|Non-Arteritic Anterior Ischemic Optic Neuropathy|Naion|Optic Neuropathy, Ischemic|Ischemic Optic Neuropathy|Aion|Neuropathy, Optic, Ischemic, Nonarteritic Anterior, Susceptibility to|Optic Neuropathy, Anterior Ischemic, Susceptibility to|Non-Arteritic Anterior Ischaemic Optic Neuropathy|Nonarteri…
Nonsyndromic Hearing Loss and Deafness, Mitochondrial
Noonan Syndrome 1	Noonan Syndrome|Female Pseudo-Turner Syndrome|Male Turner Syndrome|Turner Phenotype with Normal Karyotype|Ns1|Pseudo-Ullrich-Turner Syndrome|Ullrich-Noonan Syndrome|Noonan-Ehmke Syndrome|Noonan Syndrome-Like Disorder with Multiple Giant Cell Lesions|Noonan Syndrome with Pigmented Villonodular Synovitis|Noonan-Like/multiple Giant Cell Lesion Syndrome|Turner Syndrome in Female with X Chromosome|Tur…
Noonan Syndrome 2	Ns2|Noonan Syndrome 2, Autosomal Recessive|Noonan Syndrome, Autosomal Recessive|Autosomal Recessive Noonan Syndrome|Noonan Syndrome Autosomal Recessive
Nutritional Optic Neuropathy
Obstructive Nephropathy	Con|Congenital Obstructive Nephropathy|Nephropathy Obstructive
Ocular Motility Disease	Abnormality of Eye Movement|Ocular Motility Disorders|Disorder of Eye Movements|Eye Movement Disorders|Eye Movement Disorder
Oesophagostomiasis	Infection by Oesophagostomum
Oligoasthenoteratozoospermia	Oligoasthenoteratospermia|Oat
Oncocytoma	Oxyphilic Adenoma|Follicular Adenoma, Oxyphilic Cell|Adenoma, Oxyphilic|Hurthle Cell Tumor|Oncocytic Neoplasm
Open-Angle Glaucoma	Glaucoma, Open-Angle|Open Angle Glaucoma|Pigmentary Glaucoma|Wide-Angle Glaucoma|Glaucoma Open-Angle|Glaucoma Simplex
Ophthalmomyiasis	Ocular Myiasis
Optic Atrophy 4	Opa4|Optic Atrophy-4
Optic Atrophy 5	Opa5|Atrophy, Optic, Type 5
Optic Atrophy 6	Opa6|Optic Atrophy, Congenital or Early Infantile, Autosomal Recessive
Optic Atrophy 7 with or Without Auditory Neuropathy	Optic Atrophy 7|Opa7|Atrophy, Optic, Type 7, with/without Auditory Neuropathy|Autosomal Recessive Optic Atrophy, Opa7 Type|Optic Atrophy-7
Optic Atrophy 8	Opa8
Optic Nerve Disease	Optic Neuropathy|Abnormality of the Optic Nerve|Disorder of the Second Nerve|Disorder of the Optic Nerve|Optic Nerve Disorders|Optic Nerve Disorder|Neuropathy, Optic|Optic Nerve
Optic Nerve Hypoplasia, Bilateral	Optic Nerve Hypoplasia|Bilateral Optic Nerve Hypoplasia|Optic Nerve Hypoplasia, Familial Bilateral|Familial Bilateral Optic Nerve Hypoplasia|Isolated Optic Nerve Hypoplasia/aplasia|Optic Nerve Aplasia, Bilateral|Hypoplasia, Optic Nerve, Bilateral|Bilateral Optic Nerve Aplasia|Bonh|Onh
Optic Neuritis
Oromandibular Dystonia
Osseous Heteroplasia, Progressive未查到	Progressive Osseous Heteroplasia|Poh|Osteoma Cutis|Familial Ectopic Ossification|Ectopic Ossification Familial Type|Heterotopic Ossification|Ectopic Ossification|Fibrodysplasia Ossificans Progressiva|Heteroplasia, Osseous, Progressive|Myositis Ossificans Progressiva|Ectopic Ossification, Familial|Ossification Heterotopic|Cutaneous Ossification|Osteosis Cutis|Osteodermia
Otosclerosis
Paragonimiasis	Paragonimus Westermani Infection|Infection by Paragonimus|Pulmonary Paragonimiasis|Lung Fluke Infection|Lung Fluke Disease
Paralytic Poliomyelitis	Poliomyelitis, Paralytic
Parasitic Ectoparasitic Infectious Disease	Ectoparasitic Infestations|Ectoparasitism
Parasitic Helminthiasis Infectious Disease	Helminthiasis|Intestinal Helminthiasis|Helminth Infections|Helminth Infection|Worm Infections|Worm Infection|Helminthosis
Parasitic Protozoa Infectious Disease	Protozoan Infections|Sarcomastigophora Infectious Disease|Mastigophora Infectious Disease
Paresthesia
Parkinson Disease 4, Autosomal Dominant	Parkinson Disease 4|Parkinson Disease 4, Autosomal Dominant Lewy Body|Parkinson's Disease 4|Park4|Autosomal Dominant Lewy Body Parkinson Disease 4|Parkinson Disease 4 Autosomal Dominant Lewy Body|Autosomal Dominant Parkinson's Disease 4|Autosomal Dominant Parkinson Disease 4|Parkinson Disease Autosomal Dominant 4|Parkinson Disease Familial Type 4|Parkinson Disease, Type 4
Parkinson Disease 6, Autosomal Recessive Early-Onset	Parkinson Disease 6|Parkinson Disease, Autosomal Recessive Early-Onset, Digenic, Pink1/dj1|Parkinson Disease 6, Early Onset|Parkinson's Disease 6|Park6|Parkinson Disease Autosomal Recessive Early-Onset Digenic Pink1/dj1|Parkinson Disease, Type 6, Autosomal Recessive, Early-Onset|Autosomal Recessive Early-Onset Parkinson Disease Type 6|Autosomal Recessive Early-Onset Parkinson's Disease 6|Autosoma…
Parkinson Disease, Late-Onset	Parkinson Disease|Parkinson's Disease|Primary Parkinsonism|Paralysis Agitans|Pd|Parkinson Disease, Late-Onset, Susceptibility to|Late Onset Parkinson's Disease|Late Onset Parkinson Disease|Park|Parkinson Disease, Age of Onset, Modifier|Susceptibility to Parkinson's Disease|Parkinson Disease, Susceptibility to|Idiopathic Parkinson's Disease|Idiopathic Parkinson Disease|Lewy Body Parkinson Disease|…
Parkinson Disease, Mitochondrial
Partial Optic Atrophy
Pearson Marrow-Pancreas Syndrome	Pearson Syndrome|Sideroblastic Anemia with Marrow Cell Vacuolization and Exocrine Pancreatic Dysfunction|Pearson's Marrow/pancreas Syndrome|Pearson's Marrow-Pancreas Syndrome|Pearson's Syndrome
Pediculus Humanus Capitis Infestation	Pediculus Capitis Infestation|Head Louse Infestation|Pediculosis Capitis|Pediculus Capitis
Pediculus Humanus Corporis Infestation	Body Louse Infestation|Pediculus Humanus Infestation|Pediculus Corporis
Pendred Syndrome	Goiter-Deafness Syndrome|Deafness with Goiter|Thyroid Dyshormonogenesis 2b|Tdh2b|Pds|Pendred's Syndrome|Autosomal Recessive Sensorineural Hearing Impairment, Enlarged Vestibular Aqueduct, and Goiter|Autosomal Recessive Sensorineural Hearing Impairment and Goiter|Hypothyroidism, Congenital, Due to Dyshormonogenesis, 2b|Congenital Hypothyroidism Due to Dyshormonogenesis 2b|Thyroid Hormonogenesis, G…
Periodic Fever, Familial, Autosomal Dominant	Tumor Necrosis Factor Receptor-Associated Periodic Syndrome|Familial Hibernian Fever|Tnf Receptor-Associated Periodic Fever Syndrome|Traps|Autosomal Dominant Familial Periodic Fever|Tnf Receptor-Associated Periodic Syndrome|Hibernian Fever, Familial|Fpf|Fhf|Tumor Necrosis Factor Receptor 1 Associated Periodic Syndrome|Tnf Receptor 1-Associated Periodic Syndrome|Periodic Fever, Familial|Tumor Necr…
Periodic Paralysis with Later-Onset Distal Motor Neuropathy
Peripheral Nervous System Disease	Peripheral Neuropathy|Peripheral Nerve Disorders|Peripheral Nerve Disease|Neuropathy, Peripheral
Peripheral Retinal Degeneration	Peripheral Degeneration of Retina
Phlebotomus Fever	Sandfly Fever|Sandfly-Borne Phleboviral Disease|Sandfly-Borne Bunyavirus Fever|Sandfly-Borne Arboviral Fever|Pappataci Fever
Phosphoenolpyruvate Carboxykinase Deficiency, Mitochondrial	Phosphoenolpyruvate Carboxykinase 2 Deficiency|Pepck Deficiency, Mitochondrial|Pck2 Deficiency|Deficiency, Phosphoenolpyruvate Carboxykinase, Mitochondrial|Mitochondrial Phosphoenolpyruvate Carboxykinase Deficiency|Pepck 2 Deficiency|Pepck2 Deficiency|M-Pepckd|Pepck2|Pckdm
Plasmodium Malariae Malaria	Quartan Malaria|Malaria by Plasmodium Malariae
Plasmodium Ovale Malaria	Ovale Malaria|Malariaby Plasmodium Ovale
Polycystic Echinococcosis	Human Polycystic Hydatid Disease|Neotropical Echinococcosis
Polyneuropathy	Polyneuropathies
Polyposis Syndrome, Hereditary Mixed, 2	Hereditary Mixed Polyposis Syndrome 2|Hmps2|Polyposis Syndrome, Hereditary Mixed, Type 2|Polyposis Syndrome, Mixed Hereditary 2
Pontocerebellar Hypoplasia, Type 6	Pontocerebellar Hypoplasia Type 6|Pch6|Fatal Infantile Encephalopathy with Mitochondrial Respiratory Chain Defects|Encephalopathy, Fatal Infantile, with Mitochondrial Respiratory Chain Defects|Encephalopathy Fatal Infantile with Mitochondrial Respiratory Chain Defects|Hypoplasia, Pontocerebellar, Type 6|Pontocerebellar Hypoplasia 6
Posterolateral Myocardial Infarction
Primary Optic Atrophy
Progressive External Ophthalmoplegia with Mitochondrial Dna Deletions, Autosomal Dominant 1	Peoa1|Progressive External Ophthalmoplegia with Mitochondrial Dna Deletions, Autosomal Dominant, 1|Autosomal Dominant Progressive External Ophthalmoplegia with Mitochondrial Dna Deletions 1|Autosomal Dominant Progressive External Ophthalmoplegia 1|Chronic Progressive External Ophthalmoplegia|Ophthalmoplegia, External, Progressive, with Mitochondrial Dna Deletions, Autosomal Dominant, Type 1|Progr…
Progressive External Ophthalmoplegia with Mitochondrial Dna Deletions, Autosomal Dominant 2	Autosomal Dominant Progressive External Ophthalmoplegia with Mitochondrial Dna Deletions 2|Peoa2|Progressive External Ophthalmoplegia with Mitochondrial Dna Deletions, Autosomal Dominant, 2|Chronic Progressive External Ophthalmoplegia|Ophthalmoplegia, External, Progressive, with Mitochondrial Dna Deletions, Autosomal Dominant, Type 2|Progressive External Ophthalmoplegia, Autosomal Dominant 2|Auto…
Progressive External Ophthalmoplegia with Mitochondrial Dna Deletions, Autosomal Dominant 3	Autosomal Dominant Progressive External Ophthalmoplegia with Mitochondrial Dna Deletions 3|Peoa3|Progressive External Ophthalmoplegia with Mitochondrial Dna Deletions, Autosomal Dominant, 3|Chronic Progressive External Ophthalmoplegia|Ophthalmoplegia, External, Progressive, with Mitochondrial Dna Deletions, Autosomal Dominant, Type 3|Progressive External Ophthalmoplegia, Autosomal Dominant, 3|Pro…
Progressive External Ophthalmoplegia with Mitochondrial Dna Deletions, Autosomal Dominant 4	Autosomal Dominant Progressive External Ophthalmoplegia with Mitochondrial Dna Deletions 4|Peoa4|Progressive External Ophthalmoplegia with Mitochondrial Dna Deletions, Autosomal Dominant, 4|Chronic Progressive External Ophthalmoplegia|Ophthalmoplegia, External, Progressive, with Mitochondrial Dna Deletions, Autosomal Dominant, Type 4|Progressive External Ophthalmoplegia, Autosomal Dominant 4|Auto…
Progressive External Ophthalmoplegia with Mitochondrial Dna Deletions, Autosomal Dominant 5	Progressive External Ophthalmoplegia with Mitochondrial Dna Deletions, Autosomal Dominant, 5|Autosomal Dominant Progressive External Ophthalmoplegia with Mitochondrial Dna Deletions 5|Peoa5|Ophthalmoplegia, External, Progressive, with Mitochondrial Dna Deletions, Autosomal Dominant, Type 5|Progressive External Ophthalmoplegia, Autosomal Dominant 5|Autosomal Dominant Progressive External Ophthalmo…
Progressive External Ophthalmoplegia with Mitochondrial Dna Deletions, Autosomal Dominant 6	Progressive External Ophthalmoplegia with Mitochondrial Dna Deletions, Autosomal Dominant, 6|Peoa6|Autosomal Dominant Progressive External Ophthalmoplegia with Mitochondrial Dna Deletions 6|Mitochondrial Dna Deletion Syndrome with Limb-Girdle Weakness|Mitochondrial Dna Deletion Syndrome with Progressive Myopathy|Mtdna Deletion Syndrome with Limb-Girdle Weakness|Mtdna Deletion Syndrome with Progre…
Progressive External Ophthalmoplegia with Mitochondrial Dna Deletions, Autosomal Recessive 1	Cerebellar Ataxia Infantile with Progressive External Ophthalmoplegia|Autosomal Recessive Progressive External Ophthalmoplegia|Peob1|Progressive External Ophthalmoplegia, Autosomal Recessive 1|Chronic Progressive External Ophthalmoplegia|Arpeo|Ophthalmoplegia, External, Progressive, with Mitochondrial Dna Deletions, Autosomal Recessive, Type 1|Progressive External Ophthalmoplegia with Mitochondri…
Progressive External Ophthalmoplegia with Mitochondrial Dna Deletions, Autosomal Recessive 2	Peob2|Adult-Onset Chronic Progressive External Ophthalmoplegia with Mitochondrial Myopathy|Adult-Onset Cpeo with Mitochondrial Myopathy|Ophthalmoplegia, External, Progressive, with Mitochondrial Dna Deletions, Autosomal Recessive, Type 2|Autosomal Recessive Progressive External Ophthalmoplegia with Mitochondrial Dna Deletions 2|Progressive External Ophthalmoplegia, Autosomal Recessive 2|Autosomal…
Progressive External Ophthalmoplegia with Mitochondrial Dna Deletions, Autosomal Recessive 3	Peob3|Progressive External Ophthalmoplegia, Autosomal Recessive 3|Autosomal Recessive Progressive External Ophthalmoplegia with Mitochondrial Dna Deletions 3|Autosomal Recessive Progressive External Ophthalmoplegia 3
Progressive External Ophthalmoplegia with Mitochondrial Dna Deletions, Autosomal Recessive 4	Peob4|Adult-Onset Multiple Mitochondrial Dna Deletion Syndrome Due to Dguok Deficiency|Adult-Onset Multiple Mtdna Deletion Syndrome Due to Dguok Deficiency|Progressive External Ophthalmoplegia, Autosomal Recessive 4|Autosomal Recessive Progressive External Ophthalmoplegia with Mitochondrial Dna Deletions 4|Autosomal Recessive Progressive External Ophthalmoplegia 4
Progressive External Ophthalmoplegia with Mitochondrial Dna Deletions, Autosomal Recessive 5	Peob5|Progressive External Ophthalmoplegia, Autosomal Recessive 5|Autosomal Recessive Progressive External Ophthalmoplegia with Mitochondrial Dna Deletions 5|Autosomal Recessive Progressive External Ophthalmoplegia 5
Progressive Myoclonus Epilepsy 8	Progressive Myoclonic Epilepsy Due to Cers1 Deficiency|Progressive Myoclonus Epilepsy Type 8|Pme Type 8|Emp8
Progressive Myoclonus Epilepsy 9	Progressive Myoclonic Epilepsy Due to Lmnb2 Deficiency|Progressive Myoclonus Epilepsy Type 9|Pme Type 9|Emp9
Pthirus Pubis Infestation	Infestation by Phthirus Pubis|Crabs|Phthirus/pediculus Pubis - Pubic Lice - Crabs|Pediculosis Pubis|Phthiriasis Pubis|Pediculus Pubis|Phthirus Pubis
Ptosis	Blepharoptosis|Drooping Eyelid
Pure Mitochondrial Myopathy
Rare Genetic Deafness	Rare Genetic Hearing Loss
Rectal Disease	Rectal Diseases|Rectal Disorders
Renal Tubulopathy, Diabetes Mellitus, and Cerebellar Ataxia Due to Duplication of Mitochondrial Dna	Proximal Tubulopathy, Diabetes Mellitus and Cerebellar Ataxia
Restrictive Cardiomyopathy	Familial Restrictive Cardiomyopathy|Cardiomyopathy, Restrictive|Primary Restrictive Cardiomyopathy|Cardiomyopathy, Constrictive|Cardiomyopathy Restrictive|Rcm
Retinitis Pigmentosa	Rp|Rod-Cone Dystrophy|Autosomal Recessive Retinitis Pigmentosa|Pigmentary Retinopathy|Retinitis Pigmentosa, Autosomal Recessive|Retinitis Pigmentosa Autosomal Recessive|Pericentral Pigmentary Retinopathy|Non-Syndromic Retinitis Pigmentosa|Tapetoretinal Degeneration|Retinitis Pigmentosa 1|Arrp|Rcd
Retinitis Pigmentosa 12	Rp12|Retinitis Pigmentosa with or Without Paraarteriolar Preservation of Retinal Pigment Epithelium|Rp with or Without Preserved Paraarteriole Retinal Pigment Epithelium|Rp with or Without Pprpe|Retinitis Pigmentosa-12|Rp 12
Retinitis Pigmentosa 14	Rp14|Retinitis Pigmentosa Juvenile Tulp1-Related|Retinitis Pigmentosa, Type 14|Rp 14
Retinitis Pigmentosa 20	Rp20|Retinitis Pigmentosa, Type 20|Rp 20
Retinitis Pigmentosa 22	Rp22|Retinitis Pigmentosa-22|Rp 22
Retinitis Pigmentosa 32	Rp32|Retinitis Pigmentosa-32|Rp 32
Retinitis Pigmentosa 33	Rp33|Retinitis Pigmentosa, Type 33|Rp 33
Retinitis Pigmentosa 36	Rp36|Retinitis Pigmentosa, Type 36|Rp 36
Retinitis Pigmentosa 7	Leber Congenital Amaurosis 18|Rp7|Retinitis Pigmentosa 7 and Digenic Form|Retinitis Pigmentosa 7, Digenic Form|Retinitis Pigmentosa 7, Digenic|Retinitis Pigmentosa 7 Digenic|Lca18|Rp 7
Retinitis Pigmentosa-Deafness Syndrome	Retinitis Pigmentosa 21, Formerly; Rp21, Formerly|Retinitis Pigmentosa 8, Formerly; Rp8, Formerly|Retinitis Pigmentosa 21, Formerly|Retinitis Pigmentosa 8, Formerly|Rp21, Formerly|Usher Syndrome|Rp8, Formerly
Rrm2b-Related Mitochondrial Disease
Sarcocystosis	Sarcosporidiosis
Scotoma	Generalized Visual Field Contraction or Constriction|Sector or Arcuate Visual Field Defects|Enlarged Paracaecal Scotoma|Scotoma of Blind Spot Area|Blind Spot Area Scotoma|Enlarged Angioscotoma|Enlarged Blind Spot
Sengers Syndrome	Mitochondrial Dna Depletion Syndrome 10|Cardiomyopathy and Cataract|Cataract and Cardiomyopathy|Congenital Cataract-Hypertrophic Cardiomyopathy-Mitochondrial Myopathy Syndrome|Mtdps10|Cardiomyopathic Mitochondrial Dna Depletion Syndrome 10|Mitochondrial Dna Depletion Syndrome 10 ; Mtdps10|Senger Syndrome
Sensorineural Hearing Loss	Sensory Hearing Loss|Hearing Loss, High-Frequency|Hearing Loss, Sensorineural|Hearing Loss, Central|Perceptive Hearing Loss or Deafness|Sensorineural Hearing Loss Disorder|High Frequency Hearing Loss|High-Frequency Hearing Loss|Hearing Loss High-Frequency|Hearing Loss Sensorineural|High Frequency Deafness|Perceptive Hearing Loss|Sensorineural Deafness|Deafness Sensorineural|Central Hearing Loss|P…
Sensory Ataxic Neuropathy, Dysarthria, and Ophthalmoparesis	Mitochondrial Recessive Ataxia Syndrome|Sando|Sensory Ataxic Neuropathy-Dysarthria-Ophthalmoparesis Syndrome|Spinocerebellar Ataxia with Epilepsy|Epilepsy, Progressive Myoclonic 5|Miras|Mscae|Scae|Epm5|Sensory Ataxic Neuropathy with Mitochondrial Dna Deletions, Autosomal Recessive|Autosomal Recessive Sensory Ataxic Neuropathy with Mitochondrial Dna Deletions|Sensory Ataxic Neuropathy with Mitocho…
Septooptic Dysplasia	Septo-Optic Dysplasia|De Morsier Syndrome|Growth Hormone Deficiency with Pituitary Anomalies|Sod|Septo-Optic Dysplasia with Growth Hormone Deficiency|Pituitary Hormone Deficiency, Combined, 5|Pituitary Hormone Deficiency, Combined 5|Septo-Optic Dysplasia Spectrum|Hypopituitarism and Septooptic 'dysplasia'|Dysplasia, Septo-Optic|Kallmann Syndrome|Ghdpa|Cphd5
Setariasis	Infectious Disease by Setaria
Severe Congenital Neutropenia 1
Sideroblastic Anemia	Anemia, Sideroblastic|Anemia Sideroblastic|Anemia, Hypochromic with Iron Loading
Skeletal Tuberculosis	Tuberculosis, Osteoarticular|Osteoarticular Tuberculosis
Sparganosis	Infection by Sparganum
Spastic Paraparesis
Spinocerebellar Ataxia, Autosomal Recessive 20	Scar20|Autosomal Recessive Spinocerebellar Ataxia 20|Intellectual Disability-Coarse Face-Macrocephaly-Cerebellar Hypotrophy Syndrome|Intellectual Disability-Coarse Face-Macrocephaly-Cerebellar Hypoplasia Syndrome|Ataxia, Spinocerebellar, Autosomal Recessive, Type 20|Autosomal Recessive Spinocerebellar Ataxia Type 20|Spinocerebellar Ataxia, Autosomal Recessive, 20
Squamous Cell Bile Duct Carcinoma	Bile Duct Squamous Cell Carcinoma
Striatonigral Degeneration
Striatonigral Degeneration, Infantile	Infantile Bilateral Striatal Necrosis|Striatonigral Degeneration Infantile|Ibsn|Sndi|Infantile Striatonigral Degeneration|Infantile Bilateral Striatal Necrosis; Ibsn|Bilateral Striatal Necrosis, Infantile|Infantile Striatonigral Necrosis|Striatal Degeneration, Familial|Striatal Degeneration Familial|Familial Striatal Degeneration
Striatonigral Degeneration, Infantile, Mitochondrial	Bilateral Striatal Necrosis, Infantile, Mitochondrial|Infantile Bilateral Striatal Necrosis, Mitochondrial|Mitochondrial Infantile Bilateral Striatal Necrosis|Mibsn
Stroke, Ischemic	Cerebral Infarction|Stroke|Ischemic Stroke|Cerebral Infarction, Susceptibility to|Cerebrovascular Accident|Stroke, Ischemic, Susceptibility to|Ischemic Stroke, Susceptibility to|Cerebral Infarct|Ischemic Cerebrovascular Accident|Stroke, Susceptibility to|Cva - Cerebral Infarction|Ischstr
Stuttering	Stammering|Stuttering, Familial Persistent 1|Stuttering, Familial, Persistent|Familial Persistent Stuttering
Sucla2-Related Mitochondrial Dna Depletion Syndrome, Encephalomyopathic Form with Methylmalonic Aciduria	Sucla2 Deficiency
Suclg1-Related Mitochondrial Dna Depletion Syndrome, Encephalomyopathic Form with Methylmalonic Aciduria	Suclg1-Related Succinyl-Coa Ligase Deficiency|Suclg1 Deficiency
Sudden Infant Death Syndrome	Sids|Sudden Infant Death Syndrome, Susceptibility to|Sudden Death of Nonspecific Cause in Infancy|Death, Sudden, Syndrome, Infant|Sudden Infant Death|Crib Death|Cot Death
Taeniasis	Infection by Taeniarhynchus Saginatus|Taenia Saginata Infectious Disease|Taenia Saginata Infection|Beef Tapeworm Infection
Tetralogy of Fallot	Tof|Fallot Tetralogy|Ventricular Septal Defect with Pulmonary Stenosis or Atresia, Dextraposition of Aorta, and Hypertrophy of Right Ventricle
Tinea Manuum	Tinea Manus|Dermatophytosis of Hand
Tk2-Related Mitochondrial Dna Maintenance Defect, Myopathic Form	Mitochondrial Dna Depletion Syndrome 2 , Myopathic Type|Tk2 Deficiency
Tmem70 Defect	Mitochondrial Encephalo-Cardio-Myopathy Due to Isolated Mitochondrial Respiratory Chain Complex V Deficiency|Mitochondrial Encephalo-Cardio-Myopathy Due to Isolated Atp Synthase Deficiency|Mitochondrial Encephalo-Cardio-Myopathy Due to F1fo Atpase Deficiency|Tmem70-Related Mitochondrial Encephalo-Cardio-Myopathy
Tooth Disease	Tooth Diseases|Tooth Disorders
Torsion Dystonia 2	Dystonia 2, Torsion, Autosomal Recessive
Toxic Optic Neuropathy
Tremor	Tremors
Trench Fever	Bartonellosis Due to Bartonella Quintana Infection|His-Werner Disease|Shin Bone Fever|Tibialgic Fever|Wolhynian Fever|Quintan Fever
Tricuspid Atresia	Congenital Agenesis of the Tricuspid Valve
Tritanopia	Colorblindness, Tritan|Blue Color Blindness|Blue Colorblindness|Cbt|Colorblindness, Tritan; Cbt|Colorblindness, Tritanopic|Tritan Colour Blindness|Tritan Color Blindness|Blue Colour Blindness|Congenital Tritanopia|Color Blindness, Blue|Color Vision Defects|Color Vision Defect|Color Blindness|Tritan Defect
Type 1 Diabetes Mellitus 17	Diabetes Mellitus, Insulin-Dependent, 17|Insulin-Dependent Diabetes Mellitus 17|Iddm17
Unspecified Mitochondrial Disorder
Unverricht-Lundborg Syndrome	Unverricht-Lundborg Disease|Myoclonic Epilepsy of Unverricht and Lundborg|Epm1|Uld|Myoclonus Progressive Epilepsy of Unverricht and Lundborg|Progressive Myoclonus Epilepsy Baltic Myoclonic Epilepsy|Epilepsy, Progressive Myoclonic Type 1|Progressive Myoclonic Epilepsy Type 1|Progressive Myoclonus Epilepsy Type 1|Epilepsy, Progressive Myoclonus 1|Myoclonic Epilepsies, Progressive|Mediterranean Myoc…
Urethral Syndrome	Urethral Disease|Urethral Diseases|Abnormality of the Urethra|Urethral Disorders|Urethra Disease
Urethritis	Non-Gonococcal Urethritis|Nongonococcal Urethritis|Nonspecific Urethritis
Usher Syndrome, Type I	Usher Syndrome, Type 1b|Usher Syndrome Type 1|Ush1|Usher Syndrome, Type 1e|Usher Syndrome, Type Ib|Usher Syndrome Type 1e|Ush1e|Us1|Retinitis Pigmentosa and Congenital Deafness|Usher Syndrome, Type Ie|Usher Syndrome, Type 1a|Usher Syndrome, Type 1|Usher Syndrome, Type I, French Variety|Usher's Syndrome Type 1b|Usher Syndrome Type Ie|Usher Syndrome Type Ib|Usher Syndrome Type I|Usher Syndrome 1b|U…
Usher Syndrome, Type Iiia	Usher Syndrome, Type 3a|Ush3|Usher Syndrome Type 3|Ush3a|Usher Syndrome, Type Iii|Usher Syndrome Type 3a|Usher Syndrome, Type Iii; Ush3|Usher Syndrome Type Iiia|Usher's Syndrome Type 3|Usher Syndrome Type Iii|Usher Syndrome, Type 3|Usher Syndrome Iii|Usher Syndrome 3a
Vestibular Disease	Vestibular Diseases|Vertigo, Vestibular Disorder|Diseases of Inner Ear|Vestibular Disorder
Villous Adenocarcinoma
Visceral Myopathy, Familial, with External Ophthalmoplegia	Intestinal Pseudoobstruction with External Ophthalmoplegia|Muscular Dystrophy, Oculogastrointestinal|Oculogastrointestinal Muscular Dystrophy|Visceral Myopathy-Familial External Ophthalmoplegia Syndrome|Mitochondrial Neurogastrointestinal Encephalopathy Syndrome|Familial Visceral Myopathy with External Ophthalmoplegia|Visceral Myopathy - Familial External Ophthalmoplegia|Visceral Myopathy Familia…
Visual Cortex Disease	Visual Cortex Dysfunction|Visual Cortex Disorder
Visual Pathway Disease	Disorder of Visual Pathways
Waardenburg Syndrome, Type 1	Waardenburg Syndrome Type 1|Ws1|Waardenburg Syndrome Type I|Waardenburg Syndrome|Waardenburg Syndrome with Dystopia Canthorum|Waardenburg's Syndrome Type 1|Waardenburg Syndrome, Type I|Waardenburg Syndrome 1
West Syndrome	Infantile Spasms|X-Linked Infantile Spasm Syndrome|Infantile Spasm|Tonic Spasms with Clustering, Arrest of Psychomotor Development and Hypsarrhythmia on Eeg|Intellectual Disability-Hypsarrhythmia Syndrome|Epileptic Encephalopathy, Early Infantile, 1|Infantile Spasms Syndrome|X-Linked Infantile Spasms|Spasms, Infantile|West's Syndrome|is
White Piedra	Tinea Blanca
Wolff-Parkinson-White Syndrome	Wolff-Parkinson-White Pattern|Wpw Syndrome|Ventricular Familial Preexcitation Syndrome|Anomalous Atrioventricular Excitation|Preexcitation Syndrome|Auriculoventricular Accessory Pathway Syndrome|Ventricular Pre-Excitation with Arrhythmia|Anomalous Ventricular Excitation Syndrome|False Bundle Branch Block Syndrome|Wolff-Parkinson-White Syndrome|Ventricular Preexcitation|Anomalous a-V Excitation|Wp…
Wolfram Syndrome	Didmoad Syndrome|Diabetes Insipidus and Mellitus with Optic Atrophy and Deafness|Didmoad|Diabetes Insipidus-Diabetes Mellitus-Optic Atrophy-Hearing Loss Syndrome|Diabetes Insipidus-Diabetes Mellitus-Optic Atrophy-Deafness Syndrome|Diabetes Insipidus, Diabetes Mellitus, Optic Atrophy, and Deafness|Didmoadud|Wfs
Wolfram Syndrome, Mitochondrial Form	Diabetes Insipidus and Mellitus with Optic Atrophy and Deafness, Mitochondrial Form|Diabetes Mellitus and Insipidus with Optic Atrophy and Deafness Mitochondrial Form|Didmoad Syndrome, Mitochondrial Form|Didmoad, Mitochondrial Form
X-Linked Nonsyndromic Deafness	Deafness, X-Linked|X-Linked Deafness
Myoclonus, Cerebellar Ataxia, and Deafness	Myoclonus-Cerebellar Ataxia-Deafness Syndrome|Myoclonus-Cerebellar Ataxia-Hearing Loss Syndrome|Myoclonus Cerebellar Ataxia Deafness
Macular Degeneration, Age-Related, 6	Armd6|Age Related Macular Degeneration 6|Age-Related Macular Degeneration 6|Macular Degeneration, Age-Related, Type 6
Acute Megakaryoblastic Leukemia in Down Syndrome	Ds-Amkl
Chorea, Benign Hereditary	Benign Hereditary Chorea|Chorea, Hereditary Benign|Bhc|Hereditary Progressive Chorea Without Dementia|Hereditary Chorea Without Dementia|Chorea, Hereditary, Benign|Chorea Benign Hereditary|Chorea, Benign Familial|Chorea Familial Benign|Benign Familial Chorea|Bch
Cerebral Arteriopathy, Autosomal Dominant, with Subcortical Infarcts and Leukoencephalopathy, Type 1	Cadasil|Cerebral Autosomal Dominant Arteriopathy with Subcortical Infarcts and Leukoencephalopathy|Cerebral Arteriopathy with Subcortical Infarcts and Leukoencephalopathy|Familial Vascular Leukoencephalopathy|Casil|Cerebral Autosomal Dominant Arteriopathy with Subcortical Infarcts and Leukoencephalopathy Type 1|Cerebral Arteriopathy with Subcortical Infarcts and Leukoencephalopathy 1|Dementia, He…
Brain Small Vessel Disease 1 with or Without Ocular Anomalies	Brain Small Vessel Disease with Hemorrhage|Brain Small Vessel Disease with Axenfeld-Rieger Anomaly|Porencephaly 1|Bsvd1|Retinal Arteriolar Tortuosity, Infantile Hemiparesis, and Leukoencephalopathy, Autosomal Dominant|Porencephaly, Type 1, Autosomal Dominant, Formerly; Adt1p, Formerly|Brain Small Vessel Disease with or Without Ocular Anomalies|Porencephaly, Type 1, Autosomal Dominant, Formerly|Le…
Exercise Intolerance, Riboflavin-Responsive	Rrei
Cardioencephalomyopathy, Fatal Infantile, Due to Cytochrome C Oxidase Deficiency 3	Cemcox3|Cardioencephalomyopathy, Fatal Infantile, Due to Cytochrome C Oxidase Deficiency, Type 3|Fatal Infantile Cardioencephalomyopathy Due to Cytochrome C Oxidase Deficiency 3
Focal Segmental Glomerulosclerosis	Glomerulosclerosis, Focal Segmental|Segmental Glomerulosclerosis|Focal Glomerulosclerosis|Fsgs|Focal Segmental Glomerulosclerosis, Not Otherwise Specified|Familial Idiopathic Steroid-Resistant Nephrotic Syndrome|Familial Idiopathic Nephrotic Syndrome|Glomerulosclerosis, Segmental, Focal|Focal Sclerosis with Hyalinosis|Focal Glomerular Sclerosis|Glomerulosclerosis, Focal|Glomerulosclerosis Focal|F…
Longevity 2	Lgv2
Epilepsy, Progressive Myoclonic, 3, with or Without Intracellular Inclusions	Epilepsy, Progressive Myoclonic 3, with or Without Intracellular Inclusions|Epm3|Cln14 Disease|Cln14|Progressive Myoclonic Epilepsy Due to Kctd7 Deficiency|Ceroid Lipofuscinosis, Neuronal, 14; Cln14|Progressive Myoclonus Epilepsy Type 3|Progressive Myoclonic Epilepsy Type 3|Ceroid Lipofuscinosis, Neuronal, 14|Neuronal Ceroid Lipofuscinosis 14|Epilepsy, Progressive Myoclonic 3|Progressive Myocloni…
Progressive Myoclonus Epilepsy 3	Progressive Myoclonic Epilepsy Due to Kctd7 Deficiency|Progressive Myoclonus Epilepsy Type 3|Neuronal Ceroid Lipofuscinosis 14|Epilepsy, Progressive Myoclonic 3|Cln14 Disease|Pme Type 3|Epm3
Myocardial Infarction	Heart Attack|Myocardial Infarction 1|Myocardial Infarction, Decreased Susceptibility to|Myocardial Infarction, Protection Against|Myocardial Infarction, Susceptibility to, Type 1|Myocardial Infarction, Susceptibility to|Myocardial Infarction, Decreased|Premature Myocardial Infarction|Myocardial Infarct|Mci1
Peripartum Cardiomyopathy	Postpartum Cardiomyopathy|Peripartum Cardiomyopathy, Susceptibility to|Antepartum Peripartum Cardiomyopathy|Postpartum Peripartum Cardiomyopathy|Cardiomyopathy, Peripartum|Ppcm, Susceptibility to|Meadows' Syndrome|Ppcm
Exfoliation Syndrome	Pseudoexfoliation Glaucoma|Exfoliation Syndrome, Susceptibility to|Pseudoexfoliation Syndrome|Pseudoexfoliation of the Lens|Exfoliation Glaucoma|Xfs|Xfg|Pseudoexfoliation Glaucoma; Pexg|Pseudoexfoliation Syndrome; Pexs|Pseudo-Exfoliation Syndrome|Exfoliation Glaucoma; Xfg|Exfoliative Syndrome|Glaucoma Capsulare|Pexg|Pexs|Pex
Encephalopathy, Progressive, with or Without Lipodystrophy	Peld|Severe Neurodegenerative Syndrome Due to Bscl2 Deficiency|Severe Neurodegenerative Syndrome with Lipodystrophy
Progressive Myoclonus Epilepsy	Myoclonic Epilepsies, Progressive|Progressive Myoclonic Epilepsy|Unverricht-Lundborg Syndrome|Pme
Glaucoma, Primary Open Angle	Primary Open Angle Glaucoma|Glaucoma 1, Open Angle, E|Poag|Adult-Onset Primary Open Angle Glaucoma|Primary Open Angle Glaucoma 1e|Glaucoma, Open Angle, Primary|Chronic Simple Glaucoma|Glc1e
Rett Syndrome	Atypical Rett Syndrome|Rtt|Autism, Dementia, Ataxia, and Loss of Purposeful Hand Use|Rett Syndrome, Preserved Speech Variant|Rett Syndrome, Atypical|Rett Syndrome Variant|Rett's Disorder|Rett Disorder|Rts|Autism-Dementia-Ataxia-Loss of Purposeful Hand Use Syndrome|Autism-Dementia-Ataxia-Loss of Purposeful Hand Use|Rett Syndrome Preserved Speech Variant|Rett Syndrome, Zappella Variant|Cerebroatrop…
