# Supplementary material for: The mining and construction of a knowledge base for gene-disease association in mitochondrial diseases
Source: Sci Rep. 2021 Dec 13;11:23909. doi: 10.1038/s41598-021-03249-0 (PMC8668972; doi:10.1038/s41598-021-03249-0)
Supplement: Supplementary file 3 — Supplementary Information 3. [file 41598_2021_3249_MOESM3_ESM.txt]

GeneID	Symbol	Synonyms
1	A1BG	A1BG
1	A1BG	A1B
1	A1BG	ABG
1	A1BG	GAB
1	A1BG	HYST2477
1	A1BG	ENSG00000121410
2	A2M	A2M
2	A2M	A2MD
2	A2M	CPAMD5
2	A2M	FWP007
2	A2M	S863-7
2	A2M	ENSG00000175899
3	A2MP1	A2MP1
3	A2MP1	A2MP
3	A2MP1	ENSG00000256069
9	NAT1	NAT1
9	NAT1	AAC1
9	NAT1	MNAT
9	NAT1	NAT-1
9	NAT1	NATI
9	NAT1	ENSG00000171428
10	NAT2	NAT2
10	NAT2	AAC2
10	NAT2	NAT-2
10	NAT2	PNAT
10	NAT2	ENSG00000156006
11	NATP	NATP
11	NATP	AACP
11	NATP	NATP1
12	SERPINA3	SERPINA3
12	SERPINA3	AACT
12	SERPINA3	ACT
12	SERPINA3	GIG24
12	SERPINA3	GIG25
12	SERPINA3	ENSG00000196136
13	AADAC	AADAC
13	AADAC	CES5A1
13	AADAC	DAC
13	AADAC	ENSG00000114771
14	AAMP	AAMP
14	AAMP	ENSG00000127837
15	AANAT	AANAT
15	AANAT	SNAT
15	AANAT	ENSG00000129673
16	AARS1	AARS1
16	AARS1	AARS
16	AARS1	CMT2N
16	AARS1	EIEE29
16	AARS1	ENSG00000090861
17	AAVS1	AAVS1
17	AAVS1	AAV
18	ABAT	ABAT
18	ABAT	GABA-AT
18	ABAT	GABAT
18	ABAT	NPD009
18	ABAT	ENSG00000183044
19	ABCA1	ABCA1
19	ABCA1	ABC-1
19	ABCA1	ABC1
19	ABCA1	CERP
19	ABCA1	HDLCQTL13
19	ABCA1	HDLDT1
19	ABCA1	HPALP1
19	ABCA1	TGD
19	ABCA1	ENSG00000165029
20	ABCA2	ABCA2
20	ABCA2	ABC2
20	ABCA2	IDPOGSA
20	ABCA2	ENSG00000107331
21	ABCA3	ABCA3
21	ABCA3	ABC-C
21	ABCA3	ABC3
21	ABCA3	EST111653
21	ABCA3	LBM180
21	ABCA3	SMDP3
21	ABCA3	ENSG00000167972
22	ABCB7	ABCB7
22	ABCB7	ABC7
22	ABCB7	ASAT
22	ABCB7	Atm1p
22	ABCB7	EST140535
22	ABCB7	ENSG00000131269
23	ABCF1	ABCF1
23	ABCF1	ABC27
23	ABCF1	ABC50
23	ABCF1	ENSG00000204574
24	ABCA4	ABCA4
24	ABCA4	ABC10
24	ABCA4	ABCR
24	ABCA4	ARMD2
24	ABCA4	CORD3
24	ABCA4	FFM
24	ABCA4	RMP
24	ABCA4	RP19
24	ABCA4	STGD
24	ABCA4	STGD1
24	ABCA4	ENSG00000198691
25	ABL1	ABL1
25	ABL1	ABL
25	ABL1	BCR-ABL
25	ABL1	CHDSKM
25	ABL1	JTK7
25	ABL1	bcr/abl
25	ABL1	c-ABL
25	ABL1	c-ABL1
25	ABL1	p150
25	ABL1	v-abl
25	ABL1	ENSG00000097007
26	AOC1	AOC1
26	AOC1	ABP
26	AOC1	ABP1
26	AOC1	DAO1
26	AOC1	KAO
26	AOC1	ENSG00000002726
27	ABL2	ABL2
27	ABL2	ABLL
27	ABL2	ARG
27	ABL2	ENSG00000143322
28	ABO	ABO
28	ABO	A3GALNT
28	ABO	A3GALT1
28	ABO	GTB
28	ABO	NAGAT
28	ABO	ENSG00000175164
29	ABR	ABR
29	ABR	MDB
29	ABR	ENSG00000159842
30	ACAA1	ACAA1
30	ACAA1	ACAA
30	ACAA1	PTHIO
30	ACAA1	THIO
30	ACAA1	ENSG00000060971
31	ACACA	ACACA
31	ACACA	ACAC
31	ACACA	ACACAD
31	ACACA	ACC
31	ACACA	ACC1
31	ACACA	ACCA
31	ACACA	ENSG00000278540
32	ACACB	ACACB
32	ACACB	ACC2
32	ACACB	ACCB
32	ACACB	HACC275
32	ACACB	ENSG00000076555
33	ACADL	ACADL
33	ACADL	ACAD4
33	ACADL	LCAD
33	ACADL	ENSG00000115361
34	ACADM	ACADM
34	ACADM	ACAD1
34	ACADM	MCAD
34	ACADM	MCADH
34	ACADM	ENSG00000117054
35	ACADS	ACADS
35	ACADS	ACAD3
35	ACADS	SCAD
35	ACADS	ENSG00000122971
36	ACADSB	ACADSB
36	ACADSB	2-MEBCAD
36	ACADSB	ACAD7
36	ACADSB	SBCAD
36	ACADSB	ENSG00000196177
37	ACADVL	ACADVL
37	ACADVL	ACAD6
37	ACADVL	LCACD
37	ACADVL	VLCAD
37	ACADVL	ENSG00000072778
38	ACAT1	ACAT1
38	ACAT1	ACAT
38	ACAT1	MAT
38	ACAT1	T2
38	ACAT1	THIL
38	ACAT1	ENSG00000075239
39	ACAT2	ACAT2
39	ACAT2	ENSG00000120437
40	ASIC2	ASIC2
40	ASIC2	ACCN
40	ASIC2	ACCN1
40	ASIC2	ASIC2a
40	ASIC2	BNaC1
40	ASIC2	MDEG
40	ASIC2	hBNaC1
40	ASIC2	ENSG00000108684
41	ASIC1	ASIC1
41	ASIC1	ACCN2
41	ASIC1	ASIC
41	ASIC1	BNaC2
41	ASIC1	ENSG00000110881
43	ACHE	ACHE
43	ACHE	ACEE
43	ACHE	ARACHE
43	ACHE	N-ACHE
43	ACHE	YT
43	ACHE	ENSG00000087085
46	ACLS	ACLS
47	ACLY	ACLY
47	ACLY	ACL
47	ACLY	ATPCL
47	ACLY	CLATP
47	ACLY	ENSG00000131473
48	ACO1	ACO1
48	ACO1	ACONS
48	ACO1	HEL60
48	ACO1	IREB1
48	ACO1	IREBP
48	ACO1	IREBP1
48	ACO1	IRP1
48	ACO1	ENSG00000122729
49	ACR	ACR
49	ACR	ENSG00000100312
50	ACO2	ACO2
50	ACO2	ACONM
50	ACO2	HEL-S-284
50	ACO2	ICRD
50	ACO2	OCA8
50	ACO2	OPA9
50	ACO2	ENSG00000100412
51	ACOX1	ACOX1
51	ACOX1	ACOX
51	ACOX1	PALMCOX
51	ACOX1	SCOX
51	ACOX1	ENSG00000161533
52	ACP1	ACP1
52	ACP1	HAAP
52	ACP1	LMW-PTP
52	ACP1	LMWPTP
52	ACP1	ENSG00000143727
53	ACP2	ACP2
53	ACP2	ENSG00000134575
54	ACP5	ACP5
54	ACP5	HPAP
54	ACP5	TRACP5a
54	ACP5	TRACP5b
54	ACP5	TrATPase
54	ACP5	ENSG00000102575
55	ACP3	ACP3
55	ACP3	5'-NT
55	ACP3	ACP-3
55	ACP3	ACPP
55	ACP3	TM-PAP
55	ACP3	ENSG00000014257
56	ACRV1	ACRV1
56	ACRV1	D11S4365
56	ACRV1	SP-10
56	ACRV1	SPACA2
56	ACRV1	ENSG00000134940
58	ACTA1	ACTA1
58	ACTA1	ACTA
58	ACTA1	ASMA
58	ACTA1	CFTD
58	ACTA1	CFTD1
58	ACTA1	CFTDM
58	ACTA1	MPFD
58	ACTA1	NEM1
58	ACTA1	NEM2
58	ACTA1	NEM3
58	ACTA1	SHPM
58	ACTA1	ENSG00000143632
59	ACTA2	ACTA2
59	ACTA2	ACTSA
59	ACTA2	ENSG00000107796
60	ACTB	ACTB
60	ACTB	BRWS1
60	ACTB	PS1TP5BP1
60	ACTB	ENSG00000075624
62	ACTBP2	ACTBP2
63	ACTBP3	ACTBP3
64	ACTBP4	ACTBP4
66	ACTBP6	ACTBP6
66	ACTBP6	H8-PSI-BETA-AC3
67	ACTBP7	ACTBP7
68	ACTBP8	ACTBP8
69	ACTBP9	ACTBP9
70	ACTC1	ACTC1
70	ACTC1	ACTC
70	ACTC1	ASD5
70	ACTC1	CMD1R
70	ACTC1	CMH11
70	ACTC1	LVNC4
70	ACTC1	ENSG00000159251
71	ACTG1	ACTG1
71	ACTG1	ACTG
71	ACTG1	DFNA20
71	ACTG1	DFNA26
71	ACTG1	HEL-176
71	ACTG1	ENSG00000184009
72	ACTG2	ACTG2
72	ACTG2	ACTA3
72	ACTG2	ACTE
72	ACTG2	ACTL3
72	ACTG2	ACTSG
72	ACTG2	VSCM
72	ACTG2	ENSG00000163017
73	ACTG1P1	ACTG1P1
73	ACTG1P1	ACT1GP1
73	ACTG1P1	ACTGP1
73	ACTG1P1	HY-psi-gamma-AC6
74	ACTG1P2	ACTG1P2
74	ACTG1P2	ACTGP2
74	ACTG1P2	ACTL2
75	ACTG1P3	ACTG1P3
75	ACTG1P3	ACTGP3
75	ACTG1P3	dJ545L17.4
78	ACTG1P6	ACTG1P6
78	ACTG1P6	ACTGP6
79	ACTG1P7	ACTG1P7
79	ACTG1P7	ACTGP7
80	ACTG1P8	ACTG1P8
80	ACTG1P8	ACTGP8
81	ACTN4	ACTN4
81	ACTN4	ACTININ-4
81	ACTN4	FSGS
81	ACTN4	FSGS1
81	ACTN4	ENSG00000130402
82	ACTG1P9	ACTG1P9
82	ACTG1P9	ACTGP9
83	ACTG1P10	ACTG1P10
83	ACTG1P10	ACTGP10
83	ACTG1P10	ACTL1
83	ACTG1P10	ENSG00000231340
86	ACTL6A	ACTL6A
86	ACTL6A	ACTL6
86	ACTL6A	ARPN-BETA
86	ACTL6A	Arp4
86	ACTL6A	BAF53A
86	ACTL6A	INO80K
86	ACTL6A	ENSG00000136518
87	ACTN1	ACTN1
87	ACTN1	BDPLT15
87	ACTN1	ENSG00000072110
88	ACTN2	ACTN2
88	ACTN2	CMD1AA
88	ACTN2	CMH23
88	ACTN2	MPD6
88	ACTN2	MYOCOZ
88	ACTN2	ENSG00000077522
89	ACTN3	ACTN3
89	ACTN3	ACTN3D
89	ACTN3	ENSG00000248746
90	ACVR1	ACVR1
90	ACVR1	ACTRI
90	ACVR1	ACVR1A
90	ACVR1	ACVRLK2
90	ACVR1	ALK2
90	ACVR1	FOP
90	ACVR1	SKR1
90	ACVR1	TSRI
90	ACVR1	ENSG00000115170
91	ACVR1B	ACVR1B
91	ACVR1B	ACTRIB
91	ACVR1B	ACVRLK4
91	ACVR1B	ALK4
91	ACVR1B	SKR2
91	ACVR1B	ENSG00000135503
92	ACVR2A	ACVR2A
92	ACVR2A	ACTRII
92	ACVR2A	ACVR2
92	ACVR2A	ENSG00000121989
93	ACVR2B	ACVR2B
93	ACVR2B	ACTRIIB
93	ACVR2B	ActR-IIB
93	ACVR2B	HTX4
93	ACVR2B	ENSG00000114739
94	ACVRL1	ACVRL1
94	ACVRL1	ACVRLK1
94	ACVRL1	ALK-1
94	ACVRL1	ALK1
94	ACVRL1	HHT
94	ACVRL1	HHT2
94	ACVRL1	ORW2
94	ACVRL1	SKR3
94	ACVRL1	TSR-I
94	ACVRL1	ENSG00000139567
95	ACY1	ACY1
95	ACY1	ACY-1
95	ACY1	ACY1D
95	ACY1	HEL-S-5
95	ACY1	ENSG00000243989
97	ACYP1	ACYP1
97	ACYP1	ACYPE
97	ACYP1	ENSG00000119640
98	ACYP2	ACYP2
98	ACYP2	ACYM
98	ACYP2	ACYP
98	ACYP2	ENSG00000170634
100	ADA	ADA
100	ADA	ENSG00000196839
101	ADAM8	ADAM8
101	ADAM8	CD156
101	ADAM8	CD156a
101	ADAM8	ENSG00000151651
102	ADAM10	ADAM10
102	ADAM10	AD18
102	ADAM10	CD156c
102	ADAM10	CDw156
102	ADAM10	HsT18717
102	ADAM10	MADM
102	ADAM10	RAK
102	ADAM10	kuz
102	ADAM10	ENSG00000137845
103	ADAR	ADAR
103	ADAR	ADAR1
103	ADAR	AGS6
103	ADAR	DRADA
103	ADAR	DSH
103	ADAR	DSRAD
103	ADAR	G1P1
103	ADAR	IFI-4
103	ADAR	IFI4
103	ADAR	K88DSRBP
103	ADAR	P136
103	ADAR	ENSG00000160710
104	ADARB1	ADARB1
104	ADARB1	ADAR2
104	ADARB1	DRABA2
104	ADARB1	DRADA2
104	ADARB1	NEDHYMS
104	ADARB1	RED1
104	ADARB1	ENSG00000197381
105	ADARB2	ADARB2
105	ADARB2	ADAR3
105	ADARB2	RED2
105	ADARB2	ENSG00000185736
106	ADCP1	ADCP1
107	ADCY1	ADCY1
107	ADCY1	AC1
107	ADCY1	DFNB44
107	ADCY1	ENSG00000164742
108	ADCY2	ADCY2
108	ADCY2	AC2
108	ADCY2	HBAC2
108	ADCY2	ENSG00000078295
109	ADCY3	ADCY3
109	ADCY3	AC-III
109	ADCY3	AC3
109	ADCY3	BMIQ19
109	ADCY3	ENSG00000138031
111	ADCY5	ADCY5
111	ADCY5	AC5
111	ADCY5	FDFM
111	ADCY5	ENSG00000173175
112	ADCY6	ADCY6
112	ADCY6	AC6
112	ADCY6	LCCS8
112	ADCY6	ENSG00000174233
113	ADCY7	ADCY7
113	ADCY7	AC7
113	ADCY7	ENSG00000121281
114	ADCY8	ADCY8
114	ADCY8	AC8
114	ADCY8	HBAC1
114	ADCY8	ENSG00000155897
115	ADCY9	ADCY9
115	ADCY9	AC9
115	ADCY9	ACIX
115	ADCY9	ENSG00000162104
116	ADCYAP1	ADCYAP1
116	ADCYAP1	PACAP
116	ADCYAP1	ENSG00000141433
117	ADCYAP1R1	ADCYAP1R1
117	ADCYAP1R1	PAC1
117	ADCYAP1R1	PAC1R
117	ADCYAP1R1	PACAPR
117	ADCYAP1R1	PACAPRI
117	ADCYAP1R1	ENSG00000078549
118	ADD1	ADD1
118	ADD1	ADDA
118	ADD1	ENSG00000087274
119	ADD2	ADD2
119	ADD2	ADDB
119	ADD2	ENSG00000075340
120	ADD3	ADD3
120	ADD3	ADDL
120	ADD3	CPSQ3
120	ADD3	ENSG00000148700
122	ADFN	ADFN
122	ADFN	ALDS
123	PLIN2	PLIN2
123	PLIN2	ADFP
123	PLIN2	ADRP
123	PLIN2	ENSG00000147872
124	ADH1A	ADH1A
124	ADH1A	ADH1
124	ADH1A	ENSG00000187758
125	ADH1B	ADH1B
125	ADH1B	ADH2
125	ADH1B	HEL-S-117
125	ADH1B	ENSG00000196616
126	ADH1C	ADH1C
126	ADH1C	ADH3
126	ADH1C	ENSG00000248144
127	ADH4	ADH4
127	ADH4	ADH-2
127	ADH4	HEL-S-4
127	ADH4	ENSG00000198099
128	ADH5	ADH5
128	ADH5	ADH-3
128	ADH5	ADHX
128	ADH5	FALDH
128	ADH5	FDH
128	ADH5	GSH-FDH
128	ADH5	GSNOR
128	ADH5	HEL-S-60p
128	ADH5	ENSG00000197894
130	ADH6	ADH6
130	ADH6	ADH-5
130	ADH6	ENSG00000172955
131	ADH7	ADH7
131	ADH7	ENSG00000196344
132	ADK	ADK
132	ADK	AK
132	ADK	ENSG00000156110
133	ADM	ADM
133	ADM	AM
133	ADM	PAMP
133	ADM	ENSG00000148926
134	ADORA1	ADORA1
134	ADORA1	RDC7
134	ADORA1	ENSG00000163485
135	ADORA2A	ADORA2A
135	ADORA2A	A2aR
135	ADORA2A	ADORA2
135	ADORA2A	RDC8
135	ADORA2A	ENSG00000128271
136	ADORA2B	ADORA2B
136	ADORA2B	ENSG00000170425
137	ADORA2BP1	ADORA2BP1
137	ADORA2BP1	ADORA2BP
140	ADORA3	ADORA3
140	ADORA3	A3AR
140	ADORA3	ENSG00000282608
141	ADPRH	ADPRH
141	ADPRH	ARH1
141	ADPRH	hARH1
141	ADPRH	ENSG00000144843
142	PARP1	PARP1
142	PARP1	ADPRT
142	PARP1	ADPRT 1
142	PARP1	ADPRT1
142	PARP1	ARTD1
142	PARP1	PARP
142	PARP1	PARP-1
142	PARP1	PPOL
142	PARP1	pADPRT-1
142	PARP1	ENSG00000143799
143	PARP4	PARP4
143	PARP4	ADPRTL1
143	PARP4	ARTD4
143	PARP4	PARP-4
143	PARP4	PARPL
143	PARP4	PH5P
143	PARP4	VAULT3
143	PARP4	VPARP
143	PARP4	VWA5C
143	PARP4	p193
143	PARP4	ENSG00000102699
144	PARP1P1	PARP1P1
144	PARP1P1	ADPRTP1
144	PARP1P1	PPOLP1
144	PARP1P1	ENSG00000227105
145	PARP1P2	PARP1P2
145	PARP1P2	ADPRTP2
145	PARP1P2	PPOLP2
146	ADRA1D	ADRA1D
146	ADRA1D	ADRA1
146	ADRA1D	ADRA1R
146	ADRA1D	ALPHA1
146	ADRA1D	DAR
146	ADRA1D	dJ779E11.2
146	ADRA1D	ENSG00000171873
147	ADRA1B	ADRA1B
147	ADRA1B	ALPHA1BAR
147	ADRA1B	ENSG00000170214
148	ADRA1A	ADRA1A
148	ADRA1A	ADRA1C
148	ADRA1A	ADRA1L1
148	ADRA1A	ALPHA1AAR
148	ADRA1A	ENSG00000120907
150	ADRA2A	ADRA2A
150	ADRA2A	ADRA2
150	ADRA2A	ADRA2R
150	ADRA2A	ADRAR
150	ADRA2A	ALPHA2AAR
150	ADRA2A	ENSG00000150594
151	ADRA2B	ADRA2B
151	ADRA2B	ADRA2L1
151	ADRA2B	ADRA2RL1
151	ADRA2B	ADRARL1
151	ADRA2B	ALPHA2BAR
151	ADRA2B	FAME2
151	ADRA2B	alpha-2BAR
151	ADRA2B	ENSG00000274286
152	ADRA2C	ADRA2C
152	ADRA2C	ADRA2L2
152	ADRA2C	ADRA2RL2
152	ADRA2C	ADRARL2
152	ADRA2C	ALPHA2CAR
152	ADRA2C	ENSG00000184160
153	ADRB1	ADRB1
153	ADRB1	ADRB1R
153	ADRB1	B1AR
153	ADRB1	BETA1AR
153	ADRB1	FNSS2
153	ADRB1	RHR
153	ADRB1	ENSG00000043591
154	ADRB2	ADRB2
154	ADRB2	ADRB2R
154	ADRB2	ADRBR
154	ADRB2	B2AR
154	ADRB2	BAR
154	ADRB2	BETA2AR
154	ADRB2	ENSG00000169252
155	ADRB3	ADRB3
155	ADRB3	BETA3AR
155	ADRB3	ENSG00000188778
156	GRK2	GRK2
156	GRK2	ADRBK1
156	GRK2	BARK1
156	GRK2	BETA-ARK1
156	GRK2	ENSG00000173020
157	GRK3	GRK3
157	GRK3	ADRBK2
157	GRK3	BARK2
157	GRK3	ENSG00000100077
158	ADSL	ADSL
158	ADSL	AMPS
158	ADSL	ASASE
158	ADSL	ENSG00000239900
159	ADSS2	ADSS2
159	ADSS2	ADEH
159	ADSS2	ADSS
159	ADSS2	ADSS 2
159	ADSS2	ENSG00000035687
160	AP2A1	AP2A1
160	AP2A1	ADTAA
160	AP2A1	AP2-ALPHA
160	AP2A1	CLAPA1
160	AP2A1	ENSG00000196961
161	AP2A2	AP2A2
161	AP2A2	ADTAB
161	AP2A2	CLAPA2
161	AP2A2	HIP-9
161	AP2A2	HIP9
161	AP2A2	HYPJ
161	AP2A2	ENSG00000183020
162	AP1B1	AP1B1
162	AP1B1	ADTB1
162	AP1B1	AP105A
162	AP1B1	BAM22
162	AP1B1	CLAPB2
162	AP1B1	KIDAR
162	AP1B1	ENSG00000100280
163	AP2B1	AP2B1
163	AP2B1	ADTB2
163	AP2B1	AP105B
163	AP2B1	AP2-BETA
163	AP2B1	CLAPB1
163	AP2B1	ENSG00000006125
164	AP1G1	AP1G1
164	AP1G1	ADTG
164	AP1G1	CLAPG1
164	AP1G1	ENSG00000166747
165	AEBP1	AEBP1
165	AEBP1	ACLP
165	AEBP1	ENSG00000106624
166	TLE5	TLE5
166	TLE5	AES
166	TLE5	AES-1
166	TLE5	AES-2
166	TLE5	ESP1
166	TLE5	GRG
166	TLE5	GRG5
166	TLE5	Grg-5
166	TLE5	ENSG00000104964
167	CRISP1	CRISP1
167	CRISP1	AEGL1
167	CRISP1	ARP
167	CRISP1	CRISP-1
167	CRISP1	HEL-S-57
167	CRISP1	HSCRISP1D
167	CRISP1	HSCRISP1G
167	CRISP1	HUMARP
167	CRISP1	ENSG00000124812
169	AF8T	AF8T
170	AFA	AFA
171	AFD1	AFD1
172	AFG3L1P	AFG3L1P
172	AFG3L1P	AFG3
172	AFG3L1P	AFG3L1
172	AFG3L1P	ENSG00000223959
173	AFM	AFM
173	AFM	ALB2
173	AFM	ALBA
173	AFM	ALF
173	AFM	ENSG00000079557
174	AFP	AFP
174	AFP	AFPD
174	AFP	FETA
174	AFP	HPAFP
174	AFP	ENSG00000081051
175	AGA	AGA
175	AGA	AGU
175	AGA	ASRG
175	AGA	GA
175	AGA	ENSG00000038002
176	ACAN	ACAN
176	ACAN	AGC1
176	ACAN	AGCAN
176	ACAN	CSPG1
176	ACAN	CSPGCP
176	ACAN	MSK16
176	ACAN	SEDK
176	ACAN	SSOAOD
176	ACAN	ENSG00000157766
177	AGER	AGER
177	AGER	RAGE
177	AGER	SCARJ1
177	AGER	ENSG00000204305
178	AGL	AGL
178	AGL	GDE
178	AGL	ENSG00000162688
179	AGMX2	AGMX2
179	AGMX2	IMD6
179	AGMX2	XLA2
181	AGRP	AGRP
181	AGRP	AGRT
181	AGRP	ART
181	AGRP	ASIP2
181	AGRP	ENSG00000159723
182	JAG1	JAG1
182	JAG1	AGS
182	JAG1	AGS1
182	JAG1	AHD
182	JAG1	AWS
182	JAG1	CD339
182	JAG1	DCHE
182	JAG1	HJ1
182	JAG1	JAGL1
182	JAG1	ENSG00000101384
183	AGT	AGT
183	AGT	ANHU
183	AGT	SERPINA8
183	AGT	hFLT1
183	AGT	ENSG00000135744
185	AGTR1	AGTR1
185	AGTR1	AG2S
185	AGTR1	AGTR1B
185	AGTR1	AT1
185	AGTR1	AT1AR
185	AGTR1	AT1B
185	AGTR1	AT1BR
185	AGTR1	AT1R
185	AGTR1	AT2R1
185	AGTR1	HAT1R
185	AGTR1	ENSG00000144891
186	AGTR2	AGTR2
186	AGTR2	AT2
186	AGTR2	ATGR2
186	AGTR2	ENSG00000180772
187	APLNR	APLNR
187	APLNR	AGTRL1
187	APLNR	APJ
187	APLNR	APJR
187	APLNR	HG11
187	APLNR	ENSG00000134817
189	AGXT	AGXT
189	AGXT	AGT1
189	AGXT	AGXT1
189	AGXT	PH1
189	AGXT	SPAT
189	AGXT	SPT
189	AGXT	TLH6
189	AGXT	ENSG00000172482
190	NR0B1	NR0B1
190	NR0B1	AHC
190	NR0B1	AHCH
190	NR0B1	AHX
190	NR0B1	DAX-1
190	NR0B1	DAX1
190	NR0B1	DSS
190	NR0B1	GTD
190	NR0B1	HHG
190	NR0B1	NROB1
190	NR0B1	SRXY2
190	NR0B1	ENSG00000169297
191	AHCY	AHCY
191	AHCY	SAHH
191	AHCY	adoHcyase
191	AHCY	ENSG00000101444
192	AIC	AIC
196	AHR	AHR
196	AHR	RP85
196	AHR	bHLHe76
196	AHR	ENSG00000106546
197	AHSG	AHSG
197	AHSG	A2HS
197	AHSG	AHS
197	AHSG	FETUA
197	AHSG	HSGA
197	AHSG	ENSG00000145192
199	AIF1	AIF1
199	AIF1	AIF-1
199	AIF1	IBA1
199	AIF1	IRT-1
199	AIF1	IRT1
199	AIF1	ENSG00000204472
201	AIH3	AIH3
202	CRYBG1	CRYBG1
202	CRYBG1	AIM1
202	CRYBG1	ST4
202	CRYBG1	ENSG00000112297
203	AK1	AK1
203	AK1	HTL-S-58j
203	AK1	ENSG00000106992
204	AK2	AK2
204	AK2	ADK2
204	AK2	ENSG00000004455
205	AK4	AK4
205	AK4	AK 4
205	AK4	AK3L1
205	AK4	AK3L2
205	AK4	ENSG00000162433
206	AK4P1	AK4P1
206	AK4P1	AK3P1
207	AKT1	AKT1
207	AKT1	AKT
207	AKT1	CWS6
207	AKT1	PKB
207	AKT1	PKB-ALPHA
207	AKT1	PRKBA
207	AKT1	RAC
207	AKT1	RAC-ALPHA
207	AKT1	ENSG00000142208
208	AKT2	AKT2
208	AKT2	HIHGHH
208	AKT2	PKBB
208	AKT2	PKBBETA
208	AKT2	PRKBB
208	AKT2	RAC-BETA
208	AKT2	ENSG00000105221
210	ALAD	ALAD
210	ALAD	ALADH
210	ALAD	PBGS
210	ALAD	ENSG00000148218
211	ALAS1	ALAS1
211	ALAS1	ALAS
211	ALAS1	ALAS-H
211	ALAS1	ALAS3
211	ALAS1	ALASH
211	ALAS1	MIG4
211	ALAS1	ENSG00000023330
212	ALAS2	ALAS2
212	ALAS2	ALAS-E
212	ALAS2	ALASE
212	ALAS2	ANH1
212	ALAS2	ASB
212	ALAS2	SIDBA1
212	ALAS2	XLDPP
212	ALAS2	XLEPP
212	ALAS2	XLSA
212	ALAS2	ENSG00000158578
213	ALB	ALB
213	ALB	HSA
213	ALB	PRO0883
213	ALB	PRO0903
213	ALB	PRO1341
213	ALB	ENSG00000163631
214	ALCAM	ALCAM
214	ALCAM	CD166
214	ALCAM	MEMD
214	ALCAM	ENSG00000170017
215	ABCD1	ABCD1
215	ABCD1	ABC42
215	ABCD1	ALD
215	ABCD1	ALDP
215	ABCD1	ENSG00000101986
216	ALDH1A1	ALDH1A1
216	ALDH1A1	ALDC
216	ALDH1A1	ALDH-E1
216	ALDH1A1	ALDH1
216	ALDH1A1	ALDH11
216	ALDH1A1	HEL-9
216	ALDH1A1	HEL-S-53e
216	ALDH1A1	HEL12
216	ALDH1A1	PUMB1
216	ALDH1A1	RALDH1
216	ALDH1A1	ENSG00000165092
217	ALDH2	ALDH2
217	ALDH2	ALDH-E2
217	ALDH2	ALDHI
217	ALDH2	ALDM
217	ALDH2	ENSG00000111275
218	ALDH3A1	ALDH3A1
218	ALDH3A1	ALDH3
218	ALDH3A1	ALDHIII
218	ALDH3A1	ENSG00000108602
219	ALDH1B1	ALDH1B1
219	ALDH1B1	ALDH5
219	ALDH1B1	ALDHX
219	ALDH1B1	ENSG00000137124
220	ALDH1A3	ALDH1A3
220	ALDH1A3	ALDH1A6
220	ALDH1A3	ALDH6
220	ALDH1A3	MCOP8
220	ALDH1A3	RALDH3
220	ALDH1A3	ENSG00000184254
221	ALDH3B1	ALDH3B1
221	ALDH3B1	ALDH4
221	ALDH3B1	ALDH7
221	ALDH3B1	ENSG00000006534
222	ALDH3B2	ALDH3B2
222	ALDH3B2	ALDH8
222	ALDH3B2	ENSG00000132746
223	ALDH9A1	ALDH9A1
223	ALDH9A1	ALDH9
223	ALDH9A1	E3
223	ALDH9A1	TMABA-DH
223	ALDH9A1	TMABADH
223	ALDH9A1	TMABALDH
223	ALDH9A1	ENSG00000143149
224	ALDH3A2	ALDH3A2
224	ALDH3A2	ALDH10
224	ALDH3A2	SLS
224	ALDH3A2	ENSG00000072210
225	ABCD2	ABCD2
225	ABCD2	ABC39
225	ABCD2	ALDL1
225	ABCD2	ALDR
225	ABCD2	ALDRP
225	ABCD2	hALDR
225	ABCD2	ENSG00000173208
226	ALDOA	ALDOA
226	ALDOA	ALDA
226	ALDOA	GSD12
226	ALDOA	HEL-S-87p
226	ALDOA	ENSG00000149925
228	ALDOAP2	ALDOAP2
229	ALDOB	ALDOB
229	ALDOB	ALDB
229	ALDOB	ALDO2
229	ALDOB	ENSG00000136872
230	ALDOC	ALDOC
230	ALDOC	ENSG00000109107
231	AKR1B1	AKR1B1
231	AKR1B1	ADR
231	AKR1B1	ALDR1
231	AKR1B1	ALR2
231	AKR1B1	ENSG00000085662
236	AKR1B1P2	AKR1B1P2
238	ALK	ALK
238	ALK	CD246
238	ALK	NBLST3
238	ALK	ENSG00000171094
239	ALOX12	ALOX12
239	ALOX12	12-LOX
239	ALOX12	12S-LOX
239	ALOX12	LOG12
239	ALOX12	ENSG00000108839
240	ALOX5	ALOX5
240	ALOX5	5-LO
240	ALOX5	5-LOX
240	ALOX5	5LPG
240	ALOX5	LOG5
240	ALOX5	ENSG00000012779
241	ALOX5AP	ALOX5AP
241	ALOX5AP	FLAP
241	ALOX5AP	ENSG00000132965
242	ALOX12B	ALOX12B
242	ALOX12B	12R-LOX
242	ALOX12B	ARCI2
242	ALOX12B	ENSG00000179477
243	ALOX12P1	ALOX12P1
243	ALOX12P1	ALOX12P
245	ALOX12P2	ALOX12P2
245	ALOX12P2	ALOX12E
245	ALOX12P2	ENSG00000262943
246	ALOX15	ALOX15
246	ALOX15	15-LOX
246	ALOX15	15-LOX-1
246	ALOX15	LOG15
246	ALOX15	ENSG00000161905
247	ALOX15B	ALOX15B
247	ALOX15B	15-LOX-2
247	ALOX15B	ENSG00000179593
248	ALPI	ALPI
248	ALPI	IAP
248	ALPI	ENSG00000163295
249	ALPL	ALPL
249	ALPL	AP-TNAP
249	ALPL	APTNAP
249	ALPL	HOPS
249	ALPL	TNALP
249	ALPL	TNAP
249	ALPL	TNSALP
249	ALPL	ENSG00000162551
250	ALPP	ALPP
250	ALPP	ALP
250	ALPP	PALP
250	ALPP	PLAP
250	ALPP	PLAP-1
250	ALPP	ENSG00000163283
251	ALPG	ALPG
251	ALPG	ALPPL
251	ALPG	ALPPL2
251	ALPG	GCAP
251	ALPG	ENSG00000163286
253	ALS3	ALS3
253	ALS3	ALS6
257	ALX3	ALX3
257	ALX3	FND
257	ALX3	FND1
257	ALX3	ENSG00000156150
258	AMBN	AMBN
258	AMBN	AI1F
258	AMBN	ENSG00000178522
259	AMBP	AMBP
259	AMBP	A1M
259	AMBP	EDC1
259	AMBP	HCP
259	AMBP	HI30
259	AMBP	IATIL
259	AMBP	ITI
259	AMBP	ITIL
259	AMBP	ITILC
259	AMBP	UTI
259	AMBP	ENSG00000106927
261	AMCN	AMCN
261	AMCN	AMC
261	AMCN	AMC1
261	AMCN	AMCN1
262	AMD1	AMD1
262	AMD1	ADOMETDC
262	AMD1	AMD
262	AMD1	SAMDC
262	AMD1	ENSG00000123505
263	AMD1P2	AMD1P2
263	AMD1P2	AMD2
263	AMD1P2	AMDP1
263	AMD1P2	AMDPX
263	AMD1P2	AMDPY
265	AMELX	AMELX
265	AMELX	AI1E
265	AMELX	AIH1
265	AMELX	ALGN
265	AMELX	AMG
265	AMELX	AMGL
265	AMELX	AMGX
265	AMELX	ENSG00000125363
266	AMELY	AMELY
266	AMELY	AMGY
266	AMELY	ENSG00000099721
267	AMFR	AMFR
267	AMFR	GP78
267	AMFR	RNF45
267	AMFR	ENSG00000159461
268	AMH	AMH
268	AMH	MIS
268	AMH	ENSG00000104899
269	AMHR2	AMHR2
269	AMHR2	AMHR
269	AMHR2	MISR2
269	AMHR2	MISRII
269	AMHR2	MRII
269	AMHR2	ENSG00000135409
270	AMPD1	AMPD1
270	AMPD1	MAD
270	AMPD1	MADA
270	AMPD1	MMDD
270	AMPD1	ENSG00000116748
271	AMPD2	AMPD2
271	AMPD2	PCH9
271	AMPD2	SPG63
271	AMPD2	ENSG00000116337
272	AMPD3	AMPD3
272	AMPD3	ENSG00000133805
273	AMPH	AMPH
273	AMPH	AMPH1
273	AMPH	ENSG00000078053
274	BIN1	BIN1
274	BIN1	AMPH2
274	BIN1	AMPHL
274	BIN1	CNM2
274	BIN1	SH3P9
274	BIN1	ENSG00000136717
275	AMT	AMT
275	AMT	GCE
275	AMT	GCST
275	AMT	GCVT
275	AMT	NKH
275	AMT	ENSG00000145020
276	AMY1A	AMY1A
276	AMY1A	AMY1
276	AMY1A	ENSG00000237763
277	AMY1B	AMY1B
277	AMY1B	ENSG00000174876
278	AMY1C	AMY1C
278	AMY1C	ENSG00000187733
279	AMY2A	AMY2A
279	AMY2A	AMY2
279	AMY2A	PA
279	AMY2A	ENSG00000243480
280	AMY2B	AMY2B
280	AMY2B	AMY3
280	AMY2B	HXA
280	AMY2B	ENSG00000240038
281	AMYP1	AMYP1
281	AMYP1	AMY2P
281	AMYP1	ENSG00000227408
282	ANCR	ANCR
283	ANG	ANG
283	ANG	ALS9
283	ANG	HEL168
283	ANG	RAA1
283	ANG	RNASE5
283	ANG	ENSG00000214274
284	ANGPT1	ANGPT1
284	ANGPT1	AGP1
284	ANGPT1	AGPT
284	ANGPT1	ANG1
284	ANGPT1	ENSG00000154188
285	ANGPT2	ANGPT2
285	ANGPT2	AGPT2
285	ANGPT2	ANG2
285	ANGPT2	ENSG00000091879
286	ANK1	ANK1
286	ANK1	ANK
286	ANK1	SPH1
286	ANK1	SPH2
286	ANK1	ENSG00000029534
287	ANK2	ANK2
287	ANK2	ANK-2
287	ANK2	CFAP87
287	ANK2	FAP87
287	ANK2	LQT4
287	ANK2	brank-2
287	ANK2	ENSG00000145362
288	ANK3	ANK3
288	ANK3	ANKYRIN-G
288	ANK3	MRT37
288	ANK3	ENSG00000151150
289	ANOP1	ANOP1
289	ANOP1	MCOPS4
290	ANPEP	ANPEP
290	ANPEP	APN
290	ANPEP	CD13
290	ANPEP	GP150
290	ANPEP	LAP1
290	ANPEP	P150
290	ANPEP	PEPN
290	ANPEP	ENSG00000166825
291	SLC25A4	SLC25A4
291	SLC25A4	ANT
291	SLC25A4	ANT 1
291	SLC25A4	ANT1
291	SLC25A4	MTDPS12
291	SLC25A4	MTDPS12A
291	SLC25A4	PEO2
291	SLC25A4	PEO3
291	SLC25A4	PEOA2
291	SLC25A4	T1
291	SLC25A4	ENSG00000151729
292	SLC25A5	SLC25A5
292	SLC25A5	2F1
292	SLC25A5	ANT2
292	SLC25A5	T3
292	SLC25A5	ENSG00000005022
293	SLC25A6	SLC25A6
293	SLC25A6	AAC3
293	SLC25A6	ANT 2
293	SLC25A6	ANT 3
293	SLC25A6	ANT3
293	SLC25A6	ANT3Y
293	SLC25A6	ENSG00000169100
301	ANXA1	ANXA1
301	ANXA1	ANX1
301	ANXA1	LPC1
301	ANXA1	ENSG00000135046
302	ANXA2	ANXA2
302	ANXA2	ANX2
302	ANXA2	ANX2L4
302	ANXA2	CAL1H
302	ANXA2	HEL-S-270
302	ANXA2	LIP2
302	ANXA2	LPC2
302	ANXA2	LPC2D
302	ANXA2	P36
302	ANXA2	PAP-IV
302	ANXA2	ENSG00000182718
303	ANXA2P1	ANXA2P1
303	ANXA2P1	ANX2L1
303	ANXA2P1	ANX2P1
303	ANXA2P1	LPC2A
304	ANXA2P2	ANXA2P2
304	ANXA2P2	ANX2L2
304	ANXA2P2	ANX2P2
304	ANXA2P2	LPC2B
305	ANXA2P3	ANXA2P3
305	ANXA2P3	ANX2L3
305	ANXA2P3	ANX2P3
305	ANXA2P3	LPC2C
306	ANXA3	ANXA3
306	ANXA3	ANX3
306	ANXA3	ENSG00000138772
307	ANXA4	ANXA4
307	ANXA4	ANX4
307	ANXA4	HEL-S-274
307	ANXA4	P32.5
307	ANXA4	PAP-II
307	ANXA4	PIG28
307	ANXA4	PP4-X
307	ANXA4	ZAP36
307	ANXA4	ENSG00000196975
308	ANXA5	ANXA5
308	ANXA5	ANX5
308	ANXA5	ENX2
308	ANXA5	HEL-S-7
308	ANXA5	PP4
308	ANXA5	RPRGL3
308	ANXA5	ENSG00000164111
309	ANXA6	ANXA6
309	ANXA6	ANX6
309	ANXA6	CBP68
309	ANXA6	CPB-II
309	ANXA6	p68
309	ANXA6	p70
309	ANXA6	ENSG00000197043
310	ANXA7	ANXA7
310	ANXA7	ANX7
310	ANXA7	SNX
310	ANXA7	SYNEXIN
310	ANXA7	ENSG00000138279
311	ANXA11	ANXA11
311	ANXA11	ALS23
311	ANXA11	ANX11
311	ANXA11	CAP-50
311	ANXA11	CAP50
311	ANXA11	ENSG00000122359
312	ANXA13	ANXA13
312	ANXA13	ANX13
312	ANXA13	ISA
312	ANXA13	ENSG00000104537
313	AOAH	AOAH
313	AOAH	ENSG00000136250
314	AOC2	AOC2
314	AOC2	DAO2
314	AOC2	RAO
314	AOC2	SSAO
314	AOC2	ENSG00000131480
316	AOX1	AOX1
316	AOX1	AO
316	AOX1	AOH1
316	AOX1	ENSG00000138356
317	APAF1	APAF1
317	APAF1	APAF-1
317	APAF1	CED4
317	APAF1	ENSG00000120868
318	NUDT2	NUDT2
318	NUDT2	APAH1
318	NUDT2	ENSG00000164978
319	APOF	APOF
319	APOF	Apo-F
319	APOF	LTIP
319	APOF	ENSG00000175336
320	APBA1	APBA1
320	APBA1	D9S411E
320	APBA1	LIN10
320	APBA1	MINT1
320	APBA1	X11
320	APBA1	X11A
320	APBA1	X11ALPHA
320	APBA1	ENSG00000107282
321	APBA2	APBA2
321	APBA2	D15S1518E
321	APBA2	HsT16821
321	APBA2	LIN-10
321	APBA2	MGC:14091
321	APBA2	MINT2
321	APBA2	X11-BETA
321	APBA2	X11L
321	APBA2	ENSG00000034053
322	APBB1	APBB1
322	APBB1	FE65
322	APBB1	MGC:9072
322	APBB1	RIR
322	APBB1	ENSG00000166313
323	APBB2	APBB2
323	APBB2	FE65L
323	APBB2	FE65L1
323	APBB2	ENSG00000163697
324	APC	APC
324	APC	BTPS2
324	APC	DESMD
324	APC	DP2
324	APC	DP2.5
324	APC	DP3
324	APC	GS
324	APC	PPP1R46
324	APC	ENSG00000134982
325	APCS	APCS
325	APCS	HEL-S-92n
325	APCS	PTX2
325	APCS	SAP
325	APCS	ENSG00000132703
326	AIRE	AIRE
326	AIRE	AIRE1
326	AIRE	APECED
326	AIRE	APS1
326	AIRE	APSI
326	AIRE	PGA1
326	AIRE	ENSG00000160224
327	APEH	APEH
327	APEH	AARE
327	APEH	ACPH
327	APEH	APH
327	APEH	D3F15S2
327	APEH	D3S48E
327	APEH	DNF15S2
327	APEH	OPH
327	APEH	ENSG00000164062
328	APEX1	APEX1
328	APEX1	APE
328	APEX1	APE1
328	APEX1	APEN
328	APEX1	APEX
328	APEX1	APX
328	APEX1	REF1
328	APEX1	ENSG00000100823
329	BIRC2	BIRC2
329	BIRC2	API1
329	BIRC2	HIAP2
329	BIRC2	Hiap-2
329	BIRC2	MIHB
329	BIRC2	RNF48
329	BIRC2	c-IAP1
329	BIRC2	cIAP1
329	BIRC2	ENSG00000110330
330	BIRC3	BIRC3
330	BIRC3	AIP1
330	BIRC3	API2
330	BIRC3	CIAP2
330	BIRC3	HAIP1
330	BIRC3	HIAP1
330	BIRC3	IAP-1
330	BIRC3	MALT2
330	BIRC3	MIHC
330	BIRC3	RNF49
330	BIRC3	c-IAP2
330	BIRC3	ENSG00000023445
331	XIAP	XIAP
331	XIAP	API3
331	XIAP	BIRC4
331	XIAP	IAP-3
331	XIAP	ILP1
331	XIAP	MIHA
331	XIAP	XLP2
331	XIAP	hIAP-3
331	XIAP	hIAP3
331	XIAP	ENSG00000101966
332	BIRC5	BIRC5
332	BIRC5	API4
332	BIRC5	EPR-1
332	BIRC5	ENSG00000089685
333	APLP1	APLP1
333	APLP1	APLP
333	APLP1	ENSG00000105290
334	APLP2	APLP2
334	APLP2	APLP-2
334	APLP2	APPH
334	APLP2	CDEBP
334	APLP2	ENSG00000084234
335	APOA1	APOA1
335	APOA1	HPALP2
335	APOA1	apo(a)
335	APOA1	ENSG00000118137
336	APOA2	APOA2
336	APOA2	Apo-AII
336	APOA2	ApoA-II
336	APOA2	apoAII
336	APOA2	ENSG00000158874
337	APOA4	APOA4
337	APOA4	ENSG00000110244
338	APOB	APOB
338	APOB	FCHL2
338	APOB	FLDB
338	APOB	LDLCQ4
338	APOB	apoB-100
338	APOB	apoB-48
338	APOB	ENSG00000084674
339	APOBEC1	APOBEC1
339	APOBEC1	APOBEC-1
339	APOBEC1	BEDP
339	APOBEC1	CDAR1
339	APOBEC1	HEPR
339	APOBEC1	ENSG00000111701
341	APOC1	APOC1
341	APOC1	Apo-CI
341	APOC1	ApoC-I
341	APOC1	apo-CIB
341	APOC1	apoC-IB
341	APOC1	ENSG00000130208
342	APOC1P1	APOC1P1
342	APOC1P1	ENSG00000214855
343	AQP8	AQP8
343	AQP8	AQP-8
343	AQP8	ENSG00000103375
344	APOC2	APOC2
344	APOC2	APO-CII
344	APOC2	APOC-II
344	APOC2	ENSG00000234906
345	APOC3	APOC3
345	APOC3	APOCIII
345	APOC3	ENSG00000110245
346	APOC4	APOC4
346	APOC4	APO-CIV
346	APOC4	APOC-IV
346	APOC4	ENSG00000267467
347	APOD	APOD
347	APOD	ENSG00000189058
348	APOE	APOE
348	APOE	AD2
348	APOE	APO-E
348	APOE	ApoE4
348	APOE	LDLCQ5
348	APOE	LPG
348	APOE	ENSG00000130203
350	APOH	APOH
350	APOH	B2G1
350	APOH	B2GP1
350	APOH	BG
350	APOH	ENSG00000091583
351	APP	APP
351	APP	AAA
351	APP	ABETA
351	APP	ABPP
351	APP	AD1
351	APP	APPI
351	APP	CTFgamma
351	APP	CVAP
351	APP	PN-II
351	APP	PN2
351	APP	preA4
351	APP	ENSG00000142192
353	APRT	APRT
353	APRT	AMP
353	APRT	APRTD
353	APRT	ENSG00000198931
354	KLK3	KLK3
354	KLK3	APS
354	KLK3	KLK2A1
354	KLK3	PSA
354	KLK3	hK3
354	KLK3	ENSG00000142515
355	FAS	FAS
355	FAS	ALPS1A
355	FAS	APO-1
355	FAS	APT1
355	FAS	CD95
355	FAS	FAS1
355	FAS	FASTM
355	FAS	TNFRSF6
355	FAS	ENSG00000026103
356	FASLG	FASLG
356	FASLG	ALPS1B
356	FASLG	APT1LG1
356	FASLG	APTL
356	FASLG	CD178
356	FASLG	CD95-L
356	FASLG	CD95L
356	FASLG	FASL
356	FASLG	TNFSF6
356	FASLG	TNLG1A
356	FASLG	ENSG00000117560
357	SHROOM2	SHROOM2
357	SHROOM2	APXL
357	SHROOM2	HSAPXL
357	SHROOM2	ENSG00000146950
358	AQP1	AQP1
358	AQP1	AQP-CHIP
358	AQP1	CHIP28
358	AQP1	CO
358	AQP1	ENSG00000240583
359	AQP2	AQP2
359	AQP2	AQP-CD
359	AQP2	WCH-CD
359	AQP2	ENSG00000167580
360	AQP3	AQP3
360	AQP3	AQP-3
360	AQP3	GIL
360	AQP3	ENSG00000165272
361	AQP4	AQP4
361	AQP4	MIWC
361	AQP4	WCH4
361	AQP4	ENSG00000171885
362	AQP5	AQP5
362	AQP5	AQP-5
362	AQP5	PPKB
362	AQP5	ENSG00000161798
363	AQP6	AQP6
363	AQP6	AQP2L
363	AQP6	KID
363	AQP6	ENSG00000086159
364	AQP7	AQP7
364	AQP7	AQP7L
364	AQP7	AQPap
364	AQP7	GLYCQTL
364	AQP7	ENSG00000165269
366	AQP9	AQP9
366	AQP9	AQP-9
366	AQP9	HsT17287
366	AQP9	SSC1
366	AQP9	T17287
366	AQP9	ENSG00000103569
367	AR	AR
367	AR	AIS
367	AR	AR8
367	AR	DHTR
367	AR	HUMARA
367	AR	HYSP1
367	AR	KD
367	AR	NR3C4
367	AR	SBMA
367	AR	SMAX1
367	AR	TFM
367	AR	ENSG00000169083
368	ABCC6	ABCC6
368	ABCC6	ABC34
368	ABCC6	ARA
368	ABCC6	EST349056
368	ABCC6	GACI2
368	ABCC6	MLP1
368	ABCC6	MOAT-E
368	ABCC6	MOATE
368	ABCC6	MRP6
368	ABCC6	PXE
368	ABCC6	PXE1
368	ABCC6	URG7
368	ABCC6	ENSG00000091262
369	ARAF	ARAF
369	ARAF	A-RAF
369	ARAF	ARAF1
369	ARAF	PKS2
369	ARAF	RAFA1
369	ARAF	ENSG00000078061
372	ARCN1	ARCN1
372	ARCN1	SRMMD
372	ARCN1	ENSG00000095139
373	TRIM23	TRIM23
373	TRIM23	ARD1
373	TRIM23	ARFD1
373	TRIM23	RNF46
373	TRIM23	ENSG00000113595
374	AREG	AREG
374	AREG	AREGB
374	AREG	CRDGF
374	AREG	SDGF
374	AREG	ENSG00000109321
375	ARF1	ARF1
375	ARF1	PVNH8
375	ARF1	ENSG00000143761
377	ARF3	ARF3
377	ARF3	ENSG00000134287
378	ARF4	ARF4
378	ARF4	ARF2
378	ARF4	ENSG00000168374
379	ARL4D	ARL4D
379	ARL4D	ARF4L
379	ARL4D	ENSG00000175906
380	ARF4P1	ARF4P1
380	ARF4P1	ARF4P
381	ARF5	ARF5
381	ARF5	ENSG00000004059
382	ARF6	ARF6
382	ARF6	ENSG00000165527
383	ARG1	ARG1
383	ARG1	ENSG00000118520
384	ARG2	ARG2
384	ARG2	ENSG00000081181
387	RHOA	RHOA
387	RHOA	ARH12
387	RHOA	ARHA
387	RHOA	EDFAOB
387	RHOA	RHO12
387	RHOA	RHOH12
387	RHOA	ENSG00000067560
388	RHOB	RHOB
388	RHOB	ARH6
388	RHOB	ARHB
388	RHOB	MST081
388	RHOB	MSTP081
388	RHOB	RHOH6
388	RHOB	ENSG00000143878
389	RHOC	RHOC
389	RHOC	ARH9
389	RHOC	ARHC
389	RHOC	H9
389	RHOC	RHOH9
389	RHOC	ENSG00000155366
390	RND3	RND3
390	RND3	ARHE
390	RND3	Rho8
390	RND3	RhoE
390	RND3	memB
390	RND3	ENSG00000115963
391	RHOG	RHOG
391	RHOG	ARHG
391	RHOG	ENSG00000177105
392	ARHGAP1	ARHGAP1
392	ARHGAP1	CDC42GAP
392	ARHGAP1	RHOGAP
392	ARHGAP1	RHOGAP1
392	ARHGAP1	p50rhoGAP
392	ARHGAP1	ENSG00000175220
393	ARHGAP4	ARHGAP4
393	ARHGAP4	C1
393	ARHGAP4	RGC1
393	ARHGAP4	RhoGAP4
393	ARHGAP4	SrGAP4
393	ARHGAP4	p115
393	ARHGAP4	ENSG00000089820
394	ARHGAP5	ARHGAP5
394	ARHGAP5	GFI2
394	ARHGAP5	RhoGAP5
394	ARHGAP5	p190-B
394	ARHGAP5	p190BRhoGAP
394	ARHGAP5	ENSG00000100852
395	ARHGAP6	ARHGAP6
395	ARHGAP6	RHOGAP6
395	ARHGAP6	RHOGAPX-1
395	ARHGAP6	ENSG00000047648
396	ARHGDIA	ARHGDIA
396	ARHGDIA	GDIA1
396	ARHGDIA	HEL-S-47e
396	ARHGDIA	NPHS8
396	ARHGDIA	RHOGDI
396	ARHGDIA	RHOGDI-1
396	ARHGDIA	ENSG00000141522
397	ARHGDIB	ARHGDIB
397	ARHGDIB	D4
397	ARHGDIB	GDIA2
397	ARHGDIB	GDID4
397	ARHGDIB	LYGDI
397	ARHGDIB	Ly-GDI
397	ARHGDIB	RAP1GN1
397	ARHGDIB	RhoGDI2
397	ARHGDIB	ENSG00000111348
398	ARHGDIG	ARHGDIG
398	ARHGDIG	RHOGDI-3
398	ARHGDIG	ENSG00000242173
399	RHOH	RHOH
399	RHOH	ARHH
399	RHOH	TTF
399	RHOH	ENSG00000168421
400	ARL1	ARL1
400	ARL1	ARFL1
400	ARL1	ENSG00000120805
401	PHOX2A	PHOX2A
401	PHOX2A	ARIX
401	PHOX2A	CFEOM2
401	PHOX2A	FEOM2
401	PHOX2A	PMX2A
401	PHOX2A	ENSG00000165462
402	ARL2	ARL2
402	ARL2	ARFL2
402	ARL2	ENSG00000213465
403	ARL3	ARL3
403	ARL3	ARFL3
403	ARL3	JBTS35
403	ARL3	RP83
403	ARL3	ENSG00000138175
405	ARNT	ARNT
405	ARNT	HIF-1-beta
405	ARNT	HIF-1beta
405	ARNT	HIF1-beta
405	ARNT	HIF1B
405	ARNT	HIF1BETA
405	ARNT	TANGO
405	ARNT	bHLHe2
405	ARNT	ENSG00000143437
406	ARNTL	ARNTL
406	ARNTL	BMAL1
406	ARNTL	BMAL1c
406	ARNTL	JAP3
406	ARNTL	MOP3
406	ARNTL	PASD3
406	ARNTL	TIC
406	ARNTL	bHLHe5
406	ARNTL	ENSG00000133794
407	ARR3	ARR3
407	ARR3	ARRX
407	ARR3	MYP26
407	ARR3	cArr
407	ARR3	ENSG00000120500
408	ARRB1	ARRB1
408	ARRB1	ARB1
408	ARRB1	ARR1
408	ARRB1	ENSG00000137486
409	ARRB2	ARRB2
409	ARRB2	ARB2
409	ARRB2	ARR2
409	ARRB2	BARR2
409	ARRB2	ENSG00000141480
410	ARSA	ARSA
410	ARSA	ASA
410	ARSA	MLD
410	ARSA	ENSG00000100299
411	ARSB	ARSB
411	ARSB	G4S
411	ARSB	MPS6
411	ARSB	ENSG00000113273
412	STS	STS
412	STS	ARSC
412	STS	ARSC1
412	STS	ASC
412	STS	ES
412	STS	SSDD
412	STS	XLI
412	STS	ENSG00000101846
413	ARSC2	ARSC2
414	ARSD	ARSD
414	ARSD	ASD
414	ARSD	ENSG00000006756
415	ARSL	ARSL
415	ARSL	ARSE
415	ARSL	ASE
415	ARSL	CDPX
415	ARSL	CDPX1
415	ARSL	CDPXR
415	ARSL	ENSG00000157399
416	ARSF	ARSF
416	ARSF	ASF
416	ARSF	ENSG00000062096
417	ART1	ART1
417	ART1	ART2
417	ART1	ARTC1
417	ART1	CD296
417	ART1	RT6
417	ART1	ENSG00000129744
418	ART2P	ART2P
418	ART2P	ART1P
419	ART3	ART3
419	ART3	ARTC3
419	ART3	ENSG00000156219
420	ART4	ART4
420	ART4	ARTC4
420	ART4	CD297
420	ART4	DO
420	ART4	DO/ART4
420	ART4	ENSG00000111339
421	ARVCF	ARVCF
421	ARVCF	ENSG00000099889
424	ARVD3	ARVD3
424	ARVD3	ARVD2
425	ARVD4	ARVD4
427	ASAH1	ASAH1
427	ASAH1	AC
427	ASAH1	ACDase
427	ASAH1	ASAH
427	ASAH1	PHP
427	ASAH1	PHP32
427	ASAH1	SMAPME
427	ASAH1	ENSG00000104763
429	ASCL1	ASCL1
429	ASCL1	ASH1
429	ASCL1	HASH1
429	ASCL1	MASH1
429	ASCL1	bHLHa46
429	ASCL1	ENSG00000139352
430	ASCL2	ASCL2
430	ASCL2	ASH2
430	ASCL2	HASH2
430	ASCL2	MASH2
430	ASCL2	bHLHa45
430	ASCL2	ENSG00000183734
431	ASD1	ASD1
432	ASGR1	ASGR1
432	ASGR1	ASGPR
432	ASGR1	ASGPR1
432	ASGR1	CLEC4H1
432	ASGR1	HL-1
432	ASGR1	ENSG00000141505
433	ASGR2	ASGR2
433	ASGR2	ASGP-R2
433	ASGR2	ASGPR2
433	ASGR2	CLEC4H2
433	ASGR2	HBXBP
433	ASGR2	HL-2
433	ASGR2	ENSG00000161944
434	ASIP	ASIP
434	ASIP	AGSW
434	ASIP	AGTI
434	ASIP	AGTIL
434	ASIP	ASP
434	ASIP	SHEP9
434	ASIP	ENSG00000101440
435	ASL	ASL
435	ASL	ASAL
435	ASL	ENSG00000126522
436	ASLP1	ASLP1
436	ASLP1	ASLL
438	ASMT	ASMT
438	ASMT	ASMTY
438	ASMT	HIOMT
438	ASMT	HIOMTY
438	ASMT	ENSG00000196433
439	GET3	GET3
439	GET3	ARSA-I
439	GET3	ARSA1
439	GET3	ASNA-I
439	GET3	ASNA1
439	GET3	TRC40
439	GET3	ENSG00000198356
440	ASNS	ASNS
440	ASNS	ASNSD
440	ASNS	TS11
440	ASNS	ENSG00000070669
442	ASNSP2	ASNSP2
442	ASNSP2	ASNSL2
443	ASPA	ASPA
443	ASPA	ACY2
443	ASPA	ENSG00000108381
444	ASPH	ASPH
444	ASPH	AAH
444	ASPH	BAH
444	ASPH	CASQ2BP1
444	ASPH	FDLAB
444	ASPH	HAAH
444	ASPH	JCTN
444	ASPH	junctin
444	ASPH	ENSG00000198363
445	ASS1	ASS1
445	ASS1	ASS
445	ASS1	CTLN1
445	ASS1	ENSG00000130707
447	ASS1P2	ASS1P2
447	ASS1P2	ASSP2
447	ASS1P2	ENSG00000223922
449	ASS1P4	ASS1P4
449	ASS1P4	ASSP4
449	ASS1P4	ENSG00000213487
450	ASS1P5	ASS1P5
450	ASS1P5	ASSP5
450	ASS1P5	ENSG00000227881
451	ASS1P6	ASS1P6
451	ASS1P6	ASSP6
451	ASS1P6	ENSG00000215583
453	ASS1P8	ASS1P8
453	ASS1P8	ASSP8
454	ASS1P9	ASS1P9
454	ASS1P9	ASSP9
454	ASS1P9	ENSG00000217791
455	ASS1P10	ASS1P10
455	ASS1P10	ASSP10
455	ASS1P10	ENSG00000215325
459	ASS1P14	ASS1P14
459	ASS1P14	ASSP14
459	ASS1P14	ENSG00000257316
460	ASTN1	ASTN1
460	ASTN1	ASTN
460	ASTN1	ENSG00000152092
462	SERPINC1	SERPINC1
462	SERPINC1	AT3
462	SERPINC1	AT3D
462	SERPINC1	ATIII
462	SERPINC1	ATIII-R2
462	SERPINC1	ATIII-T1
462	SERPINC1	ATIII-T2
462	SERPINC1	THPH7
462	SERPINC1	ENSG00000117601
463	ZFHX3	ZFHX3
463	ZFHX3	ATBF1
463	ZFHX3	ATBT
463	ZFHX3	C16orf47
463	ZFHX3	ZFH-3
463	ZFHX3	ZNF927
463	ZFHX3	ENSG00000140836
465	ATD	ATD
465	ATD	ATD1
466	ATF1	ATF1
466	ATF1	EWS-ATF1
466	ATF1	FUS/ATF-1
466	ATF1	TREB36
466	ATF1	ENSG00000123268
467	ATF3	ATF3
467	ATF3	ENSG00000162772
468	ATF4	ATF4
468	ATF4	CREB-2
468	ATF4	CREB2
468	ATF4	TAXREB67
468	ATF4	TXREB
468	ATF4	ENSG00000128272
469	ATF4P1	ATF4P1
469	ATF4P1	ATF4P
469	ATF4P1	TAXREB67P
469	ATF4P1	TXREBP
470	ATHS	ATHS
471	ATIC	ATIC
471	ATIC	AICAR
471	ATIC	AICARFT
471	ATIC	HEL-S-70p
471	ATIC	IMPCHASE
471	ATIC	PURH
471	ATIC	ENSG00000138363
472	ATM	ATM
472	ATM	ATA
472	ATM	ATC
472	ATM	ATDC
472	ATM	ATE
472	ATM	TEL1
472	ATM	TELO1
472	ATM	ENSG00000149311
473	RERE	RERE
473	RERE	ATN1L
473	RERE	DNB1
473	RERE	NEDBEH
473	RERE	ENSG00000142599
474	ATOH1	ATOH1
474	ATOH1	ATH1
474	ATOH1	HATH1
474	ATOH1	MATH-1
474	ATOH1	bHLHa14
474	ATOH1	ENSG00000172238
475	ATOX1	ATOX1
475	ATOX1	ATX1
475	ATOX1	HAH1
475	ATOX1	ENSG00000177556
476	ATP1A1	ATP1A1
476	ATP1A1	CMT2DD
476	ATP1A1	HOMGSMR2
476	ATP1A1	ENSG00000163399
477	ATP1A2	ATP1A2
477	ATP1A2	FHM2
477	ATP1A2	MHP2
477	ATP1A2	ENSG00000018625
478	ATP1A3	ATP1A3
478	ATP1A3	AHC2
478	ATP1A3	CAPOS
478	ATP1A3	DYT12
478	ATP1A3	RDP
478	ATP1A3	ENSG00000105409
479	ATP12A	ATP12A
479	ATP12A	ATP1AL1
479	ATP12A	H-K-ATPase
479	ATP12A	HK
479	ATP12A	ENSG00000075673
480	ATP1A4	ATP1A4
480	ATP1A4	ATP1AL2
480	ATP1A4	ENSG00000132681
481	ATP1B1	ATP1B1
481	ATP1B1	ATP1B
481	ATP1B1	ENSG00000143153
482	ATP1B2	ATP1B2
482	ATP1B2	AMOG
482	ATP1B2	ENSG00000129244
483	ATP1B3	ATP1B3
483	ATP1B3	ATPB-3
483	ATP1B3	CD298
483	ATP1B3	ENSG00000069849
484	ATP1B3P1	ATP1B3P1
485	ATP1B1P1	ATP1B1P1
485	ATP1B1P1	ATP1BL1
486	FXYD2	FXYD2
486	FXYD2	ATP1G1
486	FXYD2	HOMG2
486	FXYD2	ENSG00000137731
487	ATP2A1	ATP2A1
487	ATP2A1	ATP2A
487	ATP2A1	SERCA1
487	ATP2A1	ENSG00000196296
488	ATP2A2	ATP2A2
488	ATP2A2	ATP2B
488	ATP2A2	DD
488	ATP2A2	SERCA2
488	ATP2A2	ENSG00000174437
489	ATP2A3	ATP2A3
489	ATP2A3	SERCA3
489	ATP2A3	ENSG00000074370
490	ATP2B1	ATP2B1
490	ATP2B1	PMCA1
490	ATP2B1	PMCA1kb
490	ATP2B1	ENSG00000070961
491	ATP2B2	ATP2B2
491	ATP2B2	PMCA2
491	ATP2B2	PMCA2a
491	ATP2B2	PMCA2i
491	ATP2B2	ENSG00000157087
492	ATP2B3	ATP2B3
492	ATP2B3	CFAP39
492	ATP2B3	CLA2
492	ATP2B3	OPCA
492	ATP2B3	PMCA3
492	ATP2B3	PMCA3a
492	ATP2B3	SCAX1
492	ATP2B3	ENSG00000067842
493	ATP2B4	ATP2B4
493	ATP2B4	MXRA1
493	ATP2B4	PMCA4
493	ATP2B4	PMCA4b
493	ATP2B4	PMCA4x
493	ATP2B4	ENSG00000058668
[truncated: 158,368 more rows]
