# Supplementary material for: The mining and construction of a knowledge base for gene-disease association in mitochondrial diseases
Source: Sci Rep. 2021 Dec 13;11:23909. doi: 10.1038/s41598-021-03249-0 (PMC8668972; doi:10.1038/s41598-021-03249-0)
Supplement: Supplementary file 4 — Supplementary Information 4. [file 41598_2021_3249_MOESM4_ESM.txt]

Gene	Name	Type	Significance	ClinVarId	dbSNP ID	GRCh37 Pos	GRCh38 Pos	MalacardsID	MalacardsName
HMGCS2	NM_001166107.1(HMGCS2):c.891-2del	deletion	Pathogenic	488532	rs1553240165	1:120298222-120298222	1:119755599-119755599	3HY011	3-Hydroxy-3-Methylglutaryl-Coa Synthase-2 Deficiency
HMGCS2	NM_001166107.1(HMGCS2):c.646del (p.Ser216fs)	deletion	Pathogenic	488533	rs1553240525	1:120301819-120301819	1:119759196-119759196	3HY011	3-Hydroxy-3-Methylglutaryl-Coa Synthase-2 Deficiency
HMGCS2	NC_000001.11:g.(?_119768741)_(119768844_?)del	deletion	Pathogenic	650721		1:120311364-120311467	1:119768741-119768844	3HY011	3-Hydroxy-3-Methylglutaryl-Coa Synthase-2 Deficiency
HMGCS2	NM_001166107.1(HMGCS2):c.724+2T>C	SNV	Pathogenic	644135		1:120301739-120301739	1:119759116-119759116	3HY011	3-Hydroxy-3-Methylglutaryl-Coa Synthase-2 Deficiency
HMGCS2	NC_000001.11:g.(?_119768721)_(119768864_?)del	deletion	Pathogenic	832206		1:120311344-120311487		3HY011	3-Hydroxy-3-Methylglutaryl-Coa Synthase-2 Deficiency
HMGCS2	NM_005518.4(HMGCS2):c.181_182insCCAATATGGCCCTGGAGGCCAA (p.Val61fs)	insertion	Pathogenic	915425		1:120307172-120307173	1:119764549-119764550	3HY011	3-Hydroxy-3-Methylglutaryl-Coa Synthase-2 Deficiency
HMGCS2	NM_001166107.1(HMGCS2):c.160G>A (p.Val54Met)	SNV	Pathogenic	9261	rs28937320	1:120307194-120307194	1:119764571-119764571	3HY011	3-Hydroxy-3-Methylglutaryl-Coa Synthase-2 Deficiency
HMGCS2	NM_001166107.1(HMGCS2):c.500A>G (p.Tyr167Cys)	SNV	Pathogenic	9262	rs137852640	1:120306854-120306854	1:119764231-119764231	3HY011	3-Hydroxy-3-Methylglutaryl-Coa Synthase-2 Deficiency
HMGCS2	NM_001166107.1(HMGCS2):c.560-633G>A	SNV	Pathogenic/Likely pathogenic	9259	rs137852638	1:120302538-120302538	1:119759915-119759915	3HY011	3-Hydroxy-3-Methylglutaryl-Coa Synthase-2 Deficiency
HMGCS2	NM_005518.4(HMGCS2):c.559+1G>A	SNV	Likely pathogenic	859738		1:120306794-120306794	1:119764171-119764171	3HY011	3-Hydroxy-3-Methylglutaryl-Coa Synthase-2 Deficiency
HMGCS2	NM_005518.4(HMGCS2):c.905C>T (p.Thr302Ile)	SNV	Likely pathogenic	870424		1:120300007-120300007	1:119757384-119757384	3HY011	3-Hydroxy-3-Methylglutaryl-Coa Synthase-2 Deficiency
HMGCS2	NM_005518.4(HMGCS2):c.512C>T (p.Ala171Val)	SNV	Likely pathogenic	870423		1:120306842-120306842	1:119764219-119764219	3HY011	3-Hydroxy-3-Methylglutaryl-Coa Synthase-2 Deficiency
HMGCS2	NM_001166107.1(HMGCS2):c.1061+1G>C	SNV	Likely pathogenic	590814	rs764706394	1:120298049-120298049	1:119755426-119755426	3HY011	3-Hydroxy-3-Methylglutaryl-Coa Synthase-2 Deficiency
HMGCS2	NM_001166107.1(HMGCS2):c.175C>A (p.Leu59Met)	SNV	Conflicting interpretations of pathogenicity	618164	rs181428774	1:120307179-120307179	1:119764556-119764556	3HY011	3-Hydroxy-3-Methylglutaryl-Coa Synthase-2 Deficiency
HMGCS2	NM_005518.4(HMGCS2):c.111T>C (p.Ser37=)	SNV	Conflicting interpretations of pathogenicity	713190		1:120307243-120307243	1:119764620-119764620	3HY011	3-Hydroxy-3-Methylglutaryl-Coa Synthase-2 Deficiency
HMGCS2	NM_001166107.1(HMGCS2):c.1373G>A (p.Arg458His)	SNV	Conflicting interpretations of pathogenicity	9260	rs137852639	1:120293453-120293453	1:119750830-119750830	3HY011	3-Hydroxy-3-Methylglutaryl-Coa Synthase-2 Deficiency
HMGCS2	NM_001166107.1(HMGCS2):c.346C>T (p.Arg116Cys)	SNV	Conflicting interpretations of pathogenicity	203779	rs200607527	1:120307008-120307008	1:119764385-119764385	3HY011	3-Hydroxy-3-Methylglutaryl-Coa Synthase-2 Deficiency
HMGCS2	NM_001166107.1(HMGCS2):c.73C>G (p.Pro25Ala)	SNV	Conflicting interpretations of pathogenicity	203778	rs144744634	1:120311395-120311395	1:119768772-119768772	3HY011	3-Hydroxy-3-Methylglutaryl-Coa Synthase-2 Deficiency
HMGCS2	NM_001166107.1(HMGCS2):c.1396G>A (p.Val466Ile)	SNV	Conflicting interpretations of pathogenicity	292327	rs76773981	1:120293430-120293430	1:119750807-119750807	3HY011	3-Hydroxy-3-Methylglutaryl-Coa Synthase-2 Deficiency
HMGCS2	NM_001166107.1(HMGCS2):c.174C>T (p.Ala58=)	SNV	Conflicting interpretations of pathogenicity	292340	rs138739620	1:120307180-120307180	1:119764557-119764557	3HY011	3-Hydroxy-3-Methylglutaryl-Coa Synthase-2 Deficiency
HMGCS2	NM_001166107.1(HMGCS2):c.560-646C>T	SNV	Conflicting interpretations of pathogenicity	292336	rs886045207	1:120302551-120302551	1:119759928-119759928	3HY011	3-Hydroxy-3-Methylglutaryl-Coa Synthase-2 Deficiency
HMGCS2	NM_001166107.1(HMGCS2):c.725-14G>A	SNV	Conflicting interpretations of pathogenicity	292335	rs188523700	1:120300075-120300075	1:119757452-119757452	3HY011	3-Hydroxy-3-Methylglutaryl-Coa Synthase-2 Deficiency
HMGCS2	NM_001166107.1(HMGCS2):c.560-697C>T	SNV	Conflicting interpretations of pathogenicity	389052	rs201735169	1:120302602-120302602	1:119759979-119759979	3HY011	3-Hydroxy-3-Methylglutaryl-Coa Synthase-2 Deficiency
HMGCS2	NM_001166107.1(HMGCS2):c.1387C>T (p.Arg463Trp)	SNV	Uncertain significance	292328	rs780044819	1:120293439-120293439	1:119750816-119750816	3HY011	3-Hydroxy-3-Methylglutaryl-Coa Synthase-2 Deficiency
HMGCS2	NM_001166107.1(HMGCS2):c.95C>T (p.Ala32Val)	SNV	Uncertain significance	292344	rs199651321	1:120311373-120311373	1:119768750-119768750	3HY011	3-Hydroxy-3-Methylglutaryl-Coa Synthase-2 Deficiency
HMGCS2	NM_001166107.1(HMGCS2):c.88C>G (p.Pro30Ala)	SNV	Uncertain significance	292345	rs202069145	1:120311380-120311380	1:119768757-119768757	3HY011	3-Hydroxy-3-Methylglutaryl-Coa Synthase-2 Deficiency
HMGCS2	NM_001166107.1(HMGCS2):c.560-672G>A	SNV	Uncertain significance	292337	rs150140061	1:120302577-120302577	1:119759954-119759954	3HY011	3-Hydroxy-3-Methylglutaryl-Coa Synthase-2 Deficiency
HMGCS2	NM_005518.4(HMGCS2):c.*6-11_*6-8del	deletion	Uncertain significance	292326	rs757178898	1:120291472-120291475	1:119748849-119748852	3HY011	3-Hydroxy-3-Methylglutaryl-Coa Synthase-2 Deficiency
HMGCS2	NM_001166107.1(HMGCS2):c.1294+13T>C	SNV	Uncertain significance	292329	rs771878586	1:120295159-120295159	1:119752536-119752536	3HY011	3-Hydroxy-3-Methylglutaryl-Coa Synthase-2 Deficiency
HMGCS2	NM_001166107.1(HMGCS2):c.-36T>G	SNV	Uncertain significance	292348	rs768747562	1:120311503-120311503	1:119768880-119768880	3HY011	3-Hydroxy-3-Methylglutaryl-Coa Synthase-2 Deficiency
HMGCS2	NM_001166107.1(HMGCS2):c.275G>A (p.Arg92His)	SNV	Uncertain significance	292338	rs144921290	1:120307079-120307079	1:119764456-119764456	3HY011	3-Hydroxy-3-Methylglutaryl-Coa Synthase-2 Deficiency
HMGCS2	NM_001166107.1(HMGCS2):c.26A>G (p.Lys9Arg)	SNV	Uncertain significance	292346	rs144004292	1:120311442-120311442	1:119768819-119768819	3HY011	3-Hydroxy-3-Methylglutaryl-Coa Synthase-2 Deficiency
HMGCS2	NM_001166107.1(HMGCS2):c.364G>A (p.Asp122Asn)	SNV	Uncertain significance	203780	rs368014391	1:120306990-120306990	1:119764367-119764367	3HY011	3-Hydroxy-3-Methylglutaryl-Coa Synthase-2 Deficiency
HMGCS2	NM_001166107.1(HMGCS2):c.1110T>C (p.Tyr370=)	SNV	Uncertain significance	292331	rs773364048	1:120295961-120295961	1:119753338-119753338	3HY011	3-Hydroxy-3-Methylglutaryl-Coa Synthase-2 Deficiency
HMGCS2	NM_001166107.1(HMGCS2):c.520T>C (p.Phe174Leu)	SNV	Uncertain significance	9257	rs137852636	1:120306834-120306834	1:119764211-119764211	3HY011	3-Hydroxy-3-Methylglutaryl-Coa Synthase-2 Deficiency
HMGCS2	NM_001166107.1(HMGCS2):c.1144C>T (p.Arg382Ter)	SNV	Uncertain significance	9258	rs137852637	1:120295927-120295927	1:119753304-119753304	3HY011	3-Hydroxy-3-Methylglutaryl-Coa Synthase-2 Deficiency
HMGCS2	NM_005518.4(HMGCS2):c.*765G>A	SNV	Uncertain significance	875434		1:120290705-120290705	1:119748082-119748082	3HY011	3-Hydroxy-3-Methylglutaryl-Coa Synthase-2 Deficiency
HMGCS2	NM_005518.4(HMGCS2):c.*155C>T	SNV	Uncertain significance	876456		1:120291315-120291315	1:119748692-119748692	3HY011	3-Hydroxy-3-Methylglutaryl-Coa Synthase-2 Deficiency
HMGCS2	NM_005518.4(HMGCS2):c.*139C>A	SNV	Uncertain significance	876457		1:120291331-120291331	1:119748708-119748708	3HY011	3-Hydroxy-3-Methylglutaryl-Coa Synthase-2 Deficiency
HMGCS2	NM_001166107.1(HMGCS2):c.241G>A (p.Ala81Thr)	SNV	Uncertain significance	426647	rs151187711	1:120307113-120307113	1:119764490-119764490	3HY011	3-Hydroxy-3-Methylglutaryl-Coa Synthase-2 Deficiency
HMGCS2	NM_001166107.1(HMGCS2):c.1376G>C (p.Arg459Pro)	SNV	Uncertain significance	452101	rs372079931	1:120293450-120293450	1:119750827-119750827	3HY011	3-Hydroxy-3-Methylglutaryl-Coa Synthase-2 Deficiency
HMGCS2	NM_001166107.1(HMGCS2):c.952T>G (p.Ser318Ala)	SNV	Uncertain significance	470720	rs1286992834	1:120298159-120298159	1:119755536-119755536	3HY011	3-Hydroxy-3-Methylglutaryl-Coa Synthase-2 Deficiency
HMGCS2	NM_001166107.1(HMGCS2):c.347G>A (p.Arg116His)	SNV	Uncertain significance	577951	rs147906427	1:120307007-120307007	1:119764384-119764384	3HY011	3-Hydroxy-3-Methylglutaryl-Coa Synthase-2 Deficiency
HMGCS2	NM_001166107.1(HMGCS2):c.768G>A (p.Met256Ile)	SNV	Uncertain significance	570841	rs138086607	1:120300018-120300018	1:119757395-119757395	3HY011	3-Hydroxy-3-Methylglutaryl-Coa Synthase-2 Deficiency
HMGCS2	NM_001166107.1(HMGCS2):c.71C>T (p.Thr24Ile)	SNV	Uncertain significance	582343	rs369221781	1:120311397-120311397	1:119768774-119768774	3HY011	3-Hydroxy-3-Methylglutaryl-Coa Synthase-2 Deficiency
HMGCS2	NM_001166107.1(HMGCS2):c.1163C>T (p.Ala388Val)	SNV	Uncertain significance	662406		1:120295908-120295908	1:119753285-119753285	3HY011	3-Hydroxy-3-Methylglutaryl-Coa Synthase-2 Deficiency
HMGCS2	NM_001166107.1(HMGCS2):c.664C>T (p.Arg222Trp)	SNV	Uncertain significance	663113		1:120301801-120301801	1:119759178-119759178	3HY011	3-Hydroxy-3-Methylglutaryl-Coa Synthase-2 Deficiency
HMGCS2	NM_001166107.1(HMGCS2):c.617C>T (p.Ser206Leu)	SNV	Uncertain significance	662238		1:120301848-120301848	1:119759225-119759225	3HY011	3-Hydroxy-3-Methylglutaryl-Coa Synthase-2 Deficiency
HMGCS2	NM_001166107.1(HMGCS2):c.569G>T (p.Gly190Val)	SNV	Uncertain significance	656140		1:120301896-120301896	1:119759273-119759273	3HY011	3-Hydroxy-3-Methylglutaryl-Coa Synthase-2 Deficiency
HMGCS2	NM_001166107.1(HMGCS2):c.104G>T (p.Arg35Met)	SNV	Uncertain significance	645404		1:120311364-120311364	1:119768741-119768741	3HY011	3-Hydroxy-3-Methylglutaryl-Coa Synthase-2 Deficiency
HMGCS2	NM_001166107.1(HMGCS2):c.8G>A (p.Arg3His)	SNV	Uncertain significance	658831		1:120311460-120311460	1:119768837-119768837	3HY011	3-Hydroxy-3-Methylglutaryl-Coa Synthase-2 Deficiency
HMGCS2	NM_005518.4(HMGCS2):c.1090T>A (p.Phe364Ile)	SNV	Uncertain significance	859739		1:120298147-120298147	1:119755524-119755524	3HY011	3-Hydroxy-3-Methylglutaryl-Coa Synthase-2 Deficiency
HMGCS2	NM_005518.4(HMGCS2):c.880G>A (p.Asp294Asn)	SNV	Uncertain significance	838873		1:120300032-120300032	1:119757409-119757409	3HY011	3-Hydroxy-3-Methylglutaryl-Coa Synthase-2 Deficiency
HMGCS2	NM_005518.4(HMGCS2):c.533A>G (p.Asn178Ser)	SNV	Uncertain significance	858727		1:120306821-120306821	1:119764198-119764198	3HY011	3-Hydroxy-3-Methylglutaryl-Coa Synthase-2 Deficiency
HMGCS2	NM_005518.4(HMGCS2):c.502G>A (p.Gly168Ser)	SNV	Uncertain significance	839670		1:120306852-120306852	1:119764229-119764229	3HY011	3-Hydroxy-3-Methylglutaryl-Coa Synthase-2 Deficiency
HMGCS2	NM_005518.4(HMGCS2):c.50C>T (p.Ala17Val)	SNV	Uncertain significance	850237		1:120311418-120311418	1:119768795-119768795	3HY011	3-Hydroxy-3-Methylglutaryl-Coa Synthase-2 Deficiency
HMGCS2	NM_005518.4(HMGCS2):c.1325C>T (p.Thr442Ile)	SNV	Uncertain significance	873559		1:120295267-120295267	1:119752644-119752644	3HY011	3-Hydroxy-3-Methylglutaryl-Coa Synthase-2 Deficiency
HMGCS2	NM_005518.4(HMGCS2):c.1132A>C (p.Asn378His)	SNV	Uncertain significance	873560		1:120298105-120298105	1:119755482-119755482	3HY011	3-Hydroxy-3-Methylglutaryl-Coa Synthase-2 Deficiency
HMGCS2	NM_005518.4(HMGCS2):c.940C>T (p.Arg314Cys)	SNV	Uncertain significance	873561		1:120299972-120299972	1:119757349-119757349	3HY011	3-Hydroxy-3-Methylglutaryl-Coa Synthase-2 Deficiency
HMGCS2	NM_005518.4(HMGCS2):c.830T>A (p.Ile277Asn)	SNV	Uncertain significance	874559		1:120301761-120301761	1:119759138-119759138	3HY011	3-Hydroxy-3-Methylglutaryl-Coa Synthase-2 Deficiency
HMGCS2	NM_005518.4(HMGCS2):c.803G>A (p.Arg268Gln)	SNV	Uncertain significance	874560		1:120301788-120301788	1:119759165-119759165	3HY011	3-Hydroxy-3-Methylglutaryl-Coa Synthase-2 Deficiency
HMGCS2	NM_005518.4(HMGCS2):c.791G>A (p.Arg264Gln)	SNV	Uncertain significance	874561		1:120301800-120301800	1:119759177-119759177	3HY011	3-Hydroxy-3-Methylglutaryl-Coa Synthase-2 Deficiency
HMGCS2	NM_005518.4(HMGCS2):c.704T>C (p.Met235Thr)	SNV	Uncertain significance	874562		1:120301887-120301887	1:119759264-119759264	3HY011	3-Hydroxy-3-Methylglutaryl-Coa Synthase-2 Deficiency
HMGCS2	NC_000001.11:g.119747985C>T	SNV	Uncertain significance	875431		1:120290608-120290608	1:119747985-119747985	3HY011	3-Hydroxy-3-Methylglutaryl-Coa Synthase-2 Deficiency
HMGCS2	NM_005518.4(HMGCS2):c.559+15G>A	SNV	Uncertain significance	875488		1:120306780-120306780	1:119764157-119764157	3HY011	3-Hydroxy-3-Methylglutaryl-Coa Synthase-2 Deficiency
HMGCS2	NM_001166107.1(HMGCS2):c.*165C>T	SNV	Likely benign	292324	rs138575225	1:120291305-120291305	1:119748682-119748682	3HY011	3-Hydroxy-3-Methylglutaryl-Coa Synthase-2 Deficiency
PHGDH	NM_001166107.1(HMGCS2):c.*165C>T	SNV	Likely benign	292324	rs138575225	1:120291305-120291305	1:119748682-119748682	3HY011	3-Hydroxy-3-Methylglutaryl-Coa Synthase-2 Deficiency
HMGCS2	NM_001166107.1(HMGCS2):c.*78A>G	SNV	Likely benign	292325	rs143718202	1:120291392-120291392	1:119748769-119748769	3HY011	3-Hydroxy-3-Methylglutaryl-Coa Synthase-2 Deficiency
HMGCS2	NM_001166107.1(HMGCS2):c.*332A>C	SNV	Likely benign	292323	rs56828380	1:120291138-120291138	1:119748515-119748515	3HY011	3-Hydroxy-3-Methylglutaryl-Coa Synthase-2 Deficiency
PHGDH	NM_001166107.1(HMGCS2):c.*332A>C	SNV	Likely benign	292323	rs56828380	1:120291138-120291138	1:119748515-119748515	3HY011	3-Hydroxy-3-Methylglutaryl-Coa Synthase-2 Deficiency
HMGCS2	NM_006623.3(PHGDH):c.*200A>G	SNV	Likely benign	368823	rs17258425	1:120286863-120286863	1:119744240-119744240	3HY011	3-Hydroxy-3-Methylglutaryl-Coa Synthase-2 Deficiency
PHGDH	NM_006623.3(PHGDH):c.*200A>G	SNV	Likely benign	368823	rs17258425	1:120286863-120286863	1:119744240-119744240	3HY011	3-Hydroxy-3-Methylglutaryl-Coa Synthase-2 Deficiency
HMGCS2	NM_001166107.1(HMGCS2):c.270G>A (p.Gln90=)	SNV	Benign/Likely benign	292339	rs41302817	1:120307084-120307084	1:119764461-119764461	3HY011	3-Hydroxy-3-Methylglutaryl-Coa Synthase-2 Deficiency
HMGCS2	NM_001166107.1(HMGCS2):c.998C>G (p.Ser333Cys)	SNV	Benign/Likely benign	292332	rs151328418	1:120298113-120298113	1:119755490-119755490	3HY011	3-Hydroxy-3-Methylglutaryl-Coa Synthase-2 Deficiency
HMGCS2	NM_001166107.1(HMGCS2):c.736C>A (p.Arg246=)	SNV	Benign/Likely benign	292333	rs142637231	1:120300050-120300050	1:119757427-119757427	3HY011	3-Hydroxy-3-Methylglutaryl-Coa Synthase-2 Deficiency
HMGCS2	NM_001166107.1(HMGCS2):c.732C>T (p.Ser244=)	SNV	Benign/Likely benign	292334	rs1992376	1:120300054-120300054	1:119757431-119757431	3HY011	3-Hydroxy-3-Methylglutaryl-Coa Synthase-2 Deficiency
HMGCS2	NM_005518.4(HMGCS2):c.*12A>C	SNV	Benign	876458		1:120291458-120291458	1:119748835-119748835	3HY011	3-Hydroxy-3-Methylglutaryl-Coa Synthase-2 Deficiency
HMGCS2	NM_001166107.1(HMGCS2):c.-11C>T	SNV	Benign	292347	rs2289459	1:120311478-120311478	1:119768855-119768855	3HY011	3-Hydroxy-3-Methylglutaryl-Coa Synthase-2 Deficiency
HMGCS2	NM_001166107.1(HMGCS2):c.1293G>A (p.Lys431=)	SNV	Benign	292330	rs142776952	1:120295173-120295173	1:119752550-119752550	3HY011	3-Hydroxy-3-Methylglutaryl-Coa Synthase-2 Deficiency
HMGCS2	NM_005518.4(HMGCS2):c.*822G>A	SNV	Benign	875432		1:120290648-120290648	1:119748025-119748025	3HY011	3-Hydroxy-3-Methylglutaryl-Coa Synthase-2 Deficiency
HMGCS2	NM_005518.4(HMGCS2):c.*792G>A	SNV	Benign	875433		1:120290678-120290678	1:119748055-119748055	3HY011	3-Hydroxy-3-Methylglutaryl-Coa Synthase-2 Deficiency
DNAJC19	NM_145261.4(DNAJC19):c.62A>T (p.Tyr21Phe)	SNV	Uncertain significance	587633	rs752913622	3:180705878-180705878	3:180988090-180988090	3MT007	3-Methylglutaconic Aciduria
CUBN	NM_001081.3(CUBN):c.5511dup (p.Gly1838fs)	duplication	Pathogenic	522509	rs1168074679	10:16982067-16982068	10:16940068-16940069	3MT015	3-Methylglutaconic Aciduria, Type I
CUBN	NM_001081.3(CUBN):c.7955C>A (p.Ser2652Ter)	SNV	Pathogenic	522697	rs1554790861	10:16946072-16946072	10:16904073-16904073	3MT015	3-Methylglutaconic Aciduria, Type I
AMN	NC_000014.9:g.(?_102870182)_(102930700_?)del	deletion	Pathogenic	532214		14:103336519-103397037	14:102870182-102930700	3MT015	3-Methylglutaconic Aciduria, Type I
CUBN	NM_001081.3(CUBN):c.5428C>T (p.Arg1810Ter)	SNV	Pathogenic	581662	rs143944436	10:16982151-16982151	10:16940152-16940152	3MT015	3-Methylglutaconic Aciduria, Type I
CUBN	NM_001081.3(CUBN):c.5530C>T (p.Gln1844Ter)	SNV	Pathogenic	579557	rs1564435943	10:16982049-16982049	10:16940050-16940050	3MT015	3-Methylglutaconic Aciduria, Type I
CUBN	NM_001081.3(CUBN):c.4459C>T (p.Arg1487Ter)	SNV	Pathogenic	575738	rs145661597	10:17026170-17026170	10:16984171-16984171	3MT015	3-Methylglutaconic Aciduria, Type I
CUBN	NM_001081.3(CUBN):c.7906C>T (p.Arg2636Ter)	SNV	Pathogenic	569408	rs137998687	10:16948208-16948208	10:16906209-16906209	3MT015	3-Methylglutaconic Aciduria, Type I
CUBN	NM_001081.3(CUBN):c.5600del (p.Phe1867fs)	deletion	Pathogenic	599082	rs747417629	10:16981095-16981095	10:16939096-16939096	3MT015	3-Methylglutaconic Aciduria, Type I
AUH	NM_001698.2(AUH):c.(?_1)_(418_?)+1del	deletion	Pathogenic	619968			9:91355882-91361889	3MT015	3-Methylglutaconic Aciduria, Type I
AUH	NC_000009.12:g.(?_91220785)_(91221012_?)del	deletion	Pathogenic	831476		9:93983067-93983294		3MT015	3-Methylglutaconic Aciduria, Type I
AUH	NM_001698.3(AUH):c.197del (p.Gly66fs)	deletion	Pathogenic	850052		9:94123975-94123975	9:91361693-91361693	3MT015	3-Methylglutaconic Aciduria, Type I
CUBN	NM_001081.4(CUBN):c.10245C>A (p.Tyr3415Ter)	SNV	Pathogenic	836099		10:16877130-16877130	10:16835131-16835131	3MT015	3-Methylglutaconic Aciduria, Type I
CUBN	NM_001081.4(CUBN):c.7330C>T (p.Arg2444Ter)	SNV	Pathogenic	838702		10:16957052-16957052	10:16915053-16915053	3MT015	3-Methylglutaconic Aciduria, Type I
AUH	NM_001698.2(AUH):c.589C>T (p.Arg197Ter)	SNV	Pathogenic	9056	rs121434636	9:94060275-94060275	9:91297993-91297993	3MT015	3-Methylglutaconic Aciduria, Type I
AUH	NM_001698.2(AUH):c.895-1G>A	SNV	Pathogenic	9057	rs730880309	9:93978389-93978389	9:91216107-91216107	3MT015	3-Methylglutaconic Aciduria, Type I
AUH	NM_001351431.1(AUH):c.-318del	deletion	Pathogenic	9058	rs730880310	9:94124092-94124092	9:91361810-91361810	3MT015	3-Methylglutaconic Aciduria, Type I
AUH	NM_001698.2(AUH):c.263-2A>G	SNV	Pathogenic	9059	rs730880311	9:94118439-94118439	9:91356157-91356157	3MT015	3-Methylglutaconic Aciduria, Type I
AUH	NM_001698.2(AUH):c.943-2A>G	SNV	Pathogenic	9060	rs730880312	9:93976709-93976709	9:91214427-91214427	3MT015	3-Methylglutaconic Aciduria, Type I
TRNL1	NC_012920.1:m.3243A>G	SNV	Pathogenic	9589	rs199474657	MT:3243-3243	MT:3243-3243	3MT015	3-Methylglutaconic Aciduria, Type I
AUH	NM_001698.2(AUH):c.559G>A (p.Gly187Ser)	SNV	Pathogenic	30079	rs387906755	9:94060305-94060305	9:91298023-91298023	3MT015	3-Methylglutaconic Aciduria, Type I
AUH	NM_001698.2(AUH):c.650G>A (p.Gly217Asp)	SNV	Pathogenic	30080	rs387906756	9:94058308-94058308	9:91296026-91296026	3MT015	3-Methylglutaconic Aciduria, Type I
CUBN	NM_001081.3(CUBN):c.1865del (p.Thr622fs)	deletion	Pathogenic	56323	rs386833771	10:17130245-17130245	10:17088246-17088246	3MT015	3-Methylglutaconic Aciduria, Type I
CUBN	NM_001081.3(CUBN):c.6928_6934del (p.Glu2310fs)	deletion	Pathogenic	189227	rs757649673	10:16960687-16960693	10:16918688-16918694	3MT015	3-Methylglutaconic Aciduria, Type I
CUBN	NM_001081.3(CUBN):c.3890C>T (p.Pro1297Leu)	SNV	Pathogenic/Likely pathogenic	6689	rs121434430	10:17083159-17083159	10:17041160-17041160	3MT015	3-Methylglutaconic Aciduria, Type I
AMN	NM_030943.3(AMN):c.14del (p.Gly5fs)	deletion	Pathogenic/Likely pathogenic	56749	rs386834168	14:103389037-103389037	14:102922700-102922700	3MT015	3-Methylglutaconic Aciduria, Type I
CUBN	NM_001081.4(CUBN):c.2614_2615del (p.Asp872fs)	deletion	Pathogenic/Likely pathogenic	56330	rs386833777	10:17113435-17113436	10:17071436-17071437	3MT015	3-Methylglutaconic Aciduria, Type I
CUBN	NM_001081.3(CUBN):c.2673C>A (p.Cys891Ter)	SNV	Likely pathogenic	56331	rs386833778	10:17110722-17110722	10:17068723-17068723	3MT015	3-Methylglutaconic Aciduria, Type I
CUBN	NM_001081.3(CUBN):c.2949C>A (p.Tyr983Ter)	SNV	Likely pathogenic	56332	rs386833779	10:17110122-17110122	10:17068123-17068123	3MT015	3-Methylglutaconic Aciduria, Type I
CUBN	NM_001081.3(CUBN):c.3056C>G (p.Ser1019Ter)	SNV	Likely pathogenic	56333	rs386833780	10:17107590-17107590	10:17065591-17065591	3MT015	3-Methylglutaconic Aciduria, Type I
CUBN	NM_001081.3(CUBN):c.3096del (p.Ala1031_Tyr1032insTer)	deletion	Likely pathogenic	56334	rs386833781	10:17107550-17107550	10:17065551-17065551	3MT015	3-Methylglutaconic Aciduria, Type I
CUBN	NM_001081.3(CUBN):c.3577T>G (p.Trp1193Gly)	SNV	Likely pathogenic	56335	rs386833783	10:17087101-17087101	10:17045102-17045102	3MT015	3-Methylglutaconic Aciduria, Type I
CUBN	NM_001081.3(CUBN):c.3749C>T (p.Ser1250Phe)	SNV	Likely pathogenic	56336	rs386833784	10:17085906-17085906	10:17043907-17043907	3MT015	3-Methylglutaconic Aciduria, Type I
CUBN	NM_001081.3(CUBN):c.3999C>A (p.Cys1333Ter)	SNV	Likely pathogenic	56337	rs386833785	10:17083050-17083050	10:17041051-17041051	3MT015	3-Methylglutaconic Aciduria, Type I
CUBN	NM_001081.3(CUBN):c.4115C>G (p.Thr1372Arg)	SNV	Likely pathogenic	56338	rs386833786	10:17061885-17061885	10:17019886-17019886	3MT015	3-Methylglutaconic Aciduria, Type I
CUBN	NM_001081.3(CUBN):c.4168G>A (p.Gly1390Ser)	SNV	Likely pathogenic	56339	rs386833787	10:17061832-17061832	10:17019833-17019833	3MT015	3-Methylglutaconic Aciduria, Type I
CUBN	NM_001081.3(CUBN):c.434G>A (p.Gly145Glu)	SNV	Likely pathogenic	56340	rs386833788	10:17165642-17165642	10:17123643-17123643	3MT015	3-Methylglutaconic Aciduria, Type I
CUBN	NM_001081.3(CUBN):c.489G>A (p.Lys163=)	SNV	Likely pathogenic	56341	rs386833789	10:17165587-17165587	10:17123588-17123588	3MT015	3-Methylglutaconic Aciduria, Type I
CUBN	NM_001081.3(CUBN):c.673T>A (p.Cys225Ser)	SNV	Likely pathogenic	56342	rs386833790	10:17157517-17157517	10:17115518-17115518	3MT015	3-Methylglutaconic Aciduria, Type I
CUBN	NM_001081.3(CUBN):c.889C>T (p.Gln297Ter)	SNV	Likely pathogenic	56343	rs386833791	10:17153044-17153044	10:17111045-17111045	3MT015	3-Methylglutaconic Aciduria, Type I
AMN	NM_030943.3(AMN):c.1006+16_1006+30del	deletion	Likely pathogenic	56741	rs386834160	14:103396433-103396447	14:102930096-102930110	3MT015	3-Methylglutaconic Aciduria, Type I
AMN	NM_030943.3(AMN):c.1006+34_1007-31del	deletion	Likely pathogenic	56742	rs386834161	14:103396445-103396459	14:102930108-102930122	3MT015	3-Methylglutaconic Aciduria, Type I
AMN	NM_030943.3(AMN):c.1006+36_1007-29del	deletion	Likely pathogenic	56743	rs386834162	14:103396459-103396473	14:102930122-102930136	3MT015	3-Methylglutaconic Aciduria, Type I
AMN	NM_030943.3(AMN):c.1014_1021del (p.Leu339fs)	deletion	Likely pathogenic	56744	rs386834163	14:103396509-103396516	14:102930172-102930179	3MT015	3-Methylglutaconic Aciduria, Type I
AMN	NM_030943.3(AMN):c.208-1G>C	SNV	Likely pathogenic	56750	rs386834169	14:103394762-103394762	14:102928425-102928425	3MT015	3-Methylglutaconic Aciduria, Type I
AMN	NM_030943.3(AMN):c.208-2A>G	SNV	Likely pathogenic	56751	rs386834170	14:103394761-103394761	14:102928424-102928424	3MT015	3-Methylglutaconic Aciduria, Type I
AMN	NM_030943.3(AMN):c.295+1del	deletion	Likely pathogenic	56752	rs386834171	14:103394849-103394849	14:102928512-102928512	3MT015	3-Methylglutaconic Aciduria, Type I
AMN	NM_030943.3(AMN):c.43+1G>T	SNV	Likely pathogenic	56753	rs386834172	14:103389069-103389069	14:102922732-102922732	3MT015	3-Methylglutaconic Aciduria, Type I
AMN	NM_030943.3(AMN):c.468dup (p.Gly157fs)	duplication	Likely pathogenic	56754	rs386834173	14:103395266-103395267	14:102928929-102928930	3MT015	3-Methylglutaconic Aciduria, Type I
AMN	NM_030943.3(AMN):c.514-34G>A	SNV	Likely pathogenic	56755	rs144077391	14:103395424-103395424	14:102929087-102929087	3MT015	3-Methylglutaconic Aciduria, Type I
AMN	NM_030943.3(AMN):c.663G>A (p.Trp221Ter)	SNV	Likely pathogenic	56756	rs386834174	14:103395776-103395776	14:102929439-102929439	3MT015	3-Methylglutaconic Aciduria, Type I
AMN	NM_030943.3(AMN):c.683_730del (p.Gln228_Leu243del)	deletion	Likely pathogenic	56757	rs386834175	14:103395792-103395839	14:102929455-102929502	3MT015	3-Methylglutaconic Aciduria, Type I
AMN	NM_030943.3(AMN):c.701G>T (p.Cys234Phe)	SNV	Likely pathogenic	56758	rs386834176	14:103395814-103395814	14:102929477-102929477	3MT015	3-Methylglutaconic Aciduria, Type I
AMN	NM_030943.3(AMN):c.742C>T (p.Gln248Ter)	SNV	Likely pathogenic	56759	rs386834177	14:103395855-103395855	14:102929518-102929518	3MT015	3-Methylglutaconic Aciduria, Type I
AMN	NM_030943.3(AMN):c.761G>A (p.Gly254Glu)	SNV	Likely pathogenic	56760	rs386834178	14:103395992-103395992	14:102929655-102929655	3MT015	3-Methylglutaconic Aciduria, Type I
AMN	NM_030943.3(AMN):c.974_977dup (p.Ala327fs)	duplication	Likely pathogenic	56761	rs386834179	14:103396389-103396390	14:102930052-102930053	3MT015	3-Methylglutaconic Aciduria, Type I
CUBN	NM_001081.3(CUBN):c.3330-439C>G	SNV	Likely pathogenic	56802	rs386833782	10:17088532-17088532	10:17046533-17046533	3MT015	3-Methylglutaconic Aciduria, Type I
CUBN	NM_001081.3(CUBN):c.1951C>T (p.Arg651Ter)	SNV	Likely pathogenic	56324	rs182512508	10:17127755-17127755	10:17085756-17085756	3MT015	3-Methylglutaconic Aciduria, Type I
CUBN	NM_001081.3(CUBN):c.2068A>G (p.Ile690Val)	SNV	Likely pathogenic	56325	rs386833772	10:17127638-17127638	10:17085639-17085639	3MT015	3-Methylglutaconic Aciduria, Type I
CUBN	NM_001081.3(CUBN):c.2486C>T (p.Ser829Leu)	SNV	Likely pathogenic	56326	rs386833773	10:17113564-17113564	10:17071565-17071565	3MT015	3-Methylglutaconic Aciduria, Type I
CUBN	NM_001081.3(CUBN):c.250C>T (p.Gln84Ter)	SNV	Likely pathogenic	56327	rs386833774	10:17171122-17171122	10:17129123-17129123	3MT015	3-Methylglutaconic Aciduria, Type I
CUBN	NM_001081.3(CUBN):c.2515_2533del (p.Glu839fs)	deletion	Likely pathogenic	56328	rs386833775	10:17113517-17113535	10:17071518-17071536	3MT015	3-Methylglutaconic Aciduria, Type I
CUBN	NM_001081.3(CUBN):c.252+1G>A	SNV	Likely pathogenic	56329	rs386833776	10:17171119-17171119	10:17129120-17129120	3MT015	3-Methylglutaconic Aciduria, Type I
AMN	NM_030943.3(AMN):c.1253dup (p.Leu419fs)	duplication	Likely pathogenic	56746	rs386834165	14:103396825-103396826	14:102930488-102930489	3MT015	3-Methylglutaconic Aciduria, Type I
AMN	NM_030943.3(AMN):c.1257+10C>T	SNV	Likely pathogenic	56747	rs386834166	14:103396840-103396840	14:102930503-102930503	3MT015	3-Methylglutaconic Aciduria, Type I
AMN	NM_030943.3(AMN):c.1312_1313CA[1] (p.His438fs)	short repeat	Likely pathogenic	56748	rs386834167	14:103396967-103396968	14:102930630-102930631	3MT015	3-Methylglutaconic Aciduria, Type I
CUBN	NM_001081.4(CUBN):c.7001-2A>T	SNV	Likely pathogenic	850031		10:16958031-16958031	10:16916032-16916032	3MT015	3-Methylglutaconic Aciduria, Type I
CUBN	NM_001081.3(CUBN):c.1230+1G>A	SNV	Likely pathogenic	56318	rs386833766	10:17147455-17147455	10:17105456-17105456	3MT015	3-Methylglutaconic Aciduria, Type I
CUBN	NM_001081.3(CUBN):c.1436C>G (p.Ser479Ter)	SNV	Likely pathogenic	56319	rs386833767	10:17145218-17145218	10:17103219-17103219	3MT015	3-Methylglutaconic Aciduria, Type I
CUBN	NM_001081.3(CUBN):c.1526del (p.Gly509fs)	deletion	Likely pathogenic	56320	rs386833768	10:17145128-17145128	10:17103129-17103129	3MT015	3-Methylglutaconic Aciduria, Type I
CUBN	NM_001081.3(CUBN):c.1530G>A (p.Lys510=)	SNV	Likely pathogenic	56321	rs386833769	10:17145124-17145124	10:17103125-17103125	3MT015	3-Methylglutaconic Aciduria, Type I
CUBN	NM_001081.3(CUBN):c.1838del (p.Gly613fs)	deletion	Likely pathogenic	56322	rs386833770	10:17130272-17130272	10:17088273-17088273	3MT015	3-Methylglutaconic Aciduria, Type I
AUH	NM_001698.2(AUH):c.373C>T (p.Arg125Trp)	SNV	Likely pathogenic	208151	rs200030276	9:94118210-94118210	9:91355928-91355928	3MT015	3-Methylglutaconic Aciduria, Type I
CUBN	NM_001081.4(CUBN):c.5549-2A>C	SNV	Likely pathogenic	599158	rs1564435513	10:16981148-16981148	10:16939149-16939149	3MT015	3-Methylglutaconic Aciduria, Type I
CUBN	NM_001081.3(CUBN):c.4921del (p.Tyr1641fs)	deletion	Likely pathogenic	599133	rs1564443979	10:16994323-16994323	10:16952324-16952324	3MT015	3-Methylglutaconic Aciduria, Type I
CUBN	NM_001081.4(CUBN):c.3473G>A (p.Trp1158Ter)	SNV	Likely pathogenic	599173	rs1564492988	10:17087950-17087950	10:17045951-17045951	3MT015	3-Methylglutaconic Aciduria, Type I
AUH	NM_001698.2(AUH):c.599-2A>G	SNV	Likely pathogenic	642421		9:94058361-94058361	9:91296079-91296079	3MT015	3-Methylglutaconic Aciduria, Type I
CUBN	NM_001081.4(CUBN):c.4460_4464del (p.Arg1487fs)	deletion	Likely pathogenic	667368		10:17026165-17026169	10:16984166-16984170	3MT015	3-Methylglutaconic Aciduria, Type I
CUBN	NM_001081.4(CUBN):c.6095G>A (p.Cys2032Tyr)	SNV	Likely pathogenic	695032		10:16975115-16975115	10:16933116-16933116	3MT015	3-Methylglutaconic Aciduria, Type I
AMN	NM_030943.3(AMN):c.844-1G>C	SNV	Likely pathogenic	567966	rs969552874	14:103396260-103396260	14:102929923-102929923	3MT015	3-Methylglutaconic Aciduria, Type I
CUBN	NM_001081.3(CUBN):c.10285dup (p.Gln3429fs)	duplication	Likely pathogenic	590812	rs754704005	10:16877089-16877090	10:16835090-16835091	3MT015	3-Methylglutaconic Aciduria, Type I
CUBN	NM_001081.3(CUBN):c.9949C>T (p.Gln3317Ter)	SNV	Likely pathogenic	599134	rs1564379463	10:16882412-16882412	10:16840413-16840413	3MT015	3-Methylglutaconic Aciduria, Type I
CUBN	NM_001081.4(CUBN):c.7534-1G>T	SNV	Likely pathogenic	829919		10:16949679-16949679	10:16907680-16907680	3MT015	3-Methylglutaconic Aciduria, Type I
CUBN	NM_001081.4(CUBN):c.6088C>T (p.Arg2030Ter)	SNV	Likely pathogenic	829936		10:16975122-16975122	10:16933123-16933123	3MT015	3-Methylglutaconic Aciduria, Type I
CUBN	NM_001081.4(CUBN):c.4973del (p.Asn1658fs)	deletion	Likely pathogenic	829940		10:16992107-16992107	10:16950108-16950108	3MT015	3-Methylglutaconic Aciduria, Type I
AMN	NM_030943.3(AMN):c.760+1G>A	SNV	Likely pathogenic	532205	rs1555381485	14:103395874-103395874	14:102929537-102929537	3MT015	3-Methylglutaconic Aciduria, Type I
CUBN	NM_001081.3(CUBN):c.4669C>T (p.Leu1557Phe)	SNV	Conflicting interpretations of pathogenicity	546272	rs140970422	10:17024509-17024509	10:16982510-16982510	3MT015	3-Methylglutaconic Aciduria, Type I
CUBN	NM_001081.3(CUBN):c.348+2T>C	SNV	Conflicting interpretations of pathogenicity	572384	rs146047781	10:17169826-17169826	10:17127827-17127827	3MT015	3-Methylglutaconic Aciduria, Type I
CUBN	NM_001081.3(CUBN):c.5909_5912TACC[1] (p.Thr1972fs)	short repeat	Conflicting interpretations of pathogenicity	631629	rs765301342	10:16979601-16979604	10:16937602-16937605	3MT015	3-Methylglutaconic Aciduria, Type I
CUBN	NM_001081.3(CUBN):c.2756A>G (p.His919Arg)	SNV	Conflicting interpretations of pathogenicity	439581	rs148869805	10:17110639-17110639	10:17068640-17068640	3MT015	3-Methylglutaconic Aciduria, Type I
CUBN	NM_001081.3(CUBN):c.8894T>C (p.Phe2965Ser)	SNV	Conflicting interpretations of pathogenicity	439582	rs117620008	10:16930427-16930427	10:16888428-16888428	3MT015	3-Methylglutaconic Aciduria, Type I
CUBN	NM_001081.4(CUBN):c.9078C>T (p.Phe3026=)	SNV	Conflicting interpretations of pathogenicity	695636		10:16918924-16918924	10:16876925-16876925	3MT015	3-Methylglutaconic Aciduria, Type I
AUH	NM_001698.2(AUH):c.598+10A>C	SNV	Conflicting interpretations of pathogenicity	214142	rs186203318	9:94060256-94060256	9:91297974-91297974	3MT015	3-Methylglutaconic Aciduria, Type I
AUH	NM_001698.2(AUH):c.381A>G (p.Ile127Met)	SNV	Conflicting interpretations of pathogenicity	214153	rs146227896	9:94118202-94118202	9:91355920-91355920	3MT015	3-Methylglutaconic Aciduria, Type I
CUBN	NM_001081.3(CUBN):c.1951C>G (p.Arg651Gly)	SNV	Conflicting interpretations of pathogenicity	225332	rs182512508	10:17127755-17127755	10:17085756-17085756	3MT015	3-Methylglutaconic Aciduria, Type I
CUBN	NM_001081.3(CUBN):c.10245C>T (p.Tyr3415=)	SNV	Conflicting interpretations of pathogenicity	299365	rs147730705	10:16877130-16877130	10:16835131-16835131	3MT015	3-Methylglutaconic Aciduria, Type I
CUBN	NM_001081.3(CUBN):c.8203G>T (p.Asp2735Tyr)	SNV	Conflicting interpretations of pathogenicity	299408	rs149802222	10:16942831-16942831	10:16900832-16900832	3MT015	3-Methylglutaconic Aciduria, Type I
CUBN	NM_001081.3(CUBN):c.7210+9A>G	SNV	Conflicting interpretations of pathogenicity	299426	rs117711403	10:16957811-16957811	10:16915812-16915812	3MT015	3-Methylglutaconic Aciduria, Type I
CUBN	NM_001081.3(CUBN):c.5073C>G (p.Pro1691=)	SNV	Conflicting interpretations of pathogenicity	299473	rs200977290	10:16992007-16992007	10:16950008-16950008	3MT015	3-Methylglutaconic Aciduria, Type I
AUH	NM_001698.2(AUH):c.951A>T (p.Pro317=)	SNV	Conflicting interpretations of pathogenicity	367476	rs530710210	9:93976699-93976699	9:91214417-91214417	3MT015	3-Methylglutaconic Aciduria, Type I
CUBN	NM_001081.3(CUBN):c.10119C>A (p.Val3373=)	SNV	Conflicting interpretations of pathogenicity	299367	rs139596037	10:16878295-16878295	10:16836296-16836296	3MT015	3-Methylglutaconic Aciduria, Type I
CUBN	NM_001081.3(CUBN):c.7509G>A (p.Pro2503=)	SNV	Conflicting interpretations of pathogenicity	299423	rs201001705	10:16955834-16955834	10:16913835-16913835	3MT015	3-Methylglutaconic Aciduria, Type I
CUBN	NM_001081.3(CUBN):c.5069C>T (p.Ala1690Val)	SNV	Conflicting interpretations of pathogenicity	299474	rs141640975	10:16992011-16992011	10:16950012-16950012	3MT015	3-Methylglutaconic Aciduria, Type I
CUBN	NM_001081.3(CUBN):c.3604G>A (p.Ala1202Thr)	SNV	Conflicting interpretations of pathogenicity	299487	rs141740096	10:17087074-17087074	10:17045075-17045075	3MT015	3-Methylglutaconic Aciduria, Type I
CUBN	NM_001081.3(CUBN):c.3356T>C (p.Leu1119Ser)	SNV	Conflicting interpretations of pathogenicity	299491	rs141164907	10:17088067-17088067	10:17046068-17046068	3MT015	3-Methylglutaconic Aciduria, Type I
AUH	NM_001698.2(AUH):c.678C>T (p.Arg226=)	SNV	Conflicting interpretations of pathogenicity	136472	rs143768042	9:93983252-93983252	9:91220970-91220970	3MT015	3-Methylglutaconic Aciduria, Type I
AMN	NM_030943.3(AMN):c.1170-6C>T	SNV	Conflicting interpretations of pathogenicity	56745	rs386834164	14:103396737-103396737	14:102930400-102930400	3MT015	3-Methylglutaconic Aciduria, Type I
CUBN	NM_001081.3(CUBN):c.1926C>T (p.Asp642=)	SNV	Conflicting interpretations of pathogenicity	299518	rs201938886	10:17130184-17130184	10:17088185-17088185	3MT015	3-Methylglutaconic Aciduria, Type I
CUBN	NM_001081.3(CUBN):c.3252A>G (p.Gln1084=)	SNV	Conflicting interpretations of pathogenicity	299493	rs142560894	10:17089490-17089490	10:17047491-17047491	3MT015	3-Methylglutaconic Aciduria, Type I
CUBN	NM_001081.3(CUBN):c.10846G>A (p.Ala3616Thr)	SNV	Uncertain significance	299355	rs564429505	10:16867000-16867000	10:16825001-16825001	3MT015	3-Methylglutaconic Aciduria, Type I
CUBN	NM_001081.3(CUBN):c.9618G>A (p.Leu3206=)	SNV	Uncertain significance	299376	rs559567467	10:16893279-16893279	10:16851280-16851280	3MT015	3-Methylglutaconic Aciduria, Type I
CUBN	NM_001081.4(CUBN):c.6125-2A>G	SNV	Uncertain significance	392184	rs75386064	10:16970304-16970304	10:16928305-16928305	3MT015	3-Methylglutaconic Aciduria, Type I
AUH	NM_001698.3(AUH):c.*237G>A	SNV	Uncertain significance	914654		9:93976393-93976393	9:91214111-91214111	3MT015	3-Methylglutaconic Aciduria, Type I
AUH	NM_001698.3(AUH):c.*175G>A	SNV	Uncertain significance	914656		9:93976455-93976455	9:91214173-91214173	3MT015	3-Methylglutaconic Aciduria, Type I
AUH	NM_001698.3(AUH):c.*60G>A	SNV	Uncertain significance	914657		9:93976570-93976570	9:91214288-91214288	3MT015	3-Methylglutaconic Aciduria, Type I
AUH	NM_001698.2(AUH):c.991A>T (p.Lys331Ter)	SNV	Uncertain significance	30081	rs387906757	9:93976659-93976659	9:91214377-91214377	3MT015	3-Methylglutaconic Aciduria, Type I
CUBN	NM_001081.4(CUBN):c.6077T>C (p.Ile2026Thr)	SNV	Uncertain significance	836282		10:16975133-16975133	10:16933134-16933134	3MT015	3-Methylglutaconic Aciduria, Type I
CUBN	NM_001081.4(CUBN):c.5215G>A (p.Gly1739Ser)	SNV	Uncertain significance	862845		10:16989361-16989361	10:16947362-16947362	3MT015	3-Methylglutaconic Aciduria, Type I
CUBN	NM_001081.4(CUBN):c.4586C>G (p.Pro1529Arg)	SNV	Uncertain significance	854348		10:17024592-17024592	10:16982593-16982593	3MT015	3-Methylglutaconic Aciduria, Type I
CUBN	NM_001081.4(CUBN):c.4216G>A (p.Gly1406Arg)	SNV	Uncertain significance	859659		10:17032467-17032467	10:16990468-16990468	3MT015	3-Methylglutaconic Aciduria, Type I
CUBN	NM_001081.4(CUBN):c.3412A>C (p.Lys1138Gln)	SNV	Uncertain significance	841865		10:17088011-17088011	10:17046012-17046012	3MT015	3-Methylglutaconic Aciduria, Type I
CUBN	NM_001081.4(CUBN):c.3371A>G (p.Tyr1124Cys)	SNV	Uncertain significance	848409		10:17088052-17088052	10:17046053-17046053	3MT015	3-Methylglutaconic Aciduria, Type I
CUBN	NM_001081.4(CUBN):c.3101G>C (p.Gly1034Ala)	SNV	Uncertain significance	860120		10:17107545-17107545	10:17065546-17065546	3MT015	3-Methylglutaconic Aciduria, Type I
CUBN	NM_001081.4(CUBN):c.2894A>G (p.Gln965Arg)	SNV	Uncertain significance	858289		10:17110177-17110177	10:17068178-17068178	3MT015	3-Methylglutaconic Aciduria, Type I
CUBN	NM_001081.4(CUBN):c.2005T>C (p.Ser669Pro)	SNV	Uncertain significance	861245		10:17127701-17127701	10:17085702-17085702	3MT015	3-Methylglutaconic Aciduria, Type I
CUBN	NM_001081.4(CUBN):c.1127G>A (p.Cys376Tyr)	SNV	Uncertain significance	851667		10:17147559-17147559	10:17105560-17105560	3MT015	3-Methylglutaconic Aciduria, Type I
AMN	NM_030943.4(AMN):c.1064G>A (p.Gly355Asp)	SNV	Uncertain significance	856744		14:103396559-103396559	14:102930222-102930222	3MT015	3-Methylglutaconic Aciduria, Type I
CUBN	NM_001081.4(CUBN):c.9454G>A (p.Gly3152Arg)	SNV	Uncertain significance	838826		10:16911635-16911635	10:16869636-16869636	3MT015	3-Methylglutaconic Aciduria, Type I
CUBN	NM_001081.4(CUBN):c.9139A>G (p.Ile3047Val)	SNV	Uncertain significance	850065		10:16916470-16916470	10:16874471-16874471	3MT015	3-Methylglutaconic Aciduria, Type I
CUBN	NM_001081.4(CUBN):c.8971A>T (p.Met2991Leu)	SNV	Uncertain significance	859267		10:16919031-16919031	10:16877032-16877032	3MT015	3-Methylglutaconic Aciduria, Type I
CUBN	NM_001081.4(CUBN):c.8749G>A (p.Val2917Ile)	SNV	Uncertain significance	854369		10:16932376-16932376	10:16890377-16890377	3MT015	3-Methylglutaconic Aciduria, Type I
CUBN	NM_001081.4(CUBN):c.8204A>C (p.Asp2735Ala)	SNV	Uncertain significance	836690		10:16942830-16942830	10:16900831-16900831	3MT015	3-Methylglutaconic Aciduria, Type I
AUH	NM_001698.3(AUH):c.722G>A (p.Arg241Gln)	SNV	Uncertain significance	835499		9:93983208-93983208	9:91220926-91220926	3MT015	3-Methylglutaconic Aciduria, Type I
AUH	NM_001698.3(AUH):c.385A>T (p.Ile129Phe)	SNV	Uncertain significance	854699		9:94118198-94118198	9:91355916-91355916	3MT015	3-Methylglutaconic Aciduria, Type I
CUBN	NM_001081.4(CUBN):c.6560C>T (p.Ser2187Leu)	SNV	Uncertain significance	800746		10:16967326-16967326	10:16925327-16925327	3MT015	3-Methylglutaconic Aciduria, Type I
CUBN	NM_001081.4(CUBN):c.8599G>C (p.Val2867Leu)	SNV	Uncertain significance	802565		10:16932526-16932526	10:16890527-16890527	3MT015	3-Methylglutaconic Aciduria, Type I
CUBN	NM_001081.4(CUBN):c.1719A>T (p.Leu573Phe)	SNV	Uncertain significance	811288		10:17142050-17142050	10:17100051-17100051	3MT015	3-Methylglutaconic Aciduria, Type I
CUBN	NM_001081.3(CUBN):c.6359G>A (p.Trp2120Ter)	SNV	Uncertain significance	299439	rs566060177	10:16967686-16967686	10:16925687-16925687	3MT015	3-Methylglutaconic Aciduria, Type I
CUBN	NM_001081.3(CUBN):c.5189C>T (p.Thr1730Met)	SNV	Uncertain significance	299468	rs201958183	10:16990497-16990497	10:16948498-16948498	3MT015	3-Methylglutaconic Aciduria, Type I
CUBN	NM_001081.3(CUBN):c.8399C>T (p.Thr2800Ile)	SNV	Uncertain significance	299404	rs141737312	10:16942635-16942635	10:16900636-16900636	3MT015	3-Methylglutaconic Aciduria, Type I
AUH	NM_001698.2(AUH):c.-30C>G	SNV	Uncertain significance	367478	rs1057515677	9:94124201-94124201	9:91361919-91361919	3MT015	3-Methylglutaconic Aciduria, Type I
AUH	NM_001698.2(AUH):c.*259_*262del	deletion	Uncertain significance	367472	rs377176126	9:93976368-93976371	9:91214086-91214089	3MT015	3-Methylglutaconic Aciduria, Type I
AUH	NM_001698.2(AUH):c.*432C>T	SNV	Uncertain significance	367471	rs746233646	9:93976198-93976198	9:91213916-91213916	3MT015	3-Methylglutaconic Aciduria, Type I
AUH	NM_001698.2(AUH):c.*218_*219del	deletion	Uncertain significance	367473	rs1057515675	9:93976411-93976412	9:91214129-91214130	3MT015	3-Methylglutaconic Aciduria, Type I
CUBN	NM_001081.3(CUBN):c.5285T>G (p.Val1762Gly)	SNV	Uncertain significance	299467	rs149164899	10:16989291-16989291	10:16947292-16947292	3MT015	3-Methylglutaconic Aciduria, Type I
CUBN	NM_001081.3(CUBN):c.4964C>G (p.Pro1655Arg)	SNV	Uncertain significance	299475	rs532968940	10:16994280-16994280	10:16952281-16952281	3MT015	3-Methylglutaconic Aciduria, Type I
CUBN	NM_001081.3(CUBN):c.5840C>A (p.Ser1947Tyr)	SNV	Uncertain significance	299454	rs147617753	10:16979677-16979677	10:16937678-16937678	3MT015	3-Methylglutaconic Aciduria, Type I
CUBN	NM_001081.3(CUBN):c.4167C>T (p.Tyr1389=)	SNV	Uncertain significance	299482	rs150510291	10:17061833-17061833	10:17019834-17019834	3MT015	3-Methylglutaconic Aciduria, Type I
AUH	NM_001698.2(AUH):c.*29G>A	SNV	Uncertain significance	367475	rs200499826	9:93976601-93976601	9:91214319-91214319	3MT015	3-Methylglutaconic Aciduria, Type I
CUBN	NM_001081.3(CUBN):c.9061G>A (p.Glu3021Lys)	SNV	Uncertain significance	299384	rs41289299	10:16918941-16918941	10:16876942-16876942	3MT015	3-Methylglutaconic Aciduria, Type I
AUH	NM_001698.2(AUH):c.84G>T (p.Ala28=)	SNV	Uncertain significance	367477	rs1057515676	9:94124088-94124088	9:91361806-91361806	3MT015	3-Methylglutaconic Aciduria, Type I
AUH	NM_001698.2(AUH):c.374G>A (p.Arg125Gln)	SNV	Uncertain significance	214152	rs137939308	9:94118209-94118209	9:91355927-91355927	3MT015	3-Methylglutaconic Aciduria, Type I
AUH	NM_001698.2(AUH):c.791G>A (p.Gly264Glu)	SNV	Uncertain significance	214148	rs376821113	9:93983139-93983139	9:91220857-91220857	3MT015	3-Methylglutaconic Aciduria, Type I
AUH	NM_001698.2(AUH):c.730G>A (p.Asp244Asn)	SNV	Uncertain significance	214146	rs202182817	9:93983200-93983200	9:91220918-91220918	3MT015	3-Methylglutaconic Aciduria, Type I
AMN	NM_030943.3(AMN):c.400C>G (p.Arg134Gly)	SNV	Uncertain significance	532199	rs758317090	14:103395199-103395199	14:102928862-102928862	3MT015	3-Methylglutaconic Aciduria, Type I
CUBN	NM_001081.3(CUBN):c.7861dup (p.Tyr2621fs)	duplication	Uncertain significance	632131	rs1564415858	10:16948252-16948253	10:16906253-16906254	3MT015	3-Methylglutaconic Aciduria, Type I
CUBN	NM_001081.3(CUBN):c.7316C>G (p.Ser2439Ter)	SNV	Uncertain significance	632132	rs1564421451	10:16957066-16957066	10:16915067-16915067	3MT015	3-Methylglutaconic Aciduria, Type I
CUBN	NM_001081.3(CUBN):c.9922T>C (p.Trp3308Arg)	SNV	Uncertain significance	599125	rs752843169	10:16882439-16882439	10:16840440-16840440	3MT015	3-Methylglutaconic Aciduria, Type I
CUBN	NM_001081.3(CUBN):c.9524C>A (p.Ser3175Ter)	SNV	Uncertain significance	599129	rs368697251	10:16893373-16893373	10:16851374-16851374	3MT015	3-Methylglutaconic Aciduria, Type I
CUBN	NM_001081.3(CUBN):c.7797C>G (p.Cys2599Trp)	SNV	Uncertain significance	599114	rs138758085	10:16948317-16948317	10:16906318-16906318	3MT015	3-Methylglutaconic Aciduria, Type I
CUBN	NM_001081.3(CUBN):c.5302_5304del (p.Ile1768del)	deletion	Uncertain significance	590830	rs775161946	10:16989272-16989274	10:16947273-16947275	3MT015	3-Methylglutaconic Aciduria, Type I
AMN	NM_030943.3(AMN):c.1343_1348dup (p.Gly448_Ala449dup)	duplication	Uncertain significance	590827	rs36040113	14:103396993-103396994	14:102930656-102930657	3MT015	3-Methylglutaconic Aciduria, Type I
CUBN	NM_001081.3(CUBN):c.9555T>G (p.Cys3185Trp)	SNV	Uncertain significance	580610	rs746114034	10:16893342-16893342	10:16851343-16851343	3MT015	3-Methylglutaconic Aciduria, Type I
CUBN	NM_001081.4(CUBN):c.3929T>C (p.Ile1310Thr)	SNV	Uncertain significance	830022		10:17083120-17083120	10:17041121-17041121	3MT015	3-Methylglutaconic Aciduria, Type I
CUBN	NM_001081.4(CUBN):c.489+2_489+4dup	duplication	Uncertain significance	829942		10:17165582-17165583	10:17123583-17123584	3MT015	3-Methylglutaconic Aciduria, Type I
CUBN	NM_001081.3(CUBN):c.6479A>G (p.Asp2160Gly)	SNV	Uncertain significance	439585	rs144704318	10:16967407-16967407	10:16925408-16925408	3MT015	3-Methylglutaconic Aciduria, Type I
CUBN	NM_001081.3(CUBN):c.6613G>A (p.Gly2205Arg)	SNV	Uncertain significance	439577	rs140883483	10:16967273-16967273	10:16925274-16925274	3MT015	3-Methylglutaconic Aciduria, Type I
AUH	NM_001698.2(AUH):c.1004G>A (p.Arg335His)	SNV	Uncertain significance	444773	rs529693736	9:93976646-93976646	9:91214364-91214364	3MT015	3-Methylglutaconic Aciduria, Type I
CUBN	NM_001081.3(CUBN):c.10471A>G (p.Ser3491Gly)	SNV	Uncertain significance	522329	rs1183879233	10:16873308-16873308	10:16831309-16831309	3MT015	3-Methylglutaconic Aciduria, Type I
CUBN	NM_001081.3(CUBN):c.9079G>A (p.Gly3027Arg)	SNV	Uncertain significance	522508	rs150202444	10:16918923-16918923	10:16876924-16876924	3MT015	3-Methylglutaconic Aciduria, Type I
CUBN	NM_001081.4(CUBN):c.9053A>C (p.Tyr3018Ser)	SNV	Uncertain significance	522507	rs370778353	10:16918949-16918949	10:16876950-16876950	3MT015	3-Methylglutaconic Aciduria, Type I
AUH	NM_001698.2(AUH):c.719C>T (p.Ala240Val)	SNV	Uncertain significance	529797	rs769894315	9:93983211-93983211	9:91220929-91220929	3MT015	3-Methylglutaconic Aciduria, Type I
AUH	NM_001698.2(AUH):c.304T>A (p.Ser102Thr)	SNV	Uncertain significance	529799	rs1554721818	9:94118396-94118396	9:91356114-91356114	3MT015	3-Methylglutaconic Aciduria, Type I
CUBN	NM_001081.3(CUBN):c.6661G>A (p.Val2221Ile)	SNV	Uncertain significance	532204	rs143291127	10:16962122-16962122	10:16920123-16920123	3MT015	3-Methylglutaconic Aciduria, Type I
CUBN	NM_001081.3(CUBN):c.5580T>A (p.His1860Gln)	SNV	Uncertain significance	532202	rs980358703	10:16981115-16981115	10:16939116-16939116	3MT015	3-Methylglutaconic Aciduria, Type I
CUBN	NM_001081.3(CUBN):c.3896C>G (p.Pro1299Arg)	SNV	Uncertain significance	532203	rs752570169	10:17083153-17083153	10:17041154-17041154	3MT015	3-Methylglutaconic Aciduria, Type I
CUBN	NM_001081.3(CUBN):c.1558C>T (p.Arg520Trp)	SNV	Uncertain significance	532198	rs564637804	10:17142211-17142211	10:17100212-17100212	3MT015	3-Methylglutaconic Aciduria, Type I
CUBN	NM_001081.3(CUBN):c.10351G>A (p.Asp3451Asn)	SNV	Uncertain significance	532200	rs145661638	10:16877024-16877024	10:16835025-16835025	3MT015	3-Methylglutaconic Aciduria, Type I
AUH	NM_001698.2(AUH):c.942+4dup	duplication	Uncertain significance	529798	rs1554688047	9:93978336-93978337	9:91216054-91216055	3MT015	3-Methylglutaconic Aciduria, Type I
CUBN	NM_001081.3(CUBN):c.8943C>T (p.Gly2981=)	SNV	Uncertain significance	532201	rs767131065	10:16919059-16919059	10:16877060-16877060	3MT015	3-Methylglutaconic Aciduria, Type I
CUBN	NM_001081.3(CUBN):c.5806_5807delinsAA (p.Ser1936Asn)	indel	Uncertain significance	532206	rs1554796668	10:16979710-16979711	10:16937711-16937712	3MT015	3-Methylglutaconic Aciduria, Type I
CUBN	NM_001081.3(CUBN):c.4837C>T (p.Arg1613Ter)	SNV	Uncertain significance	631630	rs769881615	10:16996406-16996406	10:16954407-16954407	3MT015	3-Methylglutaconic Aciduria, Type I
CUBN	NM_001081.3(CUBN):c.10764+1G>A	SNV	Uncertain significance	632130	rs374982220	10:16870803-16870803	10:16828804-16828804	3MT015	3-Methylglutaconic Aciduria, Type I
CUBN	NM_001081.3(CUBN):c.349C>A (p.Leu117Met)	SNV	Uncertain significance	635442		10:17168798-17168798	10:17126799-17126799	3MT015	3-Methylglutaconic Aciduria, Type I
AUH	NM_001698.2(AUH):c.713T>C (p.Phe238Ser)	SNV	Uncertain significance	640614		9:93983217-93983217	9:91220935-91220935	3MT015	3-Methylglutaconic Aciduria, Type I
CUBN	NM_001081.3(CUBN):c.9166G>A (p.Ala3056Thr)	SNV	Uncertain significance	655284		10:16916443-16916443	10:16874444-16874444	3MT015	3-Methylglutaconic Aciduria, Type I
CUBN	NM_001081.3(CUBN):c.8711C>T (p.Ser2904Phe)	SNV	Uncertain significance	646070		10:16932414-16932414	10:16890415-16890415	3MT015	3-Methylglutaconic Aciduria, Type I
CUBN	NM_001081.3(CUBN):c.8680C>G (p.Pro2894Ala)	SNV	Uncertain significance	658610		10:16932445-16932445	10:16890446-16890446	3MT015	3-Methylglutaconic Aciduria, Type I
CUBN	NM_001081.3(CUBN):c.8578T>G (p.Cys2860Gly)	SNV	Uncertain significance	649888		10:16941015-16941015	10:16899016-16899016	3MT015	3-Methylglutaconic Aciduria, Type I
CUBN	NM_001081.3(CUBN):c.8278A>G (p.Ile2760Val)	SNV	Uncertain significance	658603		10:16942756-16942756	10:16900757-16900757	3MT015	3-Methylglutaconic Aciduria, Type I
CUBN	NM_001081.3(CUBN):c.8071G>A (p.Gly2691Arg)	SNV	Uncertain significance	648044		10:16943450-16943450	10:16901451-16901451	3MT015	3-Methylglutaconic Aciduria, Type I
CUBN	NM_001081.3(CUBN):c.7403A>G (p.Tyr2468Cys)	SNV	Uncertain significance	656522		10:16955940-16955940	10:16913941-16913941	3MT015	3-Methylglutaconic Aciduria, Type I
CUBN	NM_001081.3(CUBN):c.7331G>A (p.Arg2444Gln)	SNV	Uncertain significance	664524		10:16957051-16957051	10:16915052-16915052	3MT015	3-Methylglutaconic Aciduria, Type I
CUBN	NM_001081.3(CUBN):c.7007G>A (p.Cys2336Tyr)	SNV	Uncertain significance	641354		10:16958023-16958023	10:16916024-16916024	3MT015	3-Methylglutaconic Aciduria, Type I
CUBN	NM_001081.3(CUBN):c.6847C>T (p.Arg2283Trp)	SNV	Uncertain significance	644562		10:16960774-16960774	10:16918775-16918775	3MT015	3-Methylglutaconic Aciduria, Type I
CUBN	NM_001081.3(CUBN):c.6833A>G (p.Asn2278Ser)	SNV	Uncertain significance	660857		10:16960788-16960788	10:16918789-16918789	3MT015	3-Methylglutaconic Aciduria, Type I
CUBN	NM_001081.3(CUBN):c.5470G>A (p.Val1824Ile)	SNV	Uncertain significance	644792		10:16982109-16982109	10:16940110-16940110	3MT015	3-Methylglutaconic Aciduria, Type I
CUBN	NM_001081.3(CUBN):c.5459A>G (p.Tyr1820Cys)	SNV	Uncertain significance	660402		10:16982120-16982120	10:16940121-16940121	3MT015	3-Methylglutaconic Aciduria, Type I
CUBN	NM_001081.3(CUBN):c.3823C>T (p.Arg1275Trp)	SNV	Uncertain significance	664713		10:17085832-17085832	10:17043833-17043833	3MT015	3-Methylglutaconic Aciduria, Type I
CUBN	NM_001081.3(CUBN):c.3646C>G (p.Pro1216Ala)	SNV	Uncertain significance	648851		10:17087032-17087032	10:17045033-17045033	3MT015	3-Methylglutaconic Aciduria, Type I
CUBN	NM_001081.3(CUBN):c.3391A>G (p.Thr1131Ala)	SNV	Uncertain significance	641609		10:17088032-17088032	10:17046033-17046033	3MT015	3-Methylglutaconic Aciduria, Type I
CUBN	NM_001081.3(CUBN):c.2929T>C (p.Phe977Leu)	SNV	Uncertain significance	661552		10:17110142-17110142	10:17068143-17068143	3MT015	3-Methylglutaconic Aciduria, Type I
CUBN	NM_001081.3(CUBN):c.2822G>A (p.Gly941Glu)	SNV	Uncertain significance	646647		10:17110249-17110249	10:17068250-17068250	3MT015	3-Methylglutaconic Aciduria, Type I
CUBN	NM_001081.3(CUBN):c.2810C>G (p.Thr937Arg)	SNV	Uncertain significance	643498		10:17110261-17110261	10:17068262-17068262	3MT015	3-Methylglutaconic Aciduria, Type I
CUBN	NM_001081.3(CUBN):c.536G>T (p.Gly179Val)	SNV	Uncertain significance	648275		10:17164851-17164851	10:17122852-17122852	3MT015	3-Methylglutaconic Aciduria, Type I
AMN	NM_030943.3(AMN):c.989C>A (p.Ala330Glu)	SNV	Uncertain significance	651339		14:103396406-103396406	14:102930069-102930069	3MT015	3-Methylglutaconic Aciduria, Type I
CUBN	NM_001081.3(CUBN):c.10612G>A (p.Glu3538Lys)	SNV	Uncertain significance	583202	rs756614749	10:16870956-16870956	10:16828957-16828957	3MT015	3-Methylglutaconic Aciduria, Type I
CUBN	NM_001081.3(CUBN):c.322A>G (p.Ser108Gly)	SNV	Uncertain significance	581429	rs1564526263	10:17169854-17169854	10:17127855-17127855	3MT015	3-Methylglutaconic Aciduria, Type I
CUBN	NM_001081.3(CUBN):c.2306G>A (p.Arg769Gln)	SNV	Uncertain significance	567288	rs770625165	10:17113966-17113966	10:17071967-17071967	3MT015	3-Methylglutaconic Aciduria, Type I
CUBN	NM_001081.3(CUBN):c.7390A>C (p.Thr2464Pro)	SNV	Uncertain significance	581546	rs769747844	10:16955953-16955953	10:16913954-16913954	3MT015	3-Methylglutaconic Aciduria, Type I
CUBN	NM_001081.3(CUBN):c.6728C>T (p.Pro2243Leu)	SNV	Uncertain significance	578989	rs544059289	10:16962055-16962055	10:16920056-16920056	3MT015	3-Methylglutaconic Aciduria, Type I
CUBN	NM_001081.3(CUBN):c.3932G>A (p.Arg1311Gln)	SNV	Uncertain significance	577638	rs1037514591	10:17083117-17083117	10:17041118-17041118	3MT015	3-Methylglutaconic Aciduria, Type I
AUH	NM_001698.2(AUH):c.211A>C (p.Met71Leu)	SNV	Uncertain significance	547911	rs756127206	9:94123961-94123961	9:91361679-91361679	3MT015	3-Methylglutaconic Aciduria, Type I
AUH	NM_001698.2(AUH):c.44T>A (p.Leu15Gln)	SNV	Uncertain significance	547843	rs757419657	9:94124128-94124128	9:91361846-91361846	3MT015	3-Methylglutaconic Aciduria, Type I
CUBN	NM_001081.3(CUBN):c.6020C>T (p.Thr2007Met)	SNV	Uncertain significance	572770	rs140202552	10:16975190-16975190	10:16933191-16933191	3MT015	3-Methylglutaconic Aciduria, Type I
CUBN	NM_001081.3(CUBN):c.1999A>G (p.Thr667Ala)	SNV	Uncertain significance	568981	rs141089159	10:17127707-17127707	10:17085708-17085708	3MT015	3-Methylglutaconic Aciduria, Type I
CUBN	NM_001081.3(CUBN):c.704G>C (p.Arg235Pro)	SNV	Uncertain significance	579821	rs752992672	10:17157486-17157486	10:17115487-17115487	3MT015	3-Methylglutaconic Aciduria, Type I
CUBN	NM_001081.3(CUBN):c.7107G>A (p.Gly2369=)	SNV	Likely benign	532210	rs145537365	10:16957923-16957923	10:16915924-16915924	3MT015	3-Methylglutaconic Aciduria, Type I
AMN	NM_030943.3(AMN):c.735C>T (p.Pro245=)	SNV	Likely benign	532213	rs546245909	14:103395848-103395848	14:102929511-102929511	3MT015	3-Methylglutaconic Aciduria, Type I
AUH	NM_001698.2(AUH):c.657G>A (p.Gly219=)	SNV	Likely benign	529800	rs141110052	9:93983273-93983273	9:91220991-91220991	3MT015	3-Methylglutaconic Aciduria, Type I
CUBN	NM_001081.3(CUBN):c.6142C>G (p.Gln2048Glu)	SNV	Likely benign	532209	rs146995189	10:16970285-16970285	10:16928286-16928286	3MT015	3-Methylglutaconic Aciduria, Type I
AUH	NM_001698.2(AUH):c.936T>C (p.Tyr312=)	SNV	Likely benign	516705	rs139628387	9:93978347-93978347	9:91216065-91216065	3MT015	3-Methylglutaconic Aciduria, Type I
CUBN	NM_001081.4(CUBN):c.7587T>C (p.Ser2529=)	SNV	Likely benign	799701		10:16949625-16949625	10:16907626-16907626	3MT015	3-Methylglutaconic Aciduria, Type I
CUBN	NM_001081.4(CUBN):c.4815T>C (p.Pro1605=)	SNV	Likely benign	798071		10:16996428-16996428	10:16954429-16954429	3MT015	3-Methylglutaconic Aciduria, Type I
AMN	NM_030943.4(AMN):c.492C>G (p.Arg164=)	SNV	Likely benign	798651		14:103395291-103395291	14:102928954-102928954	3MT015	3-Methylglutaconic Aciduria, Type I
CUBN	NM_001081.4(CUBN):c.4350+5G>A	SNV	Likely benign	800253		10:17032328-17032328	10:16990329-16990329	3MT015	3-Methylglutaconic Aciduria, Type I
CUBN	NM_001081.4(CUBN):c.5857G>C (p.Gly1953Arg)	SNV	Likely benign	698526		10:16979660-16979660	10:16937661-16937661	3MT015	3-Methylglutaconic Aciduria, Type I
CUBN	NM_001081.4(CUBN):c.813C>T (p.Pro271=)	SNV	Likely benign	698776		10:17156096-17156096	10:17114097-17114097	3MT015	3-Methylglutaconic Aciduria, Type I
AMN	NM_030943.4(AMN):c.1348_1353GAGGCC[3] (p.450_451EA[3])	short repeat	Likely benign	698419		14:103396998-103396999	14:102930661-102930662	3MT015	3-Methylglutaconic Aciduria, Type I
AMN	NM_030943.4(AMN):c.843+11del	deletion	Likely benign	698002		14:103396084-103396084	14:102929747-102929747	3MT015	3-Methylglutaconic Aciduria, Type I
AMN	NM_030943.4(AMN):c.123C>G (p.Thr41=)	SNV	Likely benign	727345		14:103390127-103390127	14:102923790-102923790	3MT015	3-Methylglutaconic Aciduria, Type I
AUH	NM_001698.3(AUH):c.198C>T (p.Gly66=)	SNV	Likely benign	752653		9:94123974-94123974	9:91361692-91361692	3MT015	3-Methylglutaconic Aciduria, Type I
AUH	NM_001698.3(AUH):c.117G>C (p.Ser39=)	SNV	Likely benign	761836		9:94124055-94124055	9:91361773-91361773	3MT015	3-Methylglutaconic Aciduria, Type I
AMN	NM_030943.4(AMN):c.57G>T (p.Ala19=)	SNV	Likely benign	695339		14:103390061-103390061	14:102923724-102923724	3MT015	3-Methylglutaconic Aciduria, Type I
AMN	NM_030943.4(AMN):c.773T>C (p.Leu258Ser)	SNV	Likely benign	695424		14:103396004-103396004	14:102929667-102929667	3MT015	3-Methylglutaconic Aciduria, Type I
AMN	NM_030943.4(AMN):c.835C>T (p.Leu279=)	SNV	Likely benign	697343		14:103396066-103396066	14:102929729-102929729	3MT015	3-Methylglutaconic Aciduria, Type I
AMN	NM_030943.4(AMN):c.1137G>T (p.Ala379=)	SNV	Likely benign	695862		14:103396632-103396632	14:102930295-102930295	3MT015	3-Methylglutaconic Aciduria, Type I
CUBN	NM_001081.4(CUBN):c.349-8A>G	SNV	Likely benign	696751		10:17168806-17168806	10:17126807-17126807	3MT015	3-Methylglutaconic Aciduria, Type I
CUBN	NM_001081.4(CUBN):c.7491G>A (p.Leu2497=)	SNV	Likely benign	699694		10:16955852-16955852	10:16913853-16913853	3MT015	3-Methylglutaconic Aciduria, Type I
CUBN	NM_001081.4(CUBN):c.10002G>C (p.Gln3334His)	SNV	Likely benign	695383		10:16882359-16882359	10:16840360-16840360	3MT015	3-Methylglutaconic Aciduria, Type I
CUBN	NM_001081.4(CUBN):c.9705G>A (p.Thr3235=)	SNV	Likely benign	695872		10:16883005-16883005	10:16841006-16841006	3MT015	3-Methylglutaconic Aciduria, Type I
CUBN	NM_001081.4(CUBN):c.4701C>T (p.Tyr1567=)	SNV	Likely benign	696698		10:16996542-16996542	10:16954543-16954543	3MT015	3-Methylglutaconic Aciduria, Type I
CUBN	NM_001081.4(CUBN):c.7971A>G (p.Pro2657=)	SNV	Likely benign	696925		10:16946056-16946056	10:16904057-16904057	3MT015	3-Methylglutaconic Aciduria, Type I
CUBN	NM_001081.4(CUBN):c.7299C>T (p.Asp2433=)	SNV	Likely benign	697182		10:16957083-16957083	10:16915084-16915084	3MT015	3-Methylglutaconic Aciduria, Type I
CUBN	NM_001081.4(CUBN):c.7112C>T (p.Ser2371Phe)	SNV	Likely benign	695689		10:16957918-16957918	10:16915919-16915919	3MT015	3-Methylglutaconic Aciduria, Type I
AUH	NM_001698.2(AUH):c.807G>A (p.Arg269=)	SNV	Likely benign	377540	rs145208407	9:93983123-93983123	9:91220841-91220841	3MT015	3-Methylglutaconic Aciduria, Type I
CUBN	NM_001081.3(CUBN):c.2138C>T (p.Thr713Met)	SNV	Likely benign	299513	rs141420691	10:17126433-17126433	10:17084434-17084434	3MT015	3-Methylglutaconic Aciduria, Type I
CUBN	NM_001081.3(CUBN):c.2182T>C (p.Phe728Leu)	SNV	Benign/Likely benign	299512	rs147752521	10:17126389-17126389	10:17084390-17084390	3MT015	3-Methylglutaconic Aciduria, Type I
CUBN	NM_001081.3(CUBN):c.5680A>G (p.Ile1894Val)	SNV	Benign/Likely benign	299457	rs76789390	10:16981015-16981015	10:16939016-16939016	3MT015	3-Methylglutaconic Aciduria, Type I
CUBN	NM_001081.4(CUBN):c.6469A>G (p.Asn2157Asp)	SNV	Benign/Likely benign	695565		10:16967417-16967417	10:16925418-16925418	3MT015	3-Methylglutaconic Aciduria, Type I
CUBN	NM_001081.4(CUBN):c.9125A>G (p.Asn3042Ser)	SNV	Benign/Likely benign	695482		10:16916484-16916484	10:16874485-16874485	3MT015	3-Methylglutaconic Aciduria, Type I
AMN	NM_030943.3(AMN):c.165G>A (p.Met55Ile)	SNV	Benign/Likely benign	618526	rs61731158	14:103390274-103390274	14:102923937-102923937	3MT015	3-Methylglutaconic Aciduria, Type I
CUBN	NM_001081.4(CUBN):c.4200C>T (p.Gly1400=)	SNV	Benign/Likely benign	695884		10:17032483-17032483	10:16990484-16990484	3MT015	3-Methylglutaconic Aciduria, Type I
CUBN	NM_001081.4(CUBN):c.1470G>A (p.Pro490=)	SNV	Benign/Likely benign	695987		10:17145184-17145184	10:17103185-17103185	3MT015	3-Methylglutaconic Aciduria, Type I
CUBN	NM_001081.3(CUBN):c.8968G>A (p.Val2990Ile)	SNV	Benign/Likely benign	501125	rs115888073	10:16919034-16919034	10:16877035-16877035	3MT015	3-Methylglutaconic Aciduria, Type I
AUH	NM_001698.2(AUH):c.182C>A (p.Pro61His)	SNV	Benign/Likely benign	214144	rs181327211	9:94123990-94123990	9:91361708-91361708	3MT015	3-Methylglutaconic Aciduria, Type I
CUBN	NM_001081.3(CUBN):c.10383C>T (p.Ser3461=)	SNV	Benign/Likely benign	299360	rs141937843	10:16873396-16873396	10:16831397-16831397	3MT015	3-Methylglutaconic Aciduria, Type I
CUBN	NM_001081.3(CUBN):c.10267G>A (p.Val3423Ile)	SNV	Benign/Likely benign	299363	rs145872906	10:16877108-16877108	10:16835109-16835109	3MT015	3-Methylglutaconic Aciduria, Type I
CUBN	NM_001081.3(CUBN):c.2594G>A (p.Ser865Asn)	SNV	Benign/Likely benign	265086	rs138083522	10:17113456-17113456	10:17071457-17071457	3MT015	3-Methylglutaconic Aciduria, Type I
CUBN	NM_001081.3(CUBN):c.6276C>T (p.Cys2092=)	SNV	Benign/Likely benign	299441	rs146319349	10:16967769-16967769	10:16925770-16925770	3MT015	3-Methylglutaconic Aciduria, Type I
CUBN	NM_001081.3(CUBN):c.6089G>A (p.Arg2030Gln)	SNV	Benign/Likely benign	299446	rs143400113	10:16975121-16975121	10:16933122-16933122	3MT015	3-Methylglutaconic Aciduria, Type I
CUBN	NM_001081.3(CUBN):c.10759G>A (p.Gly3587Arg)	SNV	Benign/Likely benign	299356	rs201484266	10:16870809-16870809	10:16828810-16828810	3MT015	3-Methylglutaconic Aciduria, Type I
CUBN	NM_001081.3(CUBN):c.9565A>G (p.Ile3189Val)	SNV	Benign/Likely benign	299378	rs111265129	10:16893332-16893332	10:16851333-16851333	3MT015	3-Methylglutaconic Aciduria, Type I
CUBN	NM_001081.3(CUBN):c.7365T>A (p.Asp2455Glu)	SNV	Benign/Likely benign	299424	rs117128556	10:16955978-16955978	10:16913979-16913979	3MT015	3-Methylglutaconic Aciduria, Type I
CUBN	NM_001081.3(CUBN):c.1794C>T (p.Tyr598=)	SNV	Benign/Likely benign	299521	rs140184467	10:17130316-17130316	10:17088317-17088317	3MT015	3-Methylglutaconic Aciduria, Type I
AUH	NM_001698.2(AUH):c.483A>C (p.Ile161=)	SNV	Benign/Likely benign	128520	rs7874056	9:94087622-94087622	9:91325340-91325340	3MT015	3-Methylglutaconic Aciduria, Type I
AUH	NM_001698.2(AUH):c.927A>G (p.Glu309=)	SNV	Benign	136473	rs78739693	9:93978356-93978356	9:91216074-91216074	3MT015	3-Methylglutaconic Aciduria, Type I
AUH	NM_001698.2(AUH):c.77G>A (p.Cys26Tyr)	SNV	Benign	136474	rs74484860	9:94124095-94124095	9:91361813-91361813	3MT015	3-Methylglutaconic Aciduria, Type I
AUH	NM_001698.3(AUH):c.*200A>G	SNV	Benign	914655		9:93976430-93976430	9:91214148-91214148	3MT015	3-Methylglutaconic Aciduria, Type I
CUBN	NM_001081.3(CUBN):c.910G>A (p.Glu304Lys)	SNV	Benign	299535	rs78201384	10:17153023-17153023	10:17111024-17111024	3MT015	3-Methylglutaconic Aciduria, Type I
CUBN	NM_001081.3(CUBN):c.196G>A (p.Gly66Arg)	SNV	Benign	299546	rs12259370	10:17171176-17171176	10:17129177-17129177	3MT015	3-Methylglutaconic Aciduria, Type I
CUBN	NM_001081.3(CUBN):c.5304C>T (p.Ile1768=)	SNV	Benign	299465	rs61841454	10:16989272-16989272	10:16947273-16947273	3MT015	3-Methylglutaconic Aciduria, Type I
CUBN	NM_001081.3(CUBN):c.6788T>G (p.Phe2263Cys)	SNV	Benign	299434	rs2271460	10:16961995-16961995	10:16919996-16919996	3MT015	3-Methylglutaconic Aciduria, Type I
CUBN	NM_001081.3(CUBN):c.3522C>T (p.Gly1174=)	SNV	Benign	299489	rs1873469	10:17087156-17087156	10:17045157-17045157	3MT015	3-Methylglutaconic Aciduria, Type I
CUBN	NM_001081.3(CUBN):c.2445C>T (p.Val815=)	SNV	Benign	299509	rs116350428	10:17113827-17113827	10:17071828-17071828	3MT015	3-Methylglutaconic Aciduria, Type I
CUBN	NM_001081.3(CUBN):c.7724C>G (p.Pro2575Arg)	SNV	Benign	299419	rs3740168	10:16948390-16948390	10:16906391-16906391	3MT015	3-Methylglutaconic Aciduria, Type I
CUBN	NM_001081.3(CUBN):c.6938A>T (p.Tyr2313Phe)	SNV	Benign	299432	rs140806389	10:16960683-16960683	10:16918684-16918684	3MT015	3-Methylglutaconic Aciduria, Type I
CUBN	NM_001081.3(CUBN):c.8950A>G (p.Ile2984Val)	SNV	Benign	299389	rs1801239	10:16919052-16919052	10:16877053-16877053	3MT015	3-Methylglutaconic Aciduria, Type I
CUBN	NM_001081.3(CUBN):c.8921C>T (p.Thr2974Met)	SNV	Benign	299390	rs374477671	10:16919081-16919081	10:16877082-16877082	3MT015	3-Methylglutaconic Aciduria, Type I
CUBN	NM_001081.3(CUBN):c.8671G>A (p.Val2891Ile)	SNV	Benign	299397	rs150488625	10:16932454-16932454	10:16890455-16890455	3MT015	3-Methylglutaconic Aciduria, Type I
CUBN	NM_001081.3(CUBN):c.5098G>A (p.Asp1700Asn)	SNV	Benign	299471	rs116114483	10:16990588-16990588	10:16948589-16948589	3MT015	3-Methylglutaconic Aciduria, Type I
CUBN	NM_001081.3(CUBN):c.5518G>A (p.Gly1840Ser)	SNV	Benign	299459	rs2271462	10:16982061-16982061	10:16940062-16940062	3MT015	3-Methylglutaconic Aciduria, Type I
CUBN	NM_001081.3(CUBN):c.2791+6A>C	SNV	Benign	299499	rs78549445	10:17110598-17110598	10:17068599-17068599	3MT015	3-Methylglutaconic Aciduria, Type I
CUBN	NM_001081.3(CUBN):c.2571C>T (p.Asn857=)	SNV	Benign	299502	rs17432826	10:17113479-17113479	10:17071480-17071480	3MT015	3-Methylglutaconic Aciduria, Type I
CUBN	NM_001081.3(CUBN):c.9491C>G (p.Ser3164Trp)	SNV	Benign	299380	rs57163243	10:16893406-16893406	10:16851407-16851407	3MT015	3-Methylglutaconic Aciduria, Type I
CUBN	NM_001081.3(CUBN):c.8902G>C (p.Glu2968Gln)	SNV	Benign	299392	rs45569534	10:16930419-16930419	10:16888420-16888420	3MT015	3-Methylglutaconic Aciduria, Type I
CUBN	NM_001081.3(CUBN):c.2188C>T (p.His730Tyr)	SNV	Benign	299511	rs7905349	10:17126383-17126383	10:17084384-17084384	3MT015	3-Methylglutaconic Aciduria, Type I
AUH	NM_001698.2(AUH):c.*107A>G	SNV	Benign	367474	rs75505223	9:93976523-93976523	9:91214241-91214241	3MT015	3-Methylglutaconic Aciduria, Type I
CUBN	NM_001081.3(CUBN):c.7868A>C (p.Glu2623Ala)	SNV	Benign	299415	rs115449747	10:16948246-16948246	10:16906247-16906247	3MT015	3-Methylglutaconic Aciduria, Type I
CUBN	NM_001081.3(CUBN):c.5803A>G (p.Ser1935Gly)	SNV	Benign	299455	rs41289305	10:16979714-16979714	10:16937715-16937715	3MT015	3-Methylglutaconic Aciduria, Type I
CUBN	NM_001081.3(CUBN):c.4872C>T (p.Ile1624=)	SNV	Benign	299476	rs114958584	10:16994372-16994372	10:16952373-16952373	3MT015	3-Methylglutaconic Aciduria, Type I
CUBN	NM_001081.3(CUBN):c.8741C>T (p.Ala2914Val)	SNV	Benign	299395	rs45551835	10:16932384-16932384	10:16890385-16890385	3MT015	3-Methylglutaconic Aciduria, Type I
CUBN	NM_001081.3(CUBN):c.6924A>T (p.Ser2308=)	SNV	Benign	299433	rs115303408	10:16960697-16960697	10:16918698-16918698	3MT015	3-Methylglutaconic Aciduria, Type I
CUBN	NM_001081.3(CUBN):c.10039G>A (p.Gly3347Arg)	SNV	Benign	299371	rs146027947	10:16878375-16878375	10:16836376-16836376	3MT015	3-Methylglutaconic Aciduria, Type I
AUH	NM_001698.2(AUH):c.331-6G>A	SNV	Benign	258170	rs10991898	9:94118258-94118258	9:91355976-91355976	3MT015	3-Methylglutaconic Aciduria, Type I
CUBN	NM_001081.3(CUBN):c.10265C>T (p.Thr3422Ile)	SNV	Benign	299364	rs1801230	10:16877110-16877110	10:16835111-16835111	3MT015	3-Methylglutaconic Aciduria, Type I
CUBN	NM_001081.3(CUBN):c.9986C>T (p.Ser3329Leu)	SNV	Benign	532212	rs74431427	10:16882375-16882375	10:16840376-16840376	3MT015	3-Methylglutaconic Aciduria, Type I
AMN	NM_030943.3(AMN):c.363G>A (p.Gly121=)	SNV	Benign	532207	rs141455061	14:103395162-103395162	14:102928825-102928825	3MT015	3-Methylglutaconic Aciduria, Type I
CUBN	NM_001081.3(CUBN):c.516C>T (p.Asn172=)	SNV	Benign	532208	rs576450214	10:17164871-17164871	10:17122872-17122872	3MT015	3-Methylglutaconic Aciduria, Type I
CUBN	NM_001081.3(CUBN):c.6225G>A (p.Ser2075=)	SNV	Benign	522510	rs75737363	10:16970202-16970202	10:16928203-16928203	3MT015	3-Methylglutaconic Aciduria, Type I
CUBN	NM_001081.3(CUBN):c.7346T>C (p.Met2449Thr)	SNV	Benign	463389	rs41301097	10:16957036-16957036	10:16915037-16915037	3MT015	3-Methylglutaconic Aciduria, Type I
AMN	NM_030943.3(AMN):c.296-9C>T	SNV	Benign	463390	rs373204347	14:103395086-103395086	14:102928749-102928749	3MT015	3-Methylglutaconic Aciduria, Type I
AMN	NM_030943.3(AMN):c.829A>G (p.Thr277Ala)	SNV	Benign	463391	rs146499374	14:103396060-103396060	14:102929723-102929723	3MT015	3-Methylglutaconic Aciduria, Type I
CUBN	NM_001081.3(CUBN):c.8905+137T>A	SNV	Benign	439578	rs780847	10:16930279-16930279	10:16888280-16888280	3MT015	3-Methylglutaconic Aciduria, Type I
AMN	NM_030943.3(AMN):c.1170-37C>G	SNV	Benign	439403	rs148815688	14:103396706-103396706	14:102930369-102930369	3MT015	3-Methylglutaconic Aciduria, Type I
CUBN	NM_001081.3(CUBN):c.2791+130G>A	SNV	Benign	439576	rs4747297	10:17110474-17110474	10:17068475-17068475	3MT015	3-Methylglutaconic Aciduria, Type I
CUBN	NM_001081.3(CUBN):c.9340G>A (p.Gly3114Ser)	SNV	Benign	439584	rs117035284	10:16911749-16911749	10:16869750-16869750	3MT015	3-Methylglutaconic Aciduria, Type I
CUBN	NM_001081.4(CUBN):c.657G>A (p.Gly219=)	SNV	Benign	695608		10:17157533-17157533	10:17115534-17115534	3MT015	3-Methylglutaconic Aciduria, Type I
CUBN	NM_001081.4(CUBN):c.3292G>T (p.Ala1098Ser)	SNV	Benign	695483		10:17089450-17089450	10:17047451-17047451	3MT015	3-Methylglutaconic Aciduria, Type I
CUBN	NM_001081.4(CUBN):c.2103A>G (p.Thr701=)	SNV	Benign	696790		10:17127603-17127603	10:17085604-17085604	3MT015	3-Methylglutaconic Aciduria, Type I
AMN	NM_030943.4(AMN):c.909C>T (p.Ala303=)	SNV	Benign	695844		14:103396326-103396326	14:102929989-102929989	3MT015	3-Methylglutaconic Aciduria, Type I
AMN	NM_030943.4(AMN):c.321T>C (p.Ser107=)	SNV	Benign	696073		14:103395120-103395120	14:102928783-102928783	3MT015	3-Methylglutaconic Aciduria, Type I
AMN	NM_030943.4(AMN):c.324C>T (p.Asp108=)	SNV	Benign	695656		14:103395123-103395123	14:102928786-102928786	3MT015	3-Methylglutaconic Aciduria, Type I
CUBN	NM_001081.4(CUBN):c.6039C>T (p.Pro2013=)	SNV	Benign	699668		10:16975171-16975171	10:16933172-16933172	3MT015	3-Methylglutaconic Aciduria, Type I
AMN	NM_030943.4(AMN):c.208-10T>C	SNV	Benign	695898		14:103394753-103394753	14:102928416-102928416	3MT015	3-Methylglutaconic Aciduria, Type I
CUBN	NM_001081.4(CUBN):c.2792-6C>G	SNV	Benign	696789		10:17110285-17110285	10:17068286-17068286	3MT015	3-Methylglutaconic Aciduria, Type I
CUBN	NM_001081.4(CUBN):c.2791+9_2791+16del	deletion	Benign	695747		10:17110588-17110595	10:17068589-17068596	3MT015	3-Methylglutaconic Aciduria, Type I
CUBN	NM_001081.4(CUBN):c.1947+9T>A	SNV	Benign	695542		10:17130154-17130154	10:17088155-17088155	3MT015	3-Methylglutaconic Aciduria, Type I
CUBN	NM_001081.4(CUBN):c.3546G>A (p.Pro1182=)	SNV	Benign	751409		10:17087132-17087132	10:17045133-17045133	3MT015	3-Methylglutaconic Aciduria, Type I
AMN	NM_030943.4(AMN):c.93C>T (p.Asp31=)	SNV	Benign	699091		14:103390097-103390097	14:102923760-102923760	3MT015	3-Methylglutaconic Aciduria, Type I
CUBN	NM_001081.4(CUBN):c.4470C>T (p.Thr1490=)	SNV	Benign	697458		10:17026159-17026159	10:16984160-16984160	3MT015	3-Methylglutaconic Aciduria, Type I
CUBN	NM_001081.4(CUBN):c.10656C>T (p.Asn3552=)	SNV	Benign	695358		10:16870912-16870912	10:16828913-16828913	3MT015	3-Methylglutaconic Aciduria, Type I
CUBN	NM_001081.4(CUBN):c.4671T>G (p.Leu1557=)	SNV	Benign	696464		10:17024507-17024507	10:16982508-16982508	3MT015	3-Methylglutaconic Aciduria, Type I
CUBN	NM_001081.4(CUBN):c.5011A>C (p.Arg1671=)	SNV	Benign	695690		10:16992069-16992069	10:16950070-16950070	3MT015	3-Methylglutaconic Aciduria, Type I
CUBN	NM_001081.4(CUBN):c.9207C>A (p.Thr3069=)	SNV	Benign	697026		10:16916402-16916402	10:16874403-16874403	3MT015	3-Methylglutaconic Aciduria, Type I
CUBN	NM_001081.4(CUBN):c.9206C>T (p.Thr3069Ile)	SNV	Benign	697027		10:16916403-16916403	10:16874404-16874404	3MT015	3-Methylglutaconic Aciduria, Type I
CUBN	NM_001081.4(CUBN):c.9204C>T (p.Ile3068=)	SNV	Benign	697028		10:16916405-16916405	10:16874406-16874406	3MT015	3-Methylglutaconic Aciduria, Type I
CUBN	NM_001081.4(CUBN):c.9987G>A (p.Ser3329=)	SNV	Benign	695743		10:16882374-16882374	10:16840375-16840375	3MT015	3-Methylglutaconic Aciduria, Type I
CUBN	NM_001081.3(CUBN):c.3752G>C (p.Ser1251Thr)	SNV	Benign	299486	rs115048360	10:17085903-17085903	10:17043904-17043904	3MT015	3-Methylglutaconic Aciduria, Type I
CUBN	NM_001081.3(CUBN):c.6997A>G (p.Ile2333Val)	SNV	Benign	299431	rs149507036	10:16960624-16960624	10:16918625-16918625	3MT015	3-Methylglutaconic Aciduria, Type I
CUBN	NM_001081.3(CUBN):c.1003G>A (p.Ala335Thr)	SNV	Benign	299531	rs57335729	10:17152930-17152930	10:17110931-17110931	3MT015	3-Methylglutaconic Aciduria, Type I
CUBN	NM_001081.3(CUBN):c.758T>C (p.Phe253Ser)	SNV	Benign	299538	rs1801222	10:17156151-17156151	10:17114152-17114152	3MT015	3-Methylglutaconic Aciduria, Type I
CUBN	NM_001081.3(CUBN):c.963C>T (p.Pro321=)	SNV	Benign	299532	rs150309054	10:17152970-17152970	10:17110971-17110971	3MT015	3-Methylglutaconic Aciduria, Type I
CUBN	NM_001081.3(CUBN):c.7646C>T (p.Thr2549Met)	SNV	not provided	441098	rs537292240	10:16949566-16949566	10:16907567-16907567	3MT015	3-Methylglutaconic Aciduria, Type I
CUBN	NM_001081.3(CUBN):c.1000C>T (p.Gln334Ter)	SNV	not provided	208187	rs561240556	10:17152933-17152933	10:17110934-17110934	3MT015	3-Methylglutaconic Aciduria, Type I
FMO5	GRCh37/hg19 1q21.1-21.2(chr1:146618988-147824207)	copy number gain	Pathogenic	523244		1:146618988-147824207		3MT016	3-Methylglutaconic Aciduria, Type Iii
GJA5	GRCh37/hg19 1q21.1-21.2(chr1:146618988-147824207)	copy number gain	Pathogenic	523244		1:146618988-147824207		3MT016	3-Methylglutaconic Aciduria, Type Iii
GJA8	GRCh37/hg19 1q21.1-21.2(chr1:146618988-147824207)	copy number gain	Pathogenic	523244		1:146618988-147824207		3MT016	3-Methylglutaconic Aciduria, Type Iii
GPR89B	GRCh37/hg19 1q21.1-21.2(chr1:146618988-147824207)	copy number gain	Pathogenic	523244		1:146618988-147824207		3MT016	3-Methylglutaconic Aciduria, Type Iii
PRKAB2	GRCh37/hg19 1q21.1-21.2(chr1:146618988-147824207)	copy number gain	Pathogenic	523244		1:146618988-147824207		3MT016	3-Methylglutaconic Aciduria, Type Iii
ACP6	GRCh37/hg19 1q21.1-21.2(chr1:146618988-147824207)	copy number gain	Pathogenic	523244		1:146618988-147824207		3MT016	3-Methylglutaconic Aciduria, Type Iii
BCL9	GRCh37/hg19 1q21.1-21.2(chr1:146618988-147824207)	copy number gain	Pathogenic	523244		1:146618988-147824207		3MT016	3-Methylglutaconic Aciduria, Type Iii
CHD1L	GRCh37/hg19 1q21.1-21.2(chr1:146618988-147824207)	copy number gain	Pathogenic	523244		1:146618988-147824207		3MT016	3-Methylglutaconic Aciduria, Type Iii
AFG3L2	NM_006796.2(AFG3L2):c.1402C>T (p.Arg468Cys)	SNV	Pathogenic	565275	rs1020764190	18:12351329-12351329	18:12351330-12351330	3MT016	3-Methylglutaconic Aciduria, Type Iii
OPA3	NC_000019.10:g.(?_45584613)_(45584774_?)del	deletion	Pathogenic	831267		19:46087871-46088032		3MT016	3-Methylglutaconic Aciduria, Type Iii
OPA3	NM_025136.4(OPA3):c.143-1G>C	SNV	Pathogenic	4239	rs80356523	19:46057170-46057170	19:45553912-45553912	3MT016	3-Methylglutaconic Aciduria, Type Iii
OPA3	NM_025136.4(OPA3):c.313C>G (p.Gln105Glu)	SNV	Pathogenic	4241	rs80356525	19:46056999-46056999	19:45553741-45553741	3MT016	3-Methylglutaconic Aciduria, Type Iii
OPA3	NM_025136.4(OPA3):c.322_339del (p.Gln108_Glu113del)	deletion	Pathogenic	4242	rs80356526	19:46056973-46056990	19:45553715-45553732	3MT016	3-Methylglutaconic Aciduria, Type Iii
PMPCA	NM_015160.3(PMPCA):c.1066G>A (p.Gly356Ser)	SNV	Pathogenic	221553	rs768643552	9:139313082-139313082	9:136418630-136418630	3MT016	3-Methylglutaconic Aciduria, Type Iii
PMPCA	NM_015160.3(PMPCA):c.1129G>A (p.Ala377Thr)	SNV	Pathogenic	221552	rs753611141	9:139313299-139313299	9:136418847-136418847	3MT016	3-Methylglutaconic Aciduria, Type Iii
MECR	NM_016011.4(MECR):c.772C>T (p.Arg258Trp)	SNV	Pathogenic	374882	rs145192716	1:29527086-29527086	1:29200574-29200574	3MT016	3-Methylglutaconic Aciduria, Type Iii
MECR	NM_016011.5(MECR):c.247_250del (p.Asn83fs)	deletion	Pathogenic	374883	rs1057519287	1:29543124-29543127	1:29216612-29216615	3MT016	3-Methylglutaconic Aciduria, Type Iii
MECR	NM_016011.5(MECR):c.855T>G (p.Tyr285Ter)	SNV	Pathogenic/Likely pathogenic	374879	rs1057519286	1:29522746-29522746	1:29196234-29196234	3MT016	3-Methylglutaconic Aciduria, Type Iii
MECR	NM_016011.5(MECR):c.854A>G (p.Tyr285Cys)	SNV	Pathogenic/Likely pathogenic	374881	rs759218713	1:29522747-29522747	1:29196235-29196235	3MT016	3-Methylglutaconic Aciduria, Type Iii
ISCA2	NM_194279.4(ISCA2):c.229G>A (p.Gly77Ser)	SNV	Pathogenic/Likely pathogenic	183353	rs730882246	14:74961032-74961032	14:74494329-74494329	3MT016	3-Methylglutaconic Aciduria, Type Iii
PIGQ	NM_004204.4(PIGQ):c.619C>T (p.Arg207Ter)	SNV	Pathogenic/Likely pathogenic	183339	rs730882240	16:624693-624693	16:574693-574693	3MT016	3-Methylglutaconic Aciduria, Type Iii
MECR	NM_016011.5(MECR):c.830+2dup	duplication	Pathogenic/Likely pathogenic	449055	rs756421370	1:29527026-29527026	1:29200513-29200514	3MT016	3-Methylglutaconic Aciduria, Type Iii
OPA3	NM_025136.4(OPA3):c.142+1G>A	SNV	Likely pathogenic	552448	rs1555736793	19:46087880-46087880	19:45584622-45584622	3MT016	3-Methylglutaconic Aciduria, Type Iii
OPA3	NM_025136.4(OPA3):c.217dup (p.Glu73fs)	duplication	Likely pathogenic	554806	rs1555732963	19:46057094-46057095	19:45553836-45553837	3MT016	3-Methylglutaconic Aciduria, Type Iii
OPA3	NM_025136.4(OPA3):c.100dup (p.Ser34fs)	duplication	Likely pathogenic	557484	rs1555736803	19:46087922-46087923	19:45584664-45584665	3MT016	3-Methylglutaconic Aciduria, Type Iii
OPA3	NM_025136.4(OPA3):c.61A>T (p.Lys21Ter)	SNV	Likely pathogenic	555674	rs1555736814	19:46087962-46087962	19:45584704-45584704	3MT016	3-Methylglutaconic Aciduria, Type Iii
OPA3	NM_025136.4(OPA3):c.254G>A (p.Gly85Asp)	SNV	Likely pathogenic	807645		19:46057058-46057058	19:45553800-45553800	3MT016	3-Methylglutaconic Aciduria, Type Iii
MYCN	NC_000002.11:g.15744252_17675820del	deletion	Likely pathogenic	812922		2:15744252-17675820		3MT016	3-Methylglutaconic Aciduria, Type Iii
OPA3	NC_000019.10:g.(?_45553504)_(45553921_?)del	deletion	Likely pathogenic	830708		19:46056762-46057179		3MT016	3-Methylglutaconic Aciduria, Type Iii
OPA3	NM_025136.4(OPA3):c.415C>T (p.Gln139Ter)	SNV	Likely pathogenic	21710	rs28937899	19:46056897-46056897	19:45553639-45553639	3MT016	3-Methylglutaconic Aciduria, Type Iii
OPA3	NM_025136.4(OPA3):c.539A>G (p.Ter180Trp)	SNV	Likely pathogenic	370448	rs1057516497	19:46056773-46056773	19:45553515-45553515	3MT016	3-Methylglutaconic Aciduria, Type Iii
OAT	NM_000274.3(OAT):c.875A>G (p.Lys292Arg)	SNV	Likely pathogenic	374146	rs1057518927	10:126091521-126091521	10:124402952-124402952	3MT016	3-Methylglutaconic Aciduria, Type Iii
MECR	NM_016011.5(MECR):c.695G>A (p.Gly232Glu)	SNV	Likely pathogenic	374878	rs762913101	1:29528516-29528516	1:29202004-29202004	3MT016	3-Methylglutaconic Aciduria, Type Iii
OPA3	NM_001017989.2(OPA3):c.-113T>C	SNV	Conflicting interpretations of pathogenicity	369268	rs139731330	19:46088135-46088135	19:45584877-45584877	3MT016	3-Methylglutaconic Aciduria, Type Iii
OPA3	NM_025136.4(OPA3):c.*398G>T	SNV	Conflicting interpretations of pathogenicity	329676	rs183851663	19:46056374-46056374	19:45553116-45553116	3MT016	3-Methylglutaconic Aciduria, Type Iii
OPA3	NM_025136.4(OPA3):c.*80G>T	SNV	Conflicting interpretations of pathogenicity	329683	rs540023428	19:46056692-46056692	19:45553434-45553434	3MT016	3-Methylglutaconic Aciduria, Type Iii
OPA3	NM_025136.4(OPA3):c.*422C>T	SNV	Conflicting interpretations of pathogenicity	329674	rs116977551	19:46056350-46056350	19:45553092-45553092	3MT016	3-Methylglutaconic Aciduria, Type Iii
OPA3	NM_025136.4(OPA3):c.*6767G>A	SNV	Conflicting interpretations of pathogenicity	329558	rs142898530	19:46050005-46050005	19:45546747-45546747	3MT016	3-Methylglutaconic Aciduria, Type Iii
OPA3	NM_025136.4(OPA3):c.*6442A>G	SNV	Conflicting interpretations of pathogenicity	329563	rs76825983	19:46050330-46050330	19:45547072-45547072	3MT016	3-Methylglutaconic Aciduria, Type Iii
OPA3	NM_025136.4(OPA3):c.*6289A>G	SNV	Conflicting interpretations of pathogenicity	329567	rs182293743	19:46050483-46050483	19:45547225-45547225	3MT016	3-Methylglutaconic Aciduria, Type Iii
OPA3	NM_025136.4(OPA3):c.*6208C>T	SNV	Conflicting interpretations of pathogenicity	329570	rs139798464	19:46050564-46050564	19:45547306-45547306	3MT016	3-Methylglutaconic Aciduria, Type Iii
OPA3	NM_025136.4(OPA3):c.*1642A>G	SNV	Conflicting interpretations of pathogenicity	329653	rs144894771	19:46055130-46055130	19:45551872-45551872	3MT016	3-Methylglutaconic Aciduria, Type Iii
OPA3	NM_025136.4(OPA3):c.*3884G>A	SNV	Conflicting interpretations of pathogenicity	329615	rs187028696	19:46052888-46052888	19:45549630-45549630	3MT016	3-Methylglutaconic Aciduria, Type Iii
OPA3	NM_025136.4(OPA3):c.*4439C>T	SNV	Conflicting interpretations of pathogenicity	329607	rs538388889	19:46052333-46052333	19:45549075-45549075	3MT016	3-Methylglutaconic Aciduria, Type Iii
OPA3	NM_025136.4(OPA3):c.*2008C>T	SNV	Conflicting interpretations of pathogenicity	329646	rs144432336	19:46054764-46054764	19:45551506-45551506	3MT016	3-Methylglutaconic Aciduria, Type Iii
OPA3	NM_025136.4(OPA3):c.*1238G>A	SNV	Conflicting interpretations of pathogenicity	329659	rs187216413	19:46055534-46055534	19:45552276-45552276	3MT016	3-Methylglutaconic Aciduria, Type Iii
OPA3	NM_025136.4(OPA3):c.*1095C>A	SNV	Conflicting interpretations of pathogenicity	329661	rs148228876	19:46055677-46055677	19:45552419-45552419	3MT016	3-Methylglutaconic Aciduria, Type Iii
OPA3	NM_025136.4(OPA3):c.*1836C>T	SNV	Conflicting interpretations of pathogenicity	329650	rs74717111	19:46054936-46054936	19:45551678-45551678	3MT016	3-Methylglutaconic Aciduria, Type Iii
OPA3	NM_025136.4(OPA3):c.*5944G>A	SNV	Conflicting interpretations of pathogenicity	329575	rs190885103	19:46050828-46050828	19:45547570-45547570	3MT016	3-Methylglutaconic Aciduria, Type Iii
OPA3	NM_025136.4(OPA3):c.*6688G>A	SNV	Conflicting interpretations of pathogenicity	329559	rs181576269	19:46050084-46050084	19:45546826-45546826	3MT016	3-Methylglutaconic Aciduria, Type Iii
OPA3	NM_025136.4(OPA3):c.*2101A>T	SNV	Conflicting interpretations of pathogenicity	329644	rs139606810	19:46054671-46054671	19:45551413-45551413	3MT016	3-Methylglutaconic Aciduria, Type Iii
OPA3	NM_025136.4(OPA3):c.*4696_*4699ATAA[8]	short repeat	Conflicting interpretations of pathogenicity	329598	rs58537694	19:46052048-46052049	19:45548790-45548791	3MT016	3-Methylglutaconic Aciduria, Type Iii
OPA3	NM_025136.4(OPA3):c.*3360G>A	SNV	Conflicting interpretations of pathogenicity	329625	rs545764728	19:46053412-46053412	19:45550154-45550154	3MT016	3-Methylglutaconic Aciduria, Type Iii
OPA3	NM_025136.4(OPA3):c.*3117C>T	SNV	Conflicting interpretations of pathogenicity	329630	rs569595277	19:46053655-46053655	19:45550397-45550397	3MT016	3-Methylglutaconic Aciduria, Type Iii
OPA3	NM_025136.4(OPA3):c.*2518A>G	SNV	Conflicting interpretations of pathogenicity	329639	rs565012397	19:46054254-46054254	19:45550996-45550996	3MT016	3-Methylglutaconic Aciduria, Type Iii
OPA3	NM_001017989.3(OPA3):c.184G>A (p.Gly62Ser)	SNV	Conflicting interpretations of pathogenicity	214929	rs140959406	19:46032673-46032673	19:45529415-45529415	3MT016	3-Methylglutaconic Aciduria, Type Iii
OPA3	NM_025136.4(OPA3):c.*1052C>T	SNV	Conflicting interpretations of pathogenicity	894552		19:46055720-46055720	19:45552462-45552462	3MT016	3-Methylglutaconic Aciduria, Type Iii
OPA3	NM_025136.4(OPA3):c.*698G>A	SNV	Conflicting interpretations of pathogenicity	893345		19:46056074-46056074	19:45552816-45552816	3MT016	3-Methylglutaconic Aciduria, Type Iii
OPA3	NM_025136.4(OPA3):c.*540G>T	SNV	Conflicting interpretations of pathogenicity	894588		19:46056232-46056232	19:45552974-45552974	3MT016	3-Methylglutaconic Aciduria, Type Iii
OPA3	NM_025136.4(OPA3):c.*7181G>A	SNV	Conflicting interpretations of pathogenicity	329551	rs74253369	19:46049591-46049591	19:45546333-45546333	3MT016	3-Methylglutaconic Aciduria, Type Iii
OPA3	NM_025136.4(OPA3):c.*5783G>A	SNV	Conflicting interpretations of pathogenicity	329579	rs550679720	19:46050989-46050989	19:45547731-45547731	3MT016	3-Methylglutaconic Aciduria, Type Iii
OPA3	NM_025136.4(OPA3):c.*4954C>T	SNV	Conflicting interpretations of pathogenicity	329590	rs146646433	19:46051818-46051818	19:45548560-45548560	3MT016	3-Methylglutaconic Aciduria, Type Iii
OPA3	NM_025136.4(OPA3):c.*4949G>A	SNV	Conflicting interpretations of pathogenicity	329591	rs544881797	19:46051823-46051823	19:45548565-45548565	3MT016	3-Methylglutaconic Aciduria, Type Iii
OPA3	NM_025136.4(OPA3):c.*6626G>A	SNV	Conflicting interpretations of pathogenicity	893857		19:46050146-46050146	19:45546888-45546888	3MT016	3-Methylglutaconic Aciduria, Type Iii
OPA3	NM_025136.4(OPA3):c.*6554G>A	SNV	Conflicting interpretations of pathogenicity	894772		19:46050218-46050218	19:45546960-45546960	3MT016	3-Methylglutaconic Aciduria, Type Iii
OPA3	NM_025136.4(OPA3):c.*5923G>A	SNV	Conflicting interpretations of pathogenicity	894279		19:46050849-46050849	19:45547591-45547591	3MT016	3-Methylglutaconic Aciduria, Type Iii
OPA3	NM_025136.4(OPA3):c.*6101A>G	SNV	Conflicting interpretations of pathogenicity	893885		19:46050671-46050671	19:45547413-45547413	3MT016	3-Methylglutaconic Aciduria, Type Iii
OPA3	NM_025136.4(OPA3):c.*5565C>T	SNV	Conflicting interpretations of pathogenicity	894307		19:46051207-46051207	19:45547949-45547949	3MT016	3-Methylglutaconic Aciduria, Type Iii
OPA3	NM_025136.4(OPA3):c.*3442A>G	SNV	Conflicting interpretations of pathogenicity	894416		19:46053330-46053330	19:45550072-45550072	3MT016	3-Methylglutaconic Aciduria, Type Iii
OPA3	NM_025136.4(OPA3):c.*3128C>G	SNV	Conflicting interpretations of pathogenicity	894045		19:46053644-46053644	19:45550386-45550386	3MT016	3-Methylglutaconic Aciduria, Type Iii
OPA3	NM_025136.4(OPA3):c.*1761A>T	SNV	Conflicting interpretations of pathogenicity	894123		19:46055011-46055011	19:45551753-45551753	3MT016	3-Methylglutaconic Aciduria, Type Iii
OPA3	NM_025136.4(OPA3):c.*7018G>C	SNV	Conflicting interpretations of pathogenicity	892756		19:46049754-46049754	19:45546496-45546496	3MT016	3-Methylglutaconic Aciduria, Type Iii
OPA3	NM_025136.4(OPA3):c.*5277G>A	SNV	Conflicting interpretations of pathogenicity	892853		19:46051495-46051495	19:45548237-45548237	3MT016	3-Methylglutaconic Aciduria, Type Iii
OPA3	NM_025136.4(OPA3):c.478C>T (p.Arg160Cys)	SNV	Conflicting interpretations of pathogenicity	449077	rs137978109	19:46056834-46056834	19:45553576-45553576	3MT016	3-Methylglutaconic Aciduria, Type Iii
ND4	NC_012920.1:m.11443A>C	SNV	Uncertain significance	523305	rs1556423952	MT:11443-11443	MT:11443-11443	3MT016	3-Methylglutaconic Aciduria, Type Iii
ELP1	GRCh37/hg19 9q31.3(chr9:111624558-111812725)	copy number gain	Uncertain significance	523243		9:111624558-111812725		3MT016	3-Methylglutaconic Aciduria, Type Iii
MIR32	GRCh37/hg19 9q31.3(chr9:111624558-111812725)	copy number gain	Uncertain significance	523243		9:111624558-111812725		3MT016	3-Methylglutaconic Aciduria, Type Iii
TMEM245	GRCh37/hg19 9q31.3(chr9:111624558-111812725)	copy number gain	Uncertain significance	523243		9:111624558-111812725		3MT016	3-Methylglutaconic Aciduria, Type Iii
ABITRAM	GRCh37/hg19 9q31.3(chr9:111624558-111812725)	copy number gain	Uncertain significance	523243		9:111624558-111812725		3MT016	3-Methylglutaconic Aciduria, Type Iii
ACTL7A	GRCh37/hg19 9q31.3(chr9:111624558-111812725)	copy number gain	Uncertain significance	523243		9:111624558-111812725		3MT016	3-Methylglutaconic Aciduria, Type Iii
CTNNAL1	GRCh37/hg19 9q31.3(chr9:111624558-111812725)	copy number gain	Uncertain significance	523243		9:111624558-111812725		3MT016	3-Methylglutaconic Aciduria, Type Iii
OPA3	NM_025136.4(OPA3):c.2_4TGG[2] (p.Val3del)	short repeat	Uncertain significance	556289	rs1555736840	19:46088013-46088015	19:45584755-45584757	3MT016	3-Methylglutaconic Aciduria, Type Iii
OPA3	NM_001017989.3(OPA3):c.380del (p.Gly127fs)	deletion	Uncertain significance	552985	rs1555730165	19:46032477-46032477	19:45529219-45529219	3MT016	3-Methylglutaconic Aciduria, Type Iii
OPA3	NM_001017989.3(OPA3):c.268_270del (p.Phe90del)	deletion	Uncertain significance	558222	rs755084544	19:46032587-46032589	19:45529329-45529331	3MT016	3-Methylglutaconic Aciduria, Type Iii
OPA3	NM_025136.4(OPA3):c.-7C>G	SNV	Uncertain significance	552269	rs199590627	19:46088029-46088029	19:45584771-45584771	3MT016	3-Methylglutaconic Aciduria, Type Iii
OPA3	NM_001017989.3(OPA3):c.217G>T (p.Glu73Ter)	SNV	Uncertain significance	552302	rs759861826	19:46032640-46032640	19:45529382-45529382	3MT016	3-Methylglutaconic Aciduria, Type Iii
OPA3	NM_025136.4(OPA3):c.487C>T (p.Leu163Phe)	SNV	Uncertain significance	556177	rs780492515	19:46056825-46056825	19:45553567-45553567	3MT016	3-Methylglutaconic Aciduria, Type Iii
OPA3	NM_025136.4(OPA3):c.419_424dup (p.Val140_Gln141dup)	duplication	Uncertain significance	557780	rs1363616568	19:46056887-46056888	19:45553629-45553630	3MT016	3-Methylglutaconic Aciduria, Type Iii
OPA3	NM_025136.4(OPA3):c.248_251dup (p.Gly85fs)	duplication	Uncertain significance	557368	rs1555732942	19:46057060-46057061	19:45553802-45553803	3MT016	3-Methylglutaconic Aciduria, Type Iii
OPA3	NM_001017989.3(OPA3):c.436C>T (p.Gln146Ter)	SNV	Uncertain significance	557552	rs1555730159	19:46032421-46032421	19:45529163-45529163	3MT016	3-Methylglutaconic Aciduria, Type Iii
OPA3	NM_001017989.3(OPA3):c.313C>T (p.Gln105Ter)	SNV	Uncertain significance	552615	rs1225701554	19:46032544-46032544	19:45529286-45529286	3MT016	3-Methylglutaconic Aciduria, Type Iii
OPA3	NM_025136.4(OPA3):c.142+2_142+3dup	duplication	Uncertain significance	531189	rs1555736791	19:46087877-46087878	19:45584619-45584620	3MT016	3-Methylglutaconic Aciduria, Type Iii
OPA3	NM_001017989.3(OPA3):c.542_543del (p.Lys180_Ter181insTer)	deletion	Uncertain significance	549882	rs1555730133	19:46032314-46032315	19:45529056-45529057	3MT016	3-Methylglutaconic Aciduria, Type Iii
OPA3	NM_001017989.3(OPA3):c.535delinsAA (p.Glu179fs)	indel	Uncertain significance	549872	rs1555730141	19:46032322-46032322	19:45529064-45529064	3MT016	3-Methylglutaconic Aciduria, Type Iii
OPA3	NM_001017989.3(OPA3):c.448G>T (p.Glu150Ter)	SNV	Uncertain significance	549864	rs1555730157	19:46032409-46032409	19:45529151-45529151	3MT016	3-Methylglutaconic Aciduria, Type Iii
OPA3	NM_001017989.3(OPA3):c.445del (p.Leu149fs)	deletion	Uncertain significance	549871	rs780299639	19:46032412-46032412	19:45529154-45529154	3MT016	3-Methylglutaconic Aciduria, Type Iii
OPA3	NM_001017989.3(OPA3):c.421C>T (p.Gln141Ter)	SNV	Uncertain significance	549885	rs374175877	19:46032436-46032436	19:45529178-45529178	3MT016	3-Methylglutaconic Aciduria, Type Iii
OPA3	NM_001017989.3(OPA3):c.415C>T (p.Gln139Ter)	SNV	Uncertain significance	549877	rs762180740	19:46032442-46032442	19:45529184-45529184	3MT016	3-Methylglutaconic Aciduria, Type Iii
OPA3	NM_001017989.3(OPA3):c.232G>T (p.Glu78Ter)	SNV	Uncertain significance	549884	rs763348163	19:46032625-46032625	19:45529367-45529367	3MT016	3-Methylglutaconic Aciduria, Type Iii
OPA3	NM_001017989.3(OPA3):c.541T>C (p.Ter181Gln)	SNV	Uncertain significance	553316	rs1555730136	19:46032316-46032316	19:45529058-45529058	3MT016	3-Methylglutaconic Aciduria, Type Iii
OPA3	NM_001017989.3(OPA3):c.444_448del (p.Leu149fs)	deletion	Uncertain significance	557228	rs1555730158	19:46032409-46032413	19:45529151-45529155	3MT016	3-Methylglutaconic Aciduria, Type Iii
OPA3	NM_001017989.3(OPA3):c.343C>T (p.Arg115Ter)	SNV	Uncertain significance	555209	rs762247018	19:46032514-46032514	19:45529256-45529256	3MT016	3-Methylglutaconic Aciduria, Type Iii
OPA3	NM_001017989.3(OPA3):c.256G>T (p.Glu86Ter)	SNV	Uncertain significance	553246	rs780614894	19:46032601-46032601	19:45529343-45529343	3MT016	3-Methylglutaconic Aciduria, Type Iii
OPA3	NM_001017989.3(OPA3):c.221del (p.Gly74fs)	deletion	Uncertain significance	552346	rs779350552	19:46032636-46032636	19:45529378-45529378	3MT016	3-Methylglutaconic Aciduria, Type Iii
OPA3	NM_025136.4(OPA3):c.470_478del (p.Gln157_Val159del)	deletion	Uncertain significance	558055	rs745544229	19:46056834-46056842	19:45553576-45553584	3MT016	3-Methylglutaconic Aciduria, Type Iii
OPA3	NM_025136.4(OPA3):c.431del (p.Pro144fs)	deletion	Uncertain significance	556964	rs1205708262	19:46056881-46056881	19:45553623-45553623	3MT016	3-Methylglutaconic Aciduria, Type Iii
OPA3	NM_025136.4(OPA3):c.334del (p.Glu112fs)	deletion	Uncertain significance	553042	rs1555732911	19:46056978-46056978	19:45553720-45553720	3MT016	3-Methylglutaconic Aciduria, Type Iii
OPA3	NM_025136.4(OPA3):c.331_333del (p.Lys111del)	deletion	Uncertain significance	552710	rs1353357190	19:46056979-46056981	19:45553721-45553723	3MT016	3-Methylglutaconic Aciduria, Type Iii
OPA3	NM_025136.4(OPA3):c.142+5G>C	SNV	Uncertain significance	553096	rs1250409781	19:46087876-46087876	19:45584618-45584618	3MT016	3-Methylglutaconic Aciduria, Type Iii
OPA3	NM_001017989.3(OPA3):c.542A>G (p.Ter181Trp)	SNV	Uncertain significance	557243	rs375580763	19:46032315-46032315	19:45529057-45529057	3MT016	3-Methylglutaconic Aciduria, Type Iii
OPA3	NM_025136.4(OPA3):c.*5045C>T	SNV	Uncertain significance	893665		19:46051727-46051727	19:45548469-45548469	3MT016	3-Methylglutaconic Aciduria, Type Iii
OPA3	NM_025136.4(OPA3):c.*5013A>G	SNV	Uncertain significance	893666		19:46051759-46051759	19:45548501-45548501	3MT016	3-Methylglutaconic Aciduria, Type Iii
OPA3	NM_025136.4(OPA3):c.*4975C>T	SNV	Uncertain significance	893667		19:46051797-46051797	19:45548539-45548539	3MT016	3-Methylglutaconic Aciduria, Type Iii
OPA3	NM_025136.4(OPA3):c.*4846A>T	SNV	Uncertain significance	894340		19:46051926-46051926	19:45548668-45548668	3MT016	3-Methylglutaconic Aciduria, Type Iii
OPA3	NM_025136.4(OPA3):c.*4773A>G	SNV	Uncertain significance	894341		19:46051999-46051999	19:45548741-45548741	3MT016	3-Methylglutaconic Aciduria, Type Iii
OPA3	NM_025136.4(OPA3):c.*4771C>G	SNV	Uncertain significance	894342		19:46052001-46052001	19:45548743-45548743	3MT016	3-Methylglutaconic Aciduria, Type Iii
OPA3	NM_025136.4(OPA3):c.*4763C>A	SNV	Uncertain significance	892895		19:46052009-46052009	19:45548751-45548751	3MT016	3-Methylglutaconic Aciduria, Type Iii
OPA3	NM_025136.4(OPA3):c.*4618G>A	SNV	Uncertain significance	892896		19:46052154-46052154	19:45548896-45548896	3MT016	3-Methylglutaconic Aciduria, Type Iii
OPA3	NM_025136.4(OPA3):c.*4372G>A	SNV	Uncertain significance	893975		19:46052400-46052400	19:45549142-45549142	3MT016	3-Methylglutaconic Aciduria, Type Iii
OPA3	NM_025136.4(OPA3):c.*4241C>T	SNV	Uncertain significance	894373		19:46052531-46052531	19:45549273-45549273	3MT016	3-Methylglutaconic Aciduria, Type Iii
OPA3	NM_025136.4(OPA3):c.*4233G>A	SNV	Uncertain significance	894374		19:46052539-46052539	19:45549281-45549281	3MT016	3-Methylglutaconic Aciduria, Type Iii
OPA3	NM_025136.4(OPA3):c.*3804G>A	SNV	Uncertain significance	893165		19:46052968-46052968	19:45549710-45549710	3MT016	3-Methylglutaconic Aciduria, Type Iii
OPA3	NM_025136.4(OPA3):c.*3754C>T	SNV	Uncertain significance	893166		19:46053018-46053018	19:45549760-45549760	3MT016	3-Methylglutaconic Aciduria, Type Iii
OPA3	NM_025136.4(OPA3):c.*3669G>T	SNV	Uncertain significance	894009		19:46053103-46053103	19:45549845-45549845	3MT016	3-Methylglutaconic Aciduria, Type Iii
OPA3	NM_025136.4(OPA3):c.*3644C>T	SNV	Uncertain significance	894010		19:46053128-46053128	19:45549870-45549870	3MT016	3-Methylglutaconic Aciduria, Type Iii
OPA3	NM_025136.4(OPA3):c.*3570C>T	SNV	Uncertain significance	894011		19:46053202-46053202	19:45549944-45549944	3MT016	3-Methylglutaconic Aciduria, Type Iii
OPA3	NM_025136.4(OPA3):c.*3472G>A	SNV	Uncertain significance	894415		19:46053300-46053300	19:45550042-45550042	3MT016	3-Methylglutaconic Aciduria, Type Iii
OPA3	NM_025136.4(OPA3):c.*6766C>T	SNV	Uncertain significance	893563		19:46050006-46050006	19:45546748-45546748	3MT016	3-Methylglutaconic Aciduria, Type Iii
OPA3	NM_025136.4(OPA3):c.*6698G>T	SNV	Uncertain significance	893856		19:46050074-46050074	19:45546816-45546816	3MT016	3-Methylglutaconic Aciduria, Type Iii
OPA3	NM_025136.4(OPA3):c.*7183G>A	SNV	Uncertain significance	894743		19:46049589-46049589	19:45546331-45546331	3MT016	3-Methylglutaconic Aciduria, Type Iii
OPA3	NM_025136.4(OPA3):c.*7072A>T	SNV	Uncertain significance	894744		19:46049700-46049700	19:45546442-45546442	3MT016	3-Methylglutaconic Aciduria, Type Iii
OPA3	NM_001017989.3(OPA3):c.464_467dup (p.Gln157fs)	duplication	Uncertain significance	659433		19:46032389-46032390	19:45529131-45529132	3MT016	3-Methylglutaconic Aciduria, Type Iii
OPA3	NM_025136.4(OPA3):c.305_322dup (p.Gln108_Arg109insArgArgHisGlnAlaGln)	duplication	Uncertain significance	656181		19:46056989-46056990	19:45553731-45553732	3MT016	3-Methylglutaconic Aciduria, Type Iii
OPA3	NM_025136.4(OPA3):c.*1693C>T	SNV	Uncertain significance	894124		19:46055079-46055079	19:45551821-45551821	3MT016	3-Methylglutaconic Aciduria, Type Iii
OPA3	NM_025136.4(OPA3):c.*1614C>T	SNV	Uncertain significance	894517		19:46055158-46055158	19:45551900-45551900	3MT016	3-Methylglutaconic Aciduria, Type Iii
OPA3	NM_025136.4(OPA3):c.*1496C>T	SNV	Uncertain significance	894518		19:46055276-46055276	19:45552018-45552018	3MT016	3-Methylglutaconic Aciduria, Type Iii
OPA3	NM_025136.4(OPA3):c.*1462C>T	SNV	Uncertain significance	893096		19:46055310-46055310	19:45552052-45552052	3MT016	3-Methylglutaconic Aciduria, Type Iii
OPA3	NM_025136.4(OPA3):c.*1214G>A	SNV	Uncertain significance	893303		19:46055558-46055558	19:45552300-45552300	3MT016	3-Methylglutaconic Aciduria, Type Iii
OPA3	NM_025136.4(OPA3):c.*1193A>G	SNV	Uncertain significance	893304		19:46055579-46055579	19:45552321-45552321	3MT016	3-Methylglutaconic Aciduria, Type Iii
OPA3	NM_025136.4(OPA3):c.*1070C>T	SNV	Uncertain significance	894147		19:46055702-46055702	19:45552444-45552444	3MT016	3-Methylglutaconic Aciduria, Type Iii
OPA3	NM_025136.4(OPA3):c.*1063G>A	SNV	Uncertain significance	894551		19:46055709-46055709	19:45552451-45552451	3MT016	3-Methylglutaconic Aciduria, Type Iii
OPA3	NM_025136.4(OPA3):c.*2964T>C	SNV	Uncertain significance	894445		19:46053808-46053808	19:45550550-45550550	3MT016	3-Methylglutaconic Aciduria, Type Iii
OPA3	NM_025136.4(OPA3):c.*2859A>T	SNV	Uncertain significance	893014		19:46053913-46053913	19:45550655-45550655	3MT016	3-Methylglutaconic Aciduria, Type Iii
OPA3	NM_025136.4(OPA3):c.*2726G>C	SNV	Uncertain significance	893015		19:46054046-46054046	19:45550788-45550788	3MT016	3-Methylglutaconic Aciduria, Type Iii
OPA3	NM_025136.4(OPA3):c.*2662G>A	SNV	Uncertain significance	893236		19:46054110-46054110	19:45550852-45550852	3MT016	3-Methylglutaconic Aciduria, Type Iii
OPA3	NM_025136.4(OPA3):c.*2620C>A	SNV	Uncertain significance	893237		19:46054152-46054152	19:45550894-45550894	3MT016	3-Methylglutaconic Aciduria, Type Iii
OPA3	NM_025136.4(OPA3):c.*2198C>T	SNV	Uncertain significance	894478		19:46054574-46054574	19:45551316-45551316	3MT016	3-Methylglutaconic Aciduria, Type Iii
OPA3	NM_025136.4(OPA3):c.*2188G>A	SNV	Uncertain significance	894479		19:46054584-46054584	19:45551326-45551326	3MT016	3-Methylglutaconic Aciduria, Type Iii
OPA3	NM_025136.4(OPA3):c.*2041C>G	SNV	Uncertain significance	893055		19:46054731-46054731	19:45551473-45551473	3MT016	3-Methylglutaconic Aciduria, Type Iii
OPA3	NM_025136.4(OPA3):c.*3358C>G	SNV	Uncertain significance	892973		19:46053414-46053414	19:45550156-45550156	3MT016	3-Methylglutaconic Aciduria, Type Iii
OPA3	NM_025136.4(OPA3):c.*3350T>G	SNV	Uncertain significance	893195		19:46053422-46053422	19:45550164-45550164	3MT016	3-Methylglutaconic Aciduria, Type Iii
OPA3	NM_025136.4(OPA3):c.*3295C>G	SNV	Uncertain significance	893196		19:46053477-46053477	19:45550219-45550219	3MT016	3-Methylglutaconic Aciduria, Type Iii
OPA3	NM_025136.4(OPA3):c.*3245C>T	SNV	Uncertain significance	893197		19:46053527-46053527	19:45550269-45550269	3MT016	3-Methylglutaconic Aciduria, Type Iii
OPA3	NM_025136.4(OPA3):c.*3156G>T	SNV	Uncertain significance	894044		19:46053616-46053616	19:45550358-45550358	3MT016	3-Methylglutaconic Aciduria, Type Iii
OPA3	NM_025136.4(OPA3):c.*5510G>A	SNV	Uncertain significance	894308		19:46051262-46051262	19:45548004-45548004	3MT016	3-Methylglutaconic Aciduria, Type Iii
OPA3	NM_025136.4(OPA3):c.*6046G>A	SNV	Uncertain significance	893886		19:46050726-46050726	19:45547468-45547468	3MT016	3-Methylglutaconic Aciduria, Type Iii
OPA3	NM_025136.4(OPA3):c.*5730C>T	SNV	Uncertain significance	893630		19:46051042-46051042	19:45547784-45547784	3MT016	3-Methylglutaconic Aciduria, Type Iii
OPA3	NM_025136.4(OPA3):c.*5660A>G	SNV	Uncertain significance	893916		19:46051112-46051112	19:45547854-45547854	3MT016	3-Methylglutaconic Aciduria, Type Iii
OPA3	NM_025136.4(OPA3):c.*5644A>G	SNV	Uncertain significance	893917		19:46051128-46051128	19:45547870-45547870	3MT016	3-Methylglutaconic Aciduria, Type Iii
OPA3	NM_025136.4(OPA3):c.*5570C>T	SNV	Uncertain significance	893918		19:46051202-46051202	19:45547944-45547944	3MT016	3-Methylglutaconic Aciduria, Type Iii
OPA3	NM_025136.4(OPA3):c.*6361G>A	SNV	Uncertain significance	892795		19:46050411-46050411	19:45547153-45547153	3MT016	3-Methylglutaconic Aciduria, Type Iii
OPA3	NM_025136.4(OPA3):c.*6124C>T	SNV	Uncertain significance	893884		19:46050648-46050648	19:45547390-45547390	3MT016	3-Methylglutaconic Aciduria, Type Iii
OPA3	NM_025136.4(OPA3):c.*5774G>C	SNV	Uncertain significance	329581	rs886054510	19:46050998-46050998	19:45547740-45547740	3MT016	3-Methylglutaconic Aciduria, Type Iii
OPA3	NM_025136.4(OPA3):c.*5496C>T	SNV	Uncertain significance	329586	rs886054511	19:46051276-46051276	19:45548018-45548018	3MT016	3-Methylglutaconic Aciduria, Type Iii
OPA3	NM_025136.4(OPA3):c.*6674T>C	SNV	Uncertain significance	329560	rs534603782	19:46050098-46050098	19:45546840-45546840	3MT016	3-Methylglutaconic Aciduria, Type Iii
OPA3	NM_025136.4(OPA3):c.*3496C>G	SNV	Uncertain significance	329623	rs749084024	19:46053276-46053276	19:45550018-45550018	3MT016	3-Methylglutaconic Aciduria, Type Iii
OPA3	NM_025136.4(OPA3):c.*4853T>A	SNV	Uncertain significance	329595	rs886054516	19:46051919-46051919	19:45548661-45548661	3MT016	3-Methylglutaconic Aciduria, Type Iii
OPA3	NM_025136.4(OPA3):c.*2896G>A	SNV	Uncertain significance	329633	rs190488484	19:46053876-46053876	19:45550618-45550618	3MT016	3-Methylglutaconic Aciduria, Type Iii
OPA3	NM_025136.4(OPA3):c.123C>G (p.Ile41Met)	SNV	Uncertain significance	894212		19:46087900-46087900	19:45584642-45584642	3MT016	3-Methylglutaconic Aciduria, Type Iii
OPA3	NM_025136.4(OPA3):c.94C>A (p.Arg32Ser)	SNV	Uncertain significance	894615		19:46087929-46087929	19:45584671-45584671	3MT016	3-Methylglutaconic Aciduria, Type Iii
OPA3	NM_025136.4(OPA3):c.*690G>T	SNV	Uncertain significance	893346		19:46056082-46056082	19:45552824-45552824	3MT016	3-Methylglutaconic Aciduria, Type Iii
OPA3	NM_025136.4(OPA3):c.*1018A>G	SNV	Uncertain significance	894553		19:46055754-46055754	19:45552496-45552496	3MT016	3-Methylglutaconic Aciduria, Type Iii
OPA3	NM_025136.4(OPA3):c.*964G>A	SNV	Uncertain significance	894554		19:46055808-46055808	19:45552550-45552550	3MT016	3-Methylglutaconic Aciduria, Type Iii
OPA3	NM_025136.4(OPA3):c.*761C>T	SNV	Uncertain significance	893127		19:46056011-46056011	19:45552753-45552753	3MT016	3-Methylglutaconic Aciduria, Type Iii
OPA3	NM_025136.4(OPA3):c.*742A>T	SNV	Uncertain significance	893128		19:46056030-46056030	19:45552772-45552772	3MT016	3-Methylglutaconic Aciduria, Type Iii
OPA3	NM_025136.4(OPA3):c.*2089T>C	SNV	Uncertain significance	329645	rs886054529	19:46054683-46054683	19:45551425-45551425	3MT016	3-Methylglutaconic Aciduria, Type Iii
OPA3	NM_025136.4(OPA3):c.*1863T>G	SNV	Uncertain significance	329648	rs769185702	19:46054909-46054909	19:45551651-45551651	3MT016	3-Methylglutaconic Aciduria, Type Iii
OPA3	NM_025136.4(OPA3):c.*2714C>T	SNV	Uncertain significance	329634	rs781539538	19:46054058-46054058	19:45550800-45550800	3MT016	3-Methylglutaconic Aciduria, Type Iii
OPA3	NM_025136.4(OPA3):c.*2702G>T	SNV	Uncertain significance	329635	rs886054526	19:46054070-46054070	19:45550812-45550812	3MT016	3-Methylglutaconic Aciduria, Type Iii
OPA3	NM_025136.4(OPA3):c.*3278C>T	SNV	Uncertain significance	329627	rs770317628	19:46053494-46053494	19:45550236-45550236	3MT016	3-Methylglutaconic Aciduria, Type Iii
OPA3	NM_025136.4(OPA3):c.*4712del	deletion	Uncertain significance	329601	rs886054518	19:46052060-46052060	19:45548802-45548802	3MT016	3-Methylglutaconic Aciduria, Type Iii
OPA3	NM_025136.4(OPA3):c.*4585C>T	SNV	Uncertain significance	329604	rs886054520	19:46052187-46052187	19:45548929-45548929	3MT016	3-Methylglutaconic Aciduria, Type Iii
OPA3	NM_025136.4(OPA3):c.*4026dup	duplication	Uncertain significance	329611	rs879119658	19:46052745-46052746	19:45549487-45549488	3MT016	3-Methylglutaconic Aciduria, Type Iii
OPA3	NM_025136.4(OPA3):c.*3891C>T	SNV	Uncertain significance	329614	rs752997579	19:46052881-46052881	19:45549623-45549623	3MT016	3-Methylglutaconic Aciduria, Type Iii
OPA3	NM_025136.4(OPA3):c.*1799A>G	SNV	Uncertain significance	329651	rs886054530	19:46054973-46054973	19:45551715-45551715	3MT016	3-Methylglutaconic Aciduria, Type Iii
OPA1	NM_015560.2(OPA1):c.1712G>A (p.Arg571His)	SNV	Uncertain significance	167405	rs140606054	3:193365865-193365865	3:193648076-193648076	3MT016	3-Methylglutaconic Aciduria, Type Iii
OPA3	NM_025136.4(OPA3):c.*6072A>G	SNV	Uncertain significance	329573	rs576104602	19:46050700-46050700	19:45547442-45547442	3MT016	3-Methylglutaconic Aciduria, Type Iii
OPA3	NM_025136.4(OPA3):c.*5873C>T	SNV	Uncertain significance	329578	rs886054509	19:46050899-46050899	19:45547641-45547641	3MT016	3-Methylglutaconic Aciduria, Type Iii
OPA3	NM_025136.4(OPA3):c.*5774G>T	SNV	Uncertain significance	329580	rs886054510	19:46050998-46050998	19:45547740-45547740	3MT016	3-Methylglutaconic Aciduria, Type Iii
OPA3	NM_025136.4(OPA3):c.*5597C>T	SNV	Uncertain significance	329583	rs560019290	19:46051175-46051175	19:45547917-45547917	3MT016	3-Methylglutaconic Aciduria, Type Iii
OPA3	NM_025136.4(OPA3):c.*5357G>A	SNV	Uncertain significance	329587	rs549141863	19:46051415-46051415	19:45548157-45548157	3MT016	3-Methylglutaconic Aciduria, Type Iii
OPA3	NM_025136.4(OPA3):c.*4919_*4921del	deletion	Uncertain significance	329592	rs886054514	19:46051851-46051853	19:45548593-45548595	3MT016	3-Methylglutaconic Aciduria, Type Iii
OPA3	NM_025136.4(OPA3):c.*6570G>C	SNV	Uncertain significance	329561	rs773109015	19:46050202-46050202	19:45546944-45546944	3MT016	3-Methylglutaconic Aciduria, Type Iii
OPA3	NM_025136.4(OPA3):c.*5258A>G	SNV	Uncertain significance	329588	rs886054512	19:46051514-46051514	19:45548256-45548256	3MT016	3-Methylglutaconic Aciduria, Type Iii
OPA3	NM_025136.4(OPA3):c.*4969C>G	SNV	Uncertain significance	329589	rs886054513	19:46051803-46051803	19:45548545-45548545	3MT016	3-Methylglutaconic Aciduria, Type Iii
OPA3	NM_025136.4(OPA3):c.*4862_*4865del	deletion	Uncertain significance	329593	rs886054515	19:46051907-46051910	19:45548649-45548652	3MT016	3-Methylglutaconic Aciduria, Type Iii
OPA3	NM_025136.4(OPA3):c.*5739C>T	SNV	Uncertain significance	329582	rs375835737	19:46051033-46051033	19:45547775-45547775	3MT016	3-Methylglutaconic Aciduria, Type Iii
OPA3	NM_025136.4(OPA3):c.*6902G>A	SNV	Uncertain significance	329555	rs528812143	19:46049870-46049870	19:45546612-45546612	3MT016	3-Methylglutaconic Aciduria, Type Iii
OPA3	NM_025136.4(OPA3):c.*6773G>T	SNV	Uncertain significance	329557	rs886054504	19:46049999-46049999	19:45546741-45546741	3MT016	3-Methylglutaconic Aciduria, Type Iii
OPA3	NM_025136.4(OPA3):c.*6461C>T	SNV	Uncertain significance	329562	rs886054505	19:46050311-46050311	19:45547053-45547053	3MT016	3-Methylglutaconic Aciduria, Type Iii
OPA3	NM_025136.4(OPA3):c.*6436_*6437insG	insertion	Uncertain significance	329564	rs886054506	19:46050335-46050336	19:45547077-45547078	3MT016	3-Methylglutaconic Aciduria, Type Iii
OPA3	NM_025136.4(OPA3):c.*1478A>G	SNV	Uncertain significance	329654	rs886054531	19:46055294-46055294	19:45552036-45552036	3MT016	3-Methylglutaconic Aciduria, Type Iii
OPA3	NM_025136.4(OPA3):c.*322A>G	SNV	Uncertain significance	329679	rs886054539	19:46056450-46056450	19:45553192-45553192	3MT016	3-Methylglutaconic Aciduria, Type Iii
OPA3	NM_025136.4(OPA3):c.*302C>T	SNV	Uncertain significance	329680	rs886054540	19:46056470-46056470	19:45553212-45553212	3MT016	3-Methylglutaconic Aciduria, Type Iii
OPA3	NM_025136.4(OPA3):c.*1076A>G	SNV	Uncertain significance	329663	rs886054533	19:46055696-46055696	19:45552438-45552438	3MT016	3-Methylglutaconic Aciduria, Type Iii
OPA3	NM_025136.4(OPA3):c.*986dup	duplication	Uncertain significance	329664	rs377547137	19:46055785-46055786	19:45552527-45552528	3MT016	3-Methylglutaconic Aciduria, Type Iii
OPA3	NM_025136.4(OPA3):c.*713C>G	SNV	Uncertain significance	329668	rs143735864	19:46056059-46056059	19:45552801-45552801	3MT016	3-Methylglutaconic Aciduria, Type Iii
OPA3	NM_025136.4(OPA3):c.*649C>T	SNV	Uncertain significance	329670	rs886054537	19:46056123-46056123	19:45552865-45552865	3MT016	3-Methylglutaconic Aciduria, Type Iii
OPA3	NM_025136.4(OPA3):c.*4696_*4699ATAA[9]	short repeat	Uncertain significance	329599	rs58537694	19:46052048-46052049	19:45548790-45548791	3MT016	3-Methylglutaconic Aciduria, Type Iii
OPA3	NM_025136.4(OPA3):c.*4586G>A	SNV	Uncertain significance	329603	rs886054519	19:46052186-46052186	19:45548928-45548928	3MT016	3-Methylglutaconic Aciduria, Type Iii
OPA3	NM_025136.4(OPA3):c.*4521G>A	SNV	Uncertain significance	329605	rs886054521	19:46052251-46052251	19:45548993-45548993	3MT016	3-Methylglutaconic Aciduria, Type Iii
OPA3	NM_025136.4(OPA3):c.*4419C>T	SNV	Uncertain significance	329608	rs886054523	19:46052353-46052353	19:45549095-45549095	3MT016	3-Methylglutaconic Aciduria, Type Iii
OPA3	NM_025136.4(OPA3):c.*3845C>T	SNV	Uncertain significance	329618	rs886054525	19:46052927-46052927	19:45549669-45549669	3MT016	3-Methylglutaconic Aciduria, Type Iii
OPA3	NM_025136.4(OPA3):c.*3755G>A	SNV	Uncertain significance	329619	rs555830952	19:46053017-46053017	19:45549759-45549759	3MT016	3-Methylglutaconic Aciduria, Type Iii
OPA3	NM_025136.4(OPA3):c.*3581C>T	SNV	Uncertain significance	329621	rs576070088	19:46053191-46053191	19:45549933-45549933	3MT016	3-Methylglutaconic Aciduria, Type Iii
OPA3	NM_025136.4(OPA3):c.*2545G>A	SNV	Uncertain significance	329638	rs886054528	19:46054227-46054227	19:45550969-45550969	3MT016	3-Methylglutaconic Aciduria, Type Iii
OPA3	NM_025136.4(OPA3):c.*2490C>T	SNV	Uncertain significance	329640	rs11671670	19:46054282-46054282	19:45551024-45551024	3MT016	3-Methylglutaconic Aciduria, Type Iii
OPA3	NM_025136.4(OPA3):c.*1213C>T	SNV	Uncertain significance	329660	rs539298843	19:46055559-46055559	19:45552301-45552301	3MT016	3-Methylglutaconic Aciduria, Type Iii
OPA3	NM_025136.4(OPA3):c.*677C>T	SNV	Uncertain significance	329669	rs560749495	19:46056095-46056095	19:45552837-45552837	3MT016	3-Methylglutaconic Aciduria, Type Iii
OPA3	NM_025136.4(OPA3):c.*324_*325GT[1]	short repeat	Uncertain significance	329678	rs571672143	19:46056445-46056446	19:45553187-45553188	3MT016	3-Methylglutaconic Aciduria, Type Iii
OPA3	NM_025136.3(OPA3):c.-47_-40delGCCCCGCC	deletion	Uncertain significance	329686	rs886054542	19:46088062-46088069	19:45584804-45584811	3MT016	3-Methylglutaconic Aciduria, Type Iii
OPA3	NM_025136.3(OPA3):c.-96A>G	SNV	Uncertain significance	329689	rs566870092	19:46088118-46088118	19:45584860-45584860	3MT016	3-Methylglutaconic Aciduria, Type Iii
OPA3	NM_025136.4(OPA3):c.*7096_*7100del	deletion	Uncertain significance	329552	rs565521231	19:46049672-46049676	19:45546414-45546418	3MT016	3-Methylglutaconic Aciduria, Type Iii
OPA3	NM_025136.4(OPA3):c.*821A>T	SNV	Uncertain significance	329667	rs886054536	19:46055951-46055951	19:45552693-45552693	3MT016	3-Methylglutaconic Aciduria, Type Iii
OPA3	NM_025136.4(OPA3):c.*4026del	deletion	Uncertain significance	329612	rs879119658	19:46052746-46052746	19:45549488-45549488	3MT016	3-Methylglutaconic Aciduria, Type Iii
OPA3	NM_025136.4(OPA3):c.*2590G>T	SNV	Uncertain significance	329637	rs886054527	19:46054182-46054182	19:45550924-45550924	3MT016	3-Methylglutaconic Aciduria, Type Iii
OPA3	NM_025136.4(OPA3):c.*1091C>G	SNV	Uncertain significance	329662	rs557691359	19:46055681-46055681	19:45552423-45552423	3MT016	3-Methylglutaconic Aciduria, Type Iii
OPA3	NM_025136.4(OPA3):c.*922G>T	SNV	Uncertain significance	329666	rs886054535	19:46055850-46055850	19:45552592-45552592	3MT016	3-Methylglutaconic Aciduria, Type Iii
OPA3	NM_025136.4(OPA3):c.*4696_*4699ATAA[6]	short repeat	Uncertain significance	329600	rs58537694	19:46052049-46052052	19:45548791-45548794	3MT016	3-Methylglutaconic Aciduria, Type Iii
OPA3	NM_025136.4(OPA3):c.*4464G>T	SNV	Uncertain significance	329606	rs886054522	19:46052308-46052308	19:45549050-45549050	3MT016	3-Methylglutaconic Aciduria, Type Iii
OPA3	NM_025136.4(OPA3):c.*6125G>A	SNV	Uncertain significance	329571	rs780617440	19:46050647-46050647	19:45547389-45547389	3MT016	3-Methylglutaconic Aciduria, Type Iii
OPA3	NM_025136.4(OPA3):c.*5888C>T	SNV	Uncertain significance	329577	rs886054508	19:46050884-46050884	19:45547626-45547626	3MT016	3-Methylglutaconic Aciduria, Type Iii
OPA3	NM_025136.4(OPA3):c.*6278G>A	SNV	Uncertain significance	329568	rs886054507	19:46050494-46050494	19:45547236-45547236	3MT016	3-Methylglutaconic Aciduria, Type Iii
OPA3	NM_025136.4(OPA3):c.*50_*52del	deletion	Uncertain significance	329684	rs886054541	19:46056720-46056722	19:45553462-45553464	3MT016	3-Methylglutaconic Aciduria, Type Iii
OPA3	NM_025136.4(OPA3):c.444C>T (p.Ala148=)	SNV	Uncertain significance	329685	rs759536853	19:46056868-46056868	19:45553610-45553610	3MT016	3-Methylglutaconic Aciduria, Type Iii
OPA3	NM_025136.4(OPA3):c.*545G>T	SNV	Uncertain significance	329673	rs886054538	19:46056227-46056227	19:45552969-45552969	3MT016	3-Methylglutaconic Aciduria, Type Iii
OPA3	NM_025136.4(OPA3):c.*420A>G	SNV	Uncertain significance	329675	rs868102539	19:46056352-46056352	19:45553094-45553094	3MT016	3-Methylglutaconic Aciduria, Type Iii
OPA3	NM_025136.4(OPA3):c.*1254A>C	SNV	Uncertain significance	329658	rs886054532	19:46055518-46055518	19:45552260-45552260	3MT016	3-Methylglutaconic Aciduria, Type Iii
OPA3	NM_001017989.3(OPA3):c.143-16812G>A	SNV	Uncertain significance	369267	rs192699227	19:46049526-46049526	19:45546268-45546268	3MT016	3-Methylglutaconic Aciduria, Type Iii
COX1	NC_012920.1:m.7373A>G	SNV	Uncertain significance	370048	rs1057516060	MT:7373-7373	MT:7373-7373	3MT016	3-Methylglutaconic Aciduria, Type Iii
OPA3	NM_025136.4(OPA3):c.*2696C>G	SNV	Likely benign	329636	rs148705681	19:46054076-46054076	19:45550818-45550818	3MT016	3-Methylglutaconic Aciduria, Type Iii
OPA3	NM_025136.4(OPA3):c.*6104_*6105del	deletion	Likely benign	329572	rs142661638	19:46050667-46050668	19:45547409-45547410	3MT016	3-Methylglutaconic Aciduria, Type Iii
OPA3	NM_025136.4(OPA3):c.*2143_*2144del	deletion	Likely benign	329643	rs532263532	19:46054628-46054629	19:45551370-45551371	3MT016	3-Methylglutaconic Aciduria, Type Iii
OPA3	NM_025136.4(OPA3):c.*3343_*3347TCTTT[2]	short repeat	Likely benign	329626	rs373580645	19:46053415-46053419	19:45550157-45550161	3MT016	3-Methylglutaconic Aciduria, Type Iii
OPA3	NM_025136.4(OPA3):c.252G>A (p.Leu84=)	SNV	Likely benign	726615		19:46057060-46057060	19:45553802-45553802	3MT016	3-Methylglutaconic Aciduria, Type Iii
OPA3	NM_025136.4(OPA3):c.405G>A (p.Ala135=)	SNV	Likely benign	766391		19:46056907-46056907	19:45553649-45553649	3MT016	3-Methylglutaconic Aciduria, Type Iii
OPA3	NM_025136.4(OPA3):c.249G>C (p.Leu83=)	SNV	Likely benign	760690		19:46057063-46057063	19:45553805-45553805	3MT016	3-Methylglutaconic Aciduria, Type Iii
OPA3	NM_025136.4(OPA3):c.213G>A (p.Leu71=)	SNV	Likely benign	763629		19:46057099-46057099	19:45553841-45553841	3MT016	3-Methylglutaconic Aciduria, Type Iii
OPA3	NM_025136.4(OPA3):c.39C>T (p.Tyr13=)	SNV	Likely benign	757675		19:46087984-46087984	19:45584726-45584726	3MT016	3-Methylglutaconic Aciduria, Type Iii
OPA3	NM_025136.4(OPA3):c.429G>A (p.Ala143=)	SNV	Likely benign	796076		19:46056883-46056883	19:45553625-45553625	3MT016	3-Methylglutaconic Aciduria, Type Iii
OPA3	NM_025136.4(OPA3):c.237G>C (p.Leu79=)	SNV	Likely benign	792786		19:46057075-46057075	19:45553817-45553817	3MT016	3-Methylglutaconic Aciduria, Type Iii
OPA3	NM_025136.4(OPA3):c.120T>C (p.Tyr40=)	SNV	Likely benign	794268		19:46087903-46087903	19:45584645-45584645	3MT016	3-Methylglutaconic Aciduria, Type Iii
OPA3	NM_025136.4(OPA3):c.367C>A (p.Arg123=)	SNV	Likely benign	462147	rs1022155897	19:46056945-46056945	19:45553687-45553687	3MT016	3-Methylglutaconic Aciduria, Type Iii
OPA3	NM_025136.4(OPA3):c.*3222C>T	SNV	Benign/Likely benign	329628	rs73568980	19:46053550-46053550	19:45550292-45550292	3MT016	3-Methylglutaconic Aciduria, Type Iii
OPA3	NM_025136.4(OPA3):c.412G>A (p.Ala138Thr)	SNV	Benign/Likely benign	280981	rs201574732	19:46056900-46056900	19:45553642-45553642	3MT016	3-Methylglutaconic Aciduria, Type Iii
OPA3	NM_025136.4(OPA3):c.-38A>G	SNV	Benign/Likely benign	138572	rs45527139	19:46088060-46088060	19:45584802-45584802	3MT016	3-Methylglutaconic Aciduria, Type Iii
OPA3	NM_025136.4(OPA3):c.*1855T>C	SNV	Benign/Likely benign	329649	rs146599259	19:46054917-46054917	19:45551659-45551659	3MT016	3-Methylglutaconic Aciduria, Type Iii
OPA3	NM_025136.4(OPA3):c.*4794C>T	SNV	Benign/Likely benign	329597	rs114917731	19:46051978-46051978	19:45548720-45548720	3MT016	3-Methylglutaconic Aciduria, Type Iii
OPA3	NM_025136.4(OPA3):c.*6394G>A	SNV	Benign/Likely benign	329565	rs151030695	19:46050378-46050378	19:45547120-45547120	3MT016	3-Methylglutaconic Aciduria, Type Iii
OPA3	NM_025136.4(OPA3):c.*6294A>C	SNV	Benign/Likely benign	329566	rs114655581	19:46050478-46050478	19:45547220-45547220	3MT016	3-Methylglutaconic Aciduria, Type Iii
OPA3	NM_025136.4(OPA3):c.*7085A>G	SNV	Benign/Likely benign	329553	rs67373144	19:46049687-46049687	19:45546429-45546429	3MT016	3-Methylglutaconic Aciduria, Type Iii
OPA3	NM_025136.4(OPA3):c.*1340C>T	SNV	Benign/Likely benign	329656	rs12104391	19:46055432-46055432	19:45552174-45552174	3MT016	3-Methylglutaconic Aciduria, Type Iii
OPA3	NM_025136.4(OPA3):c.*5905G>A	SNV	Benign/Likely benign	329576	rs116705343	19:46050867-46050867	19:45547609-45547609	3MT016	3-Methylglutaconic Aciduria, Type Iii
OPA3	NM_025136.4(OPA3):c.*2469G>A	SNV	Benign/Likely benign	329642	rs115566341	19:46054303-46054303	19:45551045-45551045	3MT016	3-Methylglutaconic Aciduria, Type Iii
OPA3	NM_025136.4(OPA3):c.*1760C>T	SNV	Benign/Likely benign	329652	rs75401979	19:46055012-46055012	19:45551754-45551754	3MT016	3-Methylglutaconic Aciduria, Type Iii
OPA3	NM_025136.4(OPA3):c.*362T>C	SNV	Benign/Likely benign	329677	rs73942919	19:46056410-46056410	19:45553152-45553152	3MT016	3-Methylglutaconic Aciduria, Type Iii
OPA3	NM_025136.4(OPA3):c.537A>G (p.Lys179=)	SNV	Benign/Likely benign	386291	rs140105522	19:46056775-46056775	19:45553517-45553517	3MT016	3-Methylglutaconic Aciduria, Type Iii
OPA3	NM_025136.3(OPA3):c.-75G>A	SNV	Benign	329687	rs45598532	19:46088097-46088097	19:45584839-45584839	3MT016	3-Methylglutaconic Aciduria, Type Iii
OPA3	NM_025136.3(OPA3):c.-86G>A	SNV	Benign	329688	rs73570932	19:46088108-46088108	19:45584850-45584850	3MT016	3-Methylglutaconic Aciduria, Type Iii
OPA3	NM_025136.4(OPA3):c.*272G>A	SNV	Benign	329681	rs7246349	19:46056500-46056500	19:45553242-45553242	3MT016	3-Methylglutaconic Aciduria, Type Iii
OPA3	NM_025136.4(OPA3):c.*7015G>A	SNV	Benign	329554	rs112948303	19:46049757-46049757	19:45546499-45546499	3MT016	3-Methylglutaconic Aciduria, Type Iii
OPA3	NM_025136.4(OPA3):c.*6275T>C	SNV	Benign	329569	rs74689727	19:46050497-46050497	19:45547239-45547239	3MT016	3-Methylglutaconic Aciduria, Type Iii
OPA3	NM_025136.4(OPA3):c.*5525C>T	SNV	Benign	329584	rs117230006	19:46051247-46051247	19:45547989-45547989	3MT016	3-Methylglutaconic Aciduria, Type Iii
OPA3	NM_025136.4(OPA3):c.*1387C>T	SNV	Benign	329655	rs73568986	19:46055385-46055385	19:45552127-45552127	3MT016	3-Methylglutaconic Aciduria, Type Iii
OPA3	NM_025136.4(OPA3):c.*577T>C	SNV	Benign	329672	rs112654759	19:46056195-46056195	19:45552937-45552937	3MT016	3-Methylglutaconic Aciduria, Type Iii
OPA3	NM_025136.4(OPA3):c.*986del	deletion	Benign	329665	rs377547137	19:46055786-46055786	19:45552528-45552528	3MT016	3-Methylglutaconic Aciduria, Type Iii
OPA3	NM_025136.4(OPA3):c.*2485G>A	SNV	Benign	329641	rs8106584	19:46054287-46054287	19:45551029-45551029	3MT016	3-Methylglutaconic Aciduria, Type Iii
OPA3	NM_025136.4(OPA3):c.*3878A>G	SNV	Benign	329616	rs79660166	19:46052894-46052894	19:45549636-45549636	3MT016	3-Methylglutaconic Aciduria, Type Iii
OPA3	NM_025136.4(OPA3):c.*3722G>A	SNV	Benign	329620	rs73568973	19:46053050-46053050	19:45549792-45549792	3MT016	3-Methylglutaconic Aciduria, Type Iii
OPA3	NM_025136.4(OPA3):c.*3212G>A	SNV	Benign	329629	rs79317386	19:46053560-46053560	19:45550302-45550302	3MT016	3-Methylglutaconic Aciduria, Type Iii
OPA3	NM_025136.4(OPA3):c.*5523G>A	SNV	Benign	329585	rs57585727	19:46051249-46051249	19:45547991-45547991	3MT016	3-Methylglutaconic Aciduria, Type Iii
OPA3	NM_025136.4(OPA3):c.*152G>A	SNV	Benign	329682	rs3826861	19:46056620-46056620	19:45553362-45553362	3MT016	3-Methylglutaconic Aciduria, Type Iii
OPA3	NM_025136.4(OPA3):c.*638T>A	SNV	Benign	329671	rs150575877	19:46056134-46056134	19:45552876-45552876	3MT016	3-Methylglutaconic Aciduria, Type Iii
OPA3	NM_025136.4(OPA3):c.*6790T>C	SNV	Benign	329556	rs10422253	19:46049982-46049982	19:45546724-45546724	3MT016	3-Methylglutaconic Aciduria, Type Iii
OPA3	NM_025136.4(OPA3):c.*1294dup	duplication	Benign	329657	rs74313320	19:46055477-46055478	19:45552219-45552220	3MT016	3-Methylglutaconic Aciduria, Type Iii
OPA3	NM_025136.4(OPA3):c.*4850_*4852del	deletion	Benign	329596	rs144752998	19:46051920-46051922	19:45548662-45548664	3MT016	3-Methylglutaconic Aciduria, Type Iii
OPA3	NM_025136.4(OPA3):c.*3531G>T	SNV	Benign	329622	rs112899014	19:46053241-46053241	19:45549983-45549983	3MT016	3-Methylglutaconic Aciduria, Type Iii
OPA3	NM_025136.4(OPA3):c.*3387G>A	SNV	Benign	329624	rs3760844	19:46053385-46053385	19:45550127-45550127	3MT016	3-Methylglutaconic Aciduria, Type Iii
OPA3	NM_025136.4(OPA3):c.*3972C>T	SNV	Benign	329613	rs147972697	19:46052800-46052800	19:45549542-45549542	3MT016	3-Methylglutaconic Aciduria, Type Iii
OPA3	NM_025136.4(OPA3):c.*4318T>C	SNV	Benign	329609	rs4802261	19:46052454-46052454	19:45549196-45549196	3MT016	3-Methylglutaconic Aciduria, Type Iii
OPA3	NM_025136.4(OPA3):c.*4672G>A	SNV	Benign	329602	rs11669246	19:46052100-46052100	19:45548842-45548842	3MT016	3-Methylglutaconic Aciduria, Type Iii
OPA3	NM_025136.4(OPA3):c.231T>C (p.Ala77=)	SNV	Benign	21709	rs3826860	19:46057081-46057081	19:45553823-45553823	3MT016	3-Methylglutaconic Aciduria, Type Iii
OPA3	NM_025136.4(OPA3):c.*6012A>G	SNV	Benign	329574	rs11083772	19:46050760-46050760	19:45547502-45547502	3MT016	3-Methylglutaconic Aciduria, Type Iii
OPA3	NM_025136.4(OPA3):c.*4857A>T	SNV	Benign	329594	rs4803833	19:46051915-46051915	19:45548657-45548657	3MT016	3-Methylglutaconic Aciduria, Type Iii
OPA3	NM_025136.4(OPA3):c.*3111_*3113AGC[3]	short repeat	Benign	329631	rs542311224	19:46053655-46053656	19:45550397-45550398	3MT016	3-Methylglutaconic Aciduria, Type Iii
OPA3	NM_025136.4(OPA3):c.*3038G>A	SNV	Benign	329632	rs73568982	19:46053734-46053734	19:45550476-45550476	3MT016	3-Methylglutaconic Aciduria, Type Iii
OPA3	NM_025136.4(OPA3):c.*1950G>A	SNV	Benign	329647	rs4404183	19:46054822-46054822	19:45551564-45551564	3MT016	3-Methylglutaconic Aciduria, Type Iii
OPA3	NM_025136.4(OPA3):c.*4132_*4136CCCTG[3]	short repeat	Benign	329610	rs68079762	19:46052621-46052625	19:45549363-45549367	3MT016	3-Methylglutaconic Aciduria, Type Iii
OPA3	NM_025136.4(OPA3):c.*3874G>A	SNV	Benign	329617	rs62109650	19:46052898-46052898	19:45549640-45549640	3MT016	3-Methylglutaconic Aciduria, Type Iii
OPA3	NM_025136.4(OPA3):c.55G>A (p.Val19Ile)	SNV	not provided	585025	rs1343690502	19:46087968-46087968	19:45584710-45584710	3MT016	3-Methylglutaconic Aciduria, Type Iii
CP	NM_000096.4(CP):c.2078-74_2241del	deletion	Pathogenic	488149	rs1553759167	3:148903070-148903307	3:149185283-149185520	ACR006	Aceruloplasminemia
CP	NM_000096.4(CP):c.1865-291_2077+352del	deletion	Pathogenic	488148	rs1553759338	3:148903955-148904810	3:149186168-149187023	ACR006	Aceruloplasminemia
CP	NM_000096.4(CP):c.1208+1G>A	SNV	Pathogenic	488150	rs1553762556	3:148923954-148923954	3:149206167-149206167	ACR006	Aceruloplasminemia
CP	NM_000096.4(CP):c.1012T>A (p.Cys338Ser)	SNV	Pathogenic	488147	rs769313989	3:148925174-148925174	3:149207387-149207387	ACR006	Aceruloplasminemia
SETX	NM_015046.7(SETX):c.5306_5307GA[1] (p.Glu1770fs)	short repeat	Pathogenic	448333	rs750959420	9:135187207-135187210	9:132311820-132311823	ACR006	Aceruloplasminemia
CP	NC_000003.12:g.(?_149206148)_(149206359_?)del	deletion	Pathogenic	532021		3:148923935-148924146	3:149206148-149206359	ACR006	Aceruloplasminemia
CP	NM_000096.4(CP):c.1503_1504TG[3] (p.Pro503fs)	short repeat	Pathogenic	532017	rs1553761391	3:148916360-148916361	3:149198573-149198574	ACR006	Aceruloplasminemia
CACNA1A	NM_000068.4(CACNA1A):c.5547-1241_5547-1240del	deletion	Pathogenic	560724	rs1568440440	19:13339581-13339582	19:13228767-13228768	ACR006	Aceruloplasminemia
CP	NC_000003.12:g.(?_149221627)_(149221812_?)del	deletion	Pathogenic	584171		3:148939414-148939599	3:149221627-149221812	ACR006	Aceruloplasminemia
CP	NM_000096.4(CP):c.2702dup (p.Arg902fs)	duplication	Pathogenic	582988	rs1559935542	3:148896377-148896378	3:149178590-149178591	ACR006	Aceruloplasminemia
CP	NM_000096.4(CP):c.2253G>A (p.Trp751Ter)	SNV	Pathogenic	574977	rs1559940237	3:148903058-148903058	3:149185271-149185271	ACR006	Aceruloplasminemia
KIF1C	NM_006612.6(KIF1C):c.1051_1055del (p.Asn351fs)	deletion	Pathogenic	625205		17:4908178-4908182	17:5004883-5004887	ACR006	Aceruloplasminemia
CP	NM_000096.4(CP):c.2498C>G (p.Ser833Ter)	SNV	Pathogenic	645495		3:148899848-148899848	3:149182061-149182061	ACR006	Aceruloplasminemia
CP	NM_000096.4(CP):c.1613del (p.Met538fs)	deletion	Pathogenic	646713		3:148916254-148916254	3:149198467-149198467	ACR006	Aceruloplasminemia
ATM	NM_000051.3(ATM):c.3244_3245insG (p.His1082fs)	insertion	Pathogenic	689374		11:108143539-108143540	11:108272812-108272813	ACR006	Aceruloplasminemia
ATP6	NC_012920.1:m.9032T>C	SNV	Pathogenic	693061		MT:9032-9032	MT:9032-9032	ACR006	Aceruloplasminemia
HARS1	NM_002109.6(HARS1):c.1393A>C (p.Ile465Leu)	SNV	Pathogenic	804288		5:140054329-140054329	5:140674744-140674744	ACR006	Aceruloplasminemia
HARS1	NM_002109.6(HARS1):c.910_912dup (p.Leu305dup)	duplication	Pathogenic	804287		5:140056612-140056613	5:140677027-140677028	ACR006	Aceruloplasminemia
TRNE	NC_012920.1:m.14724G>A	SNV	Pathogenic	805947		MT:14724-14724	MT:14724-14724	ACR006	Aceruloplasminemia
CEP104	NM_014704.4(CEP104):c.89del (p.Thr30fs)	deletion	Pathogenic	812756		1:3768883-3768883	1:3852319-3852319	ACR006	Aceruloplasminemia
PLA2G6	NM_003560.4(PLA2G6):c.1634A>C (p.Lys545Thr)	SNV	Pathogenic	6196	rs121908681	22:38516874-38516874	22:38120867-38120867	ACR006	Aceruloplasminemia
KCNJ10	NM_002241.5(KCNJ10):c.194G>C (p.Arg65Pro)	SNV	Pathogenic	7462	rs137853066	1:160012129-160012129	1:160042339-160042339	ACR006	Aceruloplasminemia
PMM2	NM_000303.3(PMM2):c.422G>A (p.Arg141His)	SNV	Pathogenic	7706	rs28936415	16:8905010-8905010	16:8811153-8811153	ACR006	Aceruloplasminemia
PMM2	NM_000303.3(PMM2):c.338C>T (p.Pro113Leu)	SNV	Pathogenic	7723	rs80338700	16:8900255-8900255	16:8806398-8806398	ACR006	Aceruloplasminemia
ATP6	NC_012920.1:m.8993T>G	SNV	Pathogenic	9641	rs199476133	MT:8993-8993	MT:8993-8993	ACR006	Aceruloplasminemia
SURF1	NM_003172.4(SURF1):c.841_842CT[2] (p.Ser282fs)	short repeat	Pathogenic	12770	rs782316919	9:136218825-136218826	9:133351970-133351971	ACR006	Aceruloplasminemia
CP	NM_000096.4(CP):c.3019-1G>A	SNV	Pathogenic	17559	rs386134142	3:148894200-148894200	3:149176413-149176413	ACR006	Aceruloplasminemia
CP	NM_000096.4(CP):c.2389del (p.Glu797fs)	deletion	Pathogenic	17560	rs386134149	3:148901289-148901289	3:149183502-149183502	ACR006	Aceruloplasminemia
CP	NM_000096.4(CP):c.1282_1286dup (p.Asp430fs)	duplication	Pathogenic	17561	rs386134145	3:148919950-148919951	3:149202163-149202164	ACR006	Aceruloplasminemia
CP	NM_000096.4(CP):c.2630G>A (p.Trp877Ter)	SNV	Pathogenic	17562	rs121909579	3:148897374-148897374	3:149179587-149179587	ACR006	Aceruloplasminemia
CP	NM_000096.3(CP):c.606dupA (p.Asp203Argfs)	duplication	Pathogenic	17563	rs386134143	3:148927954-148927955	3:149210167-149210168	ACR006	Aceruloplasminemia
CP	NM_000096.4(CP):c.2962G>A (p.Gly988Ser)	SNV	Pathogenic	42055	rs386134133	3:148895683-148895683	3:149177896-149177896	ACR006	Aceruloplasminemia
CP	NM_000096.4(CP):c.548T>C (p.Ile183Thr)	SNV	Pathogenic	42056	rs386134123	3:148928013-148928013	3:149210226-149210226	ACR006	Aceruloplasminemia
CP	NM_000096.4(CP):c.82A>T (p.Ile28Phe)	SNV	Pathogenic	42057	rs386134121	3:148939498-148939498	3:149221711-149221711	ACR006	Aceruloplasminemia
CP	NM_000096.4(CP):c.2953A>G (p.Met985Val)	SNV	Pathogenic	42062	rs386134132	3:148895692-148895692	3:149177905-149177905	ACR006	Aceruloplasminemia
CP	NM_000096.4(CP):c.587C>G (p.Pro196Arg)	SNV	Pathogenic	42119	rs386134124	3:148927974-148927974	3:149210187-149210187	ACR006	Aceruloplasminemia
CP	NM_000096.4(CP):c.493C>G (p.Gln165Glu)	SNV	Pathogenic	42120	rs386134122	3:148928068-148928068	3:149210281-149210281	ACR006	Aceruloplasminemia
CP	NM_000096.4(CP):c.2131C>A (p.Gln711Lys)	SNV	Pathogenic	42121	rs386134130	3:148903180-148903180	3:149185393-149185393	ACR006	Aceruloplasminemia
CP	NM_000096.4(CP):c.643C>T (p.Arg215Ter)	SNV	Pathogenic	42122	rs386134155	3:148927136-148927136	3:149209349-149209349	ACR006	Aceruloplasminemia
CP	NM_000096.4(CP):c.848G>C (p.Trp283Ser)	SNV	Pathogenic	42126	rs386134126	3:148925338-148925338	3:149207551-149207551	ACR006	Aceruloplasminemia
CP	NM_000096.4(CP):c.1123T>C (p.Tyr375His)	SNV	Pathogenic	42128	rs386134128	3:148924040-148924040	3:149206253-149206253	ACR006	Aceruloplasminemia
CP	NM_000096.4(CP):c.1209-2A>G	SNV	Pathogenic	42130	rs386134137	3:148920030-148920030	3:149202243-149202243	ACR006	Aceruloplasminemia
CP	NM_000096.3(CP):c.1209_1210dupTG (p.Asp404Valfs)	duplication	Pathogenic	42131	rs386134138	3:148920026-148920027	3:149202239-149202240	ACR006	Aceruloplasminemia
CP	NM_000096.4(CP):c.1257_1258del (p.Ser419_Tyr420insTer)	deletion	Pathogenic	42133	rs386134144	3:148919979-148919980	3:149202192-149202193	ACR006	Aceruloplasminemia
CP	NM_000096.4(CP):c.146+1G>A	SNV	Pathogenic	42135	rs386134134	3:148939433-148939433	3:149221646-149221646	ACR006	Aceruloplasminemia
CP	NM_000096.4(CP):c.1865-1G>A	SNV	Pathogenic	42139	rs386134139	3:148904520-148904520	3:149186733-149186733	ACR006	Aceruloplasminemia
CP	NM_000096.4(CP):c.1918del (p.Asp640fs)	deletion	Pathogenic	42141	rs386134146	3:148904466-148904466	3:149186679-149186679	ACR006	Aceruloplasminemia
CP	NM_000096.4(CP):c.2066del (p.Pro689fs)	deletion	Pathogenic	42143	rs386134147	3:148904318-148904318	3:149186531-149186531	ACR006	Aceruloplasminemia
CP	NM_000096.4(CP):c.2068del (p.Asp690fs)	deletion	Pathogenic	42144	rs386134148	3:148904316-148904316	3:149186529-149186529	ACR006	Aceruloplasminemia
CP	NM_000096.4(CP):c.2185del (p.Leu729fs)	deletion	Pathogenic	42147	rs587777922	3:148903126-148903126	3:149185339-149185339	ACR006	Aceruloplasminemia
CP	NM_000096.4(CP):c.2482del (p.Ala828fs)	deletion	Pathogenic	42150	rs386134150	3:148899864-148899864	3:149182077-149182077	ACR006	Aceruloplasminemia
CP	NM_000096.4(CP):c.2511dup (p.Gly838fs)	duplication	Pathogenic	42151	rs386134151	3:148899834-148899835	3:149182047-149182048	ACR006	Aceruloplasminemia
CP	NM_000096.4(CP):c.2554+1G>T	SNV	Pathogenic	42152	rs386134140	3:148899791-148899791	3:149182004-149182004	ACR006	Aceruloplasminemia
CP	NM_000096.4(CP):c.2603del (p.Gly868fs)	deletion	Pathogenic	42153	rs386134152	3:148897401-148897401	3:149179614-149179614	ACR006	Aceruloplasminemia
CP	NM_000096.4(CP):c.2689_2690del (p.Leu897fs)	deletion	Pathogenic	42154	rs386134153	3:148896390-148896391	3:149178603-149178604	ACR006	Aceruloplasminemia
CP	NM_000096.4(CP):c.2879-1G>A	SNV	Pathogenic	42155	rs386134141	3:148895767-148895767	3:149177980-149177980	ACR006	Aceruloplasminemia
CP	NM_000096.4(CP):c.2917dup (p.Thr973fs)	duplication	Pathogenic	42156	rs386134154	3:148895727-148895728	3:149177940-149177941	ACR006	Aceruloplasminemia
CP	NM_000096.4(CP):c.395-1G>A	SNV	Pathogenic	42168	rs386134135	3:148928167-148928167	3:149210380-149210380	ACR006	Aceruloplasminemia
CP	NM_000096.4(CP):c.607+1G>A	SNV	Pathogenic	42172	rs386134136	3:148927953-148927953	3:149210166-149210166	ACR006	Aceruloplasminemia
CP	NM_000096.4(CP):c.650T>C (p.Phe217Ser)	SNV	Pathogenic	42051	rs386134125	3:148927129-148927129	3:149209342-149209342	ACR006	Aceruloplasminemia
CP	NM_000096.4(CP):c.1874G>A (p.Gly625Glu)	SNV	Pathogenic	42052	rs386134129	3:148904510-148904510	3:149186723-149186723	ACR006	Aceruloplasminemia
CP	NM_000096.4(CP):c.2675G>A (p.Gly892Glu)	SNV	Pathogenic	42053	rs386134131	3:148896405-148896405	3:149178618-149178618	ACR006	Aceruloplasminemia
CP	NM_000096.4(CP):c.1049C>A (p.Ala350Asp)	SNV	Pathogenic	42047	rs386134127	3:148924114-148924114	3:149206327-149206327	ACR006	Aceruloplasminemia
CP	NM_000096.4(CP):c.2701C>T (p.Arg901Ter)	SNV	Pathogenic	42124	rs386134156	3:148896379-148896379	3:149178592-149178592	ACR006	Aceruloplasminemia
SETX	NM_015046.7(SETX):c.5222dup (p.Asp1742fs)	duplication	Pathogenic	183294	rs730882209	9:135201762-135201763	9:132326375-132326376	ACR006	Aceruloplasminemia
SPART	NM_015087.5(SPART):c.1450dup (p.Thr484fs)	duplication	Pathogenic	183277	rs730882198	13:36888396-36888397	13:36314259-36314260	ACR006	Aceruloplasminemia
CP	NM_000096.4(CP):c.2991T>G (p.His997Gln)	SNV	Pathogenic	217866	rs34394958	3:148895654-148895654	3:149177867-149177867	ACR006	Aceruloplasminemia
SLC2A1	NM_006516.3(SLC2A1):c.470dup (p.Thr158fs)	duplication	Pathogenic	373993	rs1057518821	1:43396342-43396343	1:42930671-42930672	ACR006	Aceruloplasminemia
ATM	NM_000051.3(ATM):c.689del (p.Asn230fs)	deletion	Pathogenic	374194	rs1057518965	11:108115539-108115539	11:108244812-108244812	ACR006	Aceruloplasminemia
NPC1	NM_000271.5(NPC1):c.1421C>T (p.Pro474Leu)	SNV	Pathogenic	374049	rs372445155	18:21134854-21134854	18:23554890-23554890	ACR006	Aceruloplasminemia
CACNA1A	NM_001127222.2(CACNA1A):c.5015G>C (p.Arg1672Pro)	SNV	Pathogenic/Likely pathogenic	375366	rs1057519429	19:13346480-13346480	19:13235666-13235666	ACR006	Aceruloplasminemia
CP	NM_000096.4(CP):c.1948G>A (p.Gly650Arg)	SNV	Pathogenic/Likely pathogenic	381716	rs776936158	3:148904436-148904436	3:149186649-149186649	ACR006	Aceruloplasminemia
KIF7	NM_198525.3(KIF7):c.434A>C (p.Tyr145Ser)	SNV	Pathogenic/Likely pathogenic	374124	rs758361736	15:90193067-90193067	15:89649836-89649836	ACR006	Aceruloplasminemia
DNM1	NM_004408.4(DNM1):c.139G>A (p.Val47Met)	SNV	Pathogenic/Likely pathogenic	224142	rs869312702	9:130965888-130965888	9:128203609-128203609	ACR006	Aceruloplasminemia
MFN2	NM_014874.3(MFN2):c.314C>T (p.Thr105Met)	SNV	Pathogenic/Likely pathogenic	214652	rs863224069	1:12056215-12056215	1:11996158-11996158	ACR006	Aceruloplasminemia
PTRH2	NM_001015509.2(PTRH2):c.257A>C (p.Gln86Pro)	SNV	Pathogenic/Likely pathogenic	183332	rs730882234	17:57775086-57775086	17:59697725-59697725	ACR006	Aceruloplasminemia
MLC1	NM_015166.3(MLC1):c.178-10T>A	SNV	Likely pathogenic	21522	rs80358243	22:50521612-50521612	22:50083183-50083183	ACR006	Aceruloplasminemia
PMM2	NM_000303.3(PMM2):c.584A>G (p.His195Arg)	SNV	Likely pathogenic	812999		16:8906908-8906908	16:8813051-8813051	ACR006	Aceruloplasminemia
ATP6	NC_012920.1:m.9049G>A	SNV	Likely pathogenic	693064		MT:9049-9049	MT:9049-9049	ACR006	Aceruloplasminemia
SCN8A	NM_001330260.2(SCN8A):c.2811G>T (p.Trp937Cys)	SNV	Likely pathogenic	691261		12:52159721-52159721	12:51765937-51765937	ACR006	Aceruloplasminemia
STXBP1	NM_001032221.6(STXBP1):c.1111-10_1111-6delinsG	indel	Likely pathogenic	691268		9:130438073-130438077	9:127675794-127675798	ACR006	Aceruloplasminemia
PCDH12	NM_016580.3(PCDH12):c.2008G>T (p.Glu670Ter)	SNV	Likely pathogenic	619128	rs531630376	5:141335409-141335409	5:141955844-141955844	ACR006	Aceruloplasminemia
CP	NM_000096.4(CP):c.1679G>T (p.Cys560Phe)	SNV	Likely pathogenic	424620	rs1064797073	3:148916188-148916188	3:149198401-149198401	ACR006	Aceruloplasminemia
CP	NM_000096.4(CP):c.2879-1G>T	SNV	Likely pathogenic	431112	rs386134141	3:148895767-148895767	3:149177980-149177980	ACR006	Aceruloplasminemia
CP	NM_000096.4(CP):c.2756T>C (p.Leu919Pro)	SNV	Likely pathogenic	431113	rs1135401784	3:148896324-148896324	3:149178537-149178537	ACR006	Aceruloplasminemia
SYNE1	NM_182961.4(SYNE1):c.9625A>T (p.Lys3209Ter)	SNV	Likely pathogenic	242514	rs780991031	6:152690632-152690632	6:152369497-152369497	ACR006	Aceruloplasminemia
SPTBN2	NM_006946.3(SPTBN2):c.181A>G (p.Lys61Glu)	SNV	Likely pathogenic	212300	rs797046006	11:66483429-66483429	11:66715958-66715958	ACR006	Aceruloplasminemia
COQ8A	NM_020247.5(COQ8A):c.1744dup (p.Ser582fs)	duplication	Likely pathogenic	183336	rs1553281318	1:227174237-227174238	1:226986536-226986537	ACR006	Aceruloplasminemia
SEPSECS	NM_016955.4(SEPSECS):c.1028_1120+1del	deletion	Likely pathogenic	183337	rs1553878395	4:25128885-25128978	4:25127263-25127356	ACR006	Aceruloplasminemia
SYNGAP1	NM_006772.3(SYNGAP1):c.3200del (p.Pro1067fs)	deletion	Likely pathogenic	373952	rs1057518796	6:33411528-33411528	6:33443751-33443751	ACR006	Aceruloplasminemia
SURF1	NM_003172.4(SURF1):c.751+5G>A	SNV	Likely pathogenic	373217	rs781934508	9:136219296-136219296	9:133352441-133352441	ACR006	Aceruloplasminemia
PNPLA6	NM_001166114.2(PNPLA6):c.898C>G (p.Pro300Ala)	SNV	Likely pathogenic	374157	rs1057518936	19:7605911-7605911	19:7541025-7541025	ACR006	Aceruloplasminemia
PNPLA6	NM_001166114.2(PNPLA6):c.4045C>T (p.Arg1349Trp)	SNV	Conflicting interpretations of pathogenicity	374055	rs374434303	19:7626395-7626395	19:7561509-7561509	ACR006	Aceruloplasminemia
SYNE1	NM_182961.4(SYNE1):c.6648C>T (p.Cys2216=)	SNV	Conflicting interpretations of pathogenicity	283754	rs185829704	6:152728224-152728224	6:152407089-152407089	ACR006	Aceruloplasminemia
SYNE1	NM_182961.4(SYNE1):c.21612C>T (p.Pro7204=)	SNV	Conflicting interpretations of pathogenicity	284568	rs141170182	6:152542605-152542605	6:152221470-152221470	ACR006	Aceruloplasminemia
CP	NM_000096.4(CP):c.2522C>G (p.Thr841Arg)	SNV	Conflicting interpretations of pathogenicity	284863	rs56033670	3:148899824-148899824	3:149182037-149182037	ACR006	Aceruloplasminemia
SYNE1	NM_182961.4(SYNE1):c.18789G>A (p.Ser6263=)	SNV	Conflicting interpretations of pathogenicity	290551	rs150905950	6:152589217-152589217	6:152268082-152268082	ACR006	Aceruloplasminemia
CP	NM_000096.4(CP):c.2571C>T (p.Tyr857=)	SNV	Conflicting interpretations of pathogenicity	210756	rs151304828	3:148897433-148897433	3:149179646-149179646	ACR006	Aceruloplasminemia
CP	NM_000096.4(CP):c.1430C>T (p.Pro477Leu)	SNV	Conflicting interpretations of pathogenicity	210755	rs35331711	3:148917570-148917570	3:149199783-149199783	ACR006	Aceruloplasminemia
CP	NM_000096.4(CP):c.*509A>C	SNV	Conflicting interpretations of pathogenicity	343746	rs13098532	3:148890992-148890992	3:149173205-149173205	ACR006	Aceruloplasminemia
HPS3	NM_000096.4(CP):c.*509A>C	SNV	Conflicting interpretations of pathogenicity	343746	rs13098532	3:148890992-148890992	3:149173205-149173205	ACR006	Aceruloplasminemia
CP	NM_000096.4(CP):c.93G>A (p.Thr31=)	SNV	Conflicting interpretations of pathogenicity	343791	rs201521886	3:148939487-148939487	3:149221700-149221700	ACR006	Aceruloplasminemia
CP	NM_000096.4(CP):c.2611G>A (p.Asp871Asn)	SNV	Conflicting interpretations of pathogenicity	343753	rs529607771	3:148897393-148897393	3:149179606-149179606	ACR006	Aceruloplasminemia
CP	NM_000096.4(CP):c.1104G>C (p.Gly368=)	SNV	Conflicting interpretations of pathogenicity	343776	rs142503847	3:148924059-148924059	3:149206272-149206272	ACR006	Aceruloplasminemia
CP	NM_000096.4(CP):c.583G>A (p.Gly195Arg)	SNV	Conflicting interpretations of pathogenicity	521552	rs750451693	3:148927978-148927978	3:149210191-149210191	ACR006	Aceruloplasminemia
CP	NM_000096.4(CP):c.3006C>T (p.Ser1002=)	SNV	Conflicting interpretations of pathogenicity	767104		3:148895639-148895639	3:149177852-149177852	ACR006	Aceruloplasminemia
NPC1	NM_000271.5(NPC1):c.3019C>G (p.Pro1007Ala)	SNV	Conflicting interpretations of pathogenicity	2966	rs80358257	18:21118528-21118528	18:23538564-23538564	ACR006	Aceruloplasminemia
CP	NM_000096.4(CP):c.2793A>G (p.Leu931=)	SNV	Conflicting interpretations of pathogenicity	128840	rs34987997	3:148896287-148896287	3:149178500-149178500	ACR006	Aceruloplasminemia
CP	NM_000096.4(CP):c.322C>T (p.His108Tyr)	SNV	Conflicting interpretations of pathogenicity	128843	rs34386552	3:148930310-148930310	3:149212523-149212523	ACR006	Aceruloplasminemia
CP	NM_000096.4(CP):c.2684G>C (p.Gly895Ala)	SNV	Conflicting interpretations of pathogenicity	42054	rs139633388	3:148896396-148896396	3:149178609-149178609	ACR006	Aceruloplasminemia
CP	NM_000096.4(CP):c.229G>C (p.Asp77His)	SNV	Uncertain significance	42050	rs200683433	3:148930403-148930403	3:149212616-149212616	ACR006	Aceruloplasminemia
CACNA1A	NM_001127221.1(CACNA1A):c.6403C>T (p.Arg2135Cys)	SNV	Uncertain significance	68440	rs121908235	19:13320252-13320252	19:13209438-13209438	ACR006	Aceruloplasminemia
CP	NM_000096.4(CP):c.2554+8C>T	SNV	Uncertain significance	899707		3:148899784-148899784	3:149181997-149181997	ACR006	Aceruloplasminemia
CP	NM_000096.4(CP):c.782-3C>T	SNV	Uncertain significance	902593		3:148925407-148925407	3:149207620-149207620	ACR006	Aceruloplasminemia
CP	NM_000096.4(CP):c.*373C>T	SNV	Uncertain significance	900780		3:148891128-148891128	3:149173341-149173341	ACR006	Aceruloplasminemia
HPS3	NM_000096.4(CP):c.*373C>T	SNV	Uncertain significance	900780		3:148891128-148891128	3:149173341-149173341	ACR006	Aceruloplasminemia
CP	NC_000003.12:g.(?_149173694)_(149182153_?)del	deletion	Uncertain significance	832422		3:148891481-148899940		ACR006	Aceruloplasminemia
CP	NM_000096.4(CP):c.2816C>G (p.Ser939Cys)	SNV	Uncertain significance	863254		3:148896264-148896264	3:149178477-149178477	ACR006	Aceruloplasminemia
CP	NM_000096.4(CP):c.2434C>A (p.Leu812Ile)	SNV	Uncertain significance	836521		3:148899912-148899912	3:149182125-149182125	ACR006	Aceruloplasminemia
CP	NM_000096.4(CP):c.1819G>A (p.Val607Met)	SNV	Uncertain significance	862990		3:148905884-148905884	3:149188097-149188097	ACR006	Aceruloplasminemia
CP	NM_000096.4(CP):c.1435G>A (p.Gly479Arg)	SNV	Uncertain significance	844636		3:148917565-148917565	3:149199778-149199778	ACR006	Aceruloplasminemia
CP	NM_000096.4(CP):c.1355T>C (p.Val452Ala)	SNV	Uncertain significance	859266		3:148917645-148917645	3:149199858-149199858	ACR006	Aceruloplasminemia
CP	NM_000096.4(CP):c.597C>G (p.Ile199Met)	SNV	Uncertain significance	858537		3:148927964-148927964	3:149210177-149210177	ACR006	Aceruloplasminemia
CP	NM_000096.4(CP):c.484A>T (p.Thr162Ser)	SNV	Uncertain significance	849589		3:148928077-148928077	3:149210290-149210290	ACR006	Aceruloplasminemia
CP	NM_000096.4(CP):c.119G>C (p.Gly40Ala)	SNV	Uncertain significance	840276		3:148939461-148939461	3:149221674-149221674	ACR006	Aceruloplasminemia
CP	NM_000096.4(CP):c.*1007T>A	SNV	Uncertain significance	902379		3:148890494-148890494	3:149172707-149172707	ACR006	Aceruloplasminemia
HPS3	NM_000096.4(CP):c.*1007T>A	SNV	Uncertain significance	902379		3:148890494-148890494	3:149172707-149172707	ACR006	Aceruloplasminemia
CP	NM_000096.4(CP):c.*536G>C	SNV	Uncertain significance	899640		3:148890965-148890965	3:149173178-149173178	ACR006	Aceruloplasminemia
HPS3	NM_000096.4(CP):c.*536G>C	SNV	Uncertain significance	899640		3:148890965-148890965	3:149173178-149173178	ACR006	Aceruloplasminemia
CP	NM_000096.4(CP):c.2158C>T (p.Arg720Trp)	SNV	Uncertain significance	42123	rs145784949	3:148903153-148903153	3:149185366-149185366	ACR006	Aceruloplasminemia
CACNA1G	NM_018896.5(CACNA1G):c.1288G>A (p.Gly430Ser)	SNV	Uncertain significance	812153		17:48653051-48653051	17:50575690-50575690	ACR006	Aceruloplasminemia
CACNA1G	NM_018896.5(CACNA1G):c.3601G>A (p.Gly1201Ser)	SNV	Uncertain significance	812159		17:48677131-48677131	17:50599770-50599770	ACR006	Aceruloplasminemia
GJB1	NM_000166.6(GJB1):c.386G>A (p.Gly129Glu)	SNV	Uncertain significance	812154		X:70443943-70443943	X:71224093-71224093	ACR006	Aceruloplasminemia
ITPR1	NM_002222.6(ITPR1):c.4055A>T (p.Asp1352Val)	SNV	Uncertain significance	689551		3:4735271-4735271	3:4693587-4693587	ACR006	Aceruloplasminemia
CP	NM_000096.4(CP):c.1414C>A (p.Pro472Thr)	SNV	Uncertain significance	644684		3:148917586-148917586	3:149199799-149199799	ACR006	Aceruloplasminemia
CP	NM_000096.4(CP):c.1265A>G (p.Lys422Arg)	SNV	Uncertain significance	663749		3:148919972-148919972	3:149202185-149202185	ACR006	Aceruloplasminemia
CP	NM_000096.4(CP):c.1100G>T (p.Arg367Leu)	SNV	Uncertain significance	655871		3:148924063-148924063	3:149206276-149206276	ACR006	Aceruloplasminemia
CP	NM_000096.4(CP):c.1037-3C>A	SNV	Uncertain significance	657468		3:148924129-148924129	3:149206342-149206342	ACR006	Aceruloplasminemia
CP	NM_000096.4(CP):c.*40C>T	SNV	Uncertain significance	902446		3:148891461-148891461	3:149173674-149173674	ACR006	Aceruloplasminemia
CP	NM_000096.4(CP):c.3185C>A (p.Thr1062Asn)	SNV	Uncertain significance	902447		3:148891514-148891514	3:149173727-149173727	ACR006	Aceruloplasminemia
CP	NM_000096.4(CP):c.3130G>A (p.Asp1044Asn)	SNV	Uncertain significance	902448		3:148894088-148894088	3:149176301-149176301	ACR006	Aceruloplasminemia
CP	NM_000096.4(CP):c.2621G>A (p.Cys874Tyr)	SNV	Uncertain significance	899706		3:148897383-148897383	3:149179596-149179596	ACR006	Aceruloplasminemia
CP	NM_000096.4(CP):c.2496C>T (p.Tyr832=)	SNV	Uncertain significance	900853		3:148899850-148899850	3:149182063-149182063	ACR006	Aceruloplasminemia
CP	NM_000096.4(CP):c.2268T>C (p.His756=)	SNV	Uncertain significance	900854		3:148903043-148903043	3:149185256-149185256	ACR006	Aceruloplasminemia
CP	NM_000096.4(CP):c.1973T>C (p.Ile658Thr)	SNV	Uncertain significance	902532		3:148904411-148904411	3:149186624-149186624	ACR006	Aceruloplasminemia
CP	NM_000096.4(CP):c.1907T>C (p.Met636Thr)	SNV	Uncertain significance	902533		3:148904477-148904477	3:149186690-149186690	ACR006	Aceruloplasminemia
CP	NM_000096.4(CP):c.1478C>T (p.Pro493Leu)	SNV	Uncertain significance	903382		3:148917522-148917522	3:149199735-149199735	ACR006	Aceruloplasminemia
CP	NM_000096.4(CP):c.1379C>T (p.Thr460Ile)	SNV	Uncertain significance	899767		3:148917621-148917621	3:149199834-149199834	ACR006	Aceruloplasminemia
CP	NM_000096.4(CP):c.1357A>G (p.Ile453Val)	SNV	Uncertain significance	899768		3:148917643-148917643	3:149199856-149199856	ACR006	Aceruloplasminemia
CP	NM_000096.4(CP):c.1199C>A (p.Ala400Glu)	SNV	Uncertain significance	900927		3:148923964-148923964	3:149206177-149206177	ACR006	Aceruloplasminemia
CP	NM_000096.4(CP):c.1131C>T (p.Ala377=)	SNV	Uncertain significance	900928		3:148924032-148924032	3:149206245-149206245	ACR006	Aceruloplasminemia
CP	NM_000096.4(CP):c.936C>T (p.Asp312=)	SNV	Uncertain significance	902592		3:148925250-148925250	3:149207463-149207463	ACR006	Aceruloplasminemia
CP	NM_000096.4(CP):c.259C>T (p.Pro87Ser)	SNV	Uncertain significance	903437		3:148930373-148930373	3:149212586-149212586	ACR006	Aceruloplasminemia
CP	NM_000096.4(CP):c.199T>C (p.Tyr67His)	SNV	Uncertain significance	903438		3:148930433-148930433	3:149212646-149212646	ACR006	Aceruloplasminemia
CLCN2	NM_004366.6(CLCN2):c.740G>T (p.Gly247Val)	SNV	Uncertain significance	523471	rs1553856477	3:184075440-184075440	3:184357652-184357652	ACR006	Aceruloplasminemia
DYNC1H1	NM_001376.5(DYNC1H1):c.13298A>C (p.Asp4433Ala)	SNV	Uncertain significance	523439	rs1555412625	14:102514932-102514932	14:102048595-102048595	ACR006	Aceruloplasminemia
NOP56	NM_006392.4(NOP56):c.452G>C (p.Ser151Thr)	SNV	Uncertain significance	523492	rs1360494485	20:2635476-2635476	20:2654830-2654830	ACR006	Aceruloplasminemia
COX3	NC_012920.1:m.9355A>T	SNV	Uncertain significance	523307	rs1556423663	MT:9355-9355	MT:9355-9355	ACR006	Aceruloplasminemia
CACNA1A	NM_001127221.1(CACNA1A):c.2396A>T (p.Asp799Val)	SNV	Uncertain significance	397544	rs1060499675	19:13410054-13410054	19:13299240-13299240	ACR006	Aceruloplasminemia
CP	NM_000096.4(CP):c.1313A>G (p.Glu438Gly)	SNV	Uncertain significance	463161	rs1553761979	3:148919924-148919924	3:149202137-149202137	ACR006	Aceruloplasminemia
GRM1	NM_001278064.2(GRM1):c.951-6T>A	SNV	Uncertain significance	560384	rs758215901	6:146625741-146625741	6:146304605-146304605	ACR006	Aceruloplasminemia
CP	NM_000096.4(CP):c.1864+1G>C	SNV	Uncertain significance	632405	rs1559942361	3:148905838-148905838	3:149188051-149188051	ACR006	Aceruloplasminemia
CP	NM_000096.4(CP):c.2681T>C (p.Ile894Thr)	SNV	Uncertain significance	638933		3:148896399-148896399	3:149178612-149178612	ACR006	Aceruloplasminemia
CP	NM_000096.4(CP):c.2446G>A (p.Val816Ile)	SNV	Uncertain significance	665392		3:148899900-148899900	3:149182113-149182113	ACR006	Aceruloplasminemia
CP	NM_000096.4(CP):c.1939T>A (p.Phe647Ile)	SNV	Uncertain significance	651800		3:148904445-148904445	3:149186658-149186658	ACR006	Aceruloplasminemia
CP	NM_000096.4(CP):c.1900C>A (p.Leu634Ile)	SNV	Uncertain significance	659000		3:148904484-148904484	3:149186697-149186697	ACR006	Aceruloplasminemia
CP	NM_000096.4(CP):c.389A>G (p.His130Arg)	SNV	Uncertain significance	575769	rs747953840	3:148930243-148930243	3:149212456-149212456	ACR006	Aceruloplasminemia
CP	NM_000096.4(CP):c.407C>T (p.Pro136Leu)	SNV	Uncertain significance	568696	rs878959339	3:148928154-148928154	3:149210367-149210367	ACR006	Aceruloplasminemia
CP	NM_000096.4(CP):c.944A>G (p.Asn315Ser)	SNV	Uncertain significance	343778	rs370682704	3:148925242-148925242	3:149207455-149207455	ACR006	Aceruloplasminemia
CP	NM_000096.4(CP):c.701A>G (p.Asp234Gly)	SNV	Uncertain significance	343784	rs769311718	3:148927078-148927078	3:149209291-149209291	ACR006	Aceruloplasminemia
CP	NM_000096.4(CP):c.1774C>G (p.Leu592Val)	SNV	Uncertain significance	343764	rs200226362	3:148905929-148905929	3:149188142-149188142	ACR006	Aceruloplasminemia
CP	NM_000096.4(CP):c.1380C>T (p.Thr460=)	SNV	Uncertain significance	343768	rs149790356	3:148917620-148917620	3:149199833-149199833	ACR006	Aceruloplasminemia
CP	NM_000096.4(CP):c.164A>G (p.Tyr55Cys)	SNV	Uncertain significance	343788	rs756029950	3:148930468-148930468	3:149212681-149212681	ACR006	Aceruloplasminemia
CP	NM_000096.4(CP):c.151C>T (p.His51Tyr)	SNV	Uncertain significance	343789	rs150681942	3:148930481-148930481	3:149212694-149212694	ACR006	Aceruloplasminemia
CP	NM_000096.3(CP):c.-199C>G	SNV	Uncertain significance	343794	rs772691705	3:148939778-148939778	3:149221991-149221991	ACR006	Aceruloplasminemia
CP	NM_000096.4(CP):c.*1081T>A	SNV	Uncertain significance	343737	rs188137938	3:148890420-148890420	3:149172633-149172633	ACR006	Aceruloplasminemia
HPS3	NM_000096.4(CP):c.*1081T>A	SNV	Uncertain significance	343737	rs188137938	3:148890420-148890420	3:149172633-149172633	ACR006	Aceruloplasminemia
CP	NM_000096.4(CP):c.*912C>G	SNV	Uncertain significance	343738	rs149920453	3:148890589-148890589	3:149172802-149172802	ACR006	Aceruloplasminemia
HPS3	NM_000096.4(CP):c.*912C>G	SNV	Uncertain significance	343738	rs149920453	3:148890589-148890589	3:149172802-149172802	ACR006	Aceruloplasminemia
CP	NM_000096.4(CP):c.*373C>G	SNV	Uncertain significance	343747	rs370247691	3:148891128-148891128	3:149173341-149173341	ACR006	Aceruloplasminemia
HPS3	NM_000096.4(CP):c.*373C>G	SNV	Uncertain significance	343747	rs370247691	3:148891128-148891128	3:149173341-149173341	ACR006	Aceruloplasminemia
CP	NM_000096.4(CP):c.2998G>A (p.Gly1000Ser)	SNV	Uncertain significance	343750	rs187293972	3:148895647-148895647	3:149177860-149177860	ACR006	Aceruloplasminemia
CP	NM_000096.4(CP):c.*572A>G	SNV	Uncertain significance	343745	rs561191589	3:148890929-148890929	3:149173142-149173142	ACR006	Aceruloplasminemia
HPS3	NM_000096.4(CP):c.*572A>G	SNV	Uncertain significance	343745	rs561191589	3:148890929-148890929	3:149173142-149173142	ACR006	Aceruloplasminemia
CP	NM_000096.4(CP):c.1191C>G (p.Asn397Lys)	SNV	Uncertain significance	343775	rs146229133	3:148923972-148923972	3:149206185-149206185	ACR006	Aceruloplasminemia
CP	NM_000096.4(CP):c.921G>A (p.Lys307=)	SNV	Uncertain significance	343780	rs543777038	3:148925265-148925265	3:149207478-149207478	ACR006	Aceruloplasminemia
CP	NM_000096.4(CP):c.508G>A (p.Gly170Arg)	SNV	Uncertain significance	343786	rs886058089	3:148928053-148928053	3:149210266-149210266	ACR006	Aceruloplasminemia
CP	NM_000096.4(CP):c.*343A>G	SNV	Uncertain significance	343748	rs886058085	3:148891158-148891158	3:149173371-149173371	ACR006	Aceruloplasminemia
HPS3	NM_000096.4(CP):c.*343A>G	SNV	Uncertain significance	343748	rs886058085	3:148891158-148891158	3:149173371-149173371	ACR006	Aceruloplasminemia
CP	NM_000096.4(CP):c.2565C>T (p.Leu855=)	SNV	Uncertain significance	343754	rs781672409	3:148897439-148897439	3:149179652-149179652	ACR006	Aceruloplasminemia
CP	NM_000096.4(CP):c.2557G>A (p.Glu853Lys)	SNV	Uncertain significance	343755	rs886058086	3:148897447-148897447	3:149179660-149179660	ACR006	Aceruloplasminemia
CP	NM_000096.4(CP):c.2286-14dup	duplication	Uncertain significance	343758	rs561633350	3:148901395-148901396	3:149183608-149183609	ACR006	Aceruloplasminemia
CP	NM_000096.4(CP):c.2180T>C (p.Phe727Ser)	SNV	Uncertain significance	343762	rs886058087	3:148903131-148903131	3:149185344-149185344	ACR006	Aceruloplasminemia
CP	NM_000096.4(CP):c.*583T>C	SNV	Uncertain significance	343744	rs886058084	3:148890918-148890918	3:149173131-149173131	ACR006	Aceruloplasminemia
HPS3	NM_000096.4(CP):c.*583T>C	SNV	Uncertain significance	343744	rs886058084	3:148890918-148890918	3:149173131-149173131	ACR006	Aceruloplasminemia
CP	NM_000096.4(CP):c.2697T>C (p.Val899=)	SNV	Uncertain significance	343751	rs17847022	3:148896383-148896383	3:149178596-149178596	ACR006	Aceruloplasminemia
CP	NM_000096.4(CP):c.2662-14T>C	SNV	Uncertain significance	343752	rs189155564	3:148896432-148896432	3:149178645-149178645	ACR006	Aceruloplasminemia
CP	NM_000096.4(CP):c.2266C>A (p.His756Asn)	SNV	Uncertain significance	343761	rs773420516	3:148903045-148903045	3:149185258-149185258	ACR006	Aceruloplasminemia
CP	NM_000096.4(CP):c.1774C>T (p.Leu592Phe)	SNV	Uncertain significance	343763	rs200226362	3:148905929-148905929	3:149188142-149188142	ACR006	Aceruloplasminemia
CP	NM_000096.4(CP):c.1309A>G (p.Lys437Glu)	SNV	Uncertain significance	343771	rs764238637	3:148919928-148919928	3:149202141-149202141	ACR006	Aceruloplasminemia
CP	NM_000096.4(CP):c.1217C>A (p.Ala406Glu)	SNV	Uncertain significance	343773	rs147034302	3:148920020-148920020	3:149202233-149202233	ACR006	Aceruloplasminemia
CP	NM_000096.4(CP):c.2310G>A (p.Lys770=)	SNV	Uncertain significance	343757	rs553883583	3:148901368-148901368	3:149183581-149183581	ACR006	Aceruloplasminemia
CP	NM_000096.3(CP):c.-165C>T	SNV	Uncertain significance	343792	rs536533840	3:148939744-148939744	3:149221957-149221957	ACR006	Aceruloplasminemia
CP	NM_000096.4(CP):c.1713+3A>G	SNV	Uncertain significance	343765	rs372361874	3:148916151-148916151	3:149198364-149198364	ACR006	Aceruloplasminemia
CP	NM_000096.4(CP):c.1575A>G (p.Val525=)	SNV	Uncertain significance	343766	rs760634973	3:148916292-148916292	3:149198505-149198505	ACR006	Aceruloplasminemia
CP	NM_000096.4(CP):c.938C>T (p.Thr313Ile)	SNV	Uncertain significance	343779	rs144401501	3:148925248-148925248	3:149207461-149207461	ACR006	Aceruloplasminemia
CP	NM_000096.4(CP):c.850T>C (p.Tyr284His)	SNV	Uncertain significance	343781	rs886058088	3:148925336-148925336	3:149207549-149207549	ACR006	Aceruloplasminemia
CP	NM_000096.4(CP):c.788A>G (p.Asn263Ser)	SNV	Uncertain significance	343782	rs150303869	3:148925398-148925398	3:149207611-149207611	ACR006	Aceruloplasminemia
CP	NM_000096.4(CP):c.125A>G (p.Lys42Arg)	SNV	Uncertain significance	343790	rs886058090	3:148939455-148939455	3:149221668-149221668	ACR006	Aceruloplasminemia
DNMT1	NM_001130823.3(DNMT1):c.2718C>G (p.Phe906Leu)	SNV	Uncertain significance	373927	rs1057518774	19:10259562-10259562	19:10148886-10148886	ACR006	Aceruloplasminemia
CACNA1A	NM_023035.3(CACNA1A):c.574C>T (p.Arg192Trp)	SNV	Uncertain significance	373933	rs1057518779	19:13482559-13482559	19:13371745-13371745	ACR006	Aceruloplasminemia
POMT1	NM_001077365.2(POMT1):c.1793G>A (p.Arg598Gln)	SNV	Uncertain significance	373970	rs202140413	9:134396827-134396827	9:131521440-131521440	ACR006	Aceruloplasminemia
SYNE1	NM_182961.4(SYNE1):c.7713-12_7713-11delinsTTTTTTTCT	indel	Uncertain significance	355906	rs764324594	6:152712714-152712715	6:152391579-152391580	ACR006	Aceruloplasminemia
SYNE1	NM_182961.4(SYNE1):c.7713-26_7713-20dup	duplication	Uncertain significance	355910	rs756232172	6:152712715-152712716	6:152391580-152391581	ACR006	Aceruloplasminemia
SYNE1	NM_182961.4(SYNE1):c.*580del	deletion	Uncertain significance	355797	rs886061186	6:152442991-152442991	6:152121856-152121856	ACR006	Aceruloplasminemia
CP	NM_000096.3(CP):c.-183T>C	SNV	Uncertain significance	343793	rs185578646	3:148939762-148939762	3:149221975-149221975	ACR006	Aceruloplasminemia
SYNE1	NM_182961.4(SYNE1):c.7713-26_7713-21dup	duplication	Uncertain significance	355909	rs756232172	6:152712715-152712716	6:152391580-152391581	ACR006	Aceruloplasminemia
SYNE1	NM_182961.4(SYNE1):c.3670-14del	deletion	Uncertain significance	355928	rs111322292	6:152765727-152765727	6:152444592-152444592	ACR006	Aceruloplasminemia
SYNE1	NM_182961.4(SYNE1):c.25070G>A (p.Arg8357His)	SNV	Uncertain significance	355810	rs766534980	6:152464807-152464807	6:152143672-152143672	ACR006	Aceruloplasminemia
SYNE1	NM_182961.4(SYNE1):c.21523-15dup	duplication	Uncertain significance	355831	rs761577958	6:152542701-152542702	6:152221566-152221567	ACR006	Aceruloplasminemia
SYNE1	NM_182961.4(SYNE1):c.10302A>G (p.Leu3434=)	SNV	Uncertain significance	355890	rs886061205	6:152680591-152680591	6:152359456-152359456	ACR006	Aceruloplasminemia
SYNE1	NM_182961.4(SYNE1):c.*667del	deletion	Uncertain significance	355794	rs71660056	6:152442904-152442904	6:152121769-152121769	ACR006	Aceruloplasminemia
SYNE1	NM_182961.4(SYNE1):c.21980T>A (p.Leu7327His)	SNV	Uncertain significance	355828	rs756758310	6:152540202-152540202	6:152219067-152219067	ACR006	Aceruloplasminemia
CP	NM_000096.4(CP):c.1209-15T>A	SNV	Likely benign	343774	rs35465173	3:148920043-148920043	3:149202256-149202256	ACR006	Aceruloplasminemia
CP	NM_000096.4(CP):c.*137C>T	SNV	Likely benign	343749	rs34228141	3:148891364-148891364	3:149173577-149173577	ACR006	Aceruloplasminemia
HPS3	NM_000096.4(CP):c.*137C>T	SNV	Likely benign	343749	rs34228141	3:148891364-148891364	3:149173577-149173577	ACR006	Aceruloplasminemia
CP	NM_000096.4(CP):c.*879A>C	SNV	Likely benign	343739	rs144029944	3:148890622-148890622	3:149172835-149172835	ACR006	Aceruloplasminemia
HPS3	NM_000096.4(CP):c.*879A>C	SNV	Likely benign	343739	rs144029944	3:148890622-148890622	3:149172835-149172835	ACR006	Aceruloplasminemia
CP	NM_000096.4(CP):c.1493A>G (p.Gln498Arg)	SNV	Likely benign	343767	rs17847018	3:148917507-148917507	3:149199720-149199720	ACR006	Aceruloplasminemia
CP	NM_000096.4(CP):c.249T>C (p.Thr83=)	SNV	Likely benign	532020	rs138512757	3:148930383-148930383	3:149212596-149212596	ACR006	Aceruloplasminemia
CP	NM_000096.4(CP):c.1680C>T (p.Cys560=)	SNV	Likely benign	532019	rs1553761342	3:148916187-148916187	3:149198400-149198400	ACR006	Aceruloplasminemia
CP	NM_000096.4(CP):c.1293C>T (p.Ala431=)	SNV	Likely benign	463160	rs758930665	3:148919944-148919944	3:149202157-149202157	ACR006	Aceruloplasminemia
CP	NM_000096.4(CP):c.*259C>T	SNV	Likely benign	900781		3:148891242-148891242	3:149173455-149173455	ACR006	Aceruloplasminemia
HPS3	NM_000096.4(CP):c.*259C>T	SNV	Likely benign	900781		3:148891242-148891242	3:149173455-149173455	ACR006	Aceruloplasminemia
CP	NM_000096.4(CP):c.1945G>A (p.Ala649Thr)	SNV	Likely benign	767292		3:148904439-148904439	3:149186652-149186652	ACR006	Aceruloplasminemia
CP	NM_000096.4(CP):c.2878+7C>A	SNV	Likely benign	707535		3:148896195-148896195	3:149178408-149178408	ACR006	Aceruloplasminemia
CP	NM_000096.4(CP):c.1099C>T (p.Arg367Cys)	SNV	Benign/Likely benign	128837	rs34624984	3:148924064-148924064	3:149206277-149206277	ACR006	Aceruloplasminemia
CP	NM_000096.4(CP):c.1652C>T (p.Thr551Ile)	SNV	Benign/Likely benign	42125	rs61733458	3:148916215-148916215	3:149198428-149198428	ACR006	Aceruloplasminemia
CP	NM_000096.4(CP):c.2378G>A (p.Arg793His)	SNV	Benign/Likely benign	128839	rs115552500	3:148901300-148901300	3:149183513-149183513	ACR006	Aceruloplasminemia
CP	NM_000096.4(CP):c.2991T>C (p.His997=)	SNV	Benign/Likely benign	128841	rs34394958	3:148895654-148895654	3:149177867-149177867	ACR006	Aceruloplasminemia
HPS3	NM_000096.4(CP):c.2991T>C (p.His997=)	SNV	Benign/Likely benign	128841	rs34394958	3:148895654-148895654	3:149177867-149177867	ACR006	Aceruloplasminemia
CP	NM_000096.4(CP):c.3182-4A>G	SNV	Benign/Likely benign	128842	rs34272112	3:148891521-148891521	3:149173734-149173734	ACR006	Aceruloplasminemia
HPS3	NM_000096.4(CP):c.3182-4A>G	SNV	Benign/Likely benign	128842	rs34272112	3:148891521-148891521	3:149173734-149173734	ACR006	Aceruloplasminemia
CP	NM_000096.4(CP):c.2997C>T (p.His999=)	SNV	Benign/Likely benign	766908		3:148895648-148895648	3:149177861-149177861	ACR006	Aceruloplasminemia
CP	NM_000096.4(CP):c.993T>C (p.Pro331=)	SNV	Benign/Likely benign	343777	rs17847025	3:148925193-148925193	3:149207406-149207406	ACR006	Aceruloplasminemia
CP	NM_000096.4(CP):c.*768T>C	SNV	Benign/Likely benign	343743	rs35805816	3:148890733-148890733	3:149172946-149172946	ACR006	Aceruloplasminemia
HPS3	NM_000096.4(CP):c.*768T>C	SNV	Benign/Likely benign	343743	rs35805816	3:148890733-148890733	3:149172946-149172946	ACR006	Aceruloplasminemia
CP	NM_032383.5(HPS3):c.*128A>G	SNV	Benign/Likely benign	343731	rs73019023	3:148890137-148890137	3:149172350-149172350	ACR006	Aceruloplasminemia
HPS3	NM_032383.5(HPS3):c.*128A>G	SNV	Benign/Likely benign	343731	rs73019023	3:148890137-148890137	3:149172350-149172350	ACR006	Aceruloplasminemia
CP	NM_032383.5(HPS3):c.*172G>A	SNV	Benign/Likely benign	343734	rs34511277	3:148890181-148890181	3:149172394-149172394	ACR006	Aceruloplasminemia
HPS3	NM_032383.5(HPS3):c.*172G>A	SNV	Benign/Likely benign	343734	rs34511277	3:148890181-148890181	3:149172394-149172394	ACR006	Aceruloplasminemia
CP	NM_000096.4(CP):c.*1157C>T	SNV	Benign/Likely benign	343736	rs11537809	3:148890344-148890344	3:149172557-149172557	ACR006	Aceruloplasminemia
HPS3	NM_000096.4(CP):c.*1157C>T	SNV	Benign/Likely benign	343736	rs11537809	3:148890344-148890344	3:149172557-149172557	ACR006	Aceruloplasminemia
SYNE1	NM_182961.4(SYNE1):c.17203-7_17203-6del	deletion	Benign/Likely benign	199206	rs55633181	6:152629773-152629774	6:152308638-152308639	ACR006	Aceruloplasminemia
CP	NM_000096.4(CP):c.*828dup	duplication	Benign	343740	rs35907111	3:148890672-148890673	3:149172885-149172886	ACR006	Aceruloplasminemia
HPS3	NM_000096.4(CP):c.*828dup	duplication	Benign	343740	rs35907111	3:148890672-148890673	3:149172885-149172886	ACR006	Aceruloplasminemia
CP	NM_000096.4(CP):c.2286-15del	deletion	Benign	343760	rs143522213	3:148901407-148901407	3:149183620-149183620	ACR006	Aceruloplasminemia
CP	NM_000096.4(CP):c.782-14C>T	SNV	Benign	343783	rs34067682	3:148925418-148925418	3:149207631-149207631	ACR006	Aceruloplasminemia
CP	NM_000096.4(CP):c.2554+14C>G	SNV	Benign	343756	rs200965170	3:148899778-148899778	3:149181991-149181991	ACR006	Aceruloplasminemia
CP	NM_000096.4(CP):c.*769G>A	SNV	Benign	343742	rs1053669	3:148890732-148890732	3:149172945-149172945	ACR006	Aceruloplasminemia
HPS3	NM_000096.4(CP):c.*769G>A	SNV	Benign	343742	rs1053669	3:148890732-148890732	3:149172945-149172945	ACR006	Aceruloplasminemia
CP	NM_000096.4(CP):c.669G>C (p.Val223=)	SNV	Benign	343785	rs35438054	3:148927110-148927110	3:149209323-149209323	ACR006	Aceruloplasminemia
CP	NM_000096.4(CP):c.1275T>C (p.Tyr425=)	SNV	Benign	343772	rs34237139	3:148919962-148919962	3:149202175-149202175	ACR006	Aceruloplasminemia
CP	NM_000096.4(CP):c.2286-12T>G	SNV	Benign	343759	rs183671127	3:148901404-148901404	3:149183617-149183617	ACR006	Aceruloplasminemia
CP	NM_032383.5(HPS3):c.2887+19dup	duplication	Benign	343715	rs397710976	3:148885779-148885780	3:149167992-149167993	ACR006	Aceruloplasminemia
HPS3	NM_032383.5(HPS3):c.2887+19dup	duplication	Benign	343715	rs397710976	3:148885779-148885780	3:149167992-149167993	ACR006	Aceruloplasminemia
CP	NM_000096.4(CP):c.347C>A (p.Pro116His)	SNV	Benign	343787	rs73866999	3:148930285-148930285	3:149212498-149212498	ACR006	Aceruloplasminemia
CP	NM_000096.4(CP):c.1349-13T>C	SNV	Benign	343769	rs17847017	3:148917664-148917664	3:149199877-149199877	ACR006	Aceruloplasminemia
CP	NM_000096.4(CP):c.1348+9T>C	SNV	Benign	343770	rs35272481	3:148919880-148919880	3:149202093-149202093	ACR006	Aceruloplasminemia
SYNE1	NM_182961.4(SYNE1):c.*666_*667del	deletion	Benign	355795	rs71660056	6:152442904-152442905	6:152121769-152121770	ACR006	Aceruloplasminemia
SYNE1	NM_182961.4(SYNE1):c.11581-23dup	duplication	Benign	355885	rs5880967	6:152671919-152671920	6:152350784-152350785	ACR006	Aceruloplasminemia
CP	NM_000096.4(CP):c.2525A>G (p.Glu842Gly)	SNV	Benign	707265		3:148899821-148899821	3:149182034-149182034	ACR006	Aceruloplasminemia
CP	NM_000096.4(CP):c.2878+12T>G	SNV	Benign	903310		3:148896190-148896190	3:149178403-149178403	ACR006	Aceruloplasminemia
CP	NM_000096.4(CP):c.1632= (p.Glu544=)	SNV	Benign	463162	rs701753	3:148916235-148916235	3:149198448-149198448	ACR006	Aceruloplasminemia
CP	NM_000096.4(CP):c.2286-15G>T	SNV	Benign	194151	rs34861155	3:148901407-148901407	3:149183620-149183620	ACR006	Aceruloplasminemia
CP	NM_000096.4(CP):c.2662-12T>C	SNV	Benign	194589	rs16861582	3:148896430-148896430	3:149178643-149178643	ACR006	Aceruloplasminemia
CP	NM_000096.4(CP):c.1950A>C (p.Gly650=)	SNV	Benign	128838	rs1053709	3:148904434-148904434	3:149186647-149186647	ACR006	Aceruloplasminemia
CP	NM_000096.4(CP):c.457G>A (p.Glu153Lys)	SNV	Benign	800210		3:148928104-148928104	3:149210317-149210317	ACR006	Aceruloplasminemia
CP	NM_000096.4(CP):c.*474T>C	SNV	Benign	899641		3:148891027-148891027	3:149173240-149173240	ACR006	Aceruloplasminemia
HPS3	NM_000096.4(CP):c.*474T>C	SNV	Benign	899641		3:148891027-148891027	3:149173240-149173240	ACR006	Aceruloplasminemia
MAT1A	NM_000429.3(MAT1A):c.895C>T (p.Arg299Cys)	SNV	Pathogenic	418870	rs376993881	10:82034829-82034829	10:80275073-80275073	ALP077	Alpha-Methylacetoacetic Aciduria
ACAT1	NM_000019.4(ACAT1):c.1006-1G>C	SNV	Pathogenic	429749	rs1131691567	11:108016928-108016928	11:108146201-108146201	ALP077	Alpha-Methylacetoacetic Aciduria
ACAT1	NM_000019.4(ACAT1):c.1033_1034del (p.Glu345fs)	deletion	Pathogenic	524080	rs781496140	11:108016955-108016956	11:108146228-108146229	ALP077	Alpha-Methylacetoacetic Aciduria
ACAT1	NM_000019.4(ACAT1):c.52dup (p.Leu18fs)	duplication	Pathogenic	633029	rs1476273214	11:107992380-107992381	11:108121653-108121654	ALP077	Alpha-Methylacetoacetic Aciduria
ACAT1	NM_000019.4(ACAT1):c.1A>G (p.Met1Val)	SNV	Pathogenic	666460		11:107992334-107992334	11:108121607-108121607	ALP077	Alpha-Methylacetoacetic Aciduria
ACAT1	NM_000019.4(ACAT1):c.2T>C (p.Met1Thr)	SNV	Pathogenic	666461		11:107992335-107992335	11:108121608-108121608	ALP077	Alpha-Methylacetoacetic Aciduria
ACAT1	NM_000019.4(ACAT1):c.79A>T (p.Arg27Ter)	SNV	Pathogenic	666462		11:108002640-108002640	11:108131913-108131913	ALP077	Alpha-Methylacetoacetic Aciduria
ACAT1	NM_000019.4(ACAT1):c.81_82AT[1] (p.Tyr28fs)	short repeat	Pathogenic	666463		11:108002642-108002643	11:108131915-108131916	ALP077	Alpha-Methylacetoacetic Aciduria
ACAT1	NM_000019.4(ACAT1):c.84_85TG[3] (p.Glu30fs)	short repeat	Pathogenic	666464		11:108002644-108002645	11:108131917-108131918	ALP077	Alpha-Methylacetoacetic Aciduria
ACAT1	NM_000019.4(ACAT1):c.99T>A (p.Tyr33Ter)	SNV	Pathogenic	666465		11:108002660-108002660	11:108131933-108131933	ALP077	Alpha-Methylacetoacetic Aciduria
ACAT1	NC_000011.10:g.(?_108138888)_(108140225_?)del	deletion	Pathogenic	656823		11:108009615-108010952	11:108138888-108140225	ALP077	Alpha-Methylacetoacetic Aciduria
ACAT1	NM_000019.4(ACAT1):c.354_355delinsG (p.Cys119fs)	indel	Pathogenic	666475		11:108005888-108005889	11:108135161-108135162	ALP077	Alpha-Methylacetoacetic Aciduria
ACAT1	NM_000019.4(ACAT1):c.286C>T (p.Gln96Ter)	SNV	Pathogenic	666471		11:108004995-108004995	11:108134268-108134268	ALP077	Alpha-Methylacetoacetic Aciduria
ACAT1	NM_000019.4(ACAT1):c.380C>T (p.Ala127Val)	SNV	Pathogenic	666479		11:108005914-108005914	11:108135187-108135187	ALP077	Alpha-Methylacetoacetic Aciduria
ACAT1	NM_000019.4(ACAT1):c.414_415del (p.Leu140fs)	deletion	Pathogenic	666481		11:108005947-108005948	11:108135220-108135221	ALP077	Alpha-Methylacetoacetic Aciduria
ACAT1	NM_000019.4(ACAT1):c.446del (p.Val149fs)	deletion	Pathogenic	666484		11:108009635-108009635	11:108138908-108138908	ALP077	Alpha-Methylacetoacetic Aciduria
ACAT1	NM_000019.4(ACAT1):c.462_482delinsTCCTC (p.Glu154fs)	indel	Pathogenic	666486		11:108009651-108009671	11:108138924-108138944	ALP077	Alpha-Methylacetoacetic Aciduria
ACAT1	NM_000019.4(ACAT1):c.754_755insCT (p.Glu252fs)	insertion	Pathogenic	666498		11:108012355-108012356	11:108141628-108141629	ALP077	Alpha-Methylacetoacetic Aciduria
ACAT1	NM_000019.4(ACAT1):c.949G>A (p.Asp317Asn)	SNV	Pathogenic	666515		11:108014718-108014718	11:108143991-108143991	ALP077	Alpha-Methylacetoacetic Aciduria
ACAT1	NM_000019.4(ACAT1):c.951C>T (p.Asp317=)	SNV	Pathogenic	666516		11:108014720-108014720	11:108143993-108143993	ALP077	Alpha-Methylacetoacetic Aciduria
ACAT1	NM_000019.4(ACAT1):c.1032dup (p.Glu345fs)	duplication	Pathogenic	666523		11:108016949-108016950	11:108146222-108146223	ALP077	Alpha-Methylacetoacetic Aciduria
ACAT1	NM_000019.4(ACAT1):c.1013_1016dup (p.Asp339fs)	duplication	Pathogenic	666521		11:108016934-108016935	11:108146207-108146208	ALP077	Alpha-Methylacetoacetic Aciduria
ACAT1	NM_000019.4(ACAT1):c.1124A>G (p.Asn375Ser)	SNV	Pathogenic	666528		11:108017047-108017047	11:108146320-108146320	ALP077	Alpha-Methylacetoacetic Aciduria
ACAT1	NM_000019.4(ACAT1):c.1163G>A (p.Gly388Glu)	SNV	Pathogenic	666529		11:108017086-108017086	11:108146359-108146359	ALP077	Alpha-Methylacetoacetic Aciduria
ACAT1	NM_000019.4(ACAT1):c.1223_1226dup (p.Ala410fs)	duplication	Pathogenic	666534		11:108018055-108018056	11:108147328-108147329	ALP077	Alpha-Methylacetoacetic Aciduria
ACAT1	NM_000019.4(ACAT1):c.940+1G>T	SNV	Pathogenic	666512		11:108013278-108013278	11:108142551-108142551	ALP077	Alpha-Methylacetoacetic Aciduria
ACAT1	NM_000019.4(ACAT1):c.941-9T>A	SNV	Pathogenic	666513		11:108014701-108014701	11:108143974-108143974	ALP077	Alpha-Methylacetoacetic Aciduria
ACAT1	NM_000019.4(ACAT1):c.1006-1G>A	SNV	Pathogenic	666520		11:108016928-108016928	11:108146201-108146201	ALP077	Alpha-Methylacetoacetic Aciduria
ACAT1	NM_000019.3:c.(120+1_121-1)_(344+1_345-1)del	deletion	Pathogenic	666537				ALP077	Alpha-Methylacetoacetic Aciduria
ACAT1	NM_000019.3:c.(72+1_73-1)_(344+1_345-1)del	deletion	Pathogenic	666538				ALP077	Alpha-Methylacetoacetic Aciduria
ACAT2	NM_000019.3:c.(72+1_73-1)_(344+1_345-1)del	deletion	Pathogenic	666538				ALP077	Alpha-Methylacetoacetic Aciduria
ACAT1	NM_000019.3:c.(730+1_731-1)_(940+1_941-1)dup	duplication	Pathogenic	666539				ALP077	Alpha-Methylacetoacetic Aciduria
ACAT1	NM_000019.3:c.(72+1_73-1)_(435+1_436-1)del	deletion	Pathogenic	666540				ALP077	Alpha-Methylacetoacetic Aciduria
ACAT1	NM_000019.4(ACAT1):c.334+1G>A	SNV	Pathogenic	666474		11:108005044-108005044	11:108134317-108134317	ALP077	Alpha-Methylacetoacetic Aciduria
ACAT1	NM_000019.4(ACAT1):c.435+1G>A	SNV	Pathogenic	666483		11:108005970-108005970	11:108135243-108135243	ALP077	Alpha-Methylacetoacetic Aciduria
ACAT1	NM_000019.4(ACAT1):c.730+1G>A	SNV	Pathogenic	666496		11:108010943-108010943	11:108140216-108140216	ALP077	Alpha-Methylacetoacetic Aciduria
ACAT1	NM_000019.4(ACAT1):c.731-46_752del	deletion	Pathogenic	666497		11:108012282-108012349	11:108141555-108141622	ALP077	Alpha-Methylacetoacetic Aciduria
ACAT1	NG_009888.2:g.20624_29833delinsTAA	indel	Pathogenic	666536				ALP077	Alpha-Methylacetoacetic Aciduria
ACAT1	NM_000019.4(ACAT1):c.121-13T>A	SNV	Pathogenic	666467		11:108004534-108004534	11:108133807-108133807	ALP077	Alpha-Methylacetoacetic Aciduria
ACAT1	NC_000011.10:g.(?_108121597)_(108147400_?)del	deletion	Pathogenic	832954		11:107992324-108018127		ALP077	Alpha-Methylacetoacetic Aciduria
MAT1A	NM_000429.3(MAT1A):c.1066C>T (p.Arg356Trp)	SNV	Pathogenic	834512		10:82034295-82034295	10:80274539-80274539	ALP077	Alpha-Methylacetoacetic Aciduria
ACAT1	NM_000019.4(ACAT1):c.642T>G (p.Tyr214Ter)	SNV	Pathogenic	864432		11:108010854-108010854	11:108140127-108140127	ALP077	Alpha-Methylacetoacetic Aciduria
ACAT1	NM_000019.4(ACAT1):c.1049G>A (p.Trp350Ter)	SNV	Pathogenic	858337		11:108016972-108016972	11:108146245-108146245	ALP077	Alpha-Methylacetoacetic Aciduria
ACAT1	NM_000019.4(ACAT1):c.1181_1211dup (p.Gln404fs)	duplication	Pathogenic	853510		11:108018012-108018013	11:108147285-108147286	ALP077	Alpha-Methylacetoacetic Aciduria
MAT1A	NM_000429.3(MAT1A):c.966T>G (p.Ile322Met)	SNV	Pathogenic	1202	rs118204001	10:82034395-82034395	10:80274639-80274639	ALP077	Alpha-Methylacetoacetic Aciduria
MAT1A	NM_000429.3(MAT1A):c.164C>A (p.Ala55Asp)	SNV	Pathogenic	1203	rs118204002	10:82045273-82045273	10:80285517-80285517	ALP077	Alpha-Methylacetoacetic Aciduria
MAT1A	NM_000429.3(MAT1A):c.914T>C (p.Leu305Pro)	SNV	Pathogenic	1205	rs118204004	10:82034810-82034810	10:80275054-80275054	ALP077	Alpha-Methylacetoacetic Aciduria
MAT1A	MAT1A, 1-BP INS, 827G	insertion	Pathogenic	1206				ALP077	Alpha-Methylacetoacetic Aciduria
MAT1A	MAT1A, 2-BP DEL, 1043TG	deletion	Pathogenic	1207				ALP077	Alpha-Methylacetoacetic Aciduria
MAT1A	NM_000429.3(MAT1A):c.791G>A (p.Arg264His)	SNV	Pathogenic	1208	rs72558181	10:82034933-82034933	10:80275177-80275177	ALP077	Alpha-Methylacetoacetic Aciduria
MAT1A	MAT1A, 2-BP INS, 539TG	insertion	Pathogenic	1209				ALP077	Alpha-Methylacetoacetic Aciduria
MAT1A	NM_000429.3(MAT1A):c.790C>T (p.Arg264Cys)	SNV	Pathogenic	1210	rs118204005	10:82034934-82034934	10:80275178-80275178	ALP077	Alpha-Methylacetoacetic Aciduria
MAT1A	NM_000429.3(MAT1A):c.1006G>A (p.Gly336Arg)	SNV	Pathogenic	1211	rs118204006	10:82034355-82034355	10:80274599-80274599	ALP077	Alpha-Methylacetoacetic Aciduria
ACAT1	NM_000019.4(ACAT1):c.1006-2A>C	SNV	Pathogenic	2835	rs145229472	11:108016927-108016927	11:108146200-108146200	ALP077	Alpha-Methylacetoacetic Aciduria
ACAT1	NM_000019.4(ACAT1):c.1163+2T>C	SNV	Pathogenic	2837	rs1280110907	11:108017088-108017088	11:108146361-108146361	ALP077	Alpha-Methylacetoacetic Aciduria
ACAT1	NM_000019.4(ACAT1):c.2T>A (p.Met1Lys)	SNV	Pathogenic	2838	rs120074142	11:107992335-107992335	11:108121608-108121608	ALP077	Alpha-Methylacetoacetic Aciduria
ACAT1	NM_000019.4(ACAT1):c.814C>T (p.Gln272Ter)	SNV	Pathogenic	2840	rs120074144	11:108012415-108012415	11:108141688-108141688	ALP077	Alpha-Methylacetoacetic Aciduria
ACAT1	NM_000019.4(ACAT1):c.1083dup (p.Ala362fs)	duplication	Pathogenic	2842	rs387906283	11:108017005-108017006	11:108146278-108146279	ALP077	Alpha-Methylacetoacetic Aciduria
ACAT1	NM_000019.4(ACAT1):c.826+1G>T	SNV	Pathogenic	166650	rs727503796	11:108012428-108012428	11:108141701-108141701	ALP077	Alpha-Methylacetoacetic Aciduria
ACAT1	NM_000019.4(ACAT1):c.149del (p.Thr50fs)	deletion	Pathogenic	208341	rs779565865	11:108004575-108004575	11:108133848-108133848	ALP077	Alpha-Methylacetoacetic Aciduria
MAT1A	NM_000429.3(MAT1A):c.776C>T (p.Ala259Val)	SNV	Pathogenic	279845	rs138556525	10:82034948-82034948	10:80275192-80275192	ALP077	Alpha-Methylacetoacetic Aciduria
ACAT1	NM_000019.4(ACAT1):c.622C>T (p.Arg208Ter)	SNV	Pathogenic	376832	rs532190594	11:108010834-108010834	11:108140107-108140107	ALP077	Alpha-Methylacetoacetic Aciduria
ACAT1	NM_000019.4(ACAT1):c.890C>T (p.Thr297Met)	SNV	Pathogenic/Likely pathogenic	279672	rs886041122	11:108013227-108013227	11:108142500-108142500	ALP077	Alpha-Methylacetoacetic Aciduria
ACAT1	NM_000019.4(ACAT1):c.455G>C (p.Gly152Ala)	SNV	Pathogenic/Likely pathogenic	198029	rs762991875	11:108009644-108009644	11:108138917-108138917	ALP077	Alpha-Methylacetoacetic Aciduria
ACAT1	NM_000019.4(ACAT1):c.473A>G (p.Asn158Ser)	SNV	Pathogenic/Likely pathogenic	198030	rs199524907	11:108009662-108009662	11:108138935-108138935	ALP077	Alpha-Methylacetoacetic Aciduria
ACAT1	NM_000019.4(ACAT1):c.997G>C (p.Ala333Pro)	SNV	Pathogenic/Likely pathogenic	2845	rs120074147	11:108014766-108014766	11:108144039-108144039	ALP077	Alpha-Methylacetoacetic Aciduria
ACAT1	NM_000019.4(ACAT1):c.472A>G (p.Asn158Asp)	SNV	Pathogenic/Likely pathogenic	92297	rs148639841	11:108009661-108009661	11:108138934-108138934	ALP077	Alpha-Methylacetoacetic Aciduria
ACAT1	NM_000019.4(ACAT1):c.444_445del (p.Met148fs)	deletion	Pathogenic/Likely pathogenic	166649	rs727503795	11:108009633-108009634	11:108138906-108138907	ALP077	Alpha-Methylacetoacetic Aciduria
MAT1A	NM_000429.3(MAT1A):c.1070C>T (p.Pro357Leu)	SNV	Pathogenic/Likely pathogenic	1204	rs118204003	10:82034291-82034291	10:80274535-80274535	ALP077	Alpha-Methylacetoacetic Aciduria
ACAT1	NM_000019.4(ACAT1):c.578T>G (p.Met193Arg)	SNV	Pathogenic/Likely pathogenic	666490		11:108009767-108009767	11:108139040-108139040	ALP077	Alpha-Methylacetoacetic Aciduria
ACAT1	NM_000019.4(ACAT1):c.643_644delinsAA (p.Ala215Asn)	indel	Likely pathogenic	666493		11:108010855-108010856	11:108140128-108140129	ALP077	Alpha-Methylacetoacetic Aciduria
ACAT1	NM_000019.4(ACAT1):c.655T>C (p.Tyr219His)	SNV	Likely pathogenic	666492		11:108010867-108010867	11:108140140-108140140	ALP077	Alpha-Methylacetoacetic Aciduria
ACAT1	NM_000019.4(ACAT1):c.556G>T (p.Asp186Tyr)	SNV	Likely pathogenic	666488		11:108009745-108009745	11:108139018-108139018	ALP077	Alpha-Methylacetoacetic Aciduria
ACAT1	NM_000019.4(ACAT1):c.578T>C (p.Met193Thr)	SNV	Likely pathogenic	666489		11:108009767-108009767	11:108139040-108139040	ALP077	Alpha-Methylacetoacetic Aciduria
ACAT1	NM_000019.4(ACAT1):c.759T>A (p.Asp253Glu)	SNV	Likely pathogenic	666500		11:108012360-108012360	11:108141633-108141633	ALP077	Alpha-Methylacetoacetic Aciduria
ACAT1	NM_000019.4(ACAT1):c.674C>A (p.Ala225Glu)	SNV	Likely pathogenic	666495		11:108010886-108010886	11:108140159-108140159	ALP077	Alpha-Methylacetoacetic Aciduria
ACAT1	NM_000019.4(ACAT1):c.753_755AGA[1] (p.Glu252del)	short repeat	Likely pathogenic	666499		11:108012353-108012355	11:108141626-108141628	ALP077	Alpha-Methylacetoacetic Aciduria
ACAT1	NM_000019.4(ACAT1):c.844A>C (p.Asn282His)	SNV	Likely pathogenic	666507		11:108013181-108013181	11:108142454-108142454	ALP077	Alpha-Methylacetoacetic Aciduria
ACAT1	NM_000019.4(ACAT1):c.431A>C (p.His144Pro)	SNV	Likely pathogenic	666482		11:108005965-108005965	11:108135238-108135238	ALP077	Alpha-Methylacetoacetic Aciduria
ACAT1	NM_000019.4(ACAT1):c.395C>G (p.Ala132Gly)	SNV	Likely pathogenic	666480		11:108005929-108005929	11:108135202-108135202	ALP077	Alpha-Methylacetoacetic Aciduria
ACAT1	NM_000019.4(ACAT1):c.370A>G (p.Lys124Glu)	SNV	Likely pathogenic	666476		11:108005904-108005904	11:108135177-108135177	ALP077	Alpha-Methylacetoacetic Aciduria
ACAT1	NM_000019.4(ACAT1):c.371A>G (p.Lys124Arg)	SNV	Likely pathogenic	666477		11:108005905-108005905	11:108135178-108135178	ALP077	Alpha-Methylacetoacetic Aciduria
ACAT1	NM_000019.4(ACAT1):c.377G>C (p.Cys126Ser)	SNV	Likely pathogenic	666478		11:108005911-108005911	11:108135184-108135184	ALP077	Alpha-Methylacetoacetic Aciduria
ACAT1	NC_000011.10:g.(?_108147260)_(108147400_?)del	deletion	Likely pathogenic	663947		11:108017987-108018127	11:108147260-108147400	ALP077	Alpha-Methylacetoacetic Aciduria
ACAT1	NM_000019.4(ACAT1):c.218A>C (p.Gln73Pro)	SNV	Likely pathogenic	666469		11:108004644-108004644	11:108133917-108133917	ALP077	Alpha-Methylacetoacetic Aciduria
ACAT1	NM_000019.4(ACAT1):c.1043del (p.Ala348fs)	deletion	Likely pathogenic	590808	rs1565297769	11:108016966-108016966	11:108146239-108146239	ALP077	Alpha-Methylacetoacetic Aciduria
ACAT1	NM_000019.4(ACAT1):c.1160T>C (p.Ile387Thr)	SNV	Likely pathogenic	429773	rs748303093	11:108017083-108017083	11:108146356-108146356	ALP077	Alpha-Methylacetoacetic Aciduria
MAT1A	NM_000429.3(MAT1A):c.529C>T (p.Arg177Trp)	SNV	Likely pathogenic	426944	rs376757912	10:82039949-82039949	10:80280193-80280193	ALP077	Alpha-Methylacetoacetic Aciduria
MAT1A	NM_000429.3(MAT1A):c.896G>A (p.Arg299His)	SNV	Likely pathogenic	858071		10:82034828-82034828	10:80275072-80275072	ALP077	Alpha-Methylacetoacetic Aciduria
ACAT1	NM_000019.4(ACAT1):c.940+2T>C	SNV	Likely pathogenic	840792		11:108013279-108013279	11:108142552-108142552	ALP077	Alpha-Methylacetoacetic Aciduria
ACAT1	NM_000019.4(ACAT1):c.64_72+10del	deletion	Likely pathogenic	842676		11:107992395-107992413	11:108121668-108121686	ALP077	Alpha-Methylacetoacetic Aciduria
ACAT1	NM_000019.4(ACAT1):c.826+5G>T	SNV	Likely pathogenic	666504		11:108012432-108012432	11:108141705-108141705	ALP077	Alpha-Methylacetoacetic Aciduria
ACAT1	NM_000019.4(ACAT1):c.826+5_826+9del	deletion	Likely pathogenic	666505		11:108012432-108012436	11:108141705-108141709	ALP077	Alpha-Methylacetoacetic Aciduria
ACAT1	NM_000019.4(ACAT1):c.1241_1245delinsGT (p.Asn414_Gly415delinsSer)	indel	Likely pathogenic	666535		11:108018074-108018078	11:108147347-108147351	ALP077	Alpha-Methylacetoacetic Aciduria
ACAT1	NM_000019.4(ACAT1):c.1168T>C (p.Ser390Pro)	SNV	Likely pathogenic	666532		11:108018001-108018001	11:108147274-108147274	ALP077	Alpha-Methylacetoacetic Aciduria
ACAT1	NM_000019.4(ACAT1):c.1189C>G (p.His397Asp)	SNV	Likely pathogenic	666533		11:108018022-108018022	11:108147295-108147295	ALP077	Alpha-Methylacetoacetic Aciduria
ACAT1	NM_000019.4(ACAT1):c.1016_1018dup (p.Asp339dup)	duplication	Likely pathogenic	666522		11:108016937-108016938	11:108146210-108146211	ALP077	Alpha-Methylacetoacetic Aciduria
ACAT1	NM_000019.4(ACAT1):c.1040T>C (p.Ile347Thr)	SNV	Likely pathogenic	666524		11:108016963-108016963	11:108146236-108146236	ALP077	Alpha-Methylacetoacetic Aciduria
ACAT1	NM_000019.4(ACAT1):c.1059T>A (p.Asn353Lys)	SNV	Likely pathogenic	666525		11:108016982-108016982	11:108146255-108146255	ALP077	Alpha-Methylacetoacetic Aciduria
ACAT1	NM_000019.4(ACAT1):c.1059T>G (p.Asn353Lys)	SNV	Likely pathogenic	666526		11:108016982-108016982	11:108146255-108146255	ALP077	Alpha-Methylacetoacetic Aciduria
ACAT1	NM_000019.4(ACAT1):c.1061A>T (p.Glu354Val)	SNV	Likely pathogenic	666527		11:108016984-108016984	11:108146257-108146257	ALP077	Alpha-Methylacetoacetic Aciduria
ACAT1	NM_000019.4(ACAT1):c.968T>C (p.Ile323Thr)	SNV	Likely pathogenic	666517		11:108014737-108014737	11:108144010-108144010	ALP077	Alpha-Methylacetoacetic Aciduria
ACAT1	NM_000019.4(ACAT1):c.901G>C (p.Ala301Pro)	SNV	Likely pathogenic	666511		11:108013238-108013238	11:108142511-108142511	ALP077	Alpha-Methylacetoacetic Aciduria
ACAT1	NM_000019.4(ACAT1):c.1138G>A (p.Ala380Thr)	SNV	Likely pathogenic	2832	rs120074140	11:108017061-108017061	11:108146334-108146334	ALP077	Alpha-Methylacetoacetic Aciduria
ACAT1	NM_000019.4(ACAT1):c.547G>A (p.Gly183Arg)	SNV	Likely pathogenic	2833	rs120074141	11:108009736-108009736	11:108139009-108139009	ALP077	Alpha-Methylacetoacetic Aciduria
ACAT1	NM_000019.4(ACAT1):c.410_418delinsT (p.Ser137fs)	indel	Likely pathogenic	800859		11:108005944-108005952	11:108135217-108135225	ALP077	Alpha-Methylacetoacetic Aciduria
ACAT1	NM_000019.4(ACAT1):c.433C>G (p.Gln145Glu)	SNV	Likely pathogenic	2846	rs120074148	11:108005967-108005967	11:108135240-108135240	ALP077	Alpha-Methylacetoacetic Aciduria
ACAT1	NM_000019.4(ACAT1):c.278A>G (p.Asn93Ser)	SNV	Likely pathogenic	2843	rs120074145	11:108004987-108004987	11:108134260-108134260	ALP077	Alpha-Methylacetoacetic Aciduria
ACAT1	NM_000019.4(ACAT1):c.935T>C (p.Ile312Thr)	SNV	Likely pathogenic	2844	rs120074146	11:108013272-108013272	11:108142545-108142545	ALP077	Alpha-Methylacetoacetic Aciduria
ACAT1	NM_000019.4(ACAT1):c.1032_1034AGA[1] (p.Glu345del)	short repeat	Likely pathogenic	2841	rs387906282	11:108016954-108016956	11:108146227-108146229	ALP077	Alpha-Methylacetoacetic Aciduria
ACAT1	NM_000019.4(ACAT1):c.1136G>T (p.Gly379Val)	SNV	Likely pathogenic	2839	rs120074143	11:108017059-108017059	11:108146332-108146332	ALP077	Alpha-Methylacetoacetic Aciduria
ACAT1	NM_000019.4(ACAT1):c.653C>T (p.Ser218Phe)	SNV	Likely pathogenic	252925	rs879255505	11:108010865-108010865	11:108140138-108140138	ALP077	Alpha-Methylacetoacetic Aciduria
ACAT1	NM_000019.4(ACAT1):c.623G>A (p.Arg208Gln)	SNV	Conflicting interpretations of pathogenicity	198381	rs370720208	11:108010835-108010835	11:108140108-108140108	ALP077	Alpha-Methylacetoacetic Aciduria
ACAT1	NM_000019.4(ACAT1):c.60G>C (p.Arg20=)	SNV	Conflicting interpretations of pathogenicity	193031	rs77311724	11:107992393-107992393	11:108121666-108121666	ALP077	Alpha-Methylacetoacetic Aciduria
ACAT1	NM_000019.4(ACAT1):c.890C>A (p.Thr297Lys)	SNV	Conflicting interpretations of pathogenicity	666510		11:108013227-108013227	11:108142500-108142500	ALP077	Alpha-Methylacetoacetic Aciduria
ACAT1	NM_000019.4(ACAT1):c.239-8T>A	SNV	Conflicting interpretations of pathogenicity	732192		11:108004940-108004940	11:108134213-108134213	ALP077	Alpha-Methylacetoacetic Aciduria
ACAT1	NM_000019.4(ACAT1):c.436-4G>C	SNV	Conflicting interpretations of pathogenicity	769322		11:108009621-108009621	11:108138894-108138894	ALP077	Alpha-Methylacetoacetic Aciduria
MAT1A	NM_000429.3(MAT1A):c.740G>A (p.Ser247Asn)	SNV	Conflicting interpretations of pathogenicity	430021	rs1131691739	10:82036160-82036160	10:80276404-80276404	ALP077	Alpha-Methylacetoacetic Aciduria
MAT1A	NM_000429.3(MAT1A):c.712G>A (p.Glu238Lys)	SNV	Conflicting interpretations of pathogenicity	431707	rs116528173	10:82036188-82036188	10:80276432-80276432	ALP077	Alpha-Methylacetoacetic Aciduria
MAT1A	NM_000429.3(MAT1A):c.981G>A (p.Pro327=)	SNV	Conflicting interpretations of pathogenicity	459971	rs149163315	10:82034380-82034380	10:80274624-80274624	ALP077	Alpha-Methylacetoacetic Aciduria
ACAT1	NM_000019.4(ACAT1):c.248_250AAG[2] (p.Glu85del)	short repeat	Conflicting interpretations of pathogenicity	666470		11:108004957-108004959	11:108134230-108134232	ALP077	Alpha-Methylacetoacetic Aciduria
MAT1A	NM_000429.3(MAT1A):c.964A>T (p.Ile322Phe)	SNV	Conflicting interpretations of pathogenicity	372407	rs1057517759	10:82034397-82034397	10:80274641-80274641	ALP077	Alpha-Methylacetoacetic Aciduria
ACAT1	NM_000019.4(ACAT1):c.1217A>G (p.Glu406Gly)	SNV	Uncertain significance	302208	rs147872303	11:108018050-108018050	11:108147323-108147323	ALP077	Alpha-Methylacetoacetic Aciduria
ACAT1	NM_000019.4(ACAT1):c.1222G>C (p.Gly408Arg)	SNV	Uncertain significance	302209	rs553101581	11:108018055-108018055	11:108147328-108147328	ALP077	Alpha-Methylacetoacetic Aciduria
ACAT1	NM_000019.4(ACAT1):c.*55T>C	SNV	Uncertain significance	302211	rs886047597	11:108018172-108018172	11:108147445-108147445	ALP077	Alpha-Methylacetoacetic Aciduria
ACAT1	NM_000019.4(ACAT1):c.-22C>T	SNV	Uncertain significance	302196	rs3741054	11:107992312-107992312	11:108121585-108121585	ALP077	Alpha-Methylacetoacetic Aciduria
ACAT1	NM_000019.4(ACAT1):c.15G>C (p.Ala5=)	SNV	Uncertain significance	302197	rs886047594	11:107992348-107992348	11:108121621-108121621	ALP077	Alpha-Methylacetoacetic Aciduria
ACAT1	NM_000019.4(ACAT1):c.532T>C (p.Leu178=)	SNV	Uncertain significance	302200	rs370063325	11:108009721-108009721	11:108138994-108138994	ALP077	Alpha-Methylacetoacetic Aciduria
ACAT1	NM_000019.4(ACAT1):c.979A>G (p.Ile327Val)	SNV	Uncertain significance	302205	rs150038447	11:108014748-108014748	11:108144021-108144021	ALP077	Alpha-Methylacetoacetic Aciduria
ACAT1	NM_000019.4(ACAT1):c.1229C>T (p.Ala410Val)	SNV	Uncertain significance	302210	rs767412638	11:108018062-108018062	11:108147335-108147335	ALP077	Alpha-Methylacetoacetic Aciduria
ACAT1	NM_000019.3(ACAT1):c.*234_*235delCT	deletion	Uncertain significance	302216	rs1295289344	11:108018350-108018351	11:108147623-108147624	ALP077	Alpha-Methylacetoacetic Aciduria
ACAT1	NM_000019.3(ACAT1):c.*291A>C	SNV	Uncertain significance	302219	rs771132416	11:108018408-108018408	11:108147681-108147681	ALP077	Alpha-Methylacetoacetic Aciduria
ACAT1	NM_000019.3(ACAT1):c.*344T>C	SNV	Uncertain significance	302221	rs776705661	11:108018461-108018461	11:108147734-108147734	ALP077	Alpha-Methylacetoacetic Aciduria
ACAT1	NM_000019.3(ACAT1):c.*553T>A	SNV	Uncertain significance	302226	rs183999318	11:108018670-108018670	11:108147943-108147943	ALP077	Alpha-Methylacetoacetic Aciduria
ACAT1	NM_000019.3(ACAT1):c.*703T>C	SNV	Uncertain significance	302231	rs188826374	11:108018820-108018820	11:108148093-108148093	ALP077	Alpha-Methylacetoacetic Aciduria
ACAT1	NM_000019.4(ACAT1):c.299G>A (p.Gly100Glu)	SNV	Uncertain significance	666472		11:108005008-108005008	11:108134281-108134281	ALP077	Alpha-Methylacetoacetic Aciduria
ACAT1	NM_000019.4(ACAT1):c.301C>A (p.Gln101Lys)	SNV	Uncertain significance	666473		11:108005010-108005010	11:108134283-108134283	ALP077	Alpha-Methylacetoacetic Aciduria
ACAT1	NM_000019.4(ACAT1):c.460G>A (p.Glu154Lys)	SNV	Uncertain significance	666485		11:108009649-108009649	11:108138922-108138922	ALP077	Alpha-Methylacetoacetic Aciduria
ACAT1	NM_000019.4(ACAT1):c.851G>A (p.Ser284Asn)	SNV	Uncertain significance	666508		11:108013188-108013188	11:108142461-108142461	ALP077	Alpha-Methylacetoacetic Aciduria
ACAT1	NM_000019.4(ACAT1):c.854C>T (p.Thr285Ile)	SNV	Uncertain significance	666509		11:108013191-108013191	11:108142464-108142464	ALP077	Alpha-Methylacetoacetic Aciduria
ACAT1	NM_000019.4(ACAT1):c.760G>A (p.Glu254Lys)	SNV	Uncertain significance	666501		11:108012361-108012361	11:108141634-108141634	ALP077	Alpha-Methylacetoacetic Aciduria
ACAT1	NM_000019.4(ACAT1):c.764A>C (p.Glu255Ala)	SNV	Uncertain significance	666502		11:108012365-108012365	11:108141638-108141638	ALP077	Alpha-Methylacetoacetic Aciduria
ACAT1	NM_000019.4(ACAT1):c.829A>C (p.Thr277Pro)	SNV	Uncertain significance	666506		11:108013166-108013166	11:108142439-108142439	ALP077	Alpha-Methylacetoacetic Aciduria
ACAT1	NM_000019.4(ACAT1):c.534G>T (p.Leu178Phe)	SNV	Uncertain significance	666487		11:108009723-108009723	11:108138996-108138996	ALP077	Alpha-Methylacetoacetic Aciduria
ACAT1	NM_000019.4(ACAT1):c.664A>C (p.Ser222Arg)	SNV	Uncertain significance	666494		11:108010876-108010876	11:108140149-108140149	ALP077	Alpha-Methylacetoacetic Aciduria
ACAT1	NM_000019.4(ACAT1):c.602C>T (p.Ala201Val)	SNV	Uncertain significance	666491		11:108010814-108010814	11:108140087-108140087	ALP077	Alpha-Methylacetoacetic Aciduria
ACAT1	NM_000019.4(ACAT1):c.1198C>T (p.His400Tyr)	SNV	Uncertain significance	463522	rs201183545	11:108018031-108018031	11:108147304-108147304	ALP077	Alpha-Methylacetoacetic Aciduria
MAT1A	NM_000429.3(MAT1A):c.340T>G (p.Ser114Ala)	SNV	Uncertain significance	459970	rs761462996	10:82040501-82040501	10:80280745-80280745	ALP077	Alpha-Methylacetoacetic Aciduria
MAT1A	NM_000429.3(MAT1A):c.626A>T (p.His209Leu)	SNV	Uncertain significance	529461	rs1554840780	10:82036274-82036274	10:80276518-80276518	ALP077	Alpha-Methylacetoacetic Aciduria
MAT1A	NM_000429.3(MAT1A):c.98T>A (p.Ile33Asn)	SNV	Uncertain significance	529462	rs1554841293	10:82045339-82045339	10:80285583-80285583	ALP077	Alpha-Methylacetoacetic Aciduria
ACAT1	NM_000019.4(ACAT1):c.163_167delinsAA (p.Phe55_Leu56delinsLys)	indel	Uncertain significance	666468		11:108004589-108004593	11:108133862-108133866	ALP077	Alpha-Methylacetoacetic Aciduria
MAT1A	NM_000429.3(MAT1A):c.822G>T (p.Trp274Cys)	SNV	Uncertain significance	661199		10:82034902-82034902	10:80275146-80275146	ALP077	Alpha-Methylacetoacetic Aciduria
MAT1A	NM_000429.3(MAT1A):c.772G>T (p.Asp258Tyr)	SNV	Uncertain significance	647990		10:82034952-82034952	10:80275196-80275196	ALP077	Alpha-Methylacetoacetic Aciduria
MAT1A	NM_000429.3(MAT1A):c.757G>A (p.Gly253Arg)	SNV	Uncertain significance	658943		10:82036143-82036143	10:80276387-80276387	ALP077	Alpha-Methylacetoacetic Aciduria
ACAT1	NM_000019.4(ACAT1):c.274G>A (p.Gly92Ser)	SNV	Uncertain significance	645647		11:108004983-108004983	11:108134256-108134256	ALP077	Alpha-Methylacetoacetic Aciduria
ACAT1	NM_000019.4(ACAT1):c.622C>G (p.Arg208Gly)	SNV	Uncertain significance	647315		11:108010834-108010834	11:108140107-108140107	ALP077	Alpha-Methylacetoacetic Aciduria
ACAT1	NM_000019.4(ACAT1):c.1105A>G (p.Ile369Val)	SNV	Uncertain significance	656907		11:108017028-108017028	11:108146301-108146301	ALP077	Alpha-Methylacetoacetic Aciduria
MAT1A	NM_000429.3(MAT1A):c.242G>A (p.Arg81Gln)	SNV	Uncertain significance	431706	rs199600641	10:82043722-82043722	10:80283966-80283966	ALP077	Alpha-Methylacetoacetic Aciduria
ACAT1	NM_000019.4(ACAT1):c.1199A>G (p.His400Arg)	SNV	Uncertain significance	438580	rs761086326	11:108018032-108018032	11:108147305-108147305	ALP077	Alpha-Methylacetoacetic Aciduria
MAT1A	NM_000429.3(MAT1A):c.319C>G (p.Leu107Val)	SNV	Uncertain significance	418289	rs1064793166	10:82040522-82040522	10:80280766-80280766	ALP077	Alpha-Methylacetoacetic Aciduria
ACAT1	NM_000019.4(ACAT1):c.967A>G (p.Ile323Val)	SNV	Uncertain significance	532307	rs1282394804	11:108014736-108014736	11:108144009-108144009	ALP077	Alpha-Methylacetoacetic Aciduria
MAT1A	NM_000429.3(MAT1A):c.772G>A (p.Asp258Asn)	SNV	Uncertain significance	529460	rs1554840677	10:82034952-82034952	10:80275196-80275196	ALP077	Alpha-Methylacetoacetic Aciduria
ACAT1	NM_000019.3(ACAT1):c.1006-10_1006-9ins171	insertion	Uncertain significance	532308		11:108016919-108016920	11:108146192-108146193	ALP077	Alpha-Methylacetoacetic Aciduria
MAT1A	NM_000429.3(MAT1A):c.646G>C (p.Glu216Gln)	SNV	Uncertain significance	580628	rs1564646038	10:82036254-82036254	10:80276498-80276498	ALP077	Alpha-Methylacetoacetic Aciduria
MAT1A	NM_000429.3(MAT1A):c.773A>T (p.Asp258Val)	SNV	Uncertain significance	578314	rs1241692940	10:82034951-82034951	10:80275195-80275195	ALP077	Alpha-Methylacetoacetic Aciduria
MAT1A	NM_000429.3(MAT1A):c.983T>C (p.Leu328Pro)	SNV	Uncertain significance	572062	rs1444823004	10:82034378-82034378	10:80274622-80274622	ALP077	Alpha-Methylacetoacetic Aciduria
MAT1A	NM_000429.3(MAT1A):c.745C>T (p.Arg249Trp)	SNV	Uncertain significance	575881	rs779094715	10:82036155-82036155	10:80276399-80276399	ALP077	Alpha-Methylacetoacetic Aciduria
MAT1A	NM_000429.3(MAT1A):c.290A>C (p.Lys97Thr)	SNV	Uncertain significance	569132	rs1564647783	10:82043674-82043674	10:80283918-80283918	ALP077	Alpha-Methylacetoacetic Aciduria
MAT1A	NM_000429.3(MAT1A):c.656G>T (p.Arg219Leu)	SNV	Uncertain significance	574090	rs200894913	10:82036244-82036244	10:80276488-80276488	ALP077	Alpha-Methylacetoacetic Aciduria
MAT1A	NM_000429.3(MAT1A):c.277G>T (p.Asp93Tyr)	SNV	Uncertain significance	576970	rs762357538	10:82043687-82043687	10:80283931-80283931	ALP077	Alpha-Methylacetoacetic Aciduria
ACAT1	NM_000019.4(ACAT1):c.1279C>A (p.Leu427Met)	SNV	Uncertain significance	880374	rs201500937	11:108018112-108018112	11:108147385-108147385	ALP077	Alpha-Methylacetoacetic Aciduria
MAT1A	NM_000429.3(MAT1A):c.875G>A (p.Arg292His)	SNV	Uncertain significance	851162		10:82034849-82034849	10:80275093-80275093	ALP077	Alpha-Methylacetoacetic Aciduria
MAT1A	NM_000429.3(MAT1A):c.452C>T (p.Pro151Leu)	SNV	Uncertain significance	845739		10:82040026-82040026	10:80280270-80280270	ALP077	Alpha-Methylacetoacetic Aciduria
MAT1A	NM_000429.3(MAT1A):c.359G>A (p.Cys120Tyr)	SNV	Uncertain significance	853951		10:82040482-82040482	10:80280726-80280726	ALP077	Alpha-Methylacetoacetic Aciduria
ACAT1	NM_000019.4(ACAT1):c.1253_1255dup (p.Gly418dup)	duplication	Uncertain significance	853062		11:108018084-108018085	11:108147357-108147358	ALP077	Alpha-Methylacetoacetic Aciduria
MAT1A	NM_000429.3(MAT1A):c.*1858T>C	SNV	Uncertain significance	880363		10:82031679-82031679	10:80271923-80271923	ALP077	Alpha-Methylacetoacetic Aciduria
MAT1A	NM_000429.3(MAT1A):c.*1820G>A	SNV	Uncertain significance	880364		10:82031717-82031717	10:80271961-80271961	ALP077	Alpha-Methylacetoacetic Aciduria
MAT1A	NM_000429.3(MAT1A):c.*1741T>C	SNV	Uncertain significance	880365		10:82031796-82031796	10:80272040-80272040	ALP077	Alpha-Methylacetoacetic Aciduria
MAT1A	NM_000429.3(MAT1A):c.*1691T>C	SNV	Uncertain significance	877593		10:82031846-82031846	10:80272090-80272090	ALP077	Alpha-Methylacetoacetic Aciduria
MAT1A	NM_000429.3(MAT1A):c.*1673C>T	SNV	Uncertain significance	877594		10:82031864-82031864	10:80272108-80272108	ALP077	Alpha-Methylacetoacetic Aciduria
MAT1A	NM_000429.3(MAT1A):c.*1661G>C	SNV	Uncertain significance	877595		10:82031876-82031876	10:80272120-80272120	ALP077	Alpha-Methylacetoacetic Aciduria
MAT1A	NM_000429.3(MAT1A):c.*1207T>C	SNV	Uncertain significance	878610		10:82032330-82032330	10:80272574-80272574	ALP077	Alpha-Methylacetoacetic Aciduria
MAT1A	NM_000429.3(MAT1A):c.*1192C>G	SNV	Uncertain significance	878611		10:82032345-82032345	10:80272589-80272589	ALP077	Alpha-Methylacetoacetic Aciduria
MAT1A	NM_000429.3(MAT1A):c.*1100C>G	SNV	Uncertain significance	878612		10:82032437-82032437	10:80272681-80272681	ALP077	Alpha-Methylacetoacetic Aciduria
MAT1A	NM_000429.3(MAT1A):c.*968G>C	SNV	Uncertain significance	879211		10:82032569-82032569	10:80272813-80272813	ALP077	Alpha-Methylacetoacetic Aciduria
MAT1A	NM_000429.3(MAT1A):c.*831T>C	SNV	Uncertain significance	879212		10:82032706-82032706	10:80272950-80272950	ALP077	Alpha-Methylacetoacetic Aciduria
MAT1A	NM_000429.3(MAT1A):c.*610G>C	SNV	Uncertain significance	880410		10:82032927-82032927	10:80273171-80273171	ALP077	Alpha-Methylacetoacetic Aciduria
MAT1A	NM_000429.3(MAT1A):c.*604T>C	SNV	Uncertain significance	880411		10:82032933-82032933	10:80273177-80273177	ALP077	Alpha-Methylacetoacetic Aciduria
MAT1A	NM_000429.3(MAT1A):c.*553T>C	SNV	Uncertain significance	877648		10:82032984-82032984	10:80273228-80273228	ALP077	Alpha-Methylacetoacetic Aciduria
MAT1A	NM_000429.3(MAT1A):c.*545A>G	SNV	Uncertain significance	877649		10:82032992-82032992	10:80273236-80273236	ALP077	Alpha-Methylacetoacetic Aciduria
MAT1A	NM_000429.3(MAT1A):c.*542C>T	SNV	Uncertain significance	877650		10:82032995-82032995	10:80273239-80273239	ALP077	Alpha-Methylacetoacetic Aciduria
MAT1A	NM_000429.3(MAT1A):c.*428G>T	SNV	Uncertain significance	877651		10:82033109-82033109	10:80273353-80273353	ALP077	Alpha-Methylacetoacetic Aciduria
ACAT1	NM_000019.4(ACAT1):c.121-3C>G	SNV	Uncertain significance	666466		11:108004544-108004544	11:108133817-108133817	ALP077	Alpha-Methylacetoacetic Aciduria
ACAT1	NM_000019.4(ACAT1):c.947_949dup (p.Ala316dup)	duplication	Uncertain significance	666514		11:108014713-108014714	11:108143986-108143987	ALP077	Alpha-Methylacetoacetic Aciduria
ACAT1	NM_000019.4(ACAT1):c.1167G>A (p.Met389Ile)	SNV	Uncertain significance	666531		11:108018000-108018000	11:108147273-108147273	ALP077	Alpha-Methylacetoacetic Aciduria
ACAT1	NM_000019.4(ACAT1):c.941-14C>T	SNV	Uncertain significance	193542	rs12801620	11:108014696-108014696	11:108143969-108143969	ALP077	Alpha-Methylacetoacetic Aciduria
ACAT1	NM_000019.4(ACAT1):c.765A>T (p.Glu255Asp)	SNV	Uncertain significance	198684	rs794727893	11:108012366-108012366	11:108141639-108141639	ALP077	Alpha-Methylacetoacetic Aciduria
ACAT1	NM_000019.4(ACAT1):c.239-7A>G	SNV	Uncertain significance	877556		11:108004941-108004941	11:108134214-108134214	ALP077	Alpha-Methylacetoacetic Aciduria
ACAT1	NM_000019.4(ACAT1):c.941-13T>C	SNV	Uncertain significance	879172		11:108014697-108014697	11:108143970-108143970	ALP077	Alpha-Methylacetoacetic Aciduria
MAT1A	NM_000429.3(MAT1A):c.*211G>A	SNV	Uncertain significance	878669		10:82033326-82033326	10:80273570-80273570	ALP077	Alpha-Methylacetoacetic Aciduria
MAT1A	NM_000429.3(MAT1A):c.*68G>A	SNV	Uncertain significance	878670		10:82033469-82033469	10:80273713-80273713	ALP077	Alpha-Methylacetoacetic Aciduria
MAT1A	NM_000429.3(MAT1A):c.769-13T>C	SNV	Uncertain significance	877695		10:82034968-82034968	10:80275212-80275212	ALP077	Alpha-Methylacetoacetic Aciduria
MAT1A	NM_000429.3(MAT1A):c.*4C>G	SNV	Uncertain significance	879270		10:82033533-82033533	10:80273777-80273777	ALP077	Alpha-Methylacetoacetic Aciduria
MAT1A	NM_000429.3(MAT1A):c.1074C>T (p.Gly358=)	SNV	Uncertain significance	879272		10:82034287-82034287	10:80274531-80274531	ALP077	Alpha-Methylacetoacetic Aciduria
MAT1A	NM_000429.3(MAT1A):c.1059C>T (p.Phe353=)	SNV	Uncertain significance	879273		10:82034302-82034302	10:80274546-80274546	ALP077	Alpha-Methylacetoacetic Aciduria
MAT1A	NM_000429.3(MAT1A):c.816C>T (p.Gly272=)	SNV	Uncertain significance	877694		10:82034908-82034908	10:80275152-80275152	ALP077	Alpha-Methylacetoacetic Aciduria
MAT1A	NM_000429.3(MAT1A):c.484G>A (p.Ala162Thr)	SNV	Uncertain significance	877696		10:82039994-82039994	10:80280238-80280238	ALP077	Alpha-Methylacetoacetic Aciduria
MAT1A	NM_000429.3(MAT1A):c.204T>C (p.Cys68=)	SNV	Uncertain significance	878723		10:82043760-82043760	10:80284004-80284004	ALP077	Alpha-Methylacetoacetic Aciduria
ACAT1	NM_000019.4(ACAT1):c.-5C>T	SNV	Uncertain significance	880333		11:107992329-107992329	11:108121602-108121602	ALP077	Alpha-Methylacetoacetic Aciduria
ACAT1	NM_000019.4(ACAT1):c.155T>C (p.Ile52Thr)	SNV	Uncertain significance	877555		11:108004581-108004581	11:108133854-108133854	ALP077	Alpha-Methylacetoacetic Aciduria
ACAT1	NM_000019.4(ACAT1):c.378T>C (p.Cys126=)	SNV	Uncertain significance	877557		11:108005912-108005912	11:108135185-108135185	ALP077	Alpha-Methylacetoacetic Aciduria
ACAT1	NM_000019.4(ACAT1):c.721A>G (p.Thr241Ala)	SNV	Uncertain significance	878578		11:108010933-108010933	11:108140206-108140206	ALP077	Alpha-Methylacetoacetic Aciduria
ACAT1	NM_000019.4(ACAT1):c.754G>A (p.Glu252Lys)	SNV	Uncertain significance	878579		11:108012355-108012355	11:108141628-108141628	ALP077	Alpha-Methylacetoacetic Aciduria
ACAT1	NM_000019.4(ACAT1):c.858G>A (p.Leu286=)	SNV	Uncertain significance	878580		11:108013195-108013195	11:108142468-108142468	ALP077	Alpha-Methylacetoacetic Aciduria
ACAT1	NM_000019.4(ACAT1):c.1191T>C (p.His397=)	SNV	Uncertain significance	880373		11:108018024-108018024	11:108147297-108147297	ALP077	Alpha-Methylacetoacetic Aciduria
ACAT1	NC_000011.10:g.108147755C>T	SNV	Uncertain significance	877606		11:108018482-108018482	11:108147755-108147755	ALP077	Alpha-Methylacetoacetic Aciduria
ACAT1	NC_000011.10:g.108147774A>C	SNV	Uncertain significance	877607		11:108018501-108018501	11:108147774-108147774	ALP077	Alpha-Methylacetoacetic Aciduria
ACAT1	NC_000011.10:g.108147787C>T	SNV	Uncertain significance	878620		11:108018514-108018514	11:108147787-108147787	ALP077	Alpha-Methylacetoacetic Aciduria
ACAT1	NC_000011.10:g.108147964G>C	SNV	Uncertain significance	878621		11:108018691-108018691	11:108147964-108147964	ALP077	Alpha-Methylacetoacetic Aciduria
ACAT1	NC_000011.10:g.108148058G>T	SNV	Uncertain significance	879220		11:108018785-108018785	11:108148058-108148058	ALP077	Alpha-Methylacetoacetic Aciduria
ACAT1	NM_000019.4(ACAT1):c.1253G>A (p.Gly418Asp)	SNV	Uncertain significance	281026	rs886042080	11:108018086-108018086	11:108147359-108147359	ALP077	Alpha-Methylacetoacetic Aciduria
MAT1A	NM_000429.3(MAT1A):c.*747C>T	SNV	Uncertain significance	301169	rs886047312	10:82032790-82032790	10:80273034-80273034	ALP077	Alpha-Methylacetoacetic Aciduria
MAT1A	NM_000429.3(MAT1A):c.*730C>T	SNV	Uncertain significance	301171	rs886047313	10:82032807-82032807	10:80273051-80273051	ALP077	Alpha-Methylacetoacetic Aciduria
MAT1A	NM_000429.3(MAT1A):c.*149T>C	SNV	Uncertain significance	301180	rs886047317	10:82033388-82033388	10:80273632-80273632	ALP077	Alpha-Methylacetoacetic Aciduria
MAT1A	NM_000429.3(MAT1A):c.-71_-66dup	duplication	Uncertain significance	301195	rs367639318	10:82049244-82049245	10:80289488-80289489	ALP077	Alpha-Methylacetoacetic Aciduria
MAT1A	NM_000429.3(MAT1A):c.-72A>G	SNV	Uncertain significance	301197	rs200488580	10:82049251-82049251	10:80289495-80289495	ALP077	Alpha-Methylacetoacetic Aciduria
ACAT1	NM_000019.3(ACAT1):c.-70T>A	SNV	Uncertain significance	302193	rs566741161	11:107992264-107992264	11:108121537-108121537	ALP077	Alpha-Methylacetoacetic Aciduria
ACAT1	NM_000019.4(ACAT1):c.291A>T (p.Gly97=)	SNV	Uncertain significance	302199	rs746216662	11:108005000-108005000	11:108134273-108134273	ALP077	Alpha-Methylacetoacetic Aciduria
ACAT1	NM_000019.4(ACAT1):c.*107dup	duplication	Uncertain significance	302212	rs886047598	11:108018218-108018219	11:108147491-108147492	ALP077	Alpha-Methylacetoacetic Aciduria
ACAT1	NM_000019.3(ACAT1):c.*393A>G	SNV	Uncertain significance	302222	rs886047601	11:108018510-108018510	11:108147783-108147783	ALP077	Alpha-Methylacetoacetic Aciduria
ACAT1	NM_000019.3(ACAT1):c.*467_*470dupATCA	duplication	Uncertain significance	302224	rs537463051	11:108018582-108018583	11:108147855-108147856	ALP077	Alpha-Methylacetoacetic Aciduria
ACAT1	NM_000019.3(ACAT1):c.*591A>T	SNV	Uncertain significance	302228	rs886047604	11:108018708-108018708	11:108147981-108147981	ALP077	Alpha-Methylacetoacetic Aciduria
ACAT1	NM_000019.3(ACAT1):c.*675A>C	SNV	Uncertain significance	302230	rs886047605	11:108018792-108018792	11:108148065-108148065	ALP077	Alpha-Methylacetoacetic Aciduria
MAT1A	NM_000429.3(MAT1A):c.*1924C>T	SNV	Uncertain significance	301152	rs772763454	10:82031613-82031613	10:80271857-80271857	ALP077	Alpha-Methylacetoacetic Aciduria
MAT1A	NM_000429.3(MAT1A):c.*1382G>A	SNV	Uncertain significance	301154	rs886047307	10:82032155-82032155	10:80272399-80272399	ALP077	Alpha-Methylacetoacetic Aciduria
MAT1A	NM_000429.3(MAT1A):c.*1078C>T	SNV	Uncertain significance	301160	rs886047308	10:82032459-82032459	10:80272703-80272703	ALP077	Alpha-Methylacetoacetic Aciduria
MAT1A	NM_000429.3(MAT1A):c.*1058T>C	SNV	Uncertain significance	301161	rs563243686	10:82032479-82032479	10:80272723-80272723	ALP077	Alpha-Methylacetoacetic Aciduria
MAT1A	NM_000429.3(MAT1A):c.*736G>A	SNV	Uncertain significance	301170	rs530670748	10:82032801-82032801	10:80273045-80273045	ALP077	Alpha-Methylacetoacetic Aciduria
MAT1A	NM_000429.3(MAT1A):c.*414C>G	SNV	Uncertain significance	301178	rs886047316	10:82033123-82033123	10:80273367-80273367	ALP077	Alpha-Methylacetoacetic Aciduria
MAT1A	NM_000429.3(MAT1A):c.*99A>T	SNV	Uncertain significance	301182	rs1065766	10:82033438-82033438	10:80273682-80273682	ALP077	Alpha-Methylacetoacetic Aciduria
MAT1A	NM_000429.3(MAT1A):c.952-9T>C	SNV	Uncertain significance	301185	rs886047320	10:82034418-82034418	10:80274662-80274662	ALP077	Alpha-Methylacetoacetic Aciduria
MAT1A	NM_000429.3(MAT1A):c.642G>A (p.Thr214=)	SNV	Uncertain significance	301187	rs539772339	10:82036258-82036258	10:80276502-80276502	ALP077	Alpha-Methylacetoacetic Aciduria
MAT1A	NM_000429.3(MAT1A):c.550-5G>A	SNV	Uncertain significance	301188	rs761943871	10:82036355-82036355	10:80276599-80276599	ALP077	Alpha-Methylacetoacetic Aciduria
MAT1A	NM_000429.3(MAT1A):c.170-12G>A	SNV	Uncertain significance	301192	rs200462189	10:82043806-82043806	10:80284050-80284050	ALP077	Alpha-Methylacetoacetic Aciduria
MAT1A	NM_000429.3(MAT1A):c.-23C>T	SNV	Uncertain significance	301193	rs767638556	10:82049202-82049202	10:80289446-80289446	ALP077	Alpha-Methylacetoacetic Aciduria
MAT1A	NM_000429.3(MAT1A):c.-63C>T	SNV	Uncertain significance	301194	rs886047321	10:82049242-82049242	10:80289486-80289486	ALP077	Alpha-Methylacetoacetic Aciduria
MAT1A	NM_000429.3(MAT1A):c.-90_-88GAA[9]	short repeat	Uncertain significance	301200	rs10694757	10:82049251-82049252	10:80289495-80289496	ALP077	Alpha-Methylacetoacetic Aciduria
ACAT1	NM_000019.4(ACAT1):c.941-14_941-13insCT	insertion	Uncertain significance	302203	rs1555034894	11:108014696-108014697	11:108143969-108143970	ALP077	Alpha-Methylacetoacetic Aciduria
ACAT1	NM_000019.4(ACAT1):c.1006-10A>G	SNV	Uncertain significance	302206	rs886047596	11:108016919-108016919	11:108146192-108146192	ALP077	Alpha-Methylacetoacetic Aciduria
ACAT1	NM_000019.4(ACAT1):c.*123_*127dup	duplication	Uncertain significance	302213	rs556749538	11:108018237-108018238	11:108147510-108147511	ALP077	Alpha-Methylacetoacetic Aciduria
ACAT1	NM_000019.3(ACAT1):c.*464A>G	SNV	Uncertain significance	302223	rs886047602	11:108018581-108018581	11:108147854-108147854	ALP077	Alpha-Methylacetoacetic Aciduria
MAT1A	NM_000429.3(MAT1A):c.*862C>T	SNV	Uncertain significance	301167	rs886047311	10:82032675-82032675	10:80272919-80272919	ALP077	Alpha-Methylacetoacetic Aciduria
MAT1A	NM_000429.3(MAT1A):c.*786A>T	SNV	Uncertain significance	301168	rs564845398	10:82032751-82032751	10:80272995-80272995	ALP077	Alpha-Methylacetoacetic Aciduria
MAT1A	NM_000429.3(MAT1A):c.*727T>C	SNV	Uncertain significance	301172	rs886047314	10:82032810-82032810	10:80273054-80273054	ALP077	Alpha-Methylacetoacetic Aciduria
MAT1A	NM_000429.3(MAT1A):c.*668G>A	SNV	Uncertain significance	301173	rs867012184	10:82032869-82032869	10:80273113-80273113	ALP077	Alpha-Methylacetoacetic Aciduria
MAT1A	NM_000429.3(MAT1A):c.916G>C (p.Val306Leu)	SNV	Uncertain significance	301186	rs369601773	10:82034808-82034808	10:80275052-80275052	ALP077	Alpha-Methylacetoacetic Aciduria
MAT1A	NM_000429.3(MAT1A):c.488G>A (p.Arg163Gln)	SNV	Uncertain significance	301189	rs752361383	10:82039990-82039990	10:80280234-80280234	ALP077	Alpha-Methylacetoacetic Aciduria
MAT1A	NM_000429.3(MAT1A):c.241C>T (p.Arg81Trp)	SNV	Uncertain significance	301190	rs750570720	10:82043723-82043723	10:80283967-80283967	ALP077	Alpha-Methylacetoacetic Aciduria
MAT1A	NM_000429.3(MAT1A):c.227T>C (p.Met76Thr)	SNV	Uncertain significance	301191	rs572741145	10:82043737-82043737	10:80283981-80283981	ALP077	Alpha-Methylacetoacetic Aciduria
MAT1A	NM_000429.3(MAT1A):c.-66del	deletion	Uncertain significance	301196	rs367639318	10:82049245-82049245	10:80289489-80289489	ALP077	Alpha-Methylacetoacetic Aciduria
ACAT1	NM_000019.4(ACAT1):c.29G>A (p.Ser10Asn)	SNV	Uncertain significance	302198	rs886047595	11:107992362-107992362	11:108121635-108121635	ALP077	Alpha-Methylacetoacetic Aciduria
MAT1A	NM_000429.3(MAT1A):c.*1021C>A	SNV	Uncertain significance	301163	rs886047310	10:82032516-82032516	10:80272760-80272760	ALP077	Alpha-Methylacetoacetic Aciduria
MAT1A	NM_000429.3(MAT1A):c.*1029G>A	SNV	Uncertain significance	301162	rs886047309	10:82032508-82032508	10:80272752-80272752	ALP077	Alpha-Methylacetoacetic Aciduria
MAT1A	NM_000429.3(MAT1A):c.*657C>T	SNV	Uncertain significance	301174	rs527968994	10:82032880-82032880	10:80273124-80273124	ALP077	Alpha-Methylacetoacetic Aciduria
MAT1A	NM_000429.3(MAT1A):c.*523T>C	SNV	Uncertain significance	301177	rs886047315	10:82033014-82033014	10:80273258-80273258	ALP077	Alpha-Methylacetoacetic Aciduria
MAT1A	NM_000429.3(MAT1A):c.-90_-88GAA[7]	short repeat	Uncertain significance	301198	rs10694757	10:82049251-82049252	10:80289495-80289496	ALP077	Alpha-Methylacetoacetic Aciduria
MAT1A	NM_000429.3(MAT1A):c.*121C>G	SNV	Uncertain significance	301181	rs886047318	10:82033416-82033416	10:80273660-80273660	ALP077	Alpha-Methylacetoacetic Aciduria
MAT1A	NM_000429.3(MAT1A):c.*84C>T	SNV	Uncertain significance	301183	rs886047319	10:82033453-82033453	10:80273697-80273697	ALP077	Alpha-Methylacetoacetic Aciduria
MAT1A	NM_000429.3(MAT1A):c.-73_-72insGAAAAAA	insertion	Uncertain significance	301202	rs145126070	10:82049251-82049252	10:80289495-80289496	ALP077	Alpha-Methylacetoacetic Aciduria
MAT1A	NM_000429.3(MAT1A):c.-75G>A	SNV	Uncertain significance	301204	rs74815121	10:82049254-82049254	10:80289498-80289498	ALP077	Alpha-Methylacetoacetic Aciduria
ACAT1	NM_000019.4(ACAT1):c.770A>C (p.Lys257Thr)	SNV	Uncertain significance	302201	rs370652435	11:108012371-108012371	11:108141644-108141644	ALP077	Alpha-Methylacetoacetic Aciduria
MAT1A	NM_000429.3(MAT1A):c.-73_-72insGAAAAA	insertion	Likely benign	301201	rs145126070	10:82049251-82049252	10:80289495-80289496	ALP077	Alpha-Methylacetoacetic Aciduria
MAT1A	NM_000429.3(MAT1A):c.*1268T>C	SNV	Likely benign	301157	rs146819443	10:82032269-82032269	10:80272513-80272513	ALP077	Alpha-Methylacetoacetic Aciduria
MAT1A	NM_000429.3(MAT1A):c.1085+15G>A	SNV	Likely benign	879271		10:82034261-82034261	10:80274505-80274505	ALP077	Alpha-Methylacetoacetic Aciduria
MAT1A	NM_000429.3(MAT1A):c.*19C>A	SNV	Likely benign	878671		10:82033518-82033518	10:80273762-80273762	ALP077	Alpha-Methylacetoacetic Aciduria
ACAT1	NM_000019.4(ACAT1):c.772C>T (p.Arg258Cys)	SNV	Likely benign	735225		11:108012373-108012373	11:108141646-108141646	ALP077	Alpha-Methylacetoacetic Aciduria
ACAT1	NM_000019.4(ACAT1):c.436-5C>T	SNV	Likely benign	702304		11:108009620-108009620	11:108138893-108138893	ALP077	Alpha-Methylacetoacetic Aciduria
MAT1A	NM_000429.3(MAT1A):c.1140C>T (p.Phe380=)	SNV	Likely benign	772426		10:82033585-82033585	10:80273829-80273829	ALP077	Alpha-Methylacetoacetic Aciduria
MAT1A	NM_000429.3(MAT1A):c.*1727G>A	SNV	Likely benign	880366		10:82031810-82031810	10:80272054-80272054	ALP077	Alpha-Methylacetoacetic Aciduria
ACAT1	NM_000019.4(ACAT1):c.384A>G (p.Ser128=)	SNV	Likely benign	798721		11:108005918-108005918	11:108135191-108135191	ALP077	Alpha-Methylacetoacetic Aciduria
ACAT1	NM_000019.4(ACAT1):c.483T>C (p.Tyr161=)	SNV	Likely benign	796179		11:108009672-108009672	11:108138945-108138945	ALP077	Alpha-Methylacetoacetic Aciduria
ACAT1	NM_000019.4(ACAT1):c.507A>T (p.Pro169=)	SNV	Likely benign	797904		11:108009696-108009696	11:108138969-108138969	ALP077	Alpha-Methylacetoacetic Aciduria
ACAT1	NM_000019.4(ACAT1):c.436-7T>C	SNV	Likely benign	796107		11:108009618-108009618	11:108138891-108138891	ALP077	Alpha-Methylacetoacetic Aciduria
ACAT1	NM_000019.4(ACAT1):c.622C>A (p.Arg208=)	SNV	Likely benign	754529		11:108010834-108010834	11:108140107-108140107	ALP077	Alpha-Methylacetoacetic Aciduria
ACAT1	NM_000019.4(ACAT1):c.1221C>T (p.Tyr407=)	SNV	Likely benign	752467		11:108018054-108018054	11:108147327-108147327	ALP077	Alpha-Methylacetoacetic Aciduria
ACAT1	NM_000019.4(ACAT1):c.580-7T>C	SNV	Likely benign	762359		11:108010785-108010785	11:108140058-108140058	ALP077	Alpha-Methylacetoacetic Aciduria
MAT1A	NM_000429.3(MAT1A):c.696G>A (p.Pro232=)	SNV	Likely benign	529464	rs139423514	10:82036204-82036204	10:80276448-80276448	ALP077	Alpha-Methylacetoacetic Aciduria
MAT1A	NM_000429.3(MAT1A):c.174A>G (p.Thr58=)	SNV	Likely benign	529465	rs146794319	10:82043790-82043790	10:80284034-80284034	ALP077	Alpha-Methylacetoacetic Aciduria
ACAT1	NM_000019.3(ACAT1):c.*258G>A	SNV	Likely benign	302218	rs79764488	11:108018375-108018375	11:108147648-108147648	ALP077	Alpha-Methylacetoacetic Aciduria
ACAT1	NM_000019.3(ACAT1):c.*753C>T	SNV	Likely benign	302232	rs186239800	11:108018870-108018870	11:108148143-108148143	ALP077	Alpha-Methylacetoacetic Aciduria
ACAT1	NM_000019.4(ACAT1):c.*6dup	duplication	Benign/Likely benign	283778	rs111390656	11:108018121-108018122	11:108147394-108147395	ALP077	Alpha-Methylacetoacetic Aciduria
MAT1A	NM_000429.3(MAT1A):c.789C>T (p.Gly263=)	SNV	Benign/Likely benign	284366	rs61734475	10:82034935-82034935	10:80275179-80275179	ALP077	Alpha-Methylacetoacetic Aciduria
MAT1A	NM_000429.3(MAT1A):c.-90_-88GAA[8]	short repeat	Benign	301199	rs10694757	10:82049251-82049252	10:80289495-80289496	ALP077	Alpha-Methylacetoacetic Aciduria
MAT1A	NM_000429.3(MAT1A):c.*1297T>C	SNV	Benign	301155	rs1985908	10:82032240-82032240	10:80272484-80272484	ALP077	Alpha-Methylacetoacetic Aciduria
MAT1A	NM_000429.3(MAT1A):c.*1206G>A	SNV	Benign	301158	rs1832683	10:82032331-82032331	10:80272575-80272575	ALP077	Alpha-Methylacetoacetic Aciduria
MAT1A	NM_000429.3(MAT1A):c.*1092C>G	SNV	Benign	301159	rs41284062	10:82032445-82032445	10:80272689-80272689	ALP077	Alpha-Methylacetoacetic Aciduria
MAT1A	NM_000429.3(MAT1A):c.-153C>T	SNV	Benign	301205	rs11595587	10:82049332-82049332	10:80289576-80289576	ALP077	Alpha-Methylacetoacetic Aciduria
MAT1A	NM_000429.3(MAT1A):c.*67C>T	SNV	Benign	301184	rs7087728	10:82033470-82033470	10:80273714-80273714	ALP077	Alpha-Methylacetoacetic Aciduria
MAT1A	NM_000429.3(MAT1A):c.*569C>G	SNV	Benign	301175	rs78720701	10:82032968-82032968	10:80273212-80273212	ALP077	Alpha-Methylacetoacetic Aciduria
MAT1A	NM_000429.3(MAT1A):c.*529G>A	SNV	Benign	301176	rs10509413	10:82033008-82033008	10:80273252-80273252	ALP077	Alpha-Methylacetoacetic Aciduria
MAT1A	NM_000429.3(MAT1A):c.*982A>T	SNV	Benign	301165	rs1934144	10:82032555-82032555	10:80272799-80272799	ALP077	Alpha-Methylacetoacetic Aciduria
MAT1A	NM_000429.3(MAT1A):c.*995del	deletion	Benign	301164	rs5786439	10:82032542-82032542	10:80272786-80272786	ALP077	Alpha-Methylacetoacetic Aciduria
ACAT1	NM_000019.4(ACAT1):c.978A>C (p.Pro326=)	SNV	Benign	302204	rs73559264	11:108014747-108014747	11:108144020-108144020	ALP077	Alpha-Methylacetoacetic Aciduria
MAT1A	NM_000429.3(MAT1A):c.*299G>A	SNV	Benign	301179	rs7097297	10:82033238-82033238	10:80273482-80273482	ALP077	Alpha-Methylacetoacetic Aciduria
MAT1A	NM_000429.3(MAT1A):c.*863G>A	SNV	Benign	301166	rs41284064	10:82032674-82032674	10:80272918-80272918	ALP077	Alpha-Methylacetoacetic Aciduria
ACAT1	NM_000019.4(ACAT1):c.903G>A (p.Ala301=)	SNV	Benign	302202	rs75811190	11:108013240-108013240	11:108142513-108142513	ALP077	Alpha-Methylacetoacetic Aciduria
MAT1A	NM_000429.3(MAT1A):c.-73A>G	SNV	Benign	301203	rs369803796	10:82049252-82049252	10:80289496-80289496	ALP077	Alpha-Methylacetoacetic Aciduria
ACAT1	NM_000019.3(ACAT1):c.*555A>G	SNV	Benign	302227	rs111376037	11:108018672-108018672	11:108147945-108147945	ALP077	Alpha-Methylacetoacetic Aciduria
MAT1A	NM_000429.3(MAT1A):c.*1599_*1600insTTCAGGCTGG	insertion	Benign	301153	rs145159688	10:82031937-82031938	10:80272181-80272182	ALP077	Alpha-Methylacetoacetic Aciduria
MAT1A	NM_000429.3(MAT1A):c.*1292G>C	SNV	Benign	301156	rs58141836	10:82032245-82032245	10:80272489-80272489	ALP077	Alpha-Methylacetoacetic Aciduria
ACAT1	NM_000019.3(ACAT1):c.*250C>T	SNV	Benign	302217	rs79179095	11:108018367-108018367	11:108147640-108147640	ALP077	Alpha-Methylacetoacetic Aciduria
MAT1A	NM_000429.3(MAT1A):c.169+14G>A	SNV	Benign	878724		10:82045254-82045254	10:80285498-80285498	ALP077	Alpha-Methylacetoacetic Aciduria
ACAT1	NM_000019.4(ACAT1):c.436-4G>A	SNV	Benign	198028	rs3741050	11:108009621-108009621	11:108138894-108138894	ALP077	Alpha-Methylacetoacetic Aciduria
MAT1A	NM_000429.3(MAT1A):c.1131C>T (p.Tyr377=)	SNV	Benign	256104	rs2993763	10:82033594-82033594	10:80273838-80273838	ALP077	Alpha-Methylacetoacetic Aciduria
MAT1A	NM_000429.3(MAT1A):c.1085+14C>T	SNV	Benign	256103	rs2994388	10:82034262-82034262	10:80274506-80274506	ALP077	Alpha-Methylacetoacetic Aciduria
MAT1A	NM_000429.3(MAT1A):c.1005C>T (p.Tyr335=)	SNV	Benign	256102	rs61734474	10:82034356-82034356	10:80274600-80274600	ALP077	Alpha-Methylacetoacetic Aciduria
MAT1A	NM_000429.3(MAT1A):c.882T>C (p.Ala294=)	SNV	Benign	256107	rs10887711	10:82034842-82034842	10:80275086-80275086	ALP077	Alpha-Methylacetoacetic Aciduria
MAT1A	NM_000429.3(MAT1A):c.870A>G (p.Val290=)	SNV	Benign	256106	rs10788546	10:82034854-82034854	10:80275098-80275098	ALP077	Alpha-Methylacetoacetic Aciduria
MAT1A	NM_000429.3(MAT1A):c.426T>C (p.Ala142=)	SNV	Benign	256105	rs1143694	10:82040052-82040052	10:80280296-80280296	ALP077	Alpha-Methylacetoacetic Aciduria
MAT1A	NM_000429.3(MAT1A):c.92-9C>G	SNV	Benign	256108	rs10887721	10:82045354-82045354	10:80285598-80285598	ALP077	Alpha-Methylacetoacetic Aciduria
ACAT1	NM_000019.4(ACAT1):c.-9T>A	SNV	Benign	92294	rs3741055	11:107992325-107992325	11:108121598-108121598	ALP077	Alpha-Methylacetoacetic Aciduria
ACAT1	NM_000019.4(ACAT1):c.13G>C (p.Ala5Pro)	SNV	Benign	92295	rs3741056	11:107992346-107992346	11:108121619-108121619	ALP077	Alpha-Methylacetoacetic Aciduria
ACAT1	NM_000019.4(ACAT1):c.471C>A (p.Ser157=)	SNV	Benign	92296	rs35188041	11:108009660-108009660	11:108138933-108138933	ALP077	Alpha-Methylacetoacetic Aciduria
ACAT1	NM_000019.4(ACAT1):c.-15C>G	SNV	Benign	166648	rs113348145	11:107992319-107992319	11:108121592-108121592	ALP077	Alpha-Methylacetoacetic Aciduria
MAT1A	NM_000429.3(MAT1A):c.885A>T (p.Ala295=)	SNV	Benign	529463	rs17851642	10:82034839-82034839	10:80275083-80275083	ALP077	Alpha-Methylacetoacetic Aciduria
MAT1A	NM_000429.3(MAT1A):c.*1298G>A	SNV	Benign	877596		10:82032239-82032239	10:80272483-80272483	ALP077	Alpha-Methylacetoacetic Aciduria
MAT1A	NM_000429.3(MAT1A):c.*275C>T	SNV	Benign	878668		10:82033262-82033262	10:80273506-80273506	ALP077	Alpha-Methylacetoacetic Aciduria
ACAT1	NM_000019.4(ACAT1):c.480A>G (p.Pro160=)	SNV	Benign	791008		11:108009669-108009669	11:108138942-108138942	ALP077	Alpha-Methylacetoacetic Aciduria
ACAT1	NM_000019.4(ACAT1):c.-28T>A	SNV	Benign	302194	rs36216231	11:107992306-107992306	11:108121579-108121579	ALP077	Alpha-Methylacetoacetic Aciduria
ACAT1	NM_000019.4(ACAT1):c.-22C>G	SNV	Benign	302195	rs3741054	11:107992312-107992312	11:108121585-108121585	ALP077	Alpha-Methylacetoacetic Aciduria
ACAT1	NM_000019.3(ACAT1):c.*293A>T	SNV	Benign	302220	rs73559273	11:108018410-108018410	11:108147683-108147683	ALP077	Alpha-Methylacetoacetic Aciduria
ACAT1	NM_000019.3(ACAT1):c.*507G>A	SNV	Benign	302225	rs12271846	11:108018624-108018624	11:108147897-108147897	ALP077	Alpha-Methylacetoacetic Aciduria
ACAT1	NM_000019.3(ACAT1):c.*599A>C	SNV	Benign	302229	rs2280332	11:108018716-108018716	11:108147989-108147989	ALP077	Alpha-Methylacetoacetic Aciduria
ACAT1	NM_000019.4(ACAT1):c.*179T>G	SNV	Benign	302214	rs114728153	11:108018296-108018296	11:108147569-108147569	ALP077	Alpha-Methylacetoacetic Aciduria
ACAT1	NM_000019.3(ACAT1):c.*214G>C	SNV	Benign	302215	rs145690535	11:108018331-108018331	11:108147604-108147604	ALP077	Alpha-Methylacetoacetic Aciduria
ACAT1	NM_000019.3(ACAT1):c.*777_*780delAATT	short repeat	Benign	368932	rs112801981	11:108018894-108018897	11:108148167-108148170	ALP077	Alpha-Methylacetoacetic Aciduria
ACAT1	NM_000019.4(ACAT1):c.1068T>C (p.Phe356=)	SNV	Benign	302207	rs139657823	11:108016991-108016991	11:108146264-108146264	ALP077	Alpha-Methylacetoacetic Aciduria
APOE	NM_000041.4(APOE):c.388T>C (p.Cys130Arg)	SNV	Likely pathogenic,risk factor	17864	rs429358	19:45411941-45411941	19:44908684-44908684	ALZ034	Alzheimer Disease
MPO	MPO, -463G-A	SNV	protective,risk factor	3633				ALZ034	Alzheimer Disease
APP	NM_000484.4(APP):c.2010_2011inv (p.Lys670_Met671delinsAsnLeu)	inversion	Pathogenic	18093	rs281865161	21:27269938-27269939	21:25897626-25897627	ALZ034	Alzheimer Disease
APP	NM_000484.4(APP):c.2075C>G (p.Ala692Gly)	SNV	Pathogenic	18091	rs63750671	21:27264170-27264170	21:25891858-25891858	ALZ034	Alzheimer Disease
APP	NM_000484.4(APP):c.2149G>T (p.Val717Phe)	SNV	Pathogenic	18089	rs63750264	21:27264096-27264096	21:25891784-25891784	ALZ034	Alzheimer Disease
APP	NM_000484.4(APP):c.2149G>A (p.Val717Ile)	SNV	Pathogenic	18088	rs63750264	21:27264096-27264096	21:25891784-25891784	ALZ034	Alzheimer Disease
APP	NM_000484.4(APP):c.2018C>T (p.Ala673Val)	SNV	Pathogenic	18106	rs193922916	21:27269931-27269931	21:25897619-25897619	ALZ034	Alzheimer Disease
APP	APP, DUP	duplication	Pathogenic	18104				ALZ034	Alzheimer Disease
APP	NM_000484.4(APP):c.2080G>A (p.Asp694Asn)	SNV	Pathogenic	18101	rs63749810	21:27264165-27264165	21:25891853-25891853	ALZ034	Alzheimer Disease
APP	NM_000484.4(APP):c.2078A>G (p.Glu693Gly)	SNV	Pathogenic	18098	rs63751039	21:27264167-27264167	21:25891855-25891855	ALZ034	Alzheimer Disease
PSEN1	NM_000021.4(PSEN1):c.424G>A (p.Val142Ile)	SNV	Pathogenic	599627	rs1566630910	14:73640359-73640359	14:73173651-73173651	ALZ034	Alzheimer Disease
A2M	NM_000014.5(A2M):c.2998A>G (p.Ile1000Val)	SNV	risk factor	18171	rs669	12:9232268-9232268	12:9079672-9079672	ALZ034	Alzheimer Disease
VCP	NM_007126.5(VCP):c.409C>T (p.Pro137Ser)	SNV	Likely pathogenic	599629	rs866101707	9:35066708-35066708	9:35066711-35066711	ALZ034	Alzheimer Disease
CSF1R	NM_005211.3(CSF1R):c.2326C>T (p.His776Tyr)	SNV	Likely pathogenic	599608	rs1561905293	5:149435898-149435898	5:150056335-150056335	ALZ034	Alzheimer Disease
CSF1R	NM_005211.3(CSF1R):c.2671G>C (p.Ala891Pro)	SNV	Likely pathogenic	599607	rs1561901881	5:149433977-149433977	5:150054414-150054414	ALZ034	Alzheimer Disease
MAPT	NM_016835.4(MAPT):c.2035C>T (p.His679Tyr)	SNV	Likely pathogenic	599620	rs1568339995	17:44096070-44096070	17:46018704-46018704	ALZ034	Alzheimer Disease
GRN	NM_002087.3(GRN):c.264+1G>A	SNV	Likely pathogenic	599611	rs1567885728	17:42426920-42426920	17:44349552-44349552	ALZ034	Alzheimer Disease
PSEN1	NM_000021.4(PSEN1):c.1297C>T (p.Pro433Ser)	SNV	Likely pathogenic	599625	rs1566657804	14:73685890-73685890	14:73219182-73219182	ALZ034	Alzheimer Disease
PSEN1	NM_000021.4(PSEN1):c.1177G>T (p.Val393Phe)	SNV	Likely pathogenic	599628	rs1566656702	14:73683881-73683881	14:73217173-73217173	ALZ034	Alzheimer Disease
PSEN1	NM_000021.4(PSEN1):c.869-1G>A	SNV	Likely pathogenic	599622	rs63750219	14:73673093-73673093	14:73206385-73206385	ALZ034	Alzheimer Disease
PSEN1	NM_000021.4(PSEN1):c.665A>C (p.Gln222Pro)	SNV	Likely pathogenic	599623	rs63750009	14:73659468-73659468	14:73192760-73192760	ALZ034	Alzheimer Disease
PSEN1	NM_000021.4(PSEN1):c.510_511insTAT (p.Leu171_Leu172insTyr)	insertion	Likely pathogenic	599624	rs1566638673	14:73653589-73653590	14:73186881-73186882	ALZ034	Alzheimer Disease
TNF	NM_000594.3(TNF):c.-1037C>T	SNV	risk factor	12389	rs1799724	6:31542482-31542482	6:31574705-31574705	ALZ034	Alzheimer Disease
PSEN1	NM_000021.4(PSEN1):c.104G>A (p.Arg35Gln)	SNV	Conflicting interpretations of pathogenicity	98004	rs63750592	14:73637521-73637521	14:73170813-73170813	ALZ034	Alzheimer Disease
HFE	NM_000410.3(HFE):c.187C>G (p.His63Asp)	SNV	Conflicting interpretations of pathogenicity, other	10	rs1799945	6:26091179-26091179	6:26090951-26090951	ALZ034	Alzheimer Disease
HFE	NM_000410.3(HFE):c.845G>A (p.Cys282Tyr)	SNV	Conflicting interpretations of pathogenicity, other	9	rs1800562	6:26093141-26093141	6:26092913-26092913	ALZ034	Alzheimer Disease
APP	NM_000484.4(APP):c.2137G>A (p.Ala713Thr)	SNV	Conflicting interpretations of pathogenicity	18094	rs63750066	21:27264108-27264108	21:25891796-25891796	ALZ034	Alzheimer Disease
APP	NM_000484.4(APP):c.592T>C (p.Ser198Pro)	SNV	Conflicting interpretations of pathogenicity	339645	rs145081708	21:27423386-27423386	21:26051070-26051070	ALZ034	Alzheimer Disease
APP	NM_000484.4(APP):c.618G>A (p.Ser206=)	SNV	Conflicting interpretations of pathogenicity	339643	rs201022619	21:27423360-27423360	21:26051044-26051044	ALZ034	Alzheimer Disease
APP	NM_000484.4(APP):c.1689T>C (p.Asp563=)	SNV	Conflicting interpretations of pathogenicity	339633	rs137865262	21:27284273-27284273	21:25911961-25911961	ALZ034	Alzheimer Disease
APP	NM_000484.4(APP):c.885C>T (p.Ala295=)	SNV	Conflicting interpretations of pathogenicity	704545		21:27372478-27372478	21:26000163-26000163	ALZ034	Alzheimer Disease
APP	NM_000484.4(APP):c.1458+10G>A	SNV	Conflicting interpretations of pathogenicity	585429	rs201290605	21:27347373-27347373	21:25975060-25975060	ALZ034	Alzheimer Disease
APP	NM_000484.4(APP):c.663-9C>A	SNV	Conflicting interpretations of pathogenicity	524209	rs199587668	21:27394367-27394367	21:26022051-26022051	ALZ034	Alzheimer Disease
APP	NM_000484.4(APP):c.355+6C>T	SNV	Uncertain significance	524208	rs1555873548	21:27462253-27462253	21:26089937-26089937	ALZ034	Alzheimer Disease
UNC13C	NM_001329919.2(UNC13C):c.1326_1328GAA[1] (p.Lys443del)	short repeat	Uncertain significance	427849	rs746069739	15:54306424-54306426	15:54014227-54014229	ALZ034	Alzheimer Disease
APP	NM_000484.4(APP):c.1280A>T (p.Asp427Val)	SNV	Uncertain significance	649787		21:27348286-27348286	21:25975973-25975973	ALZ034	Alzheimer Disease
APP	NM_000484.4(APP):c.1090C>T (p.Leu364Phe)	SNV	Uncertain significance	645976		21:27369675-27369675	21:25997360-25997360	ALZ034	Alzheimer Disease
APP	NM_000484.4(APP):c.1078_1087delinsC (p.Asp360_Lys363delinsGln)	indel	Uncertain significance	662051		21:27369678-27369687	21:25997363-25997372	ALZ034	Alzheimer Disease
APP	NM_000484.4(APP):c.1030G>A (p.Ala344Thr)	SNV	Uncertain significance	653874		21:27372333-27372333	21:26000018-26000018	ALZ034	Alzheimer Disease
APP	NM_000484.4(APP):c.819_821CAC[5] (p.Thr279_Thr280del)	short repeat	Uncertain significance	664060		21:27394182-27394187	21:26021866-26021871	ALZ034	Alzheimer Disease
APP	NM_000484.4(APP):c.803G>A (p.Arg268Lys)	SNV	Uncertain significance	644611		21:27394218-27394218	21:26021902-26021902	ALZ034	Alzheimer Disease
APP	NM_000484.4(APP):c.298C>T (p.Arg100Trp)	SNV	Uncertain significance	657080		21:27462316-27462316	21:26090000-26090000	ALZ034	Alzheimer Disease
APP	NM_000484.4(APP):c.1090+4C>T	SNV	Uncertain significance	640843		21:27369671-27369671	21:25997356-25997356	ALZ034	Alzheimer Disease
APP	NM_000484.4(APP):c.*356T>G	SNV	Uncertain significance	896311		21:27253625-27253625	21:25881314-25881314	ALZ034	Alzheimer Disease
APP	NM_000484.4(APP):c.*355A>G	SNV	Uncertain significance	897920		21:27253626-27253626	21:25881315-25881315	ALZ034	Alzheimer Disease
APP	NM_000484.4(APP):c.*289C>T	SNV	Uncertain significance	897921		21:27253692-27253692	21:25881381-25881381	ALZ034	Alzheimer Disease
APP	NM_000484.4(APP):c.*7G>A	SNV	Uncertain significance	897922		21:27253974-27253974	21:25881663-25881663	ALZ034	Alzheimer Disease
APP	NM_000484.4(APP):c.2175G>C (p.Lys725Asn)	SNV	Uncertain significance	897923		21:27264070-27264070	21:25891758-25891758	ALZ034	Alzheimer Disease
APP	NM_000484.4(APP):c.2012T>C (p.Met671Thr)	SNV	Uncertain significance	899060		21:27269937-27269937	21:25897625-25897625	ALZ034	Alzheimer Disease
APP	NM_000484.4(APP):c.1957C>A (p.Arg653=)	SNV	Uncertain significance	899061		21:27277342-27277342	21:25905030-25905030	ALZ034	Alzheimer Disease
APP	NM_000484.4(APP):c.1789T>G (p.Leu597Val)	SNV	Uncertain significance	894929		21:27284173-27284173	21:25911861-25911861	ALZ034	Alzheimer Disease
APP	NM_000484.4(APP):c.1751C>G (p.Pro584Arg)	SNV	Uncertain significance	894930		21:27284211-27284211	21:25911899-25911899	ALZ034	Alzheimer Disease
APP	NM_000484.4(APP):c.1641G>T (p.Leu547=)	SNV	Uncertain significance	894931		21:27326950-27326950	21:25954636-25954636	ALZ034	Alzheimer Disease
APP	NM_000484.4(APP):c.1530G>C (p.Lys510Asn)	SNV	Uncertain significance	894932		21:27327998-27327998	21:25955684-25955684	ALZ034	Alzheimer Disease
APP	NM_000484.4(APP):c.1008C>T (p.Tyr336=)	SNV	Uncertain significance	896373		21:27372355-27372355	21:26000040-26000040	ALZ034	Alzheimer Disease
APP	NM_000484.4(APP):c.982C>T (p.Arg328Trp)	SNV	Uncertain significance	896374		21:27372381-27372381	21:26000066-26000066	ALZ034	Alzheimer Disease
APP	NM_000484.4(APP):c.966C>G (p.Gly322=)	SNV	Uncertain significance	898000		21:27372397-27372397	21:26000082-26000082	ALZ034	Alzheimer Disease
APP	NM_000484.4(APP):c.881A>G (p.Gln294Arg)	SNV	Uncertain significance	898001		21:27372482-27372482	21:26000167-26000167	ALZ034	Alzheimer Disease
APP	NM_000484.4(APP):c.751G>A (p.Gly251Ser)	SNV	Uncertain significance	898002		21:27394270-27394270	21:26021954-26021954	ALZ034	Alzheimer Disease
APP	NM_000484.4(APP):c.727G>A (p.Asp243Asn)	SNV	Uncertain significance	898003		21:27394294-27394294	21:26021978-26021978	ALZ034	Alzheimer Disease
APP	NM_000484.4(APP):c.1726G>A (p.Val576Ile)	SNV	Uncertain significance	836798		21:27284236-27284236	21:25911924-25911924	ALZ034	Alzheimer Disease
APP	NM_000484.4(APP):c.1037C>A (p.Ser346Tyr)	SNV	Uncertain significance	851473		21:27369728-27369728	21:25997413-25997413	ALZ034	Alzheimer Disease
APP	NM_000484.4(APP):c.*521T>C	SNV	Uncertain significance	896307		21:27253460-27253460	21:25881149-25881149	ALZ034	Alzheimer Disease
APP	NM_000484.4(APP):c.*489A>G	SNV	Uncertain significance	896308		21:27253492-27253492	21:25881181-25881181	ALZ034	Alzheimer Disease
APP	NM_000484.4(APP):c.*454A>G	SNV	Uncertain significance	896309		21:27253527-27253527	21:25881216-25881216	ALZ034	Alzheimer Disease
APP	NM_000484.4(APP):c.574G>A (p.Glu192Lys)	SNV	Uncertain significance	899123		21:27423404-27423404	21:26051088-26051088	ALZ034	Alzheimer Disease
APP	NM_000484.4(APP):c.47G>A (p.Arg16Gln)	SNV	Uncertain significance	894989		21:27542892-27542892	21:26170574-26170574	ALZ034	Alzheimer Disease
APP	NM_000484.4(APP):c.-111G>T	SNV	Uncertain significance	894990		21:27543049-27543049	21:26170731-26170731	ALZ034	Alzheimer Disease
PSEN2	NM_000447.3(PSEN2):c.1316A>C (p.Asp439Ala)	SNV	Uncertain significance	8847	rs63750110	1:227083249-227083249	1:226895548-226895548	ALZ034	Alzheimer Disease
APP	NM_000484.4(APP):c.1642C>G (p.Leu548Val)	SNV	Uncertain significance	339635	rs886056994	21:27326949-27326949	21:25954635-25954635	ALZ034	Alzheimer Disease
APP	NM_000484.4(APP):c.1458+9C>T	SNV	Uncertain significance	339637	rs201937048	21:27347374-27347374	21:25975061-25975061	ALZ034	Alzheimer Disease
APP	NM_000484.4(APP):c.674T>C (p.Val225Ala)	SNV	Uncertain significance	339642	rs746313873	21:27394347-27394347	21:26022031-26022031	ALZ034	Alzheimer Disease
APP	NM_000484.4(APP):c.602C>T (p.Ala201Val)	SNV	Uncertain significance	339644	rs149995579	21:27423376-27423376	21:26051060-26051060	ALZ034	Alzheimer Disease
APP	NM_000484.4(APP):c.237A>G (p.Glu79=)	SNV	Uncertain significance	339648	rs886056996	21:27462377-27462377	21:26090061-26090061	ALZ034	Alzheimer Disease
APP	NM_000484.4(APP):c.468+11A>G	SNV	Uncertain significance	339646	rs886056995	21:27425541-27425541	21:26053225-26053225	ALZ034	Alzheimer Disease
APP	NM_000484.4(APP):c.-132G>T	SNV	Uncertain significance	339654	rs886056998	21:27543070-27543070	21:26170752-26170752	ALZ034	Alzheimer Disease
APP	NM_000484.4(APP):c.*735G>A	SNV	Uncertain significance	339623	rs202132811	21:27253246-27253246	21:25880935-25880935	ALZ034	Alzheimer Disease
APP	NM_000484.4(APP):c.*97C>A	SNV	Uncertain significance	339626	rs886056992	21:27253884-27253884	21:25881573-25881573	ALZ034	Alzheimer Disease
APP	NM_000484.4(APP):c.2138C>T (p.Ala713Val)	SNV	Uncertain significance	98237	rs1800557	21:27264107-27264107	21:25891795-25891795	ALZ034	Alzheimer Disease
APP	NM_000484.4(APP):c.2064+10A>T	SNV	Uncertain significance	339630	rs202051599	21:27269875-27269875	21:25897563-25897563	ALZ034	Alzheimer Disease
APP	NM_000484.4(APP):c.1224+12T>C	SNV	Uncertain significance	339640	rs200725014	21:27354645-27354645	21:25982332-25982332	ALZ034	Alzheimer Disease
APP	NM_000484.4(APP):c.121C>G (p.Leu41Val)	SNV	Uncertain significance	339651	rs886056997	21:27484400-27484400	21:26112083-26112083	ALZ034	Alzheimer Disease
APP	NM_000484.4(APP):c.1810G>A (p.Val604Met)	SNV	Uncertain significance	339632	rs199887707	21:27284152-27284152	21:25911840-25911840	ALZ034	Alzheimer Disease
APP	NM_000484.4(APP):c.1664C>T (p.Ala555Val)	SNV	Uncertain significance	339634	rs886056993	21:27326927-27326927	21:25954613-25954613	ALZ034	Alzheimer Disease
APP	NM_000484.4(APP):c.*1015T>G	SNV	Uncertain significance	339619	rs202108412	21:27252966-27252966	21:25880655-25880655	ALZ034	Alzheimer Disease
HFE	NM_000410.3(HFE):c.193A>T (p.Ser65Cys)	SNV	Uncertain significance	11	rs1800730	6:26091185-26091185	6:26090957-26090957	ALZ034	Alzheimer Disease
APP	NM_000484.4(APP):c.*810C>T	SNV	Uncertain significance	894856		21:27253171-27253171	21:25880860-25880860	ALZ034	Alzheimer Disease
APP	NM_000484.4(APP):c.*194A>C	SNV	Uncertain significance	339625	rs199977643	21:27253787-27253787	21:25881476-25881476	ALZ034	Alzheimer Disease
APP	NM_000484.4(APP):c.1380A>G (p.Arg460=)	SNV	Uncertain significance	339638	rs745834578	21:27347461-27347461	21:25975148-25975148	ALZ034	Alzheimer Disease
APP	NM_000484.4(APP):c.126C>T (p.Asn42=)	SNV	Uncertain significance	339650	rs745974049	21:27484395-27484395	21:26112078-26112078	ALZ034	Alzheimer Disease
APP	NM_000484.4(APP):c.*590C>A	SNV	Likely benign	339624	rs45455403	21:27253391-27253391	21:25881080-25881080	ALZ034	Alzheimer Disease
CLU	NM_001831.4(CLU):c.608C>T (p.Thr203Ile)	SNV	Likely benign	428612	rs41276297	8:27462662-27462662	8:27605145-27605145	ALZ034	Alzheimer Disease
APP	NM_000484.4(APP):c.2212-12_2212-10del	deletion	Likely benign	453313	rs753046287	21:27254092-27254094	21:25881781-25881783	ALZ034	Alzheimer Disease
APP	NM_000484.4(APP):c.*738T>C	SNV	Likely benign	894857		21:27253243-27253243	21:25880932-25880932	ALZ034	Alzheimer Disease
APP	NM_000484.4(APP):c.*663C>T	SNV	Likely benign	896305		21:27253318-27253318	21:25881007-25881007	ALZ034	Alzheimer Disease
APP	NM_000484.4(APP):c.-44C>T	SNV	Likely benign	339652	rs200289921	21:27542982-27542982	21:26170664-26170664	ALZ034	Alzheimer Disease
APP	NM_000484.4(APP):c.225+14G>A	SNV	Likely benign	339649	rs199644062	21:27484282-27484282	21:26111965-26111965	ALZ034	Alzheimer Disease
APP	NM_000484.4(APP):c.*372A>G	SNV	Likely benign	896310		21:27253609-27253609	21:25881298-25881298	ALZ034	Alzheimer Disease
APP	NM_000484.4(APP):c.*624A>G	SNV	Likely benign	896306		21:27253357-27253357	21:25881046-25881046	ALZ034	Alzheimer Disease
APP	NM_000484.4(APP):c.1799C>T (p.Thr600Met)	SNV	Likely benign	729651		21:27284163-27284163	21:25911851-25911851	ALZ034	Alzheimer Disease
APP	NM_000484.4(APP):c.704C>T (p.Ala235Val)	SNV	Likely benign	898004		21:27394317-27394317	21:26022001-26022001	ALZ034	Alzheimer Disease
PCDH11X	NM_032968.4(PCDH11X):c.2279A>T (p.Asp760Val)	SNV	Likely benign	427850	rs781770086	X:91133518-91133518	X:91878519-91878519	ALZ034	Alzheimer Disease
APP	NM_000484.4(APP):c.1794C>T (p.Thr598=)	SNV	Likely benign	704956		21:27284168-27284168	21:25911856-25911856	ALZ034	Alzheimer Disease
APP	NM_000484.4(APP):c.1650C>T (p.Asn550=)	SNV	Likely benign	524210	rs201877705	21:27326941-27326941	21:25954627-25954627	ALZ034	Alzheimer Disease
APP	NM_000484.4(APP):c.1795G>A (p.Glu599Lys)	SNV	Benign/Likely benign	585430	rs140304729	21:27284167-27284167	21:25911855-25911855	ALZ034	Alzheimer Disease
PSEN2	NM_000447.3(PSEN2):c.389C>T (p.Ser130Leu)	SNV	Benign/Likely benign	8852	rs63750197	1:227073271-227073271	1:226885570-226885570	ALZ034	Alzheimer Disease
APP	NM_000484.4(APP):c.2124C>T (p.Gly708=)	SNV	Benign/Likely benign	339629	rs148888161	21:27264121-27264121	21:25891809-25891809	ALZ034	Alzheimer Disease
PSEN1	NM_000021.4(PSEN1):c.953A>G (p.Glu318Gly)	SNV	Benign/Likely benign	98094	rs17125721	14:73673178-73673178	14:73206470-73206470	ALZ034	Alzheimer Disease
APP	NM_000484.4(APP):c.355+9G>A	SNV	Benign/Likely benign	339647	rs371324252	21:27462250-27462250	21:26089934-26089934	ALZ034	Alzheimer Disease
PSEN2	NM_000447.3(PSEN2):c.185G>A (p.Arg62His)	SNV	Benign/Likely benign	97995	rs58973334	1:227071449-227071449	1:226883748-226883748	ALZ034	Alzheimer Disease
APP	NM_000484.4(APP):c.1305C>T (p.Phe435=)	SNV	Benign/Likely benign	446854	rs148180403	21:27347536-27347536	21:25975223-25975223	ALZ034	Alzheimer Disease
A2M	NM_000014.5(A2M):c.2126-6_2126-2del	deletion	Benign	402328	rs1799759	12:9246177-9246181	12:9093581-9093585	ALZ034	Alzheimer Disease
APP	NM_000484.4(APP):c.1840A>G (p.Ser614Gly)	SNV	Benign	339631	rs112263157	21:27284122-27284122	21:25911810-25911810	ALZ034	Alzheimer Disease
PLAU	NM_002658.5(PLAU):c.422C>T (p.Pro141Leu)	SNV	Benign	12265	rs2227564	10:75673101-75673101	10:73913343-73913343	ALZ034	Alzheimer Disease
TF	NM_001063.4(TF):c.1765C>T (p.Pro589Ser)	SNV	Benign	12617	rs1049296	3:133494354-133494354	3:133775510-133775510	ALZ034	Alzheimer Disease
APP	NM_000484.4(APP):c.*724C>T	SNV	Benign	894858		21:27253257-27253257	21:25880946-25880946	ALZ034	Alzheimer Disease
APP	NM_000484.4(APP):c.*913C>G	SNV	Benign	339622	rs202081585	21:27253068-27253068	21:25880757-25880757	ALZ034	Alzheimer Disease
APP	NM_000484.4(APP):c.*967G>A	SNV	Benign	339620	rs45541739	21:27253014-27253014	21:25880703-25880703	ALZ034	Alzheimer Disease
APP	NM_000484.4(APP):c.1614T>C (p.Tyr538=)	SNV	Benign	339636	rs45537238	21:27326977-27326977	21:25954663-25954663	ALZ034	Alzheimer Disease
APP	NM_000484.4(APP):c.1299+9T>C	SNV	Benign	339639	rs114675472	21:27348258-27348258	21:25975945-25975945	ALZ034	Alzheimer Disease
ND1	m.3397A>G	SNV	Benign	9726	rs199476120	MT:3397-3397	MT:3397-3397	ALZ034	Alzheimer Disease
NOS3	NM_000603.5(NOS3):c.894T>G (p.Asp298Glu)	SNV	Benign	14015	rs1799983	7:150696111-150696111	7:150999023-150999023	ALZ034	Alzheimer Disease
APP	NM_000484.4(APP):c.826A>T (p.Thr276Ser)	SNV	Benign	704999		21:27394195-27394195	21:26021879-26021879	ALZ034	Alzheimer Disease
APP	NM_000484.4(APP):c.741C>T (p.Asp247=)	SNV	Benign	703233		21:27394280-27394280	21:26021964-26021964	ALZ034	Alzheimer Disease
APP	NM_000484.4(APP):c.225+7C>A	SNV	Benign	705875		21:27484289-27484289	21:26111972-26111972	ALZ034	Alzheimer Disease
APP	NM_000484.4(APP):c.-111G>C	SNV	Benign	339653	rs459543	21:27543049-27543049	21:26170731-26170731	ALZ034	Alzheimer Disease
APP	NM_000484.4(APP):c.*914G>A	SNV	Benign	339621	rs736479	21:27253067-27253067	21:25880756-25880756	ALZ034	Alzheimer Disease
APP	NM_000484.4(APP):c.2212-10T>C	SNV	Benign	339627	rs45513597	21:27254092-27254092	21:25881781-25881781	ALZ034	Alzheimer Disease
APP	NM_000484.4(APP):c.2133C>A (p.Val711=)	SNV	Benign	339628	rs116650065	21:27264112-27264112	21:25891800-25891800	ALZ034	Alzheimer Disease
APP	NM_000484.4(APP):c.2212-11_2212-10del	deletion	Benign	585433	rs112965435	21:27254092-27254093	21:25881781-25881782	ALZ034	Alzheimer Disease
APP	NM_000484.4(APP):c.2148C>A (p.Ile716=)	SNV	Benign	585432	rs145564988	21:27264097-27264097	21:25891785-25891785	ALZ034	Alzheimer Disease
APP	NM_000484.4(APP):c.975C>T (p.Gly325=)	SNV	Benign	704993		21:27372388-27372388	21:26000073-26000073	ALZ034	Alzheimer Disease
APP	NM_000484.4(APP):c.2217C>T (p.Asp739=)	SNV	Benign	704297		21:27254077-27254077	21:25881766-25881766	ALZ034	Alzheimer Disease
TFAP2A	NM_001032280.3(TFAP2A):c.1019_1020del (p.Lys340fs)	deletion	Pathogenic	523459	rs1554110735	6:10398926-10398927	6:10398693-10398694	AMB002	Amblyopia
TSEN54	NM_207346.3(TSEN54):c.919G>T (p.Ala307Ser)	SNV	Pathogenic/Likely pathogenic	2120	rs113994152	17:73518081-73518081	17:75522000-75522000	AMB002	Amblyopia
GALC	NM_000153.4(GALC):c.850G>A (p.Gly284Ser)	SNV	Pathogenic/Likely pathogenic	374024	rs377274761	14:88434737-88434737	14:87968393-87968393	AMB002	Amblyopia
GALC	NM_000153.4(GALC):c.196G>A (p.Ala66Thr)	SNV	Likely pathogenic	374023	rs1057518843	14:88454867-88454867	14:87988523-87988523	AMB002	Amblyopia
CACNA1F	NM_001256789.3(CACNA1F):c.694A>T (p.Lys232Ter)	SNV	Likely pathogenic	374004	rs1057518829	X:49086805-49086805	X:49230343-49230343	AMB002	Amblyopia
USH2A	NM_206933.4(USH2A):c.14027A>G (p.Gln4676Arg)	SNV	Conflicting interpretations of pathogenicity	48425	rs397517987	1:215844420-215844420	1:215671078-215671078	AMB002	Amblyopia
SLC9A6	NM_001042537.1(SLC9A6):c.1346C>A (p.Ala449Glu)	SNV	Uncertain significance	523398	rs1556619324	X:135098913-135098913	X:136016754-136016754	AMB002	Amblyopia
PHACTR1	GRCh37/hg19 6p24.1-23(chr6:12536624-13968949)	copy number gain	Uncertain significance	523282		6:12536624-13968949		AMB002	Amblyopia
RANBP9	GRCh37/hg19 6p24.1-23(chr6:12536624-13968949)	copy number gain	Uncertain significance	523282		6:12536624-13968949		AMB002	Amblyopia
RNF182	GRCh37/hg19 6p24.1-23(chr6:12536624-13968949)	copy number gain	Uncertain significance	523282		6:12536624-13968949		AMB002	Amblyopia
SIRT5	GRCh37/hg19 6p24.1-23(chr6:12536624-13968949)	copy number gain	Uncertain significance	523282		6:12536624-13968949		AMB002	Amblyopia
TBC1D7	GRCh37/hg19 6p24.1-23(chr6:12536624-13968949)	copy number gain	Uncertain significance	523282		6:12536624-13968949		AMB002	Amblyopia
GFOD1	GRCh37/hg19 6p24.1-23(chr6:12536624-13968949)	copy number gain	Uncertain significance	523282		6:12536624-13968949		AMB002	Amblyopia
MCUR1	GRCh37/hg19 6p24.1-23(chr6:12536624-13968949)	copy number gain	Uncertain significance	523282		6:12536624-13968949		AMB002	Amblyopia
NOL7	GRCh37/hg19 6p24.1-23(chr6:12536624-13968949)	copy number gain	Uncertain significance	523282		6:12536624-13968949		AMB002	Amblyopia
USH2A	NM_206933.4(USH2A):c.1966G>A (p.Asp656Asn)	SNV	Likely benign	48481	rs146824138	1:216462627-216462627	1:216289285-216289285	AMB002	Amblyopia
DLX3	NM_005220.3(DLX3):c.574del (p.Glu192fs)	deletion	Pathogenic	430607	rs1057518764	17:48069171-48069171	17:49991807-49991807	AML020	Amelogenesis Imperfecta, Type Iv
DLX3	NM_005220.3(DLX3):c.476G>T (p.Arg159Leu)	SNV	Pathogenic	430609	rs1555617226	17:48070804-48070804	17:49993440-49993440	AML020	Amelogenesis Imperfecta, Type Iv
DLX3	NM_005220.3(DLX3):c.559_560CT[1] (p.Tyr188fs)	short repeat	Pathogenic	9073	rs387906406	17:48069183-48069184	17:49991819-49991820	AML020	Amelogenesis Imperfecta, Type Iv
DLX3	NM_005220.3(DLX3):c.90T>C (p.Pro30=)	SNV	Conflicting interpretations of pathogenicity	193301	rs145424773	17:48072273-48072273	17:49994909-49994909	AML020	Amelogenesis Imperfecta, Type Iv
DLX3	NM_005220.3(DLX3):c.710A>G (p.Tyr237Cys)	SNV	Conflicting interpretations of pathogenicity	289857	rs142563930	17:48069035-48069035	17:49991671-49991671	AML020	Amelogenesis Imperfecta, Type Iv
DLX3	NM_005220.3(DLX3):c.82G>T (p.Asp28Tyr)	SNV	Conflicting interpretations of pathogenicity	290750	rs147702169	17:48072281-48072281	17:49994917-49994917	AML020	Amelogenesis Imperfecta, Type Iv
DLX3	NM_005220.3(DLX3):c.*1505G>A	SNV	Uncertain significance	323999	rs768920190	17:48067376-48067376	17:49990012-49990012	AML020	Amelogenesis Imperfecta, Type Iv
DLX3	NM_005220.3(DLX3):c.-62C>A	SNV	Uncertain significance	889646		17:48072424-48072424	17:49995060-49995060	AML020	Amelogenesis Imperfecta, Type Iv
DLX3	NM_005220.3(DLX3):c.-121C>T	SNV	Uncertain significance	889647		17:48072483-48072483	17:49995119-49995119	AML020	Amelogenesis Imperfecta, Type Iv
DLX3	NM_005220.3(DLX3):c.326-15G>T	SNV	Uncertain significance	888964		17:48070969-48070969	17:49993605-49993605	AML020	Amelogenesis Imperfecta, Type Iv
DLX3	NM_005220.3(DLX3):c.*83G>A	SNV	Uncertain significance	324019	rs886053134	17:48068798-48068798	17:49991434-49991434	AML020	Amelogenesis Imperfecta, Type Iv
DLX3	NM_005220.3(DLX3):c.846C>A (p.Asn282Lys)	SNV	Uncertain significance	324020	rs886053135	17:48068899-48068899	17:49991535-49991535	AML020	Amelogenesis Imperfecta, Type Iv
DLX3	NM_005220.3(DLX3):c.*548C>T	SNV	Uncertain significance	890607		17:48068333-48068333	17:49990969-49990969	AML020	Amelogenesis Imperfecta, Type Iv
DLX3	NM_005220.3(DLX3):c.746A>C (p.Asn249Thr)	SNV	Uncertain significance	892357		17:48068999-48068999	17:49991635-49991635	AML020	Amelogenesis Imperfecta, Type Iv
DLX3	NM_005220.3(DLX3):c.*1408G>A	SNV	Uncertain significance	891092		17:48067473-48067473	17:49990109-49990109	AML020	Amelogenesis Imperfecta, Type Iv
DLX3	NM_005220.3(DLX3):c.*1164A>G	SNV	Uncertain significance	892305		17:48067717-48067717	17:49990353-49990353	AML020	Amelogenesis Imperfecta, Type Iv
DLX3	NM_005220.3(DLX3):c.*1025G>T	SNV	Uncertain significance	888907		17:48067856-48067856	17:49990492-49990492	AML020	Amelogenesis Imperfecta, Type Iv
DLX3	NM_005220.3(DLX3):c.*812G>A	SNV	Uncertain significance	890602		17:48068069-48068069	17:49990705-49990705	AML020	Amelogenesis Imperfecta, Type Iv
DLX3	NM_005220.3(DLX3):c.*726T>C	SNV	Uncertain significance	890603		17:48068155-48068155	17:49990791-49990791	AML020	Amelogenesis Imperfecta, Type Iv
DLX3	NM_005220.3(DLX3):c.*437G>A	SNV	Uncertain significance	891160		17:48068444-48068444	17:49991080-49991080	AML020	Amelogenesis Imperfecta, Type Iv
DLX3	NM_005220.3(DLX3):c.*429C>G	SNV	Uncertain significance	891161		17:48068452-48068452	17:49991088-49991088	AML020	Amelogenesis Imperfecta, Type Iv
DLX3	NM_005220.3(DLX3):c.*75G>A	SNV	Uncertain significance	892355		17:48068806-48068806	17:49991442-49991442	AML020	Amelogenesis Imperfecta, Type Iv
DLX3	NM_005220.3(DLX3):c.140A>G (p.Gln47Arg)	SNV	Uncertain significance	324026	rs773002632	17:48072223-48072223	17:49994859-49994859	AML020	Amelogenesis Imperfecta, Type Iv
DLX3	NM_005220.3(DLX3):c.*1272T>C	SNV	Uncertain significance	324003	rs192378506	17:48067609-48067609	17:49990245-49990245	AML020	Amelogenesis Imperfecta, Type Iv
DLX3	NM_005220.3(DLX3):c.*1205A>C	SNV	Uncertain significance	324007	rs886053129	17:48067676-48067676	17:49990312-49990312	AML020	Amelogenesis Imperfecta, Type Iv
DLX3	NM_005220.3(DLX3):c.*821C>A	SNV	Uncertain significance	324014	rs886053131	17:48068060-48068060	17:49990696-49990696	AML020	Amelogenesis Imperfecta, Type Iv
DLX3	NM_005220.3(DLX3):c.-131C>G	SNV	Uncertain significance	324029	rs543871008	17:48072493-48072493	17:49995129-49995129	AML020	Amelogenesis Imperfecta, Type Iv
DLX3	NM_005220.3(DLX3):c.-135C>T	SNV	Uncertain significance	324033	rs532523216	17:48072497-48072497	17:49995133-49995133	AML020	Amelogenesis Imperfecta, Type Iv
DLX3	NM_005220.3(DLX3):c.-225G>A	SNV	Uncertain significance	324036	rs546133632	17:48072587-48072587	17:49995223-49995223	AML020	Amelogenesis Imperfecta, Type Iv
DLX3	NM_005220.3(DLX3):c.*714C>T	SNV	Uncertain significance	324015	rs886053132	17:48068167-48068167	17:49990803-49990803	AML020	Amelogenesis Imperfecta, Type Iv
DLX3	NM_005220.3(DLX3):c.-132C>A	SNV	Uncertain significance	324031	rs150591955	17:48072494-48072494	17:49995130-49995130	AML020	Amelogenesis Imperfecta, Type Iv
DLX3	NM_005220.3(DLX3):c.*1252C>G	SNV	Uncertain significance	324004	rs3803879	17:48067629-48067629	17:49990265-49990265	AML020	Amelogenesis Imperfecta, Type Iv
DLX3	NM_005220.3(DLX3):c.*988G>A	SNV	Uncertain significance	324011	rs555823151	17:48067893-48067893	17:49990529-49990529	AML020	Amelogenesis Imperfecta, Type Iv
DLX3	NM_005220.3(DLX3):c.*124C>A	SNV	Uncertain significance	324018	rs886053133	17:48068757-48068757	17:49991393-49991393	AML020	Amelogenesis Imperfecta, Type Iv
DLX3	NM_005220.3(DLX3):c.798G>A (p.Pro266=)	SNV	Uncertain significance	324021	rs569475772	17:48068947-48068947	17:49991583-49991583	AML020	Amelogenesis Imperfecta, Type Iv
DLX3	NM_005220.3(DLX3):c.698C>T (p.Pro233Leu)	SNV	Uncertain significance	324022	rs146899668	17:48069047-48069047	17:49991683-49991683	AML020	Amelogenesis Imperfecta, Type Iv
DLX3	NM_005220.3(DLX3):c.-131C>A	SNV	Uncertain significance	324030	rs543871008	17:48072493-48072493	17:49995129-49995129	AML020	Amelogenesis Imperfecta, Type Iv
DLX3	NM_005220.3(DLX3):c.-190C>T	SNV	Uncertain significance	324035	rs886053136	17:48072552-48072552	17:49995188-49995188	AML020	Amelogenesis Imperfecta, Type Iv
DLX3	NM_005220.3(DLX3):c.-37C>G	SNV	Likely benign	324027	rs375929276	17:48072399-48072399	17:49995035-49995035	AML020	Amelogenesis Imperfecta, Type Iv
DLX3	NM_005220.3(DLX3):c.636A>G (p.Ser212=)	SNV	Likely benign	888963		17:48069109-48069109	17:49991745-49991745	AML020	Amelogenesis Imperfecta, Type Iv
DLX3	NM_005220.3(DLX3):c.*1328T>G	SNV	Likely benign	324000	rs568427405	17:48067553-48067553	17:49990189-49990189	AML020	Amelogenesis Imperfecta, Type Iv
DLX3	NM_005220.3(DLX3):c.832G>A (p.Gly278Arg)	SNV	Likely benign	196407	rs151180891	17:48068913-48068913	17:49991549-49991549	AML020	Amelogenesis Imperfecta, Type Iv
DLX3	NM_005220.3(DLX3):c.465G>A (p.Ala155=)	SNV	Likely benign	324024	rs534788536	17:48070815-48070815	17:49993451-49993451	AML020	Amelogenesis Imperfecta, Type Iv
DLX3	NM_005220.3(DLX3):c.*1016G>C	SNV	Benign	324010	rs74607282	17:48067865-48067865	17:49990501-49990501	AML020	Amelogenesis Imperfecta, Type Iv
DLX3	NM_005220.3(DLX3):c.*928A>G	SNV	Benign	324013	rs12452477	17:48067953-48067953	17:49990589-49990589	AML020	Amelogenesis Imperfecta, Type Iv
DLX3	NM_005220.3(DLX3):c.402G>A (p.Thr134=)	SNV	Benign	259676	rs2303466	17:48070878-48070878	17:49993514-49993514	AML020	Amelogenesis Imperfecta, Type Iv
DLX3	NM_005220.3(DLX3):c.138C>T (p.Pro46=)	SNV	Benign	259675	rs33937843	17:48072225-48072225	17:49994861-49994861	AML020	Amelogenesis Imperfecta, Type Iv
DLX3	NM_005220.3(DLX3):c.736G>C (p.Asp246His)	SNV	Benign	892358		17:48069009-48069009	17:49991645-49991645	AML020	Amelogenesis Imperfecta, Type Iv
DLX3	NM_005220.3(DLX3):c.*527G>A	SNV	Benign	891159		17:48068354-48068354	17:49990990-49990990	AML020	Amelogenesis Imperfecta, Type Iv
DLX3	NM_005220.3(DLX3):c.*60G>A	SNV	Benign	892356		17:48068821-48068821	17:49991457-49991457	AML020	Amelogenesis Imperfecta, Type Iv
DLX3	NM_005220.3(DLX3):c.*723T>G	SNV	Benign	890604		17:48068158-48068158	17:49990794-49990794	AML020	Amelogenesis Imperfecta, Type Iv
DLX3	NM_005220.3(DLX3):c.*707C>T	SNV	Benign	890605		17:48068174-48068174	17:49990810-49990810	AML020	Amelogenesis Imperfecta, Type Iv
DLX3	NM_005220.3(DLX3):c.*679C>T	SNV	Benign	890606		17:48068202-48068202	17:49990838-49990838	AML020	Amelogenesis Imperfecta, Type Iv
DLX3	NM_005220.3(DLX3):c.*986C>T	SNV	Benign	888908		17:48067895-48067895	17:49990531-49990531	AML020	Amelogenesis Imperfecta, Type Iv
DLX3	NM_005220.3(DLX3):c.*868C>T	SNV	Benign	888909		17:48068013-48068013	17:49990649-49990649	AML020	Amelogenesis Imperfecta, Type Iv
DLX3	NM_005220.3(DLX3):c.*1335C>T	SNV	Benign	891093		17:48067546-48067546	17:49990182-49990182	AML020	Amelogenesis Imperfecta, Type Iv
DLX3	NM_005220.3(DLX3):c.*1296G>A	SNV	Benign	892304		17:48067585-48067585	17:49990221-49990221	AML020	Amelogenesis Imperfecta, Type Iv
DLX3	NM_005220.3(DLX3):c.*1410G>A	SNV	Benign	891091		17:48067471-48067471	17:49990107-49990107	AML020	Amelogenesis Imperfecta, Type Iv
DLX3	NM_005220.3(DLX3):c.-64C>T	SNV	Benign	324028	rs2278163	17:48072426-48072426	17:49995062-49995062	AML020	Amelogenesis Imperfecta, Type Iv
DLX3	NM_005220.3(DLX3):c.-134C>A	SNV	Benign	324032	rs10459948	17:48072496-48072496	17:49995132-49995132	AML020	Amelogenesis Imperfecta, Type Iv
DLX3	NM_005220.3(DLX3):c.*494A>G	SNV	Benign	324016	rs78617063	17:48068387-48068387	17:49991023-49991023	AML020	Amelogenesis Imperfecta, Type Iv
DLX3	NM_005220.3(DLX3):c.*259C>A	SNV	Benign	324017	rs190141435	17:48068622-48068622	17:49991258-49991258	AML020	Amelogenesis Imperfecta, Type Iv
DLX3	NM_005220.3(DLX3):c.*1326T>A	SNV	Benign	324001	rs3803877	17:48067555-48067555	17:49990191-49990191	AML020	Amelogenesis Imperfecta, Type Iv
DLX3	NM_005220.3(DLX3):c.*1300C>G	SNV	Benign	324002	rs3803878	17:48067581-48067581	17:49990217-49990217	AML020	Amelogenesis Imperfecta, Type Iv
DLX3	NM_005220.3(DLX3):c.*987C>T	SNV	Benign	324012	rs575910460	17:48067894-48067894	17:49990530-49990530	AML020	Amelogenesis Imperfecta, Type Iv
DLX3	NM_005220.3(DLX3):c.-189G>T	SNV	Benign	324034	rs34783534	17:48072551-48072551	17:49995187-49995187	AML020	Amelogenesis Imperfecta, Type Iv
DLX3	NM_005220.3(DLX3):c.582G>A (p.Pro194=)	SNV	Benign	324023	rs11868203	17:48069163-48069163	17:49991799-49991799	AML020	Amelogenesis Imperfecta, Type Iv
TTR	NM_000371.3(TTR):c.212_217dup (p.Glu71_Ser72dup)	duplication	Pathogenic	545518	rs1555631390	18:29175091-29175092	18:31595128-31595129	AMY087	Amyloidosis, Hereditary, Transthyretin-Related
TTR	NM_000371.3(TTR):c.130C>T (p.Pro44Ser)	SNV	Pathogenic	181693	rs11541790	18:29172919-29172919	18:31592956-31592956	AMY087	Amyloidosis, Hereditary, Transthyretin-Related
TTR	NM_000371.3(TTR):c.210T>A (p.Ser70Arg)	SNV	Pathogenic	36890	rs121918076	18:29175092-29175092	18:31595129-31595129	AMY087	Amyloidosis, Hereditary, Transthyretin-Related
TTR	NM_000371.4(TTR):c.113A>G (p.Asp38Gly)	SNV	Pathogenic	13463	rs121918098	18:29172902-29172902	18:31592939-31592939	AMY087	Amyloidosis, Hereditary, Transthyretin-Related
TTR	NM_000371.3(TTR):c.191T>C (p.Phe64Ser)	SNV	Pathogenic	13461	rs104894665	18:29172980-29172980	18:31593017-31593017	AMY087	Amyloidosis, Hereditary, Transthyretin-Related
TTR	NM_000371.3(TTR):c.421_423GTC[1] (p.Val142del)	short repeat	Pathogenic	13460	rs121918096	18:29178615-29178617	18:31598652-31598654	AMY087	Amyloidosis, Hereditary, Transthyretin-Related
TTR	NM_000371.3(TTR):c.199G>A (p.Gly67Arg)	SNV	Pathogenic	13459	rs387906523	18:29172988-29172988	18:31593025-31593025	AMY087	Amyloidosis, Hereditary, Transthyretin-Related
TTR	NM_000371.3(TTR):c.95T>C (p.Leu32Pro)	SNV	Pathogenic	13457	rs121918094	18:29172884-29172884	18:31592921-31592921	AMY087	Amyloidosis, Hereditary, Transthyretin-Related
TTR	NM_000371.3(TTR):c.157T>C (p.Phe53Leu)	SNV	Pathogenic	13456	rs121918068	18:29172946-29172946	18:31592983-31592983	AMY087	Amyloidosis, Hereditary, Transthyretin-Related
TTR	NM_000371.3(TTR):c.118G>A (p.Val40Ile)	SNV	Pathogenic	13455	rs121918093	18:29172907-29172907	18:31592944-31592944	AMY087	Amyloidosis, Hereditary, Transthyretin-Related
TTR	NM_000371.3(TTR):c.250T>C (p.Phe84Leu)	SNV	Pathogenic	13453	rs121918091	18:29175132-29175132	18:31595169-31595169	AMY087	Amyloidosis, Hereditary, Transthyretin-Related
TTR	NM_000371.3(TTR):c.200G>C (p.Gly67Ala)	SNV	Pathogenic	13451	rs121918090	18:29172989-29172989	18:31593026-31593026	AMY087	Amyloidosis, Hereditary, Transthyretin-Related
TTR	NM_000371.3(TTR):c.350C>G (p.Ala117Gly)	SNV	Pathogenic	13448	rs121918087	18:29178544-29178544	18:31598581-31598581	AMY087	Amyloidosis, Hereditary, Transthyretin-Related
TTR	NM_000371.3(TTR):c.241G>A (p.Glu81Lys)	SNV	Pathogenic	13447	rs121918086	18:29175123-29175123	18:31595160-31595160	AMY087	Amyloidosis, Hereditary, Transthyretin-Related
TTR	NM_000371.3(TTR):c.270A>C (p.Lys90Asn)	SNV	Pathogenic	13443	rs267607160	18:29175152-29175152	18:31595189-31595189	AMY087	Amyloidosis, Hereditary, Transthyretin-Related
TTR	NM_000371.3(TTR):c.325G>C (p.Glu109Gln)	SNV	Pathogenic	13442	rs121918082	18:29175207-29175207	18:31595244-31595244	AMY087	Amyloidosis, Hereditary, Transthyretin-Related
TTR	NM_000371.3(TTR):c.205A>G (p.Thr69Ala)	SNV	Pathogenic	13441	rs121918081	18:29175087-29175087	18:31595124-31595124	AMY087	Amyloidosis, Hereditary, Transthyretin-Related
TTR	NM_000371.3(TTR):c.148G>C (p.Val50Leu)	SNV	Pathogenic	13440	rs28933979	18:29172937-29172937	18:31592974-31592974	AMY087	Amyloidosis, Hereditary, Transthyretin-Related
TTR	NM_000371.3(TTR):c.209G>T (p.Ser70Ile)	SNV	Pathogenic	13439	rs121918080	18:29175091-29175091	18:31595128-31595128	AMY087	Amyloidosis, Hereditary, Transthyretin-Related
TTR	NM_000371.3(TTR):c.224T>C (p.Leu75Pro)	SNV	Pathogenic	13438	rs121918079	18:29175106-29175106	18:31595143-31595143	AMY087	Amyloidosis, Hereditary, Transthyretin-Related
TTR	NM_000371.3(TTR):c.133G>A (p.Ala45Thr)	SNV	Pathogenic	13437	rs104894664	18:29172922-29172922	18:31592959-31592959	AMY087	Amyloidosis, Hereditary, Transthyretin-Related
TTR	NM_000371.3(TTR):c.199G>C (p.Gly67Arg)	SNV	Pathogenic	13436	rs387906523	18:29172988-29172988	18:31593025-31593025	AMY087	Amyloidosis, Hereditary, Transthyretin-Related
TTR	NM_000371.3(TTR):c.233T>G (p.Leu78Arg)	SNV	Pathogenic	13435	rs121918069	18:29175115-29175115	18:31595152-31595152	AMY087	Amyloidosis, Hereditary, Transthyretin-Related
TTR	NM_000371.3(TTR):c.391C>A (p.Leu131Met)	SNV	Pathogenic	13424	rs121918073	18:29178585-29178585	18:31598622-31598622	AMY087	Amyloidosis, Hereditary, Transthyretin-Related
TTR	NM_000371.3(TTR):c.311T>G (p.Ile104Ser)	SNV	Pathogenic	13423	rs121918072	18:29175193-29175193	18:31595230-31595230	AMY087	Amyloidosis, Hereditary, Transthyretin-Related
TTR	NM_000371.3(TTR):c.290C>A (p.Ser97Tyr)	SNV	Pathogenic	13422	rs121918071	18:29175172-29175172	18:31595209-31595209	AMY087	Amyloidosis, Hereditary, Transthyretin-Related
TTR	NM_000371.4(TTR):c.238A>G (p.Thr80Ala)	SNV	Pathogenic	13421	rs121918070	18:29175120-29175120	18:31595157-31595157	AMY087	Amyloidosis, Hereditary, Transthyretin-Related
TTR	NM_000371.3(TTR):c.233T>A (p.Leu78His)	SNV	Pathogenic	13420	rs121918069	18:29175115-29175115	18:31595152-31595152	AMY087	Amyloidosis, Hereditary, Transthyretin-Related
TTR	NM_000371.3(TTR):c.401A>G (p.Tyr134Cys)	SNV	Pathogenic	13419	rs121918075	18:29178595-29178595	18:31598632-31598632	AMY087	Amyloidosis, Hereditary, Transthyretin-Related
TTR	NM_000371.3(TTR):c.157T>A (p.Phe53Ile)	SNV	Pathogenic	13418	rs121918068	18:29172946-29172946	18:31592983-31592983	AMY087	Amyloidosis, Hereditary, Transthyretin-Related
TTR	NM_000371.4(TTR):c.148G>A (p.Val50Met)	SNV	Pathogenic	13417	rs28933979	18:29172937-29172937	18:31592974-31592974	AMY087	Amyloidosis, Hereditary, Transthyretin-Related
TTR	NM_000371.3(TTR):c.166G>C (p.Ala56Pro)	SNV	Pathogenic	13432	rs121918077	18:29172955-29172955	18:31592992-31592992	AMY087	Amyloidosis, Hereditary, Transthyretin-Related
TTR	NM_000371.3(TTR):c.149T>C (p.Val50Ala)	SNV	Pathogenic	13430	rs79977247	18:29172938-29172938	18:31592975-31592975	AMY087	Amyloidosis, Hereditary, Transthyretin-Related
TTR	NM_000371.3(TTR):c.210T>G (p.Ser70Arg)	SNV	Pathogenic	13429	rs121918076	18:29175092-29175092	18:31595129-31595129	AMY087	Amyloidosis, Hereditary, Transthyretin-Related
TTR	NM_000371.3(TTR):c.185A>G (p.Glu62Gly)	SNV	Pathogenic	13428	rs11541796	18:29172974-29172974	18:31593011-31593011	AMY087	Amyloidosis, Hereditary, Transthyretin-Related
TTR	NM_000371.3(TTR):c.272T>C (p.Val91Ala)	SNV	Pathogenic	13445	rs121918084	18:29175154-29175154	18:31595191-31595191	AMY087	Amyloidosis, Hereditary, Transthyretin-Related
TTR	NM_000371.4(TTR):c.161G>C (p.Arg54Thr)	SNV	Pathogenic	840757		18:29172950-29172950	18:31592987-31592987	AMY087	Amyloidosis, Hereditary, Transthyretin-Related
TTR	NM_000371.4(TTR):c.323A>G (p.His108Arg)	SNV	Pathogenic	853918		18:29175205-29175205	18:31595242-31595242	AMY087	Amyloidosis, Hereditary, Transthyretin-Related
TTR	NM_000371.3(TTR):c.229G>A (p.Gly77Arg)	SNV	Pathogenic	660445		18:29175111-29175111	18:31595148-31595148	AMY087	Amyloidosis, Hereditary, Transthyretin-Related
TTR	NM_000371.3(TTR):c.173A>C (p.Asp58Ala)	SNV	Pathogenic	644083		18:29172962-29172962	18:31592999-31592999	AMY087	Amyloidosis, Hereditary, Transthyretin-Related
TTR	NM_000371.3(TTR):c.160A>G (p.Arg54Gly)	SNV	Pathogenic	660385		18:29172949-29172949	18:31592986-31592986	AMY087	Amyloidosis, Hereditary, Transthyretin-Related
TTR	NM_000371.4(TTR):c.200G>A (p.Gly67Glu)	SNV	Pathogenic	803481		18:29172989-29172989	18:31593026-31593026	AMY087	Amyloidosis, Hereditary, Transthyretin-Related
TTR	NM_000371.3(TTR):c.116C>A (p.Ala39Asp)	SNV	Pathogenic/Likely pathogenic	565560	rs11541795	18:29172905-29172905	18:31592942-31592942	AMY087	Amyloidosis, Hereditary, Transthyretin-Related
TTR	NM_000371.4(TTR):c.252T>G (p.Phe84Leu)	SNV	Pathogenic/Likely pathogenic	845368		18:29175134-29175134	18:31595171-31595171	AMY087	Amyloidosis, Hereditary, Transthyretin-Related
TTR	NM_000371.4(TTR):c.424G>A (p.Val142Ile)	SNV	Pathogenic/Likely pathogenic	13426	rs76992529	18:29178618-29178618	18:31598655-31598655	AMY087	Amyloidosis, Hereditary, Transthyretin-Related
TTR	NM_000371.3(TTR):c.262A>T (p.Ile88Leu)	SNV	Pathogenic/Likely pathogenic	13446	rs121918085	18:29175144-29175144	18:31595181-31595181	AMY087	Amyloidosis, Hereditary, Transthyretin-Related
TTR	NM_000371.3(TTR):c.379A>G (p.Ile127Val)	SNV	Pathogenic/Likely pathogenic	13450	rs121918089	18:29178573-29178573	18:31598610-31598610	AMY087	Amyloidosis, Hereditary, Transthyretin-Related
TTR	NM_000371.4(TTR):c.349G>T (p.Ala117Ser)	SNV	Pathogenic/Likely pathogenic	13468	rs267607161	18:29178543-29178543	18:31598580-31598580	AMY087	Amyloidosis, Hereditary, Transthyretin-Related
TTR	NM_000371.3(TTR):c.265T>C (p.Tyr89His)	SNV	Pathogenic/Likely pathogenic	13466	rs121918100	18:29175147-29175147	18:31595184-31595184	AMY087	Amyloidosis, Hereditary, Transthyretin-Related
TTR	NM_000371.3(TTR):c.208A>C (p.Ser70Arg)	SNV	Likely pathogenic	36889	rs386134269	18:29175090-29175090	18:31595127-31595127	AMY087	Amyloidosis, Hereditary, Transthyretin-Related
TTR	NM_000371.3(TTR):c.239C>T (p.Thr80Ile)	SNV	Likely pathogenic	577420	rs1254341785	18:29175121-29175121	18:31595158-31595158	AMY087	Amyloidosis, Hereditary, Transthyretin-Related
TTR	NM_000371.4(TTR):c.193G>A (p.Ala65Thr)	SNV	Likely pathogenic	850453		18:29172982-29172982	18:31593019-31593019	AMY087	Amyloidosis, Hereditary, Transthyretin-Related
TTR	NM_000371.4(TTR):c.277A>G (p.Ile93Val)	SNV	Likely pathogenic	803482		18:29175159-29175159	18:31595196-31595196	AMY087	Amyloidosis, Hereditary, Transthyretin-Related
TTR	NM_000371.3(TTR):c.128G>A (p.Ser43Asn)	SNV	Likely pathogenic	661615		18:29172917-29172917	18:31592954-31592954	AMY087	Amyloidosis, Hereditary, Transthyretin-Related
TTR	NM_000371.3(TTR):c.112G>A (p.Asp38Asn)	SNV	Likely pathogenic	571867	rs1567945632	18:29172901-29172901	18:31592938-31592938	AMY087	Amyloidosis, Hereditary, Transthyretin-Related
TTR	NM_000371.3(TTR):c.206C>G (p.Thr69Ser)	SNV	Likely pathogenic	538164	rs1555631387	18:29175088-29175088	18:31595125-31595125	AMY087	Amyloidosis, Hereditary, Transthyretin-Related
TTR	NM_000371.3(TTR):c.244G>A (p.Glu82Lys)	SNV	Likely pathogenic	495841	rs1555631402	18:29175126-29175126	18:31595163-31595163	AMY087	Amyloidosis, Hereditary, Transthyretin-Related
TTR	NM_000371.3(TTR):c.165G>T (p.Lys55Asn)	SNV	Conflicting interpretations of pathogenicity	576496	rs1567945684	18:29172954-29172954	18:31592991-31592991	AMY087	Amyloidosis, Hereditary, Transthyretin-Related
MYL3	NM_000258.3(MYL3):c.92G>A (p.Arg31His)	SNV	Conflicting interpretations of pathogenicity	228936	rs199639940	3:46904789-46904789	3:46863299-46863299	AMY087	Amyloidosis, Hereditary, Transthyretin-Related
PKP2	NM_004572.3(PKP2):c.964G>T (p.Gly322Cys)	SNV	Conflicting interpretations of pathogenicity	201978	rs200069860	12:33030850-33030850	12:32877916-32877916	AMY087	Amyloidosis, Hereditary, Transthyretin-Related
TTN	NM_001267550.2(TTN):c.92009T>C (p.Ile30670Thr)	SNV	Conflicting interpretations of pathogenicity	191854	rs369342933	2:179414440-179414440	2:178549713-178549713	AMY087	Amyloidosis, Hereditary, Transthyretin-Related
TTR	NM_000371.3(TTR):c.88T>C (p.Cys30Arg)	SNV	Conflicting interpretations of pathogenicity	13444	rs121918083	18:29172877-29172877	18:31592914-31592914	AMY087	Amyloidosis, Hereditary, Transthyretin-Related
TTR	NM_000371.4(TTR):c.328C>A (p.His110Asn)	SNV	Conflicting interpretations of pathogenicity	13427	rs121918074	18:29175210-29175210	18:31595247-31595247	AMY087	Amyloidosis, Hereditary, Transthyretin-Related
TTR	NM_000371.3(TTR):c.384C>T (p.Ala128=)	SNV	Conflicting interpretations of pathogenicity	197136	rs143906738	18:29178578-29178578	18:31598615-31598615	AMY087	Amyloidosis, Hereditary, Transthyretin-Related
TTR	NM_000371.4(TTR):c.418G>T (p.Ala140Ser)	SNV	Conflicting interpretations of pathogenicity	229597	rs876658108	18:29178612-29178612	18:31598649-31598649	AMY087	Amyloidosis, Hereditary, Transthyretin-Related
MYBPC3	NM_000256.3(MYBPC3):c.1519G>A (p.Gly507Arg)	SNV	Conflicting interpretations of pathogenicity	42543	rs35736435	11:47364234-47364234	11:47342683-47342683	AMY087	Amyloidosis, Hereditary, Transthyretin-Related
TTR	NM_000371.3(TTR):c.336+19G>A	SNV	Conflicting interpretations of pathogenicity	36891	rs75517067	18:29175237-29175237	18:31595274-31595274	AMY087	Amyloidosis, Hereditary, Transthyretin-Related
TTR	NM_000371.4(TTR):c.68C>T (p.Thr23Met)	SNV	Conflicting interpretations of pathogenicity	43456	rs377052919	18:29171933-29171933	18:31591970-31591970	AMY087	Amyloidosis, Hereditary, Transthyretin-Related
TTR	NM_000371.4(TTR):c.417G>A (p.Thr139=)	SNV	Conflicting interpretations of pathogenicity	43455	rs2276382	18:29178611-29178611	18:31598648-31598648	AMY087	Amyloidosis, Hereditary, Transthyretin-Related
TTR	NM_000371.4(TTR):c.14G>A (p.Arg5His)	SNV	Conflicting interpretations of pathogenicity	181697	rs138657343	18:29171879-29171879	18:31591916-31591916	AMY087	Amyloidosis, Hereditary, Transthyretin-Related
TTR	NM_000371.4(TTR):c.354C>T (p.Asn118=)	SNV	Conflicting interpretations of pathogenicity	166364	rs11541797	18:29178548-29178548	18:31598585-31598585	AMY087	Amyloidosis, Hereditary, Transthyretin-Related
TTR	NM_000371.4(TTR):c.190T>C (p.Phe64Leu)	SNV	Conflicting interpretations of pathogenicity	178280	rs138065384	18:29172979-29172979	18:31593016-31593016	AMY087	Amyloidosis, Hereditary, Transthyretin-Related
TTR	NM_000371.3(TTR):c.355G>A (p.Asp119Asn)	SNV	Conflicting interpretations of pathogenicity	181690	rs76410435	18:29178549-29178549	18:31598586-31598586	AMY087	Amyloidosis, Hereditary, Transthyretin-Related
TTR	NM_000371.3(TTR):c.220_221inv (p.Glu74Ser)	inversion	Conflicting interpretations of pathogenicity	181701	rs730881168	18:29175102-29175103	18:31595139-31595140	AMY087	Amyloidosis, Hereditary, Transthyretin-Related
TTR	NM_000371.4(TTR):c.371G>A (p.Arg124His)	SNV	Conflicting interpretations of pathogenicity	13458	rs121918095	18:29178565-29178565	18:31598602-31598602	AMY087	Amyloidosis, Hereditary, Transthyretin-Related
TTR	NM_000371.4(TTR):c.416C>T (p.Thr139Met)	SNV	Conflicting interpretations of pathogenicity	13434	rs28933981	18:29178610-29178610	18:31598647-31598647	AMY087	Amyloidosis, Hereditary, Transthyretin-Related
TTR	NM_000371.3(TTR):c.386C>T (p.Ala129Val)	SNV	Uncertain significance	13454	rs121918092	18:29178580-29178580	18:31598617-31598617	AMY087	Amyloidosis, Hereditary, Transthyretin-Related
TTR	NM_000371.3(TTR):c.368G>A (p.Arg123His)	SNV	Uncertain significance	181698	rs148538950	18:29178562-29178562	18:31598599-31598599	AMY087	Amyloidosis, Hereditary, Transthyretin-Related
TTR	NM_000371.3(TTR):c.301G>A (p.Ala101Thr)	SNV	Uncertain significance	181696	rs730881165	18:29175183-29175183	18:31595220-31595220	AMY087	Amyloidosis, Hereditary, Transthyretin-Related
TTR	NM_000371.3(TTR):c.280G>C (p.Asp94His)	SNV	Uncertain significance	181695	rs730881164	18:29175162-29175162	18:31595199-31595199	AMY087	Amyloidosis, Hereditary, Transthyretin-Related
TTR	NM_000371.4(TTR):c.140A>G (p.Asn47Ser)	SNV	Uncertain significance	178279	rs145551875	18:29172929-29172929	18:31592966-31592966	AMY087	Amyloidosis, Hereditary, Transthyretin-Related
TTR	NM_000371.4(TTR):c.385G>A (p.Ala129Thr)	SNV	Uncertain significance	43454	rs267607159	18:29178579-29178579	18:31598616-31598616	AMY087	Amyloidosis, Hereditary, Transthyretin-Related
TTR	NM_000371.3(TTR):c.11_13dup (p.His4dup)	duplication	Uncertain significance	326545	rs747545126	18:29171873-29171874	18:31591910-31591911	AMY087	Amyloidosis, Hereditary, Transthyretin-Related
TTR	NM_000371.4(TTR):c.337-3T>C	SNV	Uncertain significance	229596	rs774027595	18:29178528-29178528	18:31598565-31598565	AMY087	Amyloidosis, Hereditary, Transthyretin-Related
TTR	NM_000371.3(TTR):c.*304C>T	SNV	Uncertain significance	326568	rs541989755	18:29178942-29178942	18:31598979-31598979	AMY087	Amyloidosis, Hereditary, Transthyretin-Related
TTR	NM_000371.4(TTR):c.209G>A (p.Ser70Asn)	SNV	Uncertain significance	808383		18:29175091-29175091	18:31595128-31595128	AMY087	Amyloidosis, Hereditary, Transthyretin-Related
TTR	NM_000371.3(TTR):c.406T>C (p.Tyr136His)	SNV	Uncertain significance	582458	rs766909913	18:29178600-29178600	18:31598637-31598637	AMY087	Amyloidosis, Hereditary, Transthyretin-Related
TTR	NM_000371.3(TTR):c.69+1G>A	SNV	Uncertain significance	644589		18:29171935-29171935	18:31591972-31591972	AMY087	Amyloidosis, Hereditary, Transthyretin-Related
TTR	NM_000371.3(TTR):c.200+2T>C	SNV	Uncertain significance	568078	rs1567945737	18:29172991-29172991	18:31593028-31593028	AMY087	Amyloidosis, Hereditary, Transthyretin-Related
TTR	NM_000371.4(TTR):c.74C>T (p.Thr25Ile)	SNV	Uncertain significance	856655		18:29172863-29172863	18:31592900-31592900	AMY087	Amyloidosis, Hereditary, Transthyretin-Related
TTR	NM_000371.4(TTR):c.35C>A (p.Ala12Asp)	SNV	Uncertain significance	857014		18:29171900-29171900	18:31591937-31591937	AMY087	Amyloidosis, Hereditary, Transthyretin-Related
TTR	NC_000018.9:g.(?_28647971)_(29178648_?)dup	duplication	Uncertain significance	833405		18:28647971-29178648		AMY087	Amyloidosis, Hereditary, Transthyretin-Related
TTR	NC_000018.10:g.(?_31591160)_(31598685_?)dup	duplication	Uncertain significance	831607		18:29171123-29178648		AMY087	Amyloidosis, Hereditary, Transthyretin-Related
TTR	NC_000018.10:g.31598909G>C	SNV	Uncertain significance	892145		18:29178872-29178872	18:31598909-31598909	AMY087	Amyloidosis, Hereditary, Transthyretin-Related
TTR	NM_000371.4(TTR):c.*31G>A	SNV	Uncertain significance	892143		18:29178669-29178669	18:31598706-31598706	AMY087	Amyloidosis, Hereditary, Transthyretin-Related
TTR	NM_000371.4(TTR):c.382G>A (p.Ala128Thr)	SNV	Uncertain significance	890909		18:29178576-29178576	18:31598613-31598613	AMY087	Amyloidosis, Hereditary, Transthyretin-Related
TTR	NM_000371.4(TTR):c.239C>G (p.Thr80Ser)	SNV	Uncertain significance	888644		18:29175121-29175121	18:31595158-31595158	AMY087	Amyloidosis, Hereditary, Transthyretin-Related
TTR	NC_000018.10:g.31591801G>T	SNV	Uncertain significance	890861		18:29171764-29171764	18:31591801-31591801	AMY087	Amyloidosis, Hereditary, Transthyretin-Related
TTR	NM_000371.4(TTR):c.337-527_349del	deletion	Uncertain significance	842048		18:29178003-29178542	18:31598040-31598579	AMY087	Amyloidosis, Hereditary, Transthyretin-Related
TTR	NM_000371.4(TTR):c.326A>T (p.Glu109Val)	SNV	Uncertain significance	846359		18:29175208-29175208	18:31595245-31595245	AMY087	Amyloidosis, Hereditary, Transthyretin-Related
TTR	NM_000371.3(TTR):c.34G>T (p.Ala12Ser)	SNV	Uncertain significance	579863	rs1567945391	18:29171899-29171899	18:31591936-31591936	AMY087	Amyloidosis, Hereditary, Transthyretin-Related
TTR	NM_000371.3(TTR):c.263T>C (p.Ile88Thr)	SNV	Uncertain significance	572251	rs1567946180	18:29175145-29175145	18:31595182-31595182	AMY087	Amyloidosis, Hereditary, Transthyretin-Related
TTR	NM_000371.3(TTR):c.242A>G (p.Glu81Gly)	SNV	Uncertain significance	572472	rs1567946170	18:29175124-29175124	18:31595161-31595161	AMY087	Amyloidosis, Hereditary, Transthyretin-Related
TTR	NM_000371.3(TTR):c.127A>C (p.Ser43Arg)	SNV	Uncertain significance	641759		18:29172916-29172916	18:31592953-31592953	AMY087	Amyloidosis, Hereditary, Transthyretin-Related
TTR	NM_000371.3(TTR):c.69G>C (p.Thr23=)	SNV	Uncertain significance	640710		18:29171934-29171934	18:31591971-31591971	AMY087	Amyloidosis, Hereditary, Transthyretin-Related
TTR	NM_000371.3(TTR):c.11_13del (p.His4del)	deletion	Uncertain significance	658582		18:29171874-29171876	18:31591911-31591913	AMY087	Amyloidosis, Hereditary, Transthyretin-Related
TTR	NM_000371.3(TTR):c.200+1G>A	SNV	Uncertain significance	631798	rs1567945731	18:29172990-29172990	18:31593027-31593027	AMY087	Amyloidosis, Hereditary, Transthyretin-Related
TTR	NM_000371.4(TTR):c.223C>A (p.Leu75Met)	SNV	Uncertain significance	842099		18:29175105-29175105	18:31595142-31595142	AMY087	Amyloidosis, Hereditary, Transthyretin-Related
TTR	NM_000371.3(TTR):c.137T>C (p.Ile46Thr)	SNV	Uncertain significance	639226		18:29172926-29172926	18:31592963-31592963	AMY087	Amyloidosis, Hereditary, Transthyretin-Related
TTR	NM_000371.3(TTR):c.432_437del (p.Asn144_Pro145del)	deletion	Uncertain significance	326563	rs886053745	18:29178622-29178627	18:31598659-31598664	AMY087	Amyloidosis, Hereditary, Transthyretin-Related
TTR	NM_000371.3(TTR):c.136A>G (p.Ile46Val)	SNV	Uncertain significance	246201	rs773584864	18:29172925-29172925	18:31592962-31592962	AMY087	Amyloidosis, Hereditary, Transthyretin-Related
TTR	NM_000371.3(TTR):c.122G>A (p.Arg41Gln)	SNV	Uncertain significance	246463	rs879254269	18:29172911-29172911	18:31592948-31592948	AMY087	Amyloidosis, Hereditary, Transthyretin-Related
TTR	NM_000371.3(TTR):c.25C>T (p.Leu9Phe)	SNV	Uncertain significance	245725	rs762243340	18:29171890-29171890	18:31591927-31591927	AMY087	Amyloidosis, Hereditary, Transthyretin-Related
TTR	NM_000371.3(TTR):c.171_173TGA[1] (p.Asp59del)	short repeat	Uncertain significance	538166	rs1555631238	18:29172960-29172962	18:31592997-31592999	AMY087	Amyloidosis, Hereditary, Transthyretin-Related
TTR	NM_000371.3(TTR):c.169G>A (p.Ala57Thr)	SNV	Uncertain significance	538165	rs1380447419	18:29172958-29172958	18:31592995-31592995	AMY087	Amyloidosis, Hereditary, Transthyretin-Related
TTR	NM_000371.4(TTR):c.11A>T (p.His4Leu)	SNV	Uncertain significance	803480		18:29171876-29171876	18:31591913-31591913	AMY087	Amyloidosis, Hereditary, Transthyretin-Related
TTR	NM_000371.3(TTR):c.62G>C (p.Gly21Ala)	SNV	Uncertain significance	470719	rs1469623969	18:29171927-29171927	18:31591964-31591964	AMY087	Amyloidosis, Hereditary, Transthyretin-Related
TTR	NM_000371.3(TTR):c.194C>T (p.Ala65Val)	SNV	Uncertain significance	448841	rs730881169	18:29172983-29172983	18:31593020-31593020	AMY087	Amyloidosis, Hereditary, Transthyretin-Related
TTR	NM_000371.3(TTR):c.370C>T (p.Arg124Cys)	SNV	Uncertain significance	404412	rs745834030	18:29178564-29178564	18:31598601-31598601	AMY087	Amyloidosis, Hereditary, Transthyretin-Related
TTR	NM_000371.3(TTR):c.*143G>C	SNV	Uncertain significance	326565	rs545271394	18:29178781-29178781	18:31598818-31598818	AMY087	Amyloidosis, Hereditary, Transthyretin-Related
TTR	NM_000371.3(TTR):c.-61G>A	SNV	Uncertain significance	326544	rs770403822	18:29171805-29171805	18:31591842-31591842	AMY087	Amyloidosis, Hereditary, Transthyretin-Related
TTR	NM_000371.3(TTR):c.267C>T (p.Tyr89=)	SNV	Likely benign	378834	rs757950308	18:29175149-29175149	18:31595186-31595186	AMY087	Amyloidosis, Hereditary, Transthyretin-Related
TTR	NM_000371.3(TTR):c.405C>G (p.Ser135=)	SNV	Likely benign	412959	rs760153126	18:29178599-29178599	18:31598636-31598636	AMY087	Amyloidosis, Hereditary, Transthyretin-Related
TTR	NM_000371.4(TTR):c.195C>T (p.Ala65=)	SNV	Likely benign	799841		18:29172984-29172984	18:31593021-31593021	AMY087	Amyloidosis, Hereditary, Transthyretin-Related
TTR	NM_000371.3(TTR):c.141T>C (p.Asn47=)	SNV	Likely benign	538167	rs1252826226	18:29172930-29172930	18:31592967-31592967	AMY087	Amyloidosis, Hereditary, Transthyretin-Related
TTR	NC_000018.10:g.31598936C>T	SNV	Likely benign	892146		18:29178899-29178899	18:31598936-31598936	AMY087	Amyloidosis, Hereditary, Transthyretin-Related
TTR	NM_000371.3(TTR):c.336+8T>C	SNV	Likely benign	470718	rs1176464590	18:29175226-29175226	18:31595263-31595263	AMY087	Amyloidosis, Hereditary, Transthyretin-Related
TTR	NM_000371.4(TTR):c.69+10T>C	SNV	Likely benign	741882		18:29171944-29171944	18:31591981-31591981	AMY087	Amyloidosis, Hereditary, Transthyretin-Related
TTR	NM_000371.3(TTR):c.437A>G (p.Lys146Arg)	SNV	Benign/Likely benign	181706	rs536294863	18:29178631-29178631	18:31598668-31598668	AMY087	Amyloidosis, Hereditary, Transthyretin-Related
TTR	NM_000371.3(TTR):c.70-7C>T	SNV	Benign/Likely benign	137848	rs587780990	18:29172852-29172852	18:31592889-31592889	AMY087	Amyloidosis, Hereditary, Transthyretin-Related
TNNI3	NM_000363.5(TNNI3):c.244C>T (p.Pro82Ser)	SNV	Benign/Likely benign	12421	rs77615401	19:55667607-55667607	19:55156239-55156239	AMY087	Amyloidosis, Hereditary, Transthyretin-Related
TTR	NM_000371.3(TTR):c.372C>G (p.Arg124=)	SNV	Benign/Likely benign	517738	rs780119793	18:29178566-29178566	18:31598603-31598603	AMY087	Amyloidosis, Hereditary, Transthyretin-Related
TTN	NM_001267550.2(TTN):c.83272T>C (p.Phe27758Leu)	SNV	Benign	535366	rs188323108	2:179427587-179427587	2:178562860-178562860	AMY087	Amyloidosis, Hereditary, Transthyretin-Related
TTR	NM_000371.3(TTR):c.*21C>A	SNV	Benign	326564	rs12226	18:29178659-29178659	18:31598696-31598696	AMY087	Amyloidosis, Hereditary, Transthyretin-Related
TTR	NM_000371.4(TTR):c.76G>A (p.Gly26Ser)	SNV	Benign	13452	rs1800458	18:29172865-29172865	18:31592902-31592902	AMY087	Amyloidosis, Hereditary, Transthyretin-Related
TTR	NM_000371.4(TTR):c.360C>T (p.Ser120=)	SNV	Benign	43453	rs150127220	18:29178554-29178554	18:31598591-31598591	AMY087	Amyloidosis, Hereditary, Transthyretin-Related
TTR	NM_000371.3(TTR):c.*345G>A	SNV	Benign	326569	rs58172837	18:29178983-29178983	18:31599020-31599020	AMY087	Amyloidosis, Hereditary, Transthyretin-Related
TTR	NM_000371.3(TTR):c.*191C>T	SNV	Benign	326567	rs556327750	18:29178829-29178829	18:31598866-31598866	AMY087	Amyloidosis, Hereditary, Transthyretin-Related
TTR	NC_000018.10:g.31591160A>T	SNV	Benign	744399		18:29171123-29171123	18:31591160-31591160	AMY087	Amyloidosis, Hereditary, Transthyretin-Related
SOD1	NM_000454.4(SOD1):c.112G>C (p.Gly38Arg)	SNV	Pathogenic	549678	rs121912431	21:33036142-33036142	21:31663829-31663829	AMY091	Amyotrophic Lateral Sclerosis 1
SOD1	NM_000454.4(SOD1):c.435G>C (p.Leu145Phe)	SNV	Pathogenic	586637	rs1482760341	21:33040861-33040861	21:31668548-31668548	AMY091	Amyotrophic Lateral Sclerosis 1
SOD1	NM_000454.5(SOD1):c.317C>T (p.Ser106Leu)	SNV	Pathogenic	695024		21:33039648-33039648	21:31667335-31667335	AMY091	Amyotrophic Lateral Sclerosis 1
SOD1	NM_000454.5(SOD1):c.255G>C (p.Leu85Phe)	SNV	Pathogenic	855744		21:33039586-33039586	21:31667273-31667273	AMY091	Amyotrophic Lateral Sclerosis 1
SOD1	NM_000454.5(SOD1):c.13G>T (p.Ala5Ser)	SNV	Pathogenic	873321		21:33032095-33032095	21:31659782-31659782	AMY091	Amyotrophic Lateral Sclerosis 1
SOD1	NM_000454.5(SOD1):c.435G>T (p.Leu145Phe)	SNV	Pathogenic	873203		21:33040861-33040861	21:31668548-31668548	AMY091	Amyotrophic Lateral Sclerosis 1
DCTN1	NM_004082.4(DCTN1):c.175G>A (p.Gly59Ser)	SNV	Pathogenic	8401	rs121909342	2:74605231-74605231	2:74378104-74378104	AMY091	Amyotrophic Lateral Sclerosis 1
SOD1	NM_000454.4(SOD1):c.434T>C (p.Leu145Ser)	SNV	Pathogenic	14768	rs121912446	21:33040860-33040860	21:31668547-31668547	AMY091	Amyotrophic Lateral Sclerosis 1
SOD1	NM_000454.4(SOD1):c.436G>A (p.Ala146Thr)	SNV	Pathogenic	14769	rs121912447	21:33040862-33040862	21:31668549-31668549	AMY091	Amyotrophic Lateral Sclerosis 1
SOD1	NM_000454.4(SOD1):c.358-10T>G	SNV	Pathogenic	14770		21:33040774-33040774	21:31668461-31668461	AMY091	Amyotrophic Lateral Sclerosis 1
SOD1	NM_000454.4(SOD1):c.20G>T (p.Cys7Phe)	SNV	Pathogenic	14771	rs121912448	21:33032102-33032102	21:31659789-31659789	AMY091	Amyotrophic Lateral Sclerosis 1
SOD1	NM_000454.4(SOD1):c.455T>C (p.Ile152Thr)	SNV	Pathogenic	14772	rs121912449	21:33040881-33040881	21:31668568-31668568	AMY091	Amyotrophic Lateral Sclerosis 1
SOD1	NM_000454.4(SOD1):c.64G>A (p.Glu22Lys)	SNV	Pathogenic	14773	rs121912450	21:33032146-33032146	21:31659833-31659833	AMY091	Amyotrophic Lateral Sclerosis 1
SOD1	NM_000454.4(SOD1):c.404G>A (p.Ser135Asn)	SNV	Pathogenic	14774	rs121912451	21:33040830-33040830	21:31668517-31668517	AMY091	Amyotrophic Lateral Sclerosis 1
SOD1	NM_000454.4(SOD1):c.253T>G (p.Leu85Val)	SNV	Pathogenic	14775	rs121912452	21:33039584-33039584	21:31667271-31667271	AMY091	Amyotrophic Lateral Sclerosis 1
SOD1	NM_000454.4(SOD1):c.49G>A (p.Gly17Ser)	SNV	Pathogenic	14776	rs121912453	21:33032131-33032131	21:31659818-31659818	AMY091	Amyotrophic Lateral Sclerosis 1
SOD1	NM_000454.4(SOD1):c.380T>A (p.Leu127Ter)	SNV	Pathogenic	14777	rs121912454	21:33040806-33040806	21:31668493-31668493	AMY091	Amyotrophic Lateral Sclerosis 1
SOD1	NM_000454.4(SOD1):c.358-11A>G	SNV	Pathogenic	14778		21:33040773-33040773	21:31668460-31668460	AMY091	Amyotrophic Lateral Sclerosis 1
SOD1	NM_000454.4(SOD1):c.217G>A (p.Gly73Ser)	SNV	Pathogenic	14779	rs121912455	21:33038809-33038809	21:31666496-31666496	AMY091	Amyotrophic Lateral Sclerosis 1
SOD1	NM_000454.4(SOD1):c.37G>C (p.Gly13Arg)	SNV	Pathogenic	14780	rs121912456	21:33032119-33032119	21:31659806-31659806	AMY091	Amyotrophic Lateral Sclerosis 1
SOD1	NM_000454.4(SOD1):c.137T>G (p.Phe46Cys)	SNV	Pathogenic	14781	rs121912457	21:33036167-33036167	21:31663854-31663854	AMY091	Amyotrophic Lateral Sclerosis 1
SOD1	NM_000454.4(SOD1):c.242A>G (p.His81Arg)	SNV	Pathogenic	14782	rs121912458	21:33039573-33039573	21:31667260-31667260	AMY091	Amyotrophic Lateral Sclerosis 1
SOD1	NM_000454.4(SOD1):c.280G>C (p.Gly94Arg)	SNV	Pathogenic	14784	rs121912437	21:33039611-33039611	21:31667298-31667298	AMY091	Amyotrophic Lateral Sclerosis 1
SOD1	SOD1, 6-BP DEL, GGACCA	deletion	Pathogenic	14785				AMY091	Amyotrophic Lateral Sclerosis 1
SOD1	SOD1, IVS4AS, C-G, -304	SNV	Pathogenic	14786				AMY091	Amyotrophic Lateral Sclerosis 1
SOD1	NM_000454.4(SOD1):c.124G>A (p.Gly42Ser)	SNV	Pathogenic	14754	rs121912433	21:33036154-33036154	21:31663841-31663841	AMY091	Amyotrophic Lateral Sclerosis 1
SOD1	NM_000454.4(SOD1):c.125G>A (p.Gly42Asp)	SNV	Pathogenic	14755	rs121912434	21:33036155-33036155	21:31663842-31663842	AMY091	Amyotrophic Lateral Sclerosis 1
SOD1	NM_000454.4(SOD1):c.131A>G (p.His44Arg)	SNV	Pathogenic	14756	rs121912435	21:33036161-33036161	21:31663848-31663848	AMY091	Amyotrophic Lateral Sclerosis 1
SOD1	NM_000454.4(SOD1):c.319C>G (p.Leu107Val)	SNV	Pathogenic	14757	rs121912440	21:33039650-33039650	21:31667337-31667337	AMY091	Amyotrophic Lateral Sclerosis 1
SOD1	NM_000454.4(SOD1):c.256G>C (p.Gly86Arg)	SNV	Pathogenic	14758	rs121912436	21:33039587-33039587	21:31667274-31667274	AMY091	Amyotrophic Lateral Sclerosis 1
SOD1	NM_000454.4(SOD1):c.280G>T (p.Gly94Cys)	SNV	Pathogenic	14759	rs121912437	21:33039611-33039611	21:31667298-31667298	AMY091	Amyotrophic Lateral Sclerosis 1
SOD1	NM_000454.4(SOD1):c.281G>C (p.Gly94Ala)	SNV	Pathogenic	14760	rs121912438	21:33039612-33039612	21:31667299-31667299	AMY091	Amyotrophic Lateral Sclerosis 1
SOD1	NM_000454.4(SOD1):c.302A>G (p.Glu101Gly)	SNV	Pathogenic	14761	rs121912439	21:33039633-33039633	21:31667320-31667320	AMY091	Amyotrophic Lateral Sclerosis 1
SOD1	NM_000454.4(SOD1):c.338T>C (p.Ile113Thr)	SNV	Pathogenic	14762	rs74315452	21:33039669-33039669	21:31667356-31667356	AMY091	Amyotrophic Lateral Sclerosis 1
SOD1	NM_000454.4(SOD1):c.14C>T (p.Ala5Val)	SNV	Pathogenic	14763	rs121912442	21:33032096-33032096	21:31659783-31659783	AMY091	Amyotrophic Lateral Sclerosis 1
SOD1	NM_000454.4(SOD1):c.140A>G (p.His47Arg)	SNV	Pathogenic	14764	rs121912443	21:33036170-33036170	21:31663857-31663857	AMY091	Amyotrophic Lateral Sclerosis 1
SOD1	NM_000454.4(SOD1):c.13G>A (p.Ala5Thr)	SNV	Pathogenic	14765	rs121912444	21:33032095-33032095	21:31659782-31659782	AMY091	Amyotrophic Lateral Sclerosis 1
SOD1	NM_000454.4(SOD1):c.112G>A (p.Gly38Arg)	SNV	Pathogenic	14752	rs121912431	21:33036142-33036142	21:31663829-31663829	AMY091	Amyotrophic Lateral Sclerosis 1
SOD1	NM_000454.4(SOD1):c.341T>C (p.Ile114Thr)	SNV	Pathogenic	197145	rs121912441	21:33039672-33039672	21:31667359-31667359	AMY091	Amyotrophic Lateral Sclerosis 1
FIG4	NM_014845.5(FIG4):c.547C>T (p.Arg183Ter)	SNV	Pathogenic/Likely pathogenic	1723	rs121908288	6:110056402-110056402	6:109735199-109735199	AMY091	Amyotrophic Lateral Sclerosis 1
SOD1	NM_000454.4(SOD1):c.301G>A (p.Glu101Lys)	SNV	Pathogenic/Likely pathogenic	574319	rs76731700	21:33039632-33039632	21:31667319-31667319	AMY091	Amyotrophic Lateral Sclerosis 1
SOD1	NM_000454.4(SOD1):c.260A>G (p.Asn87Ser)	SNV	Pathogenic/Likely pathogenic	468253	rs11556620	21:33039591-33039591	21:31667278-31667278	AMY091	Amyotrophic Lateral Sclerosis 1
SOD1	NM_000454.4(SOD1):c.443G>A (p.Gly148Asp)	SNV	Likely pathogenic	536142	rs1555836950	21:33040869-33040869	21:31668556-31668556	AMY091	Amyotrophic Lateral Sclerosis 1
SOD1	NM_000454.4(SOD1):c.290A>T (p.Asp97Val)	SNV	Likely pathogenic	692200		21:33039621-33039621	21:31667308-31667308	AMY091	Amyotrophic Lateral Sclerosis 1
SOD1	NM_000454.5(SOD1):c.146A>G (p.His49Arg)	SNV	Likely pathogenic	807693		21:33036176-33036176	21:31663863-31663863	AMY091	Amyotrophic Lateral Sclerosis 1
NEFH	NM_021076.4(NEFH):c.2015_2056CAGAAGCAAAGTCCCCTGAGAAGGCCAAGTCCCCAGTGAAGG[1] (p.672_685AEAKSPEKAKSPVK[1])	short repeat	risk factor	14035	rs606231212	22:29885610-29885651	22:29489621-29489662	AMY091	Amyotrophic Lateral Sclerosis 1
DCTN1	NM_004082.4(DCTN1):c.3302G>A (p.Arg1101Lys)	SNV	risk factor	8405	rs121909345	2:74590464-74590464	2:74363337-74363337	AMY091	Amyotrophic Lateral Sclerosis 1
PRPH	PRPH, 1-BP DEL, 228C	deletion	risk factor	13706				AMY091	Amyotrophic Lateral Sclerosis 1
DCTN1	NM_004082.4(DCTN1):c.1712T>C (p.Met571Thr)	SNV	risk factor	8403	rs121909343	2:74595997-74595997	2:74368870-74368870	AMY091	Amyotrophic Lateral Sclerosis 1
SOD1	NM_000454.5(SOD1):c.446T>G (p.Val149Gly)	SNV	Likely pathogenic	873204		21:33040872-33040872	21:31668559-31668559	AMY091	Amyotrophic Lateral Sclerosis 1
SOD1	NM_000454.5(SOD1):c.43G>A (p.Val15Met)	SNV	Likely pathogenic	873322		21:33032125-33032125	21:31659812-31659812	AMY091	Amyotrophic Lateral Sclerosis 1
SOD1	NM_000454.5(SOD1):c.68A>T (p.Gln23Leu)	SNV	Likely pathogenic	873323		21:33032150-33032150	21:31659837-31659837	AMY091	Amyotrophic Lateral Sclerosis 1
SOD1	NM_000454.5(SOD1):c.95T>C (p.Val32Ala)	SNV	Likely pathogenic	873196		21:33036125-33036125	21:31663812-31663812	AMY091	Amyotrophic Lateral Sclerosis 1
SOD1	NM_000454.5(SOD1):c.205T>C (p.Ser69Pro)	SNV	Likely pathogenic	873197		21:33038797-33038797	21:31666484-31666484	AMY091	Amyotrophic Lateral Sclerosis 1
SOD1	NM_000454.5(SOD1):c.214C>T (p.His72Tyr)	SNV	Likely pathogenic	873198		21:33038806-33038806	21:31666493-31666493	AMY091	Amyotrophic Lateral Sclerosis 1
SOD1	NM_000454.5(SOD1):c.262G>A (p.Val88Met)	SNV	Likely pathogenic	873199		21:33039593-33039593	21:31667280-31667280	AMY091	Amyotrophic Lateral Sclerosis 1
SOD1	NM_000454.5(SOD1):c.376G>A (p.Asp126Asn)	SNV	Likely pathogenic	873200		21:33040802-33040802	21:31668489-31668489	AMY091	Amyotrophic Lateral Sclerosis 1
SOD1	NM_000454.5(SOD1):c.400G>A (p.Glu134Lys)	SNV	Likely pathogenic	873201		21:33040826-33040826	21:31668513-31668513	AMY091	Amyotrophic Lateral Sclerosis 1
SOD1	NM_000454.5(SOD1):c.412A>G (p.Thr138Ala)	SNV	Likely pathogenic	873202		21:33040838-33040838	21:31668525-31668525	AMY091	Amyotrophic Lateral Sclerosis 1
CHRNA3	NM_000743.5(CHRNA3):c.725del (p.Leu242fs)	deletion	Likely pathogenic	873308		15:78894259-78894259	15:78601917-78601917	AMY091	Amyotrophic Lateral Sclerosis 1
CHRNA3	NM_000743.5(CHRNA3):c.708_709insG (p.Ile237fs)	insertion	Likely pathogenic	873309		15:78894275-78894276	15:78601933-78601934	AMY091	Amyotrophic Lateral Sclerosis 1
CHRNA3	NM_000743.5(CHRNA3):c.247_248insG (p.Thr83fs)	insertion	Likely pathogenic	873310		15:78910978-78910979	15:78618636-78618637	AMY091	Amyotrophic Lateral Sclerosis 1
CHRNA3	NM_000743.5(CHRNA3):c.1A>G (p.Met1Val)	SNV	Likely pathogenic	873311		15:78913136-78913136	15:78620794-78620794	AMY091	Amyotrophic Lateral Sclerosis 1
SOD1	NM_000454.4(SOD1):c.115C>G (p.Leu39Val)	SNV	Likely pathogenic	14753	rs121912432	21:33036145-33036145	21:31663832-31663832	AMY091	Amyotrophic Lateral Sclerosis 1
VCP	NM_007126.5(VCP):c.283C>T (p.Arg95Cys)	SNV	Likely pathogenic	280124	rs121909332	9:35067907-35067907	9:35067910-35067910	AMY091	Amyotrophic Lateral Sclerosis 1
DCTN1	NM_004082.4(DCTN1):c.2002C>T (p.His668Tyr)	SNV	Conflicting interpretations of pathogenicity	337085	rs764443534	2:74595111-74595111	2:74367984-74367984	AMY091	Amyotrophic Lateral Sclerosis 1
DCTN1	NM_004082.4(DCTN1):c.1129A>C (p.Met377Leu)	SNV	Conflicting interpretations of pathogenicity	337090	rs570863800	2:74597471-74597471	2:74370344-74370344	AMY091	Amyotrophic Lateral Sclerosis 1
DCTN1	NM_004082.4(DCTN1):c.586A>G (p.Ile196Val)	SNV	Conflicting interpretations of pathogenicity	337096	rs55862001	2:74598723-74598723	2:74371596-74371596	AMY091	Amyotrophic Lateral Sclerosis 1
CHRNA4	NM_000744.7(CHRNA4):c.442C>T (p.Arg148Trp)	SNV	Conflicting interpretations of pathogenicity	98324	rs121912243	20:61982321-61982321	20:63350969-63350969	AMY091	Amyotrophic Lateral Sclerosis 1
DCTN1	NM_004082.4(DCTN1):c.3529+5G>A	SNV	Conflicting interpretations of pathogenicity	284990	rs72466494	2:74590116-74590116	2:74362989-74362989	AMY091	Amyotrophic Lateral Sclerosis 1
NEFH	NM_021076.4(NEFH):c.2368_2370del (p.Lys790del)	deletion	Conflicting interpretations of pathogenicity	66740	rs59551486	22:29885997-29885999	22:29490008-29490010	AMY091	Amyotrophic Lateral Sclerosis 1
SOD1	NM_000454.4(SOD1):c.272A>C (p.Asp91Ala)	SNV	Conflicting interpretations of pathogenicity	14766	rs80265967	21:33039603-33039603	21:31667290-31667290	AMY091	Amyotrophic Lateral Sclerosis 1
DCTN1	NM_004082.4(DCTN1):c.3146G>A (p.Arg1049Gln)	SNV	Conflicting interpretations of pathogenicity	337078	rs72659383	2:74592252-74592252	2:74365125-74365125	AMY091	Amyotrophic Lateral Sclerosis 1
DCTN1	NM_004082.4(DCTN1):c.2278A>G (p.Met760Val)	SNV	Conflicting interpretations of pathogenicity	337081	rs754780894	2:74594210-74594210	2:74367083-74367083	AMY091	Amyotrophic Lateral Sclerosis 1
DCTN1	NM_004082.4(DCTN1):c.60G>A (p.Ala20=)	SNV	Conflicting interpretations of pathogenicity	337097	rs150204862	2:74605346-74605346	2:74378219-74378219	AMY091	Amyotrophic Lateral Sclerosis 1
CHRNA4	NM_000744.7(CHRNA4):c.979G>A (p.Val327Met)	SNV	Conflicting interpretations of pathogenicity	835474		20:61981784-61981784	20:63350432-63350432	AMY091	Amyotrophic Lateral Sclerosis 1
PRPH	NM_006262.4(PRPH):c.421G>T (p.Asp141Tyr)	SNV	Conflicting interpretations of pathogenicity	13707	rs58599399	12:49689404-49689404	12:49295621-49295621	AMY091	Amyotrophic Lateral Sclerosis 1
SOD1	NM_000454.5(SOD1):c.352C>G (p.Leu118Val)	SNV	Conflicting interpretations of pathogenicity	809280		21:33039683-33039683	21:31667370-31667370	AMY091	Amyotrophic Lateral Sclerosis 1
FIG4	NM_014845.5(FIG4):c.122T>C (p.Ile41Thr)	SNV	Conflicting interpretations of pathogenicity	1721	rs121908287	6:110036336-110036336	6:109715133-109715133	AMY091	Amyotrophic Lateral Sclerosis 1
UBQLN2	NM_013444.3(UBQLN2):c.1573C>T (p.Pro525Ser)	SNV	Conflicting interpretations of pathogenicity	29954	rs369947678	X:56591879-56591879	X:56565446-56565446	AMY091	Amyotrophic Lateral Sclerosis 1
DCTN1	NM_004082.4(DCTN1):c.2559C>T (p.Ala853=)	SNV	Conflicting interpretations of pathogenicity	728350		2:74593655-74593655	2:74366528-74366528	AMY091	Amyotrophic Lateral Sclerosis 1
SOD1	NM_000454.4(SOD1):c.122A>G (p.Glu41Gly)	SNV	Conflicting interpretations of pathogenicity	575420	rs1568809149	21:33036152-33036152	21:31663839-31663839	AMY091	Amyotrophic Lateral Sclerosis 1
PON3	NM_000940.3(PON3):c.94C>T (p.Arg32Ter)	SNV	Conflicting interpretations of pathogenicity	488870	rs147006695	7:95024007-95024007	7:95394695-95394695	AMY091	Amyotrophic Lateral Sclerosis 1
DCTN1	NM_004082.4(DCTN1):c.673C>T (p.Arg225Trp)	SNV	Conflicting interpretations of pathogenicity	453052	rs371723224	2:74598276-74598276	2:74371149-74371149	AMY091	Amyotrophic Lateral Sclerosis 1
DCTN1	NM_004082.4(DCTN1):c.837G>A (p.Ala279=)	SNV	Conflicting interpretations of pathogenicity	447239	rs72466489	2:74598112-74598112	2:74370985-74370985	AMY091	Amyotrophic Lateral Sclerosis 1
DCTN1	NM_004082.4(DCTN1):c.442C>T (p.Arg148Trp)	SNV	Conflicting interpretations of pathogenicity	447238	rs148810193	2:74600066-74600066	2:74372939-74372939	AMY091	Amyotrophic Lateral Sclerosis 1
SOD1	NM_000454.4(SOD1):c.59A>G (p.Asn20Ser)	SNV	Conflicting interpretations of pathogenicity	516816	rs768029813	21:33032141-33032141	21:31659828-31659828	AMY091	Amyotrophic Lateral Sclerosis 1
DCTN1	NM_004082.4(DCTN1):c.2633A>G (p.Tyr878Cys)	SNV	Conflicting interpretations of pathogenicity	568956	rs778201974	2:74593498-74593498	2:74366371-74366371	AMY091	Amyotrophic Lateral Sclerosis 1
DCTN1	NM_004082.4(DCTN1):c.3712C>G (p.Gln1238Glu)	SNV	Conflicting interpretations of pathogenicity	654711		2:74588751-74588751	2:74361624-74361624	AMY091	Amyotrophic Lateral Sclerosis 1
DCTN1	NM_004082.4(DCTN1):c.3643C>T (p.Pro1215Ser)	SNV	Uncertain significance	657312		2:74589235-74589235	2:74362108-74362108	AMY091	Amyotrophic Lateral Sclerosis 1
DCTN1	NM_004082.4(DCTN1):c.3545C>T (p.Ser1182Leu)	SNV	Uncertain significance	661256		2:74589841-74589841	2:74362714-74362714	AMY091	Amyotrophic Lateral Sclerosis 1
DCTN1	NM_004082.4(DCTN1):c.3425A>G (p.Glu1142Gly)	SNV	Uncertain significance	657154		2:74590225-74590225	2:74363098-74363098	AMY091	Amyotrophic Lateral Sclerosis 1
DCTN1	NM_004082.4(DCTN1):c.3382C>G (p.Pro1128Ala)	SNV	Uncertain significance	649963		2:74590268-74590268	2:74363141-74363141	AMY091	Amyotrophic Lateral Sclerosis 1
DCTN1	NM_004082.4(DCTN1):c.3217A>G (p.Ile1073Val)	SNV	Uncertain significance	656139		2:74590549-74590549	2:74363422-74363422	AMY091	Amyotrophic Lateral Sclerosis 1
DCTN1	NM_004082.4(DCTN1):c.3172A>T (p.Thr1058Ser)	SNV	Uncertain significance	654545		2:74592226-74592226	2:74365099-74365099	AMY091	Amyotrophic Lateral Sclerosis 1
DCTN1	NM_004082.4(DCTN1):c.3158C>T (p.Pro1053Leu)	SNV	Uncertain significance	655129		2:74592240-74592240	2:74365113-74365113	AMY091	Amyotrophic Lateral Sclerosis 1
DCTN1	NM_004082.4(DCTN1):c.2883T>G (p.Ile961Met)	SNV	Uncertain significance	662814		2:74593023-74593023	2:74365896-74365896	AMY091	Amyotrophic Lateral Sclerosis 1
DCTN1	NM_004082.4(DCTN1):c.2879A>G (p.Lys960Arg)	SNV	Uncertain significance	647047		2:74593027-74593027	2:74365900-74365900	AMY091	Amyotrophic Lateral Sclerosis 1
DCTN1	NM_004082.4(DCTN1):c.2872T>G (p.Ser958Ala)	SNV	Uncertain significance	655677		2:74593034-74593034	2:74365907-74365907	AMY091	Amyotrophic Lateral Sclerosis 1
DCTN1	NM_004082.4(DCTN1):c.2836G>A (p.Glu946Lys)	SNV	Uncertain significance	646084		2:74593070-74593070	2:74365943-74365943	AMY091	Amyotrophic Lateral Sclerosis 1
DCTN1	NM_004082.4(DCTN1):c.2779C>T (p.Arg927Trp)	SNV	Uncertain significance	650325		2:74593127-74593127	2:74366000-74366000	AMY091	Amyotrophic Lateral Sclerosis 1
DCTN1	NM_004082.4(DCTN1):c.2731dup (p.Glu911fs)	duplication	Uncertain significance	650790		2:74593399-74593400	2:74366272-74366273	AMY091	Amyotrophic Lateral Sclerosis 1
DCTN1	NM_004082.4(DCTN1):c.2551C>G (p.Leu851Val)	SNV	Uncertain significance	654179		2:74593663-74593663	2:74366536-74366536	AMY091	Amyotrophic Lateral Sclerosis 1
DCTN1	NM_004082.4(DCTN1):c.2467G>A (p.Val823Ile)	SNV	Uncertain significance	652089		2:74593747-74593747	2:74366620-74366620	AMY091	Amyotrophic Lateral Sclerosis 1
DCTN1	NM_004082.4(DCTN1):c.2427T>G (p.Asp809Glu)	SNV	Uncertain significance	649696		2:74593949-74593949	2:74366822-74366822	AMY091	Amyotrophic Lateral Sclerosis 1
DCTN1	NM_004082.4(DCTN1):c.2411G>A (p.Arg804Gln)	SNV	Uncertain significance	645944		2:74593965-74593965	2:74366838-74366838	AMY091	Amyotrophic Lateral Sclerosis 1
DCTN1	NM_004082.4(DCTN1):c.2384G>A (p.Arg795His)	SNV	Uncertain significance	652631		2:74593992-74593992	2:74366865-74366865	AMY091	Amyotrophic Lateral Sclerosis 1
DCTN1	NM_004082.4(DCTN1):c.2083C>T (p.His695Tyr)	SNV	Uncertain significance	661544		2:74594924-74594924	2:74367797-74367797	AMY091	Amyotrophic Lateral Sclerosis 1
DCTN1	NM_004082.4(DCTN1):c.2006G>A (p.Arg669His)	SNV	Uncertain significance	644992		2:74595107-74595107	2:74367980-74367980	AMY091	Amyotrophic Lateral Sclerosis 1
DCTN1	NM_004082.4(DCTN1):c.1936G>T (p.Ala646Ser)	SNV	Uncertain significance	653832		2:74595177-74595177	2:74368050-74368050	AMY091	Amyotrophic Lateral Sclerosis 1
DCTN1	NM_004082.4(DCTN1):c.1793G>A (p.Arg598Gln)	SNV	Uncertain significance	641474		2:74595916-74595916	2:74368789-74368789	AMY091	Amyotrophic Lateral Sclerosis 1
DCTN1	NM_004082.4(DCTN1):c.1780G>C (p.Asp594His)	SNV	Uncertain significance	648184		2:74595929-74595929	2:74368802-74368802	AMY091	Amyotrophic Lateral Sclerosis 1
DCTN1	NM_004082.4(DCTN1):c.1526C>T (p.Thr509Met)	SNV	Uncertain significance	660668		2:74596485-74596485	2:74369358-74369358	AMY091	Amyotrophic Lateral Sclerosis 1
DCTN1	NM_004082.4(DCTN1):c.1486G>C (p.Val496Leu)	SNV	Uncertain significance	649404		2:74596525-74596525	2:74369398-74369398	AMY091	Amyotrophic Lateral Sclerosis 1
DCTN1	NM_004082.4(DCTN1):c.1481C>T (p.Ala494Val)	SNV	Uncertain significance	644603		2:74596530-74596530	2:74369403-74369403	AMY091	Amyotrophic Lateral Sclerosis 1
DCTN1	NM_004082.4(DCTN1):c.1430A>G (p.Asn477Ser)	SNV	Uncertain significance	640876		2:74596581-74596581	2:74369454-74369454	AMY091	Amyotrophic Lateral Sclerosis 1
DCTN1	NM_004082.4(DCTN1):c.1316T>C (p.Met439Thr)	SNV	Uncertain significance	657980		2:74597168-74597168	2:74370041-74370041	AMY091	Amyotrophic Lateral Sclerosis 1
DCTN1	NM_004082.4(DCTN1):c.1225C>T (p.Arg409Trp)	SNV	Uncertain significance	648503		2:74597375-74597375	2:74370248-74370248	AMY091	Amyotrophic Lateral Sclerosis 1
DCTN1	NM_004082.4(DCTN1):c.851A>G (p.Lys284Arg)	SNV	Uncertain significance	639176		2:74597945-74597945	2:74370818-74370818	AMY091	Amyotrophic Lateral Sclerosis 1
DCTN1	NM_004082.4(DCTN1):c.821G>A (p.Arg274Gln)	SNV	Uncertain significance	641187		2:74598128-74598128	2:74371001-74371001	AMY091	Amyotrophic Lateral Sclerosis 1
DCTN1	NM_004082.4(DCTN1):c.742C>G (p.Leu248Val)	SNV	Uncertain significance	662640		2:74598207-74598207	2:74371080-74371080	AMY091	Amyotrophic Lateral Sclerosis 1
DCTN1	NM_004082.4(DCTN1):c.694G>C (p.Glu232Gln)	SNV	Uncertain significance	645250		2:74598255-74598255	2:74371128-74371128	AMY091	Amyotrophic Lateral Sclerosis 1
DCTN1	NM_004082.4(DCTN1):c.458C>T (p.Thr153Met)	SNV	Uncertain significance	648872		2:74598851-74598851	2:74371724-74371724	AMY091	Amyotrophic Lateral Sclerosis 1
DCTN1	NM_004082.4(DCTN1):c.424G>C (p.Ala142Pro)	SNV	Uncertain significance	641178		2:74601458-74601458	2:74374331-74374331	AMY091	Amyotrophic Lateral Sclerosis 1
DCTN1	NM_004082.4(DCTN1):c.142_143delinsAT (p.Gly48Ile)	indel	Uncertain significance	658278		2:74605263-74605264	2:74378136-74378137	AMY091	Amyotrophic Lateral Sclerosis 1
DCTN1	NM_004082.4(DCTN1):c.45C>T (p.Gly15=)	SNV	Uncertain significance	663856		2:74605361-74605361	2:74378234-74378234	AMY091	Amyotrophic Lateral Sclerosis 1
SQSTM1	NM_003900.5(SQSTM1):c.571G>A (p.Gly191Arg)	SNV	Uncertain significance	639243		5:179251221-179251221	5:179824221-179824221	AMY091	Amyotrophic Lateral Sclerosis 1
SOD1	NM_000454.4(SOD1):c.56T>C (p.Ile19Thr)	SNV	Uncertain significance	652612		21:33032138-33032138	21:31659825-31659825	AMY091	Amyotrophic Lateral Sclerosis 1
SOD1	NM_000454.4(SOD1):c.148G>A (p.Glu50Lys)	SNV	Uncertain significance	658902		21:33036178-33036178	21:31663865-31663865	AMY091	Amyotrophic Lateral Sclerosis 1
SOD1	NM_000454.4(SOD1):c.416G>A (p.Gly139Glu)	SNV	Uncertain significance	649792		21:33040842-33040842	21:31668529-31668529	AMY091	Amyotrophic Lateral Sclerosis 1
DCTN1	NM_004082.4(DCTN1):c.1288-10C>G	SNV	Uncertain significance	662913		2:74597206-74597206	2:74370079-74370079	AMY091	Amyotrophic Lateral Sclerosis 1
DCTN1	NM_004082.4(DCTN1):c.1393-7G>A	SNV	Uncertain significance	653139		2:74596625-74596625	2:74369498-74369498	AMY091	Amyotrophic Lateral Sclerosis 1
DCTN1	NM_004082.4(DCTN1):c.1128-3C>G	SNV	Uncertain significance	654124		2:74597475-74597475	2:74370348-74370348	AMY091	Amyotrophic Lateral Sclerosis 1
DCTN1	NM_004082.4(DCTN1):c.2016-6C>A	SNV	Uncertain significance	656503		2:74594997-74594997	2:74367870-74367870	AMY091	Amyotrophic Lateral Sclerosis 1
DCTN1	NM_004082.4(DCTN1):c.1584+5A>G	SNV	Uncertain significance	658060		2:74596422-74596422	2:74369295-74369295	AMY091	Amyotrophic Lateral Sclerosis 1
DCTN1	NM_004082.4(DCTN1):c.1364G>A (p.Arg455His)	SNV	Uncertain significance	577645	rs763277715	2:74597120-74597120	2:74369993-74369993	AMY091	Amyotrophic Lateral Sclerosis 1
DCTN1	NM_004082.4(DCTN1):c.3824G>A (p.Arg1275His)	SNV	Uncertain significance	570076	rs560344779	2:74588639-74588639	2:74361512-74361512	AMY091	Amyotrophic Lateral Sclerosis 1
DCTN1	NM_004082.4(DCTN1):c.559G>T (p.Ala187Ser)	SNV	Uncertain significance	536161	rs960727301	2:74598750-74598750	2:74371623-74371623	AMY091	Amyotrophic Lateral Sclerosis 1
DCTN1	NM_004082.4(DCTN1):c.3556A>G (p.Met1186Val)	SNV	Uncertain significance	570153	rs1477782343	2:74589830-74589830	2:74362703-74362703	AMY091	Amyotrophic Lateral Sclerosis 1
DCTN1	NM_004082.4(DCTN1):c.3215C>G (p.Ala1072Gly)	SNV	Uncertain significance	574007	rs780875333	2:74590551-74590551	2:74363424-74363424	AMY091	Amyotrophic Lateral Sclerosis 1
DCTN1	NM_004082.4(DCTN1):c.2986A>G (p.Thr996Ala)	SNV	Uncertain significance	582031	rs1558935430	2:74592685-74592685	2:74365558-74365558	AMY091	Amyotrophic Lateral Sclerosis 1
DCTN1	NM_004082.4(DCTN1):c.2909A>G (p.Asn970Ser)	SNV	Uncertain significance	566389	rs568812456	2:74592762-74592762	2:74365635-74365635	AMY091	Amyotrophic Lateral Sclerosis 1
DCTN1	NM_004082.4(DCTN1):c.1595G>A (p.Arg532Gln)	SNV	Uncertain significance	579780	rs759306485	2:74596331-74596331	2:74369204-74369204	AMY091	Amyotrophic Lateral Sclerosis 1
DCTN1	NM_004082.4(DCTN1):c.1388A>G (p.Asp463Gly)	SNV	Uncertain significance	576002	rs1558941192	2:74597096-74597096	2:74369969-74369969	AMY091	Amyotrophic Lateral Sclerosis 1
DCTN1	NM_004082.4(DCTN1):c.460C>T (p.Arg154Cys)	SNV	Uncertain significance	574723	rs141670992	2:74598849-74598849	2:74371722-74371722	AMY091	Amyotrophic Lateral Sclerosis 1
DCTN1	NM_004082.4(DCTN1):c.279+1G>T	SNV	Uncertain significance	565763	rs1393363759	2:74605126-74605126	2:74377999-74377999	AMY091	Amyotrophic Lateral Sclerosis 1
DCTN1	NM_004082.4(DCTN1):c.3557T>C (p.Met1186Thr)	SNV	Uncertain significance	572789	rs145819459	2:74589829-74589829	2:74362702-74362702	AMY091	Amyotrophic Lateral Sclerosis 1
DCTN1	NM_004082.4(DCTN1):c.2290G>A (p.Val764Ile)	SNV	Uncertain significance	565854	rs753618444	2:74594198-74594198	2:74367071-74367071	AMY091	Amyotrophic Lateral Sclerosis 1
DCTN1	NM_004082.4(DCTN1):c.1435C>T (p.Arg479Cys)	SNV	Uncertain significance	580500	rs1558940606	2:74596576-74596576	2:74369449-74369449	AMY091	Amyotrophic Lateral Sclerosis 1
DCTN1	NM_004082.4(DCTN1):c.569C>T (p.Pro190Leu)	SNV	Uncertain significance	583330	rs765192491	2:74598740-74598740	2:74371613-74371613	AMY091	Amyotrophic Lateral Sclerosis 1
DCTN1	NM_004082.4(DCTN1):c.446G>A (p.Arg149Gln)	SNV	Uncertain significance	565725	rs149447433	2:74600062-74600062	2:74372935-74372935	AMY091	Amyotrophic Lateral Sclerosis 1
DCTN1	NM_004082.4(DCTN1):c.419C>T (p.Pro140Leu)	SNV	Uncertain significance	576560	rs147939455	2:74601463-74601463	2:74374336-74374336	AMY091	Amyotrophic Lateral Sclerosis 1
DCTN1	NM_004082.4(DCTN1):c.232T>C (p.Tyr78His)	SNV	Uncertain significance	582950	rs1558948987	2:74605174-74605174	2:74378047-74378047	AMY091	Amyotrophic Lateral Sclerosis 1
DCTN1	NM_004082.4(DCTN1):c.2974G>A (p.Glu992Lys)	SNV	Uncertain significance	579633	rs768409522	2:74592697-74592697	2:74365570-74365570	AMY091	Amyotrophic Lateral Sclerosis 1
DCTN1	NM_004082.4(DCTN1):c.2747G>A (p.Arg916Gln)	SNV	Uncertain significance	571353	rs375079576	2:74593384-74593384	2:74366257-74366257	AMY091	Amyotrophic Lateral Sclerosis 1
DCTN1	NM_004082.4(DCTN1):c.2629-7C>A	SNV	Uncertain significance	576507	rs1278207608	2:74593509-74593509	2:74366382-74366382	AMY091	Amyotrophic Lateral Sclerosis 1
DCTN1	NM_004082.4(DCTN1):c.1997C>T (p.Thr666Met)	SNV	Uncertain significance	567916	rs143914684	2:74595116-74595116	2:74367989-74367989	AMY091	Amyotrophic Lateral Sclerosis 1
DCTN1	NM_004082.4(DCTN1):c.1807C>A (p.His603Asn)	SNV	Uncertain significance	578054	rs1558939544	2:74595902-74595902	2:74368775-74368775	AMY091	Amyotrophic Lateral Sclerosis 1
DCTN1	NM_004082.4(DCTN1):c.823C>T (p.Arg275Cys)	SNV	Uncertain significance	567626	rs775294408	2:74598126-74598126	2:74370999-74370999	AMY091	Amyotrophic Lateral Sclerosis 1
DCTN1	NM_004082.4(DCTN1):c.638C>T (p.Pro213Leu)	SNV	Uncertain significance	577659	rs754827026	2:74598671-74598671	2:74371544-74371544	AMY091	Amyotrophic Lateral Sclerosis 1
DCTN1	NM_004082.4(DCTN1):c.629T>G (p.Leu210Arg)	SNV	Uncertain significance	566375	rs1558943273	2:74598680-74598680	2:74371553-74371553	AMY091	Amyotrophic Lateral Sclerosis 1
DCTN1	NM_004082.4(DCTN1):c.626C>T (p.Pro209Leu)	SNV	Uncertain significance	580972	rs112725508	2:74598683-74598683	2:74371556-74371556	AMY091	Amyotrophic Lateral Sclerosis 1
DCTN1	NM_004082.4(DCTN1):c.3778C>T (p.His1260Tyr)	SNV	Uncertain significance	582305	rs1375787578	2:74588685-74588685	2:74361558-74361558	AMY091	Amyotrophic Lateral Sclerosis 1
DCTN1	NM_004082.4(DCTN1):c.3029+6G>T	SNV	Uncertain significance	574930	rs754143116	2:74592636-74592636	2:74365509-74365509	AMY091	Amyotrophic Lateral Sclerosis 1
DCTN1	NM_004082.4(DCTN1):c.2477C>T (p.Thr826Met)	SNV	Uncertain significance	536148	rs766585070	2:74593737-74593737	2:74366610-74366610	AMY091	Amyotrophic Lateral Sclerosis 1
DCTN1	NM_004082.4(DCTN1):c.1706T>A (p.Ile569Asn)	SNV	Uncertain significance	536156	rs1553464828	2:74596003-74596003	2:74368876-74368876	AMY091	Amyotrophic Lateral Sclerosis 1
OPTN	NM_001008212.2(OPTN):c.275A>T (p.Glu92Val)	SNV	Uncertain significance	523078	rs202044898	10:13152382-13152382	10:13110382-13110382	AMY091	Amyotrophic Lateral Sclerosis 1
DCTN1	NM_004082.4(DCTN1):c.3803A>G (p.Gln1268Arg)	SNV	Uncertain significance	536155	rs751431467	2:74588660-74588660	2:74361533-74361533	AMY091	Amyotrophic Lateral Sclerosis 1
DCTN1	NM_004082.4(DCTN1):c.3449G>A (p.Arg1150His)	SNV	Uncertain significance	536158	rs771822061	2:74590201-74590201	2:74363074-74363074	AMY091	Amyotrophic Lateral Sclerosis 1
DCTN1	NM_004082.4(DCTN1):c.3652A>G (p.Thr1218Ala)	SNV	Uncertain significance	536146	rs886070472	2:74589226-74589226	2:74362099-74362099	AMY091	Amyotrophic Lateral Sclerosis 1
DCTN1	NM_004082.4(DCTN1):c.3254G>A (p.Gly1085Glu)	SNV	Uncertain significance	536151	rs1274754432	2:74590512-74590512	2:74363385-74363385	AMY091	Amyotrophic Lateral Sclerosis 1
DCTN1	NM_004082.4(DCTN1):c.3241G>A (p.Val1081Met)	SNV	Uncertain significance	536154	rs764028925	2:74590525-74590525	2:74363398-74363398	AMY091	Amyotrophic Lateral Sclerosis 1
DCTN1	NM_004082.4(DCTN1):c.3017G>A (p.Arg1006Gln)	SNV	Uncertain significance	536147	rs752882353	2:74592654-74592654	2:74365527-74365527	AMY091	Amyotrophic Lateral Sclerosis 1
DCTN1	NM_004082.4(DCTN1):c.3199G>T (p.Glu1067Ter)	SNV	Uncertain significance	536149	rs376996779	2:74590753-74590753	2:74363626-74363626	AMY091	Amyotrophic Lateral Sclerosis 1
DCTN1	NM_004082.4(DCTN1):c.2480T>C (p.Leu827Pro)	SNV	Uncertain significance	536145	rs1470946965	2:74593734-74593734	2:74366607-74366607	AMY091	Amyotrophic Lateral Sclerosis 1
DCTN1	NM_004082.4(DCTN1):c.2005C>T (p.Arg669Cys)	SNV	Uncertain significance	536162	rs150746209	2:74595108-74595108	2:74367981-74367981	AMY091	Amyotrophic Lateral Sclerosis 1
DCTN1	NM_004082.4(DCTN1):c.1752C>A (p.His584Gln)	SNV	Uncertain significance	536159	rs1345909454	2:74595957-74595957	2:74368830-74368830	AMY091	Amyotrophic Lateral Sclerosis 1
DCTN1	NM_004082.4(DCTN1):c.1288-6A>G	SNV	Uncertain significance	536164	rs1236101222	2:74597202-74597202	2:74370075-74370075	AMY091	Amyotrophic Lateral Sclerosis 1
DCTN1	NM_004082.4(DCTN1):c.1217G>A (p.Arg406Lys)	SNV	Uncertain significance	536144	rs1040712616	2:74597383-74597383	2:74370256-74370256	AMY091	Amyotrophic Lateral Sclerosis 1
DCTN1	NM_004082.4(DCTN1):c.1784G>A (p.Ser595Asn)	SNV	Uncertain significance	536157	rs1243051229	2:74595925-74595925	2:74368798-74368798	AMY091	Amyotrophic Lateral Sclerosis 1
DCTN1	NM_004082.4(DCTN1):c.1102G>A (p.Ala368Thr)	SNV	Uncertain significance	536152	rs1034996844	2:74597618-74597618	2:74370491-74370491	AMY091	Amyotrophic Lateral Sclerosis 1
DCTN1	NM_004082.4(DCTN1):c.427C>T (p.Arg143Ter)	SNV	Uncertain significance	536163	rs781290307	2:74601455-74601455	2:74374328-74374328	AMY091	Amyotrophic Lateral Sclerosis 1
DCTN1	NM_004082.4(DCTN1):c.3127C>T (p.Arg1043Cys)	SNV	Uncertain significance	536153	rs140066692	2:74592271-74592271	2:74365144-74365144	AMY091	Amyotrophic Lateral Sclerosis 1
DCTN1	NM_004082.4(DCTN1):c.1255G>A (p.Ala419Thr)	SNV	Uncertain significance	536150	rs922032527	2:74597345-74597345	2:74370218-74370218	AMY091	Amyotrophic Lateral Sclerosis 1
DCTN1	NM_004082.4(DCTN1):c.40A>G (p.Ser14Gly)	SNV	Uncertain significance	447237	rs758320436	2:74605366-74605366	2:74378239-74378239	AMY091	Amyotrophic Lateral Sclerosis 1
DCTN1	NM_004082.4(DCTN1):c.1816G>A (p.Val606Ile)	SNV	Uncertain significance	468259	rs375778151	2:74595893-74595893	2:74368766-74368766	AMY091	Amyotrophic Lateral Sclerosis 1
DCTN1	NM_004082.4(DCTN1):c.1606A>C (p.Asn536His)	SNV	Uncertain significance	468258	rs1553464927	2:74596320-74596320	2:74369193-74369193	AMY091	Amyotrophic Lateral Sclerosis 1
DCTN1	NM_004082.4(DCTN1):c.2339T>C (p.Ile780Thr)	SNV	Uncertain significance	468264	rs374163967	2:74594037-74594037	2:74366910-74366910	AMY091	Amyotrophic Lateral Sclerosis 1
CACNA1A	NM_001127221.1(CACNA1A):c.2396A>T (p.Asp799Val)	SNV	Uncertain significance	397544	rs1060499675	19:13410054-13410054	19:13299240-13299240	AMY091	Amyotrophic Lateral Sclerosis 1
DCTN1	NM_004082.4(DCTN1):c.2647A>T (p.Ser883Cys)	SNV	Uncertain significance	422499	rs747769504	2:74593484-74593484	2:74366357-74366357	AMY091	Amyotrophic Lateral Sclerosis 1
DCTN1	NM_004082.4(DCTN1):c.3128G>A (p.Arg1043His)	SNV	Uncertain significance	425206	rs776489779	2:74592270-74592270	2:74365143-74365143	AMY091	Amyotrophic Lateral Sclerosis 1
DCTN1	NM_004082.4(DCTN1):c.2357A>G (p.Asp786Gly)	SNV	Uncertain significance	493281	rs752889408	2:74594019-74594019	2:74366892-74366892	AMY091	Amyotrophic Lateral Sclerosis 1
DCTN1	NM_004082.4(DCTN1):c.1324A>G (p.Met442Val)	SNV	Uncertain significance	468257	rs763480310	2:74597160-74597160	2:74370033-74370033	AMY091	Amyotrophic Lateral Sclerosis 1
DCTN1	NM_004082.4(DCTN1):c.439A>G (p.Thr147Ala)	SNV	Uncertain significance	468276	rs371437767	2:74600069-74600069	2:74372942-74372942	AMY091	Amyotrophic Lateral Sclerosis 1
DCTN1	NM_004082.4(DCTN1):c.3137A>G (p.Glu1046Gly)	SNV	Uncertain significance	468271	rs145857843	2:74592261-74592261	2:74365134-74365134	AMY091	Amyotrophic Lateral Sclerosis 1
DCTN1	NM_004082.4(DCTN1):c.1928G>A (p.Arg643Gln)	SNV	Uncertain significance	468260	rs555733849	2:74595185-74595185	2:74368058-74368058	AMY091	Amyotrophic Lateral Sclerosis 1
DCTN1	NM_004082.4(DCTN1):c.1127+6G>A	SNV	Uncertain significance	468255	rs951022782	2:74597587-74597587	2:74370460-74370460	AMY091	Amyotrophic Lateral Sclerosis 1
DCTN1	NM_004082.4(DCTN1):c.833A>T (p.Glu278Val)	SNV	Uncertain significance	468280	rs1553465344	2:74598116-74598116	2:74370989-74370989	AMY091	Amyotrophic Lateral Sclerosis 1
DCTN1	NM_004082.4(DCTN1):c.376G>A (p.Ala126Thr)	SNV	Uncertain significance	468275	rs1553466338	2:74604576-74604576	2:74377449-74377449	AMY091	Amyotrophic Lateral Sclerosis 1
DCTN1	NM_004082.4(DCTN1):c.3533C>T (p.Ala1178Val)	SNV	Uncertain significance	468274	rs775442446	2:74589853-74589853	2:74362726-74362726	AMY091	Amyotrophic Lateral Sclerosis 1
SOD1	NM_000454.4(SOD1):c.397_399GAA[1] (p.Glu134del)	short repeat	Uncertain significance	576569	rs1568811423	21:33040823-33040825	21:31668510-31668512	AMY091	Amyotrophic Lateral Sclerosis 1
SOD1	NM_000454.4(SOD1):c.220G>A (p.Gly74Arg)	SNV	Uncertain significance	536143	rs1555836720	21:33038812-33038812	21:31666499-31666499	AMY091	Amyotrophic Lateral Sclerosis 1
SOD1	NM_000454.4(SOD1):c.268G>A (p.Ala90Thr)	SNV	Uncertain significance	567744	rs1568810660	21:33039599-33039599	21:31667286-31667286	AMY091	Amyotrophic Lateral Sclerosis 1
DCTN1	NM_004082.4(DCTN1):c.3781C>T (p.Arg1261Trp)	SNV	Uncertain significance	640228		2:74588682-74588682	2:74361555-74361555	AMY091	Amyotrophic Lateral Sclerosis 1
DCTN1	NM_004082.4(DCTN1):c.3776G>A (p.Arg1259Gln)	SNV	Uncertain significance	643909		2:74588687-74588687	2:74361560-74361560	AMY091	Amyotrophic Lateral Sclerosis 1
DCTN1	NM_004082.4(DCTN1):c.3760G>T (p.Ala1254Ser)	SNV	Uncertain significance	640080		2:74588703-74588703	2:74361576-74361576	AMY091	Amyotrophic Lateral Sclerosis 1
DCTN1	NM_004082.4(DCTN1):c.3728T>C (p.Val1243Ala)	SNV	Uncertain significance	665455		2:74588735-74588735	2:74361608-74361608	AMY091	Amyotrophic Lateral Sclerosis 1
DCTN1	NM_004082.4(DCTN1):c.843+5G>T	SNV	Uncertain significance	447240	rs757238618	2:74598101-74598101	2:74370974-74370974	AMY091	Amyotrophic Lateral Sclerosis 1
DCTN1	NM_004082.4(DCTN1):c.2540C>G (p.Ala847Gly)	SNV	Uncertain significance	801726		2:74593674-74593674	2:74366547-74366547	AMY091	Amyotrophic Lateral Sclerosis 1
DCTN1	NM_004082.4(DCTN1):c.100G>C (p.Glu34Gln)	SNV	Uncertain significance	808781		2:74605306-74605306	2:74378179-74378179	AMY091	Amyotrophic Lateral Sclerosis 1
SOD1	NM_000454.5(SOD1):c.263T>C (p.Val88Ala)	SNV	Uncertain significance	858432		21:33039594-33039594	21:31667281-31667281	AMY091	Amyotrophic Lateral Sclerosis 1
DCTN1	NC_000002.12:g.74376736C>T	SNV	Uncertain significance	840193		2:74603863-74603863	2:74376736-74376736	AMY091	Amyotrophic Lateral Sclerosis 1
DCTN1	NC_000002.12:g.74376772G>T	SNV	Uncertain significance	855051		2:74603899-74603899	2:74376772-74376772	AMY091	Amyotrophic Lateral Sclerosis 1
ERBB4	NM_005235.3(ERBB4):c.2518G>A (p.Val840Ile)	SNV	Uncertain significance	873236		2:212295795-212295795	2:211431070-211431070	AMY091	Amyotrophic Lateral Sclerosis 1
ERBB4	NM_005235.3(ERBB4):c.655G>A (p.Gly219Ser)	SNV	Uncertain significance	873238		2:212589887-212589887	2:211725162-211725162	AMY091	Amyotrophic Lateral Sclerosis 1
DCTN1	NC_000002.12:g.74361586G>C	SNV	Uncertain significance	835939		2:74588713-74588713	2:74361586-74361586	AMY091	Amyotrophic Lateral Sclerosis 1
DCTN1	NC_000002.12:g.74362111G>A	SNV	Uncertain significance	844403		2:74589238-74589238	2:74362111-74362111	AMY091	Amyotrophic Lateral Sclerosis 1
DCTN1	NC_000002.12:g.74363083G>A	SNV	Uncertain significance	863932		2:74590210-74590210	2:74363083-74363083	AMY091	Amyotrophic Lateral Sclerosis 1
DCTN1	NC_000002.12:g.74365984C>T	SNV	Uncertain significance	839578		2:74593111-74593111	2:74365984-74365984	AMY091	Amyotrophic Lateral Sclerosis 1
DCTN1	NC_000002.12:g.74365987dup	duplication	Uncertain significance	851699		2:74593112-74593113	2:74365985-74365986	AMY091	Amyotrophic Lateral Sclerosis 1
DCTN1	NC_000002.12:g.74366318G>C	SNV	Uncertain significance	848831		2:74593445-74593445	2:74366318-74366318	AMY091	Amyotrophic Lateral Sclerosis 1
DCTN1	NC_000002.12:g.74366878A>G	SNV	Uncertain significance	852663		2:74594005-74594005	2:74366878-74366878	AMY091	Amyotrophic Lateral Sclerosis 1
DCTN1	NC_000002.12:g.74367058C>T	SNV	Uncertain significance	856546		2:74594185-74594185	2:74367058-74367058	AMY091	Amyotrophic Lateral Sclerosis 1
DCTN1	NC_000002.12:g.74368835G>C	SNV	Uncertain significance	858167		2:74595962-74595962	2:74368835-74368835	AMY091	Amyotrophic Lateral Sclerosis 1
DCTN1	NC_000002.12:g.74369311C>T	SNV	Uncertain significance	845556		2:74596438-74596438	2:74369311-74369311	AMY091	Amyotrophic Lateral Sclerosis 1
DCTN1	NC_000002.12:g.74369380G>A	SNV	Uncertain significance	843850		2:74596507-74596507	2:74369380-74369380	AMY091	Amyotrophic Lateral Sclerosis 1
DCTN1	NC_000002.12:g.74370214T>C	SNV	Uncertain significance	836640		2:74597341-74597341	2:74370214-74370214	AMY091	Amyotrophic Lateral Sclerosis 1
DCTN1	NC_000002.12:g.74370247C>T	SNV	Uncertain significance	844212		2:74597374-74597374	2:74370247-74370247	AMY091	Amyotrophic Lateral Sclerosis 1
DCTN1	NC_000002.12:g.74370795G>A	SNV	Uncertain significance	861784		2:74597922-74597922	2:74370795-74370795	AMY091	Amyotrophic Lateral Sclerosis 1
DCTN1	NC_000002.12:g.74370987C>T	SNV	Uncertain significance	841138		2:74598114-74598114	2:74370987-74370987	AMY091	Amyotrophic Lateral Sclerosis 1
DCTN1	NC_000002.12:g.74371148C>T	SNV	Uncertain significance	862813		2:74598275-74598275	2:74371148-74371148	AMY091	Amyotrophic Lateral Sclerosis 1
DCTN1	NC_000002.12:g.74371550G>A	SNV	Uncertain significance	847069		2:74598677-74598677	2:74371550-74371550	AMY091	Amyotrophic Lateral Sclerosis 1
DCTN1	NC_000002.12:g.74371643C>T	SNV	Uncertain significance	844946		2:74598770-74598770	2:74371643-74371643	AMY091	Amyotrophic Lateral Sclerosis 1
DCTN1	NC_000002.12:g.74371664G>A	SNV	Uncertain significance	856593		2:74598791-74598791	2:74371664-74371664	AMY091	Amyotrophic Lateral Sclerosis 1
DCTN1	NC_000002.12:g.74372938C>T	SNV	Uncertain significance	854179		2:74600065-74600065	2:74372938-74372938	AMY091	Amyotrophic Lateral Sclerosis 1
DCTN1	NC_000002.12:g.74377674G>C	SNV	Uncertain significance	834539		2:74604801-74604801	2:74377674-74377674	AMY091	Amyotrophic Lateral Sclerosis 1
DCTN1	NC_000002.12:g.74377719A>G	SNV	Uncertain significance	854775		2:74604846-74604846	2:74377719-74377719	AMY091	Amyotrophic Lateral Sclerosis 1
DCTN1	NC_000002.12:g.74378021G>A	SNV	Uncertain significance	861111		2:74605148-74605148	2:74378021-74378021	AMY091	Amyotrophic Lateral Sclerosis 1
DCTN1	NC_000002.12:g.74378101C>T	SNV	Uncertain significance	851216		2:74605228-74605228	2:74378101-74378101	AMY091	Amyotrophic Lateral Sclerosis 1
DCTN1	NC_000002.12:g.74367361G>C	SNV	Uncertain significance	873284		2:74594488-74594488	2:74367361-74367361	AMY091	Amyotrophic Lateral Sclerosis 1
DCTN1	NC_000002.12:g.74367368A>G	SNV	Uncertain significance	873285		2:74594495-74594495	2:74367368-74367368	AMY091	Amyotrophic Lateral Sclerosis 1
CHRNB4	NM_000750.5(CHRNB4):c.116G>T (p.Arg39Leu)	SNV	Uncertain significance	873210		15:78927869-78927869	15:78635527-78635527	AMY091	Amyotrophic Lateral Sclerosis 1
PFN1	NM_005022.4(PFN1):c.37G>A (p.Ala13Thr)	SNV	Uncertain significance	873277		17:4851653-4851653	17:4948358-4948358	AMY091	Amyotrophic Lateral Sclerosis 1
PNPLA6	NM_001166114.2(PNPLA6):c.649G>T (p.Gly217Cys)	SNV	Uncertain significance	873302		19:7605129-7605129	19:7540243-7540243	AMY091	Amyotrophic Lateral Sclerosis 1
PNPLA6	NM_001166114.2(PNPLA6):c.3028G>A (p.Gly1010Arg)	SNV	Uncertain significance	873303		19:7620584-7620584	19:7555698-7555698	AMY091	Amyotrophic Lateral Sclerosis 1
CHRNA4	NM_000744.7(CHRNA4):c.656A>C (p.Asn219Thr)	SNV	Uncertain significance	873207		20:61982107-61982107	20:63350755-63350755	AMY091	Amyotrophic Lateral Sclerosis 1
DCTN1	NM_004082.4(DCTN1):c.2353C>T (p.Arg785Trp)	SNV	Uncertain significance	8404	rs121909344	2:74594023-74594023	2:74366896-74366896	AMY091	Amyotrophic Lateral Sclerosis 1
SOD1	NM_000454.5(SOD1):c.63C>G (p.Phe21Leu)	SNV	Uncertain significance	859765		21:33032145-33032145	21:31659832-31659832	AMY091	Amyotrophic Lateral Sclerosis 1
ERBB4	NM_005235.3(ERBB4):c.158A>G (p.Tyr53Cys)	SNV	Uncertain significance	873237		2:212989553-212989553	2:212124828-212124828	AMY091	Amyotrophic Lateral Sclerosis 1
NEK1	NM_001199397.3(NEK1):c.1900G>T (p.Glu634Ter)	SNV	Uncertain significance	873276		4:170428877-170428877	4:169507726-169507726	AMY091	Amyotrophic Lateral Sclerosis 1
FIG4	NM_014845.6(FIG4):c.1448G>A (p.Arg483Gln)	SNV	Uncertain significance	873301		6:110086229-110086229	6:109765026-109765026	AMY091	Amyotrophic Lateral Sclerosis 1
PON1	NM_000446.7(PON1):c.707A>G (p.Tyr236Cys)	SNV	Uncertain significance	873305		7:94935670-94935670	7:95306358-95306358	AMY091	Amyotrophic Lateral Sclerosis 1
ELP3	NM_018091.6(ELP3):c.1385G>A (p.Arg462His)	SNV	Uncertain significance	873300		8:28017873-28017873	8:28160356-28160356	AMY091	Amyotrophic Lateral Sclerosis 1
SETX	NM_015046.7(SETX):c.6248G>T (p.Arg2083Ile)	SNV	Uncertain significance	873275		9:135163699-135163699	9:132288312-132288312	AMY091	Amyotrophic Lateral Sclerosis 1
DAO	NM_001917.5(DAO):c.212C>T (p.Thr71Ile)	SNV	Uncertain significance	873279		12:109281243-109281243	12:108887467-108887467	AMY091	Amyotrophic Lateral Sclerosis 1
DAO	NM_001917.5(DAO):c.962G>A (p.Gly321Glu)	SNV	Uncertain significance	873281		12:109294229-109294229	12:108900453-108900453	AMY091	Amyotrophic Lateral Sclerosis 1
PRPH	NM_006262.4(PRPH):c.190C>T (p.Arg64Ter)	SNV	Uncertain significance	873306		12:49689173-49689173	12:49295390-49295390	AMY091	Amyotrophic Lateral Sclerosis 1
ANG	NM_001097577.3(ANG):c.324dup (p.Gly109fs)	duplication	Uncertain significance	873274		14:21162046-21162047	14:20693887-20693888	AMY091	Amyotrophic Lateral Sclerosis 1
CHRNA3	NM_000743.5(CHRNA3):c.752C>G (p.Pro251Arg)	SNV	Uncertain significance	873307		15:78894232-78894232	15:78601890-78601890	AMY091	Amyotrophic Lateral Sclerosis 1
SOD1	NC_000021.9:g.31659679C>G	SNV	Uncertain significance	896435		21:33031992-33031992	21:31659679-31659679	AMY091	Amyotrophic Lateral Sclerosis 1
SOD1	NC_000021.9:g.31659683G>A	SNV	Uncertain significance	896436		21:33031996-33031996	21:31659683-31659683	AMY091	Amyotrophic Lateral Sclerosis 1
SOD1	NC_000021.9:g.31659683G>C	SNV	Uncertain significance	898063		21:33031996-33031996	21:31659683-31659683	AMY091	Amyotrophic Lateral Sclerosis 1
SOD1	NM_000454.5(SOD1):c.75A>G (p.Glu25=)	SNV	Uncertain significance	899184		21:33036105-33036105	21:31663792-31663792	AMY091	Amyotrophic Lateral Sclerosis 1
SOD1	NM_000454.5(SOD1):c.328G>T (p.Asp110Tyr)	SNV	Uncertain significance	899185		21:33039659-33039659	21:31667346-31667346	AMY091	Amyotrophic Lateral Sclerosis 1
SOD1	NM_000454.5(SOD1):c.420C>T (p.Asn140=)	SNV	Uncertain significance	899186		21:33040846-33040846	21:31668533-31668533	AMY091	Amyotrophic Lateral Sclerosis 1
SOD1	NM_000454.5(SOD1):c.457G>A (p.Ala153Thr)	SNV	Uncertain significance	899187		21:33040883-33040883	21:31668570-31668570	AMY091	Amyotrophic Lateral Sclerosis 1
SOD1	NM_000454.5(SOD1):c.*153T>G	SNV	Uncertain significance	899188		21:33041044-33041044	21:31668731-31668731	AMY091	Amyotrophic Lateral Sclerosis 1
SOD1	NM_000454.5(SOD1):c.*198G>A	SNV	Uncertain significance	895067		21:33041089-33041089	21:31668776-31668776	AMY091	Amyotrophic Lateral Sclerosis 1
SOD1	NM_000454.4(SOD1):c.-55C>T	SNV	Uncertain significance	339665	rs16988395	21:33032028-33032028	21:31659715-31659715	AMY091	Amyotrophic Lateral Sclerosis 1
SOD1	NM_000454.4(SOD1):c.-56T>A	SNV	Uncertain significance	339663	rs535066119	21:33032027-33032027	21:31659714-31659714	AMY091	Amyotrophic Lateral Sclerosis 1
SOD1	NM_000454.4(SOD1):c.66G>A (p.Glu22=)	SNV	Uncertain significance	339668	rs756458346	21:33032148-33032148	21:31659835-31659835	AMY091	Amyotrophic Lateral Sclerosis 1
SOD1	NM_000454.4(SOD1):c.-84C>G	SNV	Uncertain significance	339661	rs573544165	21:33031999-33031999	21:31659686-31659686	AMY091	Amyotrophic Lateral Sclerosis 1
SOD1	NM_000454.4(SOD1):c.-55C>G	SNV	Uncertain significance	339664	rs16988395	21:33032028-33032028	21:31659715-31659715	AMY091	Amyotrophic Lateral Sclerosis 1
DCTN1	NM_004082.4(DCTN1):c.59C>T (p.Ala20Val)	SNV	Uncertain significance	337098	rs773420384	2:74605347-74605347	2:74378220-74378220	AMY091	Amyotrophic Lateral Sclerosis 1
DCTN1	NM_004082.4(DCTN1):c.167A>G (p.Lys56Arg)	SNV	Uncertain significance	264686	rs566433112	2:74605239-74605239	2:74378112-74378112	AMY091	Amyotrophic Lateral Sclerosis 1
DCTN1	NM_004082.4(DCTN1):c.824G>A (p.Arg275His)	SNV	Uncertain significance	393157	rs375266113	2:74598125-74598125	2:74370998-74370998	AMY091	Amyotrophic Lateral Sclerosis 1
DCTN1	NM_004082.4(DCTN1):c.557C>T (p.Pro186Leu)	SNV	Uncertain significance	391470	rs916359967	2:74598752-74598752	2:74371625-74371625	AMY091	Amyotrophic Lateral Sclerosis 1
DCTN1	NM_004082.4(DCTN1):c.2209G>A (p.Glu737Lys)	SNV	Uncertain significance	194953	rs377183051	2:74594523-74594523	2:74367396-74367396	AMY091	Amyotrophic Lateral Sclerosis 1
DCTN1	NM_004082.4(DCTN1):c.3759G>A (p.Ala1253=)	SNV	Uncertain significance	337068	rs886056328	2:74588704-74588704	2:74361577-74361577	AMY091	Amyotrophic Lateral Sclerosis 1
DCTN1	NM_004082.4(DCTN1):c.414+1G>A	SNV	Uncertain significance	282607	rs576198476	2:74603868-74603868	2:74376741-74376741	AMY091	Amyotrophic Lateral Sclerosis 1
SOD1	NM_000454.4(SOD1):c.-26A>G	SNV	Likely benign	339667	rs571199057	21:33032057-33032057	21:31659744-31659744	AMY091	Amyotrophic Lateral Sclerosis 1
DAO	NM_001917.5(DAO):c.46G>A (p.Ala16Thr)	SNV	Likely benign	873278		12:109278828-109278828	12:108885052-108885052	AMY091	Amyotrophic Lateral Sclerosis 1
DCTN1	NM_004082.4(DCTN1):c.2269C>T (p.Leu757=)	SNV	Likely benign	742690		2:74594219-74594219	2:74367092-74367092	AMY091	Amyotrophic Lateral Sclerosis 1
DCTN1	NM_004082.4(DCTN1):c.702G>T (p.Leu234=)	SNV	Likely benign	748975		2:74598247-74598247	2:74371120-74371120	AMY091	Amyotrophic Lateral Sclerosis 1
DCTN1	NM_004082.4(DCTN1):c.90C>T (p.Gly30=)	SNV	Likely benign	741902		2:74605316-74605316	2:74378189-74378189	AMY091	Amyotrophic Lateral Sclerosis 1
DCTN1	NM_004082.4(DCTN1):c.3075G>A (p.Gln1025=)	SNV	Likely benign	757026		2:74592323-74592323	2:74365196-74365196	AMY091	Amyotrophic Lateral Sclerosis 1
DCTN1	NM_004082.4(DCTN1):c.279+10C>T	SNV	Likely benign	761207		2:74605117-74605117	2:74377990-74377990	AMY091	Amyotrophic Lateral Sclerosis 1
DCTN1	NM_004082.4(DCTN1):c.1986G>A (p.Leu662=)	SNV	Likely benign	800016		2:74595127-74595127	2:74368000-74368000	AMY091	Amyotrophic Lateral Sclerosis 1
DCTN1	NM_004082.4(DCTN1):c.663G>A (p.Arg221=)	SNV	Likely benign	797801		2:74598286-74598286	2:74371159-74371159	AMY091	Amyotrophic Lateral Sclerosis 1
DCTN1	NM_004082.4(DCTN1):c.432+10C>T	SNV	Likely benign	800051		2:74601440-74601440	2:74374313-74374313	AMY091	Amyotrophic Lateral Sclerosis 1
DCTN1	NM_004082.4(DCTN1):c.1470C>T (p.Asp490=)	SNV	Likely benign	703876		2:74596541-74596541	2:74369414-74369414	AMY091	Amyotrophic Lateral Sclerosis 1
SOD1	NM_000454.5(SOD1):c.195T>C (p.Phe65=)	SNV	Likely benign	703873		21:33038787-33038787	21:31666474-31666474	AMY091	Amyotrophic Lateral Sclerosis 1
DCTN1	NM_004082.4(DCTN1):c.3699+5dup	duplication	Likely benign	703434		2:74589169-74589170	2:74362042-74362043	AMY091	Amyotrophic Lateral Sclerosis 1
DCTN1	NM_004082.4(DCTN1):c.3212-10G>A	SNV	Likely benign	705947		2:74590564-74590564	2:74363437-74363437	AMY091	Amyotrophic Lateral Sclerosis 1
DCTN1	NM_004082.4(DCTN1):c.280-3C>T	SNV	Likely benign	702720		2:74604856-74604856	2:74377729-74377729	AMY091	Amyotrophic Lateral Sclerosis 1
SOD1	NM_000454.5(SOD1):c.73-4A>G	SNV	Likely benign	703977		21:33036099-33036099	21:31663786-31663786	AMY091	Amyotrophic Lateral Sclerosis 1
DCTN1	NM_004082.4(DCTN1):c.3721G>A (p.Asp1241Asn)	SNV	Likely benign	774034		2:74588742-74588742	2:74361615-74361615	AMY091	Amyotrophic Lateral Sclerosis 1
DCTN1	NM_004082.4(DCTN1):c.228G>A (p.Arg76=)	SNV	Likely benign	767611		2:74605178-74605178	2:74378051-74378051	AMY091	Amyotrophic Lateral Sclerosis 1
DCTN1	NM_004082.4(DCTN1):c.1155G>A (p.Lys385=)	SNV	Likely benign	717996		2:74597445-74597445	2:74370318-74370318	AMY091	Amyotrophic Lateral Sclerosis 1
SOD1	NM_000454.5(SOD1):c.180T>C (p.Ser60=)	SNV	Likely benign	720157		21:33038772-33038772	21:31666459-31666459	AMY091	Amyotrophic Lateral Sclerosis 1
DCTN1	NM_004082.4(DCTN1):c.3543G>A (p.Pro1181=)	SNV	Likely benign	704540		2:74589843-74589843	2:74362716-74362716	AMY091	Amyotrophic Lateral Sclerosis 1
DCTN1	NM_004082.4(DCTN1):c.3003C>T (p.Thr1001=)	SNV	Likely benign	705189		2:74592668-74592668	2:74365541-74365541	AMY091	Amyotrophic Lateral Sclerosis 1
DCTN1	NM_004082.4(DCTN1):c.3501C>T (p.His1167=)	SNV	Likely benign	468273	rs569997015	2:74590149-74590149	2:74363022-74363022	AMY091	Amyotrophic Lateral Sclerosis 1
DCTN1	NM_004082.4(DCTN1):c.3312C>T (p.Ile1104=)	SNV	Likely benign	468272	rs777452161	2:74590454-74590454	2:74363327-74363327	AMY091	Amyotrophic Lateral Sclerosis 1
DCTN1	NM_004082.4(DCTN1):c.654G>A (p.Glu218=)	SNV	Likely benign	468277	rs758731839	2:74598295-74598295	2:74371168-74371168	AMY091	Amyotrophic Lateral Sclerosis 1
DCTN1	NM_004082.4(DCTN1):c.2544T>C (p.Ala848=)	SNV	Likely benign	468266	rs1371265373	2:74593670-74593670	2:74366543-74366543	AMY091	Amyotrophic Lateral Sclerosis 1
DCTN1	NM_004082.4(DCTN1):c.2254-5C>T	SNV	Likely benign	468263	rs746514094	2:74594239-74594239	2:74367112-74367112	AMY091	Amyotrophic Lateral Sclerosis 1
DCTN1	NM_004082.4(DCTN1):c.2254-10A>G	SNV	Likely benign	468262	rs954787850	2:74594244-74594244	2:74367117-74367117	AMY091	Amyotrophic Lateral Sclerosis 1
DCTN1	NM_004082.4(DCTN1):c.3228G>A (p.Gln1076=)	SNV	Likely benign	468270	rs202237523	2:74590538-74590538	2:74363411-74363411	AMY091	Amyotrophic Lateral Sclerosis 1
DCTN1	NM_004082.4(DCTN1):c.1251C>T (p.Ser417=)	SNV	Likely benign	536176	rs1553465163	2:74597349-74597349	2:74370222-74370222	AMY091	Amyotrophic Lateral Sclerosis 1
DCTN1	NM_004082.4(DCTN1):c.759C>T (p.Ile253=)	SNV	Likely benign	536180	rs1553465355	2:74598190-74598190	2:74371063-74371063	AMY091	Amyotrophic Lateral Sclerosis 1
[truncated: 42,595 more rows]
