# Supplementary material for: The mining and construction of a knowledge base for gene-disease association in mitochondrial diseases
Source: Sci Rep. 2021 Dec 13;11:23909. doi: 10.1038/s41598-021-03249-0 (PMC8668972; doi:10.1038/s41598-021-03249-0)
Supplement: Supplementary file 6 — Supplementary Information 6. [file 41598_2021_3249_MOESM6_ESM.txt]

HMGCS2	3-Hydroxy-3-Methylglutaryl-Coa Synthase-2 Deficiency	malacards: 3HY011	1	MALACARDS
OPA3	3-Methylglutaconic Aciduria	malacards: 3MT007	0.50	MALACARDS
SERAC1	3-Methylglutaconic Aciduria	malacards: 3MT007	0.48	MALACARDS
CLPB	3-Methylglutaconic Aciduria	malacards: 3MT007	0.48	MALACARDS
AUH	3-Methylglutaconic Aciduria	malacards: 3MT007	0.47	MALACARDS
DNAJC19	3-Methylglutaconic Aciduria	malacards: 3MT007	0.37	MALACARDS
TIMM50	3-Methylglutaconic Aciduria	malacards: 3MT007	0.34	MALACARDS
HTRA2	3-Methylglutaconic Aciduria	malacards: 3MT007	0.32	MALACARDS
TAZ	3-Methylglutaconic Aciduria	malacards: 3MT007	0.28	MALACARDS
TMEM70	3-Methylglutaconic Aciduria	malacards: 3MT007	0.15	MALACARDS
ATP5F1D	3-Methylglutaconic Aciduria	malacards: 3MT007	0.13	MALACARDS
TRNL1	3-Methylglutaconic Aciduria	malacards: 3MT007	0.12	MALACARDS
MCCC2	3-Methylglutaconic Aciduria	malacards: 3MT007	0.10	MALACARDS
DNASE1L1	3-Methylglutaconic Aciduria	malacards: 3MT007	0.09	MALACARDS
LOXL3	3-Methylglutaconic Aciduria	malacards: 3MT007	0.08	MALACARDS
ATPAF2	3-Methylglutaconic Aciduria	malacards: 3MT007	0.08	MALACARDS
ATP5F1E	3-Methylglutaconic Aciduria	malacards: 3MT007	0.07	MALACARDS
AMN	3-Methylglutaconic Aciduria	malacards: 3MT007	0.07	MALACARDS
AGK	3-Methylglutaconic Aciduria	malacards: 3MT007	0.07	MALACARDS
EHHADH	3-Methylglutaconic Aciduria	malacards: 3MT007	0.07	MALACARDS
HMGCR	3-Methylglutaconic Aciduria	malacards: 3MT007	0.07	MALACARDS
MVD	3-Methylglutaconic Aciduria	malacards: 3MT007	0.07	MALACARDS
CUBN	3-Methylglutaconic Aciduria	malacards: 3MT007	0.07	MALACARDS
ATRN	3-Methylglutaconic Aciduria	malacards: 3MT007	0.07	MALACARDS
GGA2	3-Methylglutaconic Aciduria	malacards: 3MT007	0.07	MALACARDS
PAM16	3-Methylglutaconic Aciduria	malacards: 3MT007	0.07	MALACARDS
ATP8	3-Methylglutaconic Aciduria	malacards: 3MT007	0.06	MALACARDS
POLG	3-Methylglutaconic Aciduria	malacards: 3MT007	0.06	MALACARDS
TIMM8A	3-Methylglutaconic Aciduria	malacards: 3MT007	0.06	MALACARDS
AUH	3-Methylglutaconic Aciduria, Type I	malacards: 3MT015	1	MALACARDS
AMN	3-Methylglutaconic Aciduria, Type I	malacards: 3MT015	1	MALACARDS
CUBN	3-Methylglutaconic Aciduria, Type I	malacards: 3MT015	1	MALACARDS
TRNL1	3-Methylglutaconic Aciduria, Type I	malacards: 3MT015	1	MALACARDS
OPA3	3-Methylglutaconic Aciduria, Type I	malacards: 3MT015	0.07	MALACARDS
TMEM70	3-Methylglutaconic Aciduria, Type I	malacards: 3MT015	0.07	MALACARDS
GGA1	3-Methylglutaconic Aciduria, Type I	malacards: 3MT015	0.07	MALACARDS
DNAJC19	3-Methylglutaconic Aciduria, Type I	malacards: 3MT015	0.07	MALACARDS
EHHADH	3-Methylglutaconic Aciduria, Type I	malacards: 3MT015	0.07	MALACARDS
SERAC1	3-Methylglutaconic Aciduria, Type I	malacards: 3MT015	0.07	MALACARDS
CBLIF	3-Methylglutaconic Aciduria, Type I	malacards: 3MT015	0.07	MALACARDS
GGA2	3-Methylglutaconic Aciduria, Type I	malacards: 3MT015	0.06	MALACARDS
FBXO3	3-Methylglutaconic Aciduria, Type I	malacards: 3MT015	0.06	MALACARDS
DUS1L	3-Methylglutaconic Aciduria, Type I	malacards: 3MT015	0.06	MALACARDS
NIPSNAP3B	3-Methylglutaconic Aciduria, Type I	malacards: 3MT015	0.06	MALACARDS
LRP3	3-Methylglutaconic Aciduria, Type I	malacards: 3MT015	0.06	MALACARDS
ECHDC2	3-Methylglutaconic Aciduria, Type I	malacards: 3MT015	0.06	MALACARDS
CLPB	3-Methylglutaconic Aciduria, Type I	malacards: 3MT015	0.06	MALACARDS
WDR13	3-Methylglutaconic Aciduria, Type I	malacards: 3MT015	0.06	MALACARDS
PGA3	3-Methylglutaconic Aciduria, Type I	malacards: 3MT015	0.06	MALACARDS
SKA1	3-Methylglutaconic Aciduria, Type I	malacards: 3MT015	0.06	MALACARDS
NUTM2A	3-Methylglutaconic Aciduria, Type I	malacards: 3MT015	0.05	MALACARDS
MLNR	3-Methylglutaconic Aciduria, Type I	malacards: 3MT015	0.05	MALACARDS
MYOM2	3-Methylglutaconic Aciduria, Type I	malacards: 3MT015	0.05	MALACARDS
SLC13A4	3-Methylglutaconic Aciduria, Type I	malacards: 3MT015	0.05	MALACARDS
TIMM50	3-Methylglutaconic Aciduria, Type I	malacards: 3MT015	0.05	MALACARDS
HPR	3-Methylglutaconic Aciduria, Type I	malacards: 3MT015	0.05	MALACARDS
CCNI	3-Methylglutaconic Aciduria, Type I	malacards: 3MT015	0.05	MALACARDS
LRP2	3-Methylglutaconic Aciduria, Type I	malacards: 3MT015	0.05	MALACARDS
SWI5	3-Methylglutaconic Aciduria, Type I	malacards: 3MT015	0.05	MALACARDS
IAH1	3-Methylglutaconic Aciduria, Type I	malacards: 3MT015	0.05	MALACARDS
ISYNA1	3-Methylglutaconic Aciduria, Type I	malacards: 3MT015	0.05	MALACARDS
TCN1	3-Methylglutaconic Aciduria, Type I	malacards: 3MT015	0.05	MALACARDS
PRPS1L1	3-Methylglutaconic Aciduria, Type I	malacards: 3MT015	0.05	MALACARDS
OPA3	3-Methylglutaconic Aciduria, Type Iii	malacards: 3MT016	1	MALACARDS
AFG3L2	3-Methylglutaconic Aciduria, Type Iii	malacards: 3MT016	1	MALACARDS
ISCA2	3-Methylglutaconic Aciduria, Type Iii	malacards: 3MT016	1	MALACARDS
MECR	3-Methylglutaconic Aciduria, Type Iii	malacards: 3MT016	1	MALACARDS
PMPCA	3-Methylglutaconic Aciduria, Type Iii	malacards: 3MT016	1	MALACARDS
PIGQ	3-Methylglutaconic Aciduria, Type Iii	malacards: 3MT016	1	MALACARDS
MICOS13	3-Methylglutaconic Aciduria, Type Iii	malacards: 3MT016	1	MALACARDS
OPA2	3-Methylglutaconic Aciduria, Type Iii	malacards: 3MT016	1	MALACARDS
OPA4	3-Methylglutaconic Aciduria, Type Iii	malacards: 3MT016	1	MALACARDS
OPA6	3-Methylglutaconic Aciduria, Type Iii	malacards: 3MT016	1	MALACARDS
OPA8	3-Methylglutaconic Aciduria, Type Iii	malacards: 3MT016	1	MALACARDS
MFN2	3-Methylglutaconic Aciduria, Type Iii	malacards: 3MT016	0.25	MALACARDS
OPA1	3-Methylglutaconic Aciduria, Type Iii	malacards: 3MT016	0.25	MALACARDS
WFS1	3-Methylglutaconic Aciduria, Type Iii	malacards: 3MT016	0.24	MALACARDS
MFN1	3-Methylglutaconic Aciduria, Type Iii	malacards: 3MT016	0.15	MALACARDS
FIS1	3-Methylglutaconic Aciduria, Type Iii	malacards: 3MT016	0.14	MALACARDS
DNM1L	3-Methylglutaconic Aciduria, Type Iii	malacards: 3MT016	0.14	MALACARDS
BTD	3-Methylglutaconic Aciduria, Type Iii	malacards: 3MT016	0.14	MALACARDS
ND4	3-Methylglutaconic Aciduria, Type Iii	malacards: 3MT016	0.14	MALACARDS
MFF	3-Methylglutaconic Aciduria, Type Iii	malacards: 3MT016	0.14	MALACARDS
DNAJC19	3-Methylglutaconic Aciduria, Type Iii	malacards: 3MT016	0.13	MALACARDS
TMEM70	3-Methylglutaconic Aciduria, Type Iii	malacards: 3MT016	0.13	MALACARDS
PARL	3-Methylglutaconic Aciduria, Type Iii	malacards: 3MT016	0.13	MALACARDS
TMEM126A	3-Methylglutaconic Aciduria, Type Iii	malacards: 3MT016	0.13	MALACARDS
C12orf65	3-Methylglutaconic Aciduria, Type Iii	malacards: 3MT016	0.13	MALACARDS
POLG	3-Methylglutaconic Aciduria, Type Iii	malacards: 3MT016	0.13	MALACARDS
SPG7	3-Methylglutaconic Aciduria, Type Iii	malacards: 3MT016	0.13	MALACARDS
OMA1	3-Methylglutaconic Aciduria, Type Iii	malacards: 3MT016	0.12	MALACARDS
SLC25A46	3-Methylglutaconic Aciduria, Type Iii	malacards: 3MT016	0.12	MALACARDS
SERAC1	3-Methylglutaconic Aciduria, Type Iii	malacards: 3MT016	0.12	MALACARDS
IMMT	3-Methylglutaconic Aciduria, Type Iii	malacards: 3MT016	0.12	MALACARDS
AUH	3-Methylglutaconic Aciduria, Type Iii	malacards: 3MT016	0.12	MALACARDS
FXN	3-Methylglutaconic Aciduria, Type Iii	malacards: 3MT016	0.12	MALACARDS
ND6	3-Methylglutaconic Aciduria, Type Iii	malacards: 3MT016	0.12	MALACARDS
MIEF2	3-Methylglutaconic Aciduria, Type Iii	malacards: 3MT016	0.12	MALACARDS
TIMM8A	3-Methylglutaconic Aciduria, Type Iii	malacards: 3MT016	0.12	MALACARDS
CISD2	3-Methylglutaconic Aciduria, Type Iii	malacards: 3MT016	0.12	MALACARDS
CYCS	3-Methylglutaconic Aciduria, Type Iii	malacards: 3MT016	0.11	MALACARDS
MIEF1	3-Methylglutaconic Aciduria, Type Iii	malacards: 3MT016	0.11	MALACARDS
TRNK	3-Methylglutaconic Aciduria, Type Iii	malacards: 3MT016	0.11	MALACARDS
ND1	3-Methylglutaconic Aciduria, Type Iii	malacards: 3MT016	0.11	MALACARDS
TWNK	3-Methylglutaconic Aciduria, Type Iii	malacards: 3MT016	0.11	MALACARDS
PES1	3-Methylglutaconic Aciduria, Type Iii	malacards: 3MT016	0.11	MALACARDS
SNCA	3-Methylglutaconic Aciduria, Type Iii	malacards: 3MT016	0.11	MALACARDS
PINK1	3-Methylglutaconic Aciduria, Type Iii	malacards: 3MT016	0.11	MALACARDS
GDAP1	3-Methylglutaconic Aciduria, Type Iii	malacards: 3MT016	0.11	MALACARDS
POLG2	3-Methylglutaconic Aciduria, Type Iii	malacards: 3MT016	0.11	MALACARDS
OPN4	3-Methylglutaconic Aciduria, Type Iii	malacards: 3MT016	0.11	MALACARDS
TIMM50	3-Methylglutaconic Aciduria, Type Iii	malacards: 3MT016	0.11	MALACARDS
MARCHF5	3-Methylglutaconic Aciduria, Type Iii	malacards: 3MT016	0.11	MALACARDS
SLC25A4	3-Methylglutaconic Aciduria, Type Iii	malacards: 3MT016	0.11	MALACARDS
PHB	3-Methylglutaconic Aciduria, Type Iii	malacards: 3MT016	0.11	MALACARDS
TAZ	3-Methylglutaconic Aciduria, Type Iii	malacards: 3MT016	0.11	MALACARDS
APPL1	3-Methylglutaconic Aciduria, Type Iii	malacards: 3MT016	0.11	MALACARDS
MDH2	3-Methylglutaconic Aciduria, Type Iii	malacards: 3MT016	0.10	MALACARDS
NPTX2	3-Methylglutaconic Aciduria, Type Iii	malacards: 3MT016	0.10	MALACARDS
WDTC1	3-Methylglutaconic Aciduria, Type Iii	malacards: 3MT016	0.10	MALACARDS
CS	3-Methylglutaconic Aciduria, Type Iii	malacards: 3MT016	0.10	MALACARDS
RARS2	3-Methylglutaconic Aciduria, Type Iii	malacards: 3MT016	0.10	MALACARDS
ATP6	3-Methylglutaconic Aciduria, Type Iii	malacards: 3MT016	0.10	MALACARDS
AGK	3-Methylglutaconic Aciduria, Type Iii	malacards: 3MT016	0.10	MALACARDS
ESRRA	3-Methylglutaconic Aciduria, Type Iii	malacards: 3MT016	0.10	MALACARDS
TYMP	3-Methylglutaconic Aciduria, Type Iii	malacards: 3MT016	0.10	MALACARDS
CYTB	3-Methylglutaconic Aciduria, Type Iii	malacards: 3MT016	0.10	MALACARDS
ECHS1	3-Methylglutaconic Aciduria, Type Iii	malacards: 3MT016	0.10	MALACARDS
RHOT1	3-Methylglutaconic Aciduria, Type Iii	malacards: 3MT016	0.10	MALACARDS
RHOT2	3-Methylglutaconic Aciduria, Type Iii	malacards: 3MT016	0.10	MALACARDS
SUCLA2	3-Methylglutaconic Aciduria, Type Iii	malacards: 3MT016	0.10	MALACARDS
ETHE1	3-Methylglutaconic Aciduria, Type Iii	malacards: 3MT016	0.10	MALACARDS
DGUOK	3-Methylglutaconic Aciduria, Type Iii	malacards: 3MT016	0.10	MALACARDS
MTFP1	3-Methylglutaconic Aciduria, Type Iii	malacards: 3MT016	0.10	MALACARDS
KIF1B	3-Methylglutaconic Aciduria, Type Iii	malacards: 3MT016	0.10	MALACARDS
USP30	3-Methylglutaconic Aciduria, Type Iii	malacards: 3MT016	0.10	MALACARDS
HTRA2	3-Methylglutaconic Aciduria, Type Iii	malacards: 3MT016	0.10	MALACARDS
VDAC2	3-Methylglutaconic Aciduria, Type Iii	malacards: 3MT016	0.09	MALACARDS
TSEN54	3-Methylglutaconic Aciduria, Type Iii	malacards: 3MT016	0.09	MALACARDS
STOM	3-Methylglutaconic Aciduria, Type Iii	malacards: 3MT016	0.09	MALACARDS
PARK7	3-Methylglutaconic Aciduria, Type Iii	malacards: 3MT016	0.09	MALACARDS
COX1	3-Methylglutaconic Aciduria, Type Iii	malacards: 3MT016	0.09	MALACARDS
ATXN7	3-Methylglutaconic Aciduria, Type Iii	malacards: 3MT016	0.09	MALACARDS
MPV17	3-Methylglutaconic Aciduria, Type Iii	malacards: 3MT016	0.09	MALACARDS
RTN4IP1	3-Methylglutaconic Aciduria, Type Iii	malacards: 3MT016	0.09	MALACARDS
LGALS4	3-Methylglutaconic Aciduria, Type Iii	malacards: 3MT016	0.09	MALACARDS
TFB2M	3-Methylglutaconic Aciduria, Type Iii	malacards: 3MT016	0.09	MALACARDS
ATPAF2	3-Methylglutaconic Aciduria, Type Iii	malacards: 3MT016	0.09	MALACARDS
MGME1	3-Methylglutaconic Aciduria, Type Iii	malacards: 3MT016	0.09	MALACARDS
WDR36	3-Methylglutaconic Aciduria, Type Iii	malacards: 3MT016	0.09	MALACARDS
SENP5	3-Methylglutaconic Aciduria, Type Iii	malacards: 3MT016	0.09	MALACARDS
INF2	3-Methylglutaconic Aciduria, Type Iii	malacards: 3MT016	0.09	MALACARDS
VDAC3	3-Methylglutaconic Aciduria, Type Iii	malacards: 3MT016	0.09	MALACARDS
GJB1	3-Methylglutaconic Aciduria, Type Iii	malacards: 3MT016	0.09	MALACARDS
DARS2	3-Methylglutaconic Aciduria, Type Iii	malacards: 3MT016	0.09	MALACARDS
LRRK2	3-Methylglutaconic Aciduria, Type Iii	malacards: 3MT016	0.09	MALACARDS
TKT	3-Methylglutaconic Aciduria, Type Iii	malacards: 3MT016	0.09	MALACARDS
HIGD1A	3-Methylglutaconic Aciduria, Type Iii	malacards: 3MT016	0.09	MALACARDS
MUL1	3-Methylglutaconic Aciduria, Type Iii	malacards: 3MT016	0.09	MALACARDS
SCO2	3-Methylglutaconic Aciduria, Type Iii	malacards: 3MT016	0.09	MALACARDS
TBC1D15	3-Methylglutaconic Aciduria, Type Iii	malacards: 3MT016	0.09	MALACARDS
SUCLG1	3-Methylglutaconic Aciduria, Type Iii	malacards: 3MT016	0.09	MALACARDS
CRYZL1	3-Methylglutaconic Aciduria, Type Iii	malacards: 3MT016	0.09	MALACARDS
LCLAT1	3-Methylglutaconic Aciduria, Type Iii	malacards: 3MT016	0.09	MALACARDS
HIBCH	3-Methylglutaconic Aciduria, Type Iii	malacards: 3MT016	0.09	MALACARDS
ERCC6	3-Methylglutaconic Aciduria, Type Iii	malacards: 3MT016	0.09	MALACARDS
UQCRFS1	3-Methylglutaconic Aciduria, Type Iii	malacards: 3MT016	0.09	MALACARDS
KIF5A	3-Methylglutaconic Aciduria, Type Iii	malacards: 3MT016	0.09	MALACARDS
OGDH	3-Methylglutaconic Aciduria, Type Iii	malacards: 3MT016	0.09	MALACARDS
LETM1	3-Methylglutaconic Aciduria, Type Iii	malacards: 3MT016	0.09	MALACARDS
FDXR	3-Methylglutaconic Aciduria, Type Iii	malacards: 3MT016	0.09	MALACARDS
NMNAT1	3-Methylglutaconic Aciduria, Type Iii	malacards: 3MT016	0.09	MALACARDS
BAMBI	3-Methylglutaconic Aciduria, Type Iii	malacards: 3MT016	0.09	MALACARDS
CFAP410	3-Methylglutaconic Aciduria, Type Iii	malacards: 3MT016	0.09	MALACARDS
ETFDH	3-Methylglutaconic Aciduria, Type Iii	malacards: 3MT016	0.09	MALACARDS
ETFA	3-Methylglutaconic Aciduria, Type Iii	malacards: 3MT016	0.08	MALACARDS
TCOF1	3-Methylglutaconic Aciduria, Type Iii	malacards: 3MT016	0.08	MALACARDS
GSR	3-Methylglutaconic Aciduria, Type Iii	malacards: 3MT016	0.08	MALACARDS
NMNAT3	3-Methylglutaconic Aciduria, Type Iii	malacards: 3MT016	0.08	MALACARDS
NDUFAF7	3-Methylglutaconic Aciduria, Type Iii	malacards: 3MT016	0.08	MALACARDS
TIMM13	3-Methylglutaconic Aciduria, Type Iii	malacards: 3MT016	0.08	MALACARDS
ATN1	3-Methylglutaconic Aciduria, Type Iii	malacards: 3MT016	0.08	MALACARDS
ATP5F1E	3-Methylglutaconic Aciduria, Type Iii	malacards: 3MT016	0.08	MALACARDS
UCP1	3-Methylglutaconic Aciduria, Type Iii	malacards: 3MT016	0.08	MALACARDS
CA2	3-Methylglutaconic Aciduria, Type Iii	malacards: 3MT016	0.08	MALACARDS
TRAP1	3-Methylglutaconic Aciduria, Type Iii	malacards: 3MT016	0.08	MALACARDS
KIF1C	3-Methylglutaconic Aciduria, Type Iii	malacards: 3MT016	0.08	MALACARDS
ABCD3	3-Methylglutaconic Aciduria, Type Iii	malacards: 3MT016	0.08	MALACARDS
LYRM4	3-Methylglutaconic Aciduria, Type Iii	malacards: 3MT016	0.08	MALACARDS
ADCY10	3-Methylglutaconic Aciduria, Type Iii	malacards: 3MT016	0.08	MALACARDS
HES1	3-Methylglutaconic Aciduria, Type Iii	malacards: 3MT016	0.08	MALACARDS
COA6	3-Methylglutaconic Aciduria, Type Iii	malacards: 3MT016	0.08	MALACARDS
BLOC1S1	3-Methylglutaconic Aciduria, Type Iii	malacards: 3MT016	0.08	MALACARDS
NDUFA5	3-Methylglutaconic Aciduria, Type Iii	malacards: 3MT016	0.08	MALACARDS
NFS1	3-Methylglutaconic Aciduria, Type Iii	malacards: 3MT016	0.08	MALACARDS
DENR	3-Methylglutaconic Aciduria, Type Iii	malacards: 3MT016	0.08	MALACARDS
SLC25A20	3-Methylglutaconic Aciduria, Type Iii	malacards: 3MT016	0.08	MALACARDS
PFKFB3	3-Methylglutaconic Aciduria, Type Iii	malacards: 3MT016	0.08	MALACARDS
PC	3-Methylglutaconic Aciduria, Type Iii	malacards: 3MT016	0.08	MALACARDS
ACADS	3-Methylglutaconic Aciduria, Type Iii	malacards: 3MT016	0.08	MALACARDS
MMAA	3-Methylglutaconic Aciduria, Type Iii	malacards: 3MT016	0.08	MALACARDS
SENP3	3-Methylglutaconic Aciduria, Type Iii	malacards: 3MT016	0.08	MALACARDS
PAFAH1B1	3-Methylglutaconic Aciduria, Type Iii	malacards: 3MT016	0.08	MALACARDS
YME1L1	3-Methylglutaconic Aciduria, Type Iii	malacards: 3MT016	0.08	MALACARDS
CRYAA	3-Methylglutaconic Aciduria, Type Iii	malacards: 3MT016	0.08	MALACARDS
KCNC3	3-Methylglutaconic Aciduria, Type Iii	malacards: 3MT016	0.08	MALACARDS
ATP1A3	3-Methylglutaconic Aciduria, Type Iii	malacards: 3MT016	0.08	MALACARDS
NMNAT2	3-Methylglutaconic Aciduria, Type Iii	malacards: 3MT016	0.07	MALACARDS
SNX14	3-Methylglutaconic Aciduria, Type Iii	malacards: 3MT016	0.07	MALACARDS
KIF5C	3-Methylglutaconic Aciduria, Type Iii	malacards: 3MT016	0.07	MALACARDS
NUP133	3-Methylglutaconic Aciduria, Type Iii	malacards: 3MT016	0.07	MALACARDS
GGA2	3-Methylglutaconic Aciduria, Type Iii	malacards: 3MT016	0.07	MALACARDS
DNAJA3	3-Methylglutaconic Aciduria, Type Iii	malacards: 3MT016	0.07	MALACARDS
GUSB	3-Methylglutaconic Aciduria, Type Iii	malacards: 3MT016	0.07	MALACARDS
PDX1	3-Methylglutaconic Aciduria, Type Iii	malacards: 3MT016	0.07	MALACARDS
NT5C3A	Abducens Nerve Disease	malacards: ABD002	0.06	MALACARDS
KANTR	Abducens Nerve Disease	malacards: ABD002	0.06	MALACARDS
NT5C2	Abducens Nerve Disease	malacards: ABD002	0.05	MALACARDS
CRP	Abducens Nerve Disease	malacards: ABD002	0.05	MALACARDS
CYLC1	Abducens Nerve Disease	malacards: ABD002	0.05	MALACARDS
CHN1	Abducens Nerve Disease	malacards: ABD002	0.05	MALACARDS
POMC	Abducens Nerve Disease	malacards: ABD002	0.05	MALACARDS
SERPINC1	Abducens Nerve Disease	malacards: ABD002	0.05	MALACARDS
PRL	Abducens Nerve Disease	malacards: ABD002	0.05	MALACARDS
AQP4	Abducens Nerve Disease	malacards: ABD002	0.05	MALACARDS
SCYL3	Abducens Nerve Disease	malacards: ABD002	0.05	MALACARDS
F2	Abducens Nerve Disease	malacards: ABD002	0.05	MALACARDS
TRNK	Abducens Nerve Disease	malacards: ABD002	0.05	MALACARDS
COX1	Acanthocephaliasis	malacards: ACN005	0.05	MALACARDS
ALB	Acanthocephaliasis	malacards: ACN005	0.04	MALACARDS
CP	Aceruloplasminemia	malacards: ACR006	1	MALACARDS
PLA2G6	Aceruloplasminemia	malacards: ACR006	1	MALACARDS
SETX	Aceruloplasminemia	malacards: ACR006	1	MALACARDS
CACNA1A	Aceruloplasminemia	malacards: ACR006	1	MALACARDS
NPC1	Aceruloplasminemia	malacards: ACR006	1	MALACARDS
ATM	Aceruloplasminemia	malacards: ACR006	1	MALACARDS
CEP104	Aceruloplasminemia	malacards: ACR006	1	MALACARDS
DNM1	Aceruloplasminemia	malacards: ACR006	1	MALACARDS
HARS1	Aceruloplasminemia	malacards: ACR006	1	MALACARDS
KCNJ10	Aceruloplasminemia	malacards: ACR006	1	MALACARDS
KIF1C	Aceruloplasminemia	malacards: ACR006	1	MALACARDS
KIF7	Aceruloplasminemia	malacards: ACR006	1	MALACARDS
MFN2	Aceruloplasminemia	malacards: ACR006	1	MALACARDS
ATP6	Aceruloplasminemia	malacards: ACR006	1	MALACARDS
TRNE	Aceruloplasminemia	malacards: ACR006	1	MALACARDS
PMM2	Aceruloplasminemia	malacards: ACR006	1	MALACARDS
PTRH2	Aceruloplasminemia	malacards: ACR006	1	MALACARDS
SLC2A1	Aceruloplasminemia	malacards: ACR006	1	MALACARDS
SPART	Aceruloplasminemia	malacards: ACR006	1	MALACARDS
SURF1	Aceruloplasminemia	malacards: ACR006	1	MALACARDS
SOD2	Aceruloplasminemia	malacards: ACR006	0.11	MALACARDS
SOD1	Aceruloplasminemia	malacards: ACR006	0.10	MALACARDS
GFAP	Aceruloplasminemia	malacards: ACR006	0.10	MALACARDS
HEPH	Aceruloplasminemia	malacards: ACR006	0.08	MALACARDS
PANK2	Aceruloplasminemia	malacards: ACR006	0.08	MALACARDS
FTL	Aceruloplasminemia	malacards: ACR006	0.08	MALACARDS
TFR2	Aceruloplasminemia	malacards: ACR006	0.08	MALACARDS
HAMP	Aceruloplasminemia	malacards: ACR006	0.07	MALACARDS
SLC11A2	Aceruloplasminemia	malacards: ACR006	0.07	MALACARDS
HFE	Aceruloplasminemia	malacards: ACR006	0.07	MALACARDS
SLC40A1	Aceruloplasminemia	malacards: ACR006	0.07	MALACARDS
HJV	Aceruloplasminemia	malacards: ACR006	0.07	MALACARDS
C19orf12	Aceruloplasminemia	malacards: ACR006	0.07	MALACARDS
DCAF17	Aceruloplasminemia	malacards: ACR006	0.07	MALACARDS
FA2H	Aceruloplasminemia	malacards: ACR006	0.07	MALACARDS
CYBRD1	Aceruloplasminemia	malacards: ACR006	0.07	MALACARDS
PANK1	Aceruloplasminemia	malacards: ACR006	0.07	MALACARDS
ATP7B	Aceruloplasminemia	malacards: ACR006	0.07	MALACARDS
ACO1	Aceruloplasminemia	malacards: ACR006	0.07	MALACARDS
IREB2	Aceruloplasminemia	malacards: ACR006	0.07	MALACARDS
ATP13A2	Aceruloplasminemia	malacards: ACR006	0.07	MALACARDS
TFRC	Aceruloplasminemia	malacards: ACR006	0.07	MALACARDS
FXN	Aceruloplasminemia	malacards: ACR006	0.06	MALACARDS
COASY	Aceruloplasminemia	malacards: ACR006	0.06	MALACARDS
STEAP3	Aceruloplasminemia	malacards: ACR006	0.06	MALACARDS
SLC39A14	Aceruloplasminemia	malacards: ACR006	0.06	MALACARDS
SYP	Aceruloplasminemia	malacards: ACR006	0.06	MALACARDS
WDR45	Aceruloplasminemia	malacards: ACR006	0.06	MALACARDS
ATOX1	Aceruloplasminemia	malacards: ACR006	0.06	MALACARDS
SLC33A1	Aceruloplasminemia	malacards: ACR006	0.06	MALACARDS
TMPRSS6	Aceruloplasminemia	malacards: ACR006	0.06	MALACARDS
ATP7A	Aceruloplasminemia	malacards: ACR006	0.06	MALACARDS
FTH1	Aceruloplasminemia	malacards: ACR006	0.06	MALACARDS
BMP6	Aceruloplasminemia	malacards: ACR006	0.06	MALACARDS
SLC46A1	Aceruloplasminemia	malacards: ACR006	0.06	MALACARDS
XK	Aceruloplasminemia	malacards: ACR006	0.06	MALACARDS
STEAP2	Aceruloplasminemia	malacards: ACR006	0.06	MALACARDS
NDUFAB1	Aceruloplasminemia	malacards: ACR006	0.06	MALACARDS
SNCA	Aceruloplasminemia	malacards: ACR006	0.06	MALACARDS
PCBP1	Aceruloplasminemia	malacards: ACR006	0.06	MALACARDS
SLC25A37	Aceruloplasminemia	malacards: ACR006	0.06	MALACARDS
STEAP1	Aceruloplasminemia	malacards: ACR006	0.05	MALACARDS
FLVCR1	Aceruloplasminemia	malacards: ACR006	0.05	MALACARDS
VPS13A	Aceruloplasminemia	malacards: ACR006	0.05	MALACARDS
TMEM199	Aceruloplasminemia	malacards: ACR006	0.05	MALACARDS
SLC39A8	Aceruloplasminemia	malacards: ACR006	0.05	MALACARDS
SLC10A6	Aceruloplasminemia	malacards: ACR006	0.05	MALACARDS
HPX	Aceruloplasminemia	malacards: ACR006	0.05	MALACARDS
ALAS2	Aceruloplasminemia	malacards: ACR006	0.05	MALACARDS
DIPK1A	Aceruloplasminemia	malacards: ACR006	0.05	MALACARDS
COX17	Aceruloplasminemia	malacards: ACR006	0.05	MALACARDS
APP	Aceruloplasminemia	malacards: ACR006	0.05	MALACARDS
ERFE	Aceruloplasminemia	malacards: ACR006	0.05	MALACARDS
PLA2G1B	Aceruloplasminemia	malacards: ACR006	0.05	MALACARDS
ABCB7	Aceruloplasminemia	malacards: ACR006	0.05	MALACARDS
FBXL5	Aceruloplasminemia	malacards: ACR006	0.05	MALACARDS
SLC31A1	Aceruloplasminemia	malacards: ACR006	0.05	MALACARDS
SFXN1	Aceruloplasminemia	malacards: ACR006	0.05	MALACARDS
RPE65	Aceruloplasminemia	malacards: ACR006	0.05	MALACARDS
CFI	Acute Hemorrhagic Leukoencephalitis	malacards: ACT032	0.12	MALACARDS
CDH23	Acute Hemorrhagic Leukoencephalitis	malacards: ACT032	0.08	MALACARDS
CLRN2	Acute Hemorrhagic Leukoencephalitis	malacards: ACT032	0.07	MALACARDS
FSCN2	Acute Hemorrhagic Leukoencephalitis	malacards: ACT032	0.06	MALACARDS
LETM2	Acute Hemorrhagic Leukoencephalitis	malacards: ACT032	0.06	MALACARDS
AQP4	Acute Hemorrhagic Leukoencephalitis	malacards: ACT032	0.05	MALACARDS
MBP	Acute Hemorrhagic Leukoencephalitis	malacards: ACT032	0.05	MALACARDS
TRNR	Acute Hemorrhagic Leukoencephalitis	malacards: ACT032	0.05	MALACARDS
RANBP2	Acute Hemorrhagic Leukoencephalitis	malacards: ACT032	0.05	MALACARDS
ARL16	Acute Hemorrhagic Leukoencephalitis	malacards: ACT032	0.05	MALACARDS
PRF1	Acute Hemorrhagic Leukoencephalitis	malacards: ACT032	0.05	MALACARDS
USH1G	Acute Hemorrhagic Leukoencephalitis	malacards: ACT032	0.05	MALACARDS
NRP1	Acute Hemorrhagic Leukoencephalitis	malacards: ACT032	0.05	MALACARDS
MYO7A	Acute Hemorrhagic Leukoencephalitis	malacards: ACT032	0.05	MALACARDS
CD8A	Acute Hemorrhagic Leukoencephalitis	malacards: ACT032	0.05	MALACARDS
FAM184B	Acute Hemorrhagic Leukoencephalitis	malacards: ACT032	0.05	MALACARDS
ND4	Acute Retrobulbar Neuritis	malacards: ACT038	0.06	MALACARDS
SH2D3A	Acute Retrobulbar Neuritis	malacards: ACT038	0.06	MALACARDS
DNAI2	Acute Retrobulbar Neuritis	malacards: ACT038	0.05	MALACARDS
DNAI1	Acute Retrobulbar Neuritis	malacards: ACT038	0.05	MALACARDS
AQP4	Acute Retrobulbar Neuritis	malacards: ACT038	0.05	MALACARDS
BLOC1S6	Acute Retrobulbar Neuritis	malacards: ACT038	0.05	MALACARDS
MBP	Acute Retrobulbar Neuritis	malacards: ACT038	0.05	MALACARDS
CD40LG	Acute Retrobulbar Neuritis	malacards: ACT038	0.05	MALACARDS
SYDE1	Acute Retrobulbar Neuritis	malacards: ACT038	0.05	MALACARDS
NARF	Acute Retrobulbar Neuritis	malacards: ACT038	0.05	MALACARDS
PHEX	Acute Cervicitis	malacards: ACT066	0.06	MALACARDS
TRNG	Acute Cervicitis	malacards: ACT066	0.06	MALACARDS
VDAC1	Acute Cervicitis	malacards: ACT066	0.05	MALACARDS
SCARF1	Acute Cervicitis	malacards: ACT066	0.05	MALACARDS
ASGR1	Acute Cervicitis	malacards: ACT066	0.05	MALACARDS
CEACAM1	Acute Cervicitis	malacards: ACT066	0.05	MALACARDS
CSPG5	Acute Cervicitis	malacards: ACT066	0.05	MALACARDS
LY96	Acute Cervicitis	malacards: ACT066	0.05	MALACARDS
IL1B	Acute Cervicitis	malacards: ACT066	0.05	MALACARDS
GATA1	Acute Megakaryoblastic Leukemia in Down Syndrome	malacards: ACT186	1	MALACARDS
GIP	Adenosquamous Bile Duct Carcinoma	malacards: ADN003	0.05	MALACARDS
COX1	Adenosquamous Bile Duct Carcinoma	malacards: ADN003	0.05	MALACARDS
DPP4	Adenosquamous Bile Duct Carcinoma	malacards: ADN003	0.04	MALACARDS
GCG	Adenosquamous Bile Duct Carcinoma	malacards: ADN003	0.04	MALACARDS
CCL4	Adiposis Dolorosa	malacards: ADP001	0.12	MALACARDS
IL13	Adiposis Dolorosa	malacards: ADP001	0.11	MALACARDS
CIDEC	Adiposis Dolorosa	malacards: ADP001	0.05	MALACARDS
AGPAT2	Adiposis Dolorosa	malacards: ADP001	0.05	MALACARDS
TRNK	Adiposis Dolorosa	malacards: ADP001	0.05	MALACARDS
BSCL2	Adiposis Dolorosa	malacards: ADP001	0.05	MALACARDS
ZMPSTE24	Adiposis Dolorosa	malacards: ADP001	0.05	MALACARDS
TAGAP	Auditory Agnosia	malacards: ADT001	0.06	MALACARDS
TRNL1	Auditory Agnosia	malacards: ADT001	0.05	MALACARDS
MBD1	Auditory Agnosia	malacards: ADT001	0.05	MALACARDS
GLYAT	Auditory Agnosia	malacards: ADT001	0.05	MALACARDS
GABBR1	Auditory Agnosia	malacards: ADT001	0.05	MALACARDS
COPE	Auditory Agnosia	malacards: ADT001	0.05	MALACARDS
GREM2	Auditory Agnosia	malacards: ADT001	0.05	MALACARDS
LGI1	Auditory Agnosia	malacards: ADT001	0.05	MALACARDS
LMAN2L	Auditory Agnosia	malacards: ADT001	0.05	MALACARDS
PRNP	Auditory Agnosia	malacards: ADT001	0.05	MALACARDS
MEG8	Auditory Agnosia	malacards: ADT001	0.05	MALACARDS
MIR96	Auditory System Disease	malacards: ADT003	0.11	MALACARDS
GJB2	Auditory System Disease	malacards: ADT003	0.10	MALACARDS
HSPA8	Auditory System Disease	malacards: ADT003	0.10	MALACARDS
ERCC6	Auditory System Disease	malacards: ADT003	0.10	MALACARDS
SLC26A4	Auditory System Disease	malacards: ADT003	0.09	MALACARDS
HSPA4	Auditory System Disease	malacards: ADT003	0.09	MALACARDS
EPRS1	Auditory System Disease	malacards: ADT003	0.09	MALACARDS
MYO7A	Auditory System Disease	malacards: ADT003	0.09	MALACARDS
CDH23	Auditory System Disease	malacards: ADT003	0.09	MALACARDS
GJB6	Auditory System Disease	malacards: ADT003	0.09	MALACARDS
OTOF	Auditory System Disease	malacards: ADT003	0.09	MALACARDS
COCH	Auditory System Disease	malacards: ADT003	0.09	MALACARDS
MYO15A	Auditory System Disease	malacards: ADT003	0.08	MALACARDS
TMC1	Auditory System Disease	malacards: ADT003	0.08	MALACARDS
PCDH15	Auditory System Disease	malacards: ADT003	0.08	MALACARDS
GJB3	Auditory System Disease	malacards: ADT003	0.08	MALACARDS
RNR1	Auditory System Disease	malacards: ADT003	0.08	MALACARDS
KCNQ4	Auditory System Disease	malacards: ADT003	0.08	MALACARDS
DHRS2	Auditory System Disease	malacards: ADT003	0.08	MALACARDS
POU3F4	Auditory System Disease	malacards: ADT003	0.08	MALACARDS
STRC	Auditory System Disease	malacards: ADT003	0.08	MALACARDS
USH1C	Auditory System Disease	malacards: ADT003	0.08	MALACARDS
TMPRSS3	Auditory System Disease	malacards: ADT003	0.08	MALACARDS
WHRN	Auditory System Disease	malacards: ADT003	0.08	MALACARDS
POU4F3	Auditory System Disease	malacards: ADT003	0.08	MALACARDS
TECTA	Auditory System Disease	malacards: ADT003	0.08	MALACARDS
KCNJ10	Auditory System Disease	malacards: ADT003	0.08	MALACARDS
USH2A	Auditory System Disease	malacards: ADT003	0.08	MALACARDS
WFS1	Auditory System Disease	malacards: ADT003	0.08	MALACARDS
RTEL1	Auditory System Disease	malacards: ADT003	0.08	MALACARDS
PJVK	Auditory System Disease	malacards: ADT003	0.08	MALACARDS
COL4A5	Auditory System Disease	malacards: ADT003	0.08	MALACARDS
MYO6	Auditory System Disease	malacards: ADT003	0.08	MALACARDS
EYA4	Auditory System Disease	malacards: ADT003	0.08	MALACARDS
BSND	Auditory System Disease	malacards: ADT003	0.08	MALACARDS
TMIE	Auditory System Disease	malacards: ADT003	0.08	MALACARDS
ATP6V1B1	Auditory System Disease	malacards: ADT003	0.07	MALACARDS
PRODH	Auditory System Disease	malacards: ADT003	0.07	MALACARDS
ATOH1	Auditory System Disease	malacards: ADT003	0.07	MALACARDS
TMC2	Auditory System Disease	malacards: ADT003	0.07	MALACARDS
MYO3A	Auditory System Disease	malacards: ADT003	0.07	MALACARDS
GSDME	Auditory System Disease	malacards: ADT003	0.07	MALACARDS
TMPRSS4	Auditory System Disease	malacards: ADT003	0.07	MALACARDS
USH1G	Auditory System Disease	malacards: ADT003	0.07	MALACARDS
CD40LG	Auditory System Disease	malacards: ADT003	0.07	MALACARDS
COL11A2	Auditory System Disease	malacards: ADT003	0.07	MALACARDS
COL4A4	Auditory System Disease	malacards: ADT003	0.07	MALACARDS
UCN	Auditory System Disease	malacards: ADT003	0.07	MALACARDS
ILDR1	Auditory System Disease	malacards: ADT003	0.07	MALACARDS
TPRN	Auditory System Disease	malacards: ADT003	0.07	MALACARDS
SERPINA3	Auditory System Disease	malacards: ADT003	0.07	MALACARDS
ADGRV1	Auditory System Disease	malacards: ADT003	0.07	MALACARDS
FOXI1	Auditory System Disease	malacards: ADT003	0.07	MALACARDS
CIB2	Auditory System Disease	malacards: ADT003	0.07	MALACARDS
HAS1	Auditory System Disease	malacards: ADT003	0.07	MALACARDS
OTOA	Auditory System Disease	malacards: ADT003	0.07	MALACARDS
TRIOBP	Auditory System Disease	malacards: ADT003	0.07	MALACARDS
ATP6V0A4	Auditory System Disease	malacards: ADT003	0.07	MALACARDS
CLDN14	Auditory System Disease	malacards: ADT003	0.07	MALACARDS
SLC19A2	Auditory System Disease	malacards: ADT003	0.07	MALACARDS
OTOG	Auditory System Disease	malacards: ADT003	0.07	MALACARDS
LOXHD1	Auditory System Disease	malacards: ADT003	0.07	MALACARDS
SMPX	Auditory System Disease	malacards: ADT003	0.07	MALACARDS
CEACAM16	Auditory System Disease	malacards: ADT003	0.07	MALACARDS
SDSL	Auditory System Disease	malacards: ADT003	0.07	MALACARDS
RNR1	Auditory Neuropathy Spectrum Disorder	malacards: ADT009	0.25	MALACARDS
OTOF	Auditory Neuropathy Spectrum Disorder	malacards: ADT009	0.08	MALACARDS
AIFM1	Auditory Neuropathy Spectrum Disorder	malacards: ADT009	0.07	MALACARDS
MYO7A	Auditory Neuropathy Spectrum Disorder	malacards: ADT009	0.07	MALACARDS
OPA1	Auditory Neuropathy Spectrum Disorder	malacards: ADT009	0.07	MALACARDS
PJVK	Auditory Neuropathy Spectrum Disorder	malacards: ADT009	0.07	MALACARDS
ACAT1	Alpha-Methylacetoacetic Aciduria	malacards: ALP077	1	MALACARDS
MAT1A	Alpha-Methylacetoacetic Aciduria	malacards: ALP077	1	MALACARDS
HSD17B10	Alpha-Methylacetoacetic Aciduria	malacards: ALP077	0.17	MALACARDS
ACAT2	Alpha-Methylacetoacetic Aciduria	malacards: ALP077	0.08	MALACARDS
ACAA2	Alpha-Methylacetoacetic Aciduria	malacards: ALP077	0.08	MALACARDS
ACAA1	Alpha-Methylacetoacetic Aciduria	malacards: ALP077	0.07	MALACARDS
HMGCL	Alpha-Methylacetoacetic Aciduria	malacards: ALP077	0.07	MALACARDS
FSIP1	Alpha-Methylacetoacetic Aciduria	malacards: ALP077	0.07	MALACARDS
ELMOD1	Alpha-Methylacetoacetic Aciduria	malacards: ALP077	0.06	MALACARDS
HIBCH	Alpha-Methylacetoacetic Aciduria	malacards: ALP077	0.06	MALACARDS
MMD	Alpha-Methylacetoacetic Aciduria	malacards: ALP077	0.06	MALACARDS
ETFDH	Alpha-Methylacetoacetic Aciduria	malacards: ALP077	0.06	MALACARDS
HADH	Alpha-Methylacetoacetic Aciduria	malacards: ALP077	0.06	MALACARDS
ELMOD2	Alpha-Methylacetoacetic Aciduria	malacards: ALP077	0.06	MALACARDS
SLC35F2	Alpha-Methylacetoacetic Aciduria	malacards: ALP077	0.06	MALACARDS
ACADSB	Alpha-Methylacetoacetic Aciduria	malacards: ALP077	0.06	MALACARDS
MMACHC	Alpha-Methylacetoacetic Aciduria	malacards: ALP077	0.06	MALACARDS
BDH2	Alpha-Methylacetoacetic Aciduria	malacards: ALP077	0.06	MALACARDS
ALKBH8	Alpha-Methylacetoacetic Aciduria	malacards: ALP077	0.05	MALACARDS
COX1	Alveolar Echinococcosis	malacards: ALV002	0.13	MALACARDS
CD8A	Alveolar Echinococcosis	malacards: ALV002	0.12	MALACARDS
HLA-DRB1	Alveolar Echinococcosis	malacards: ALV002	0.11	MALACARDS
TNF	Alveolar Echinococcosis	malacards: ALV002	0.11	MALACARDS
TLR4	Alveolar Echinococcosis	malacards: ALV002	0.11	MALACARDS
CCL17	Alveolar Echinococcosis	malacards: ALV002	0.11	MALACARDS
TLR2	Alveolar Echinococcosis	malacards: ALV002	0.11	MALACARDS
KLRK1	Alveolar Echinococcosis	malacards: ALV002	0.11	MALACARDS
HLA-A	Alveolar Echinococcosis	malacards: ALV002	0.10	MALACARDS
TAP2	Alveolar Echinococcosis	malacards: ALV002	0.10	MALACARDS
CES1	Alveolar Echinococcosis	malacards: ALV002	0.07	MALACARDS
CES2	Alveolar Echinococcosis	malacards: ALV002	0.07	MALACARDS
ND1	Alveolar Echinococcosis	malacards: ALV002	0.07	MALACARDS
HLA-B	Alveolar Echinococcosis	malacards: ALV002	0.07	MALACARDS
CD36	Alveolar Echinococcosis	malacards: ALV002	0.06	MALACARDS
HLA-C	Alveolar Echinococcosis	malacards: ALV002	0.06	MALACARDS
HLA-DQB1	Alveolar Echinococcosis	malacards: ALV002	0.06	MALACARDS
ND1	Alzheimer Disease Mitochondrial	malacards: ALZ029	1	MALACARDS
ND2	Alzheimer Disease Mitochondrial	malacards: ALZ029	1	MALACARDS
ATP5F1A	Alzheimer Disease Mitochondrial	malacards: ALZ029	0.07	MALACARDS
ATP5F1B	Alzheimer Disease Mitochondrial	malacards: ALZ029	0.07	MALACARDS
ATP5MC1	Alzheimer Disease Mitochondrial	malacards: ALZ029	0.07	MALACARDS
CYC1	Alzheimer Disease Mitochondrial	malacards: ALZ029	0.07	MALACARDS
PPID	Alzheimer Disease Mitochondrial	malacards: ALZ029	0.07	MALACARDS
SLC25A4	Alzheimer Disease Mitochondrial	malacards: ALZ029	0.07	MALACARDS
APOE	Alzheimer Disease Mitochondrial	malacards: ALZ029	0.06	MALACARDS
AVEN	Alzheimer Disease Mitochondrial	malacards: ALZ029	0.06	MALACARDS
MAPT	Alzheimer Disease Mitochondrial	malacards: ALZ029	0.06	MALACARDS
OGDH	Alzheimer Disease Mitochondrial	malacards: ALZ029	0.06	MALACARDS
PDP1	Alzheimer Disease Mitochondrial	malacards: ALZ029	0.06	MALACARDS
PTCD1	Alzheimer Disease Mitochondrial	malacards: ALZ029	0.06	MALACARDS
SCO1	Alzheimer Disease Mitochondrial	malacards: ALZ029	0.06	MALACARDS
TEFM	Alzheimer Disease Mitochondrial	malacards: ALZ029	0.06	MALACARDS
TFAM	Alzheimer Disease Mitochondrial	malacards: ALZ029	0.06	MALACARDS
YME1L1	Alzheimer Disease Mitochondrial	malacards: ALZ029	0.06	MALACARDS
APP	Alzheimer Disease	malacards: ALZ034	1	MALACARDS
A2M	Alzheimer Disease	malacards: ALZ034	1	MALACARDS
MPO	Alzheimer Disease	malacards: ALZ034	1	MALACARDS
NOS3	Alzheimer Disease	malacards: ALZ034	1	MALACARDS
PLAU	Alzheimer Disease	malacards: ALZ034	1	MALACARDS
HFE	Alzheimer Disease	malacards: ALZ034	1	MALACARDS
PSEN1	Alzheimer Disease	malacards: ALZ034	1	MALACARDS
MIR146A	Alzheimer Disease	malacards: ALZ034	1	MALACARDS
MIR106B	Alzheimer Disease	malacards: ALZ034	1	MALACARDS
MIR29A	Alzheimer Disease	malacards: ALZ034	1	MALACARDS
MIR29B1	Alzheimer Disease	malacards: ALZ034	1	MALACARDS
MIR107	Alzheimer Disease	malacards: ALZ034	1	MALACARDS
MIR34A	Alzheimer Disease	malacards: ALZ034	1	MALACARDS
MIR298	Alzheimer Disease	malacards: ALZ034	1	MALACARDS
MIR328	Alzheimer Disease	malacards: ALZ034	1	MALACARDS
UNC5C	Alzheimer Disease	malacards: ALZ034	1	MALACARDS
BACE1	Alzheimer Disease	malacards: ALZ034	1	MALACARDS
BACE1-AS	Alzheimer Disease	malacards: ALZ034	1	MALACARDS
CDKN2B-AS1	Alzheimer Disease	malacards: ALZ034	1	MALACARDS
BCYRN1	Alzheimer Disease	malacards: ALZ034	1	MALACARDS
MIAT	Alzheimer Disease	malacards: ALZ034	1	MALACARDS
HAR1A	Alzheimer Disease	malacards: ALZ034	1	MALACARDS
SOX2-OT	Alzheimer Disease	malacards: ALZ034	1	MALACARDS
LINC01080	Alzheimer Disease	malacards: ALZ034	1	MALACARDS
HAR1B	Alzheimer Disease	malacards: ALZ034	1	MALACARDS
LINC01616	Alzheimer Disease	malacards: ALZ034	1	MALACARDS
LINC01772	Alzheimer Disease	malacards: ALZ034	1	MALACARDS
LRP1-AS	Alzheimer Disease	malacards: ALZ034	1	MALACARDS
SNHG3	Alzheimer Disease	malacards: ALZ034	1	MALACARDS
PSEN2	Alzheimer Disease	malacards: ALZ034	0.79	MALACARDS
MAPT	Alzheimer Disease	malacards: ALZ034	0.78	MALACARDS
APOE	Alzheimer Disease	malacards: ALZ034	0.70	MALACARDS
AD5	Alzheimer Disease	malacards: ALZ034	1	MALACARDS
AD6	Alzheimer Disease	malacards: ALZ034	1	MALACARDS
AD7	Alzheimer Disease	malacards: ALZ034	1	MALACARDS
SNCA	Alzheimer Disease	malacards: ALZ034	0.64	MALACARDS
SORL1	Alzheimer Disease	malacards: ALZ034	0.62	MALACARDS
MIR22	Alzheimer Disease	malacards: ALZ034	0.60	MALACARDS
GSK3B	Alzheimer Disease	malacards: ALZ034	0.60	MALACARDS
MIR26B	Alzheimer Disease	malacards: ALZ034	0.59	MALACARDS
TNF	Alzheimer Disease	malacards: ALZ034	0.58	MALACARDS
AD10	Alzheimer Disease	malacards: ALZ034	1	MALACARDS
AD11	Alzheimer Disease	malacards: ALZ034	1	MALACARDS
AD12	Alzheimer Disease	malacards: ALZ034	1	MALACARDS
AD13	Alzheimer Disease	malacards: ALZ034	1	MALACARDS
AD14	Alzheimer Disease	malacards: ALZ034	1	MALACARDS
AD15	Alzheimer Disease	malacards: ALZ034	1	MALACARDS
AD16	Alzheimer Disease	malacards: ALZ034	1	MALACARDS
AD17	Alzheimer Disease	malacards: ALZ034	1	MALACARDS
AD8	Alzheimer Disease	malacards: ALZ034	1	MALACARDS
MIRLET7I	Alzheimer Disease	malacards: ALZ034	0.58	MALACARDS
MIR197	Alzheimer Disease	malacards: ALZ034	0.57	MALACARDS
MIR128-1	Alzheimer Disease	malacards: ALZ034	0.56	MALACARDS
MIR181C	Alzheimer Disease	malacards: ALZ034	0.56	MALACARDS
MIR15A	Alzheimer Disease	malacards: ALZ034	0.55	MALACARDS
MIR210	Alzheimer Disease	malacards: ALZ034	0.55	MALACARDS
MIR93	Alzheimer Disease	malacards: ALZ034	0.55	MALACARDS
MIR320A	Alzheimer Disease	malacards: ALZ034	0.54	MALACARDS
MIR363	Alzheimer Disease	malacards: ALZ034	0.54	MALACARDS
MIR511	Alzheimer Disease	malacards: ALZ034	0.54	MALACARDS
ADAM10	Alzheimer Disease	malacards: ALZ034	0.53	MALACARDS
LRP1	Alzheimer Disease	malacards: ALZ034	0.52	MALACARDS
APBB1	Alzheimer Disease	malacards: ALZ034	0.52	MALACARDS
BACE2	Alzheimer Disease	malacards: ALZ034	0.51	MALACARDS
HSD17B10	Alzheimer Disease	malacards: ALZ034	0.49	MALACARDS
SERPINA3	Alzheimer Disease	malacards: ALZ034	0.49	MALACARDS
CDK5R1	Alzheimer Disease	malacards: ALZ034	0.49	MALACARDS
NCSTN	Alzheimer Disease	malacards: ALZ034	0.44	MALACARDS
IDE	Alzheimer Disease	malacards: ALZ034	0.44	MALACARDS
PSENEN	Alzheimer Disease	malacards: ALZ034	0.43	MALACARDS
PLD3	Alzheimer Disease	malacards: ALZ034	0.41	MALACARDS
CLU	Alzheimer Disease	malacards: ALZ034	0.40	MALACARDS
CASP3	Alzheimer Disease	malacards: ALZ034	0.40	MALACARDS
DHCR24	Alzheimer Disease	malacards: ALZ034	0.40	MALACARDS
CTSD	Alzheimer Disease	malacards: ALZ034	0.40	MALACARDS
DPYSL2	Alzheimer Disease	malacards: ALZ034	0.39	MALACARDS
SNCB	Alzheimer Disease	malacards: ALZ034	0.39	MALACARDS
DBN1	Alzheimer Disease	malacards: ALZ034	0.39	MALACARDS
ND1	Alzheimer Disease	malacards: ALZ034	0.39	MALACARDS
AGER	Alzheimer Disease	malacards: ALZ034	0.38	MALACARDS
MT3	Alzheimer Disease	malacards: ALZ034	0.38	MALACARDS
UBB	Alzheimer Disease	malacards: ALZ034	0.38	MALACARDS
PTGS2	Alzheimer Disease	malacards: ALZ034	0.38	MALACARDS
GAPDH	Alzheimer Disease	malacards: ALZ034	0.37	MALACARDS
GSK3A	Alzheimer Disease	malacards: ALZ034	0.36	MALACARDS
IL1A	Alzheimer Disease	malacards: ALZ034	0.36	MALACARDS
UCHL1	Alzheimer Disease	malacards: ALZ034	0.36	MALACARDS
BPTF	Alzheimer Disease	malacards: ALZ034	0.36	MALACARDS
CHAT	Alzheimer Disease	malacards: ALZ034	0.35	MALACARDS
BCHE	Alzheimer Disease	malacards: ALZ034	0.35	MALACARDS
CDK5	Alzheimer Disease	malacards: ALZ034	0.35	MALACARDS
ABCA7	Alzheimer Disease	malacards: ALZ034	0.34	MALACARDS
OLR1	Alzheimer Disease	malacards: ALZ034	0.33	MALACARDS
DOCK3	Alzheimer Disease	malacards: ALZ034	0.33	MALACARDS
APH1A	Alzheimer Disease	malacards: ALZ034	0.33	MALACARDS
APLP2	Alzheimer Disease	malacards: ALZ034	0.33	MALACARDS
MME	Alzheimer Disease	malacards: ALZ034	0.32	MALACARDS
CALHM1	Alzheimer Disease	malacards: ALZ034	0.32	MALACARDS
PRNP	Alzheimer Disease	malacards: ALZ034	0.32	MALACARDS
DNM1L	Alzheimer Disease	malacards: ALZ034	0.32	MALACARDS
EIF2AK2	Alzheimer Disease	malacards: ALZ034	0.31	MALACARDS
IL1B	Alzheimer Disease	malacards: ALZ034	0.31	MALACARDS
ITM2B	Alzheimer Disease	malacards: ALZ034	0.31	MALACARDS
GRIN2C	Alzheimer Disease	malacards: ALZ034	0.31	MALACARDS
APBA1	Alzheimer Disease	malacards: ALZ034	0.31	MALACARDS
GSAP	Alzheimer Disease	malacards: ALZ034	0.30	MALACARDS
GRN	Alzheimer Disease	malacards: ALZ034	0.30	MALACARDS
APBA2	Alzheimer Disease	malacards: ALZ034	0.30	MALACARDS
CTSB	Alzheimer Disease	malacards: ALZ034	0.30	MALACARDS
CLSTN1	Alzheimer Disease	malacards: ALZ034	0.30	MALACARDS
ND2	Alzheimer Disease	malacards: ALZ034	0.30	MALACARDS
NAE1	Alzheimer Disease	malacards: ALZ034	0.30	MALACARDS
CHRNA7	Alzheimer Disease	malacards: ALZ034	0.30	MALACARDS
COL25A1	Alzheimer Disease	malacards: ALZ034	0.30	MALACARDS
GPC1	Alzheimer Disease	malacards: ALZ034	0.29	MALACARDS
REST	Alzheimer Disease	malacards: ALZ034	0.29	MALACARDS
SPHK2	Alzheimer Disease	malacards: ALZ034	0.29	MALACARDS
PIN1	Alzheimer Disease	malacards: ALZ034	0.29	MALACARDS
VLDLR	Alzheimer Disease	malacards: ALZ034	0.29	MALACARDS
DKK1	Alzheimer Disease	malacards: ALZ034	0.29	MALACARDS
APBB2	Alzheimer Disease	malacards: ALZ034	0.28	MALACARDS
DYRK1A	Alzheimer Disease	malacards: ALZ034	0.28	MALACARDS
ACHE	Alzheimer Disease	malacards: ALZ034	0.28	MALACARDS
LRRK2	Alzheimer Disease	malacards: ALZ034	0.28	MALACARDS
GRIN2B	Alzheimer Disease	malacards: ALZ034	0.28	MALACARDS
TM2D1	Alzheimer Disease	malacards: ALZ034	0.28	MALACARDS
ADAM17	Alzheimer Disease	malacards: ALZ034	0.28	MALACARDS
VSNL1	Alzheimer Disease	malacards: ALZ034	0.27	MALACARDS
MAPK8	Alzheimer Disease	malacards: ALZ034	0.27	MALACARDS
RCAN1	Alzheimer Disease	malacards: ALZ034	0.27	MALACARDS
MAPK1	Alzheimer Disease	malacards: ALZ034	0.27	MALACARDS
CHRM1	Alzheimer Disease	malacards: ALZ034	0.27	MALACARDS
VCP	Alzheimer Disease	malacards: ALZ034	0.27	MALACARDS
TFCP2	Alzheimer Disease	malacards: ALZ034	0.26	MALACARDS
NOS1	Alzheimer Disease	malacards: ALZ034	0.26	MALACARDS
PTGS1	Alzheimer Disease	malacards: ALZ034	0.26	MALACARDS
NOS2	Alzheimer Disease	malacards: ALZ034	0.26	MALACARDS
COX5A	Alzheimer Disease	malacards: ALZ034	0.26	MALACARDS
KCNIP3	Alzheimer Disease	malacards: ALZ034	0.26	MALACARDS
GDNF	Alzheimer Disease	malacards: ALZ034	0.26	MALACARDS
CAPN1	Alzheimer Disease	malacards: ALZ034	0.25	MALACARDS
CAT	Alzheimer Disease	malacards: ALZ034	0.25	MALACARDS
OGT	Alzheimer Disease	malacards: ALZ034	0.25	MALACARDS
CAPN2	Alzheimer Disease	malacards: ALZ034	0.25	MALACARDS
BDNF	Alzheimer Disease	malacards: ALZ034	0.25	MALACARDS
CRH	Alzheimer Disease	malacards: ALZ034	0.25	MALACARDS
GRIN1	Alzheimer Disease	malacards: ALZ034	0.25	MALACARDS
MAPK3	Alzheimer Disease	malacards: ALZ034	0.25	MALACARDS
SQSTM1	Alzheimer Disease	malacards: ALZ034	0.25	MALACARDS
NGF	Alzheimer Disease	malacards: ALZ034	0.24	MALACARDS
MAPK10	Alzheimer Disease	malacards: ALZ034	0.24	MALACARDS
TNFRSF1A	Alzheimer Disease	malacards: ALZ034	0.24	MALACARDS
AKT1	Alzheimer Disease	malacards: ALZ034	0.24	MALACARDS
PICALM	Alzheimer Disease	malacards: ALZ034	0.24	MALACARDS
CASP9	Alzheimer Disease	malacards: ALZ034	0.24	MALACARDS
CD40	Alzheimer Disease	malacards: ALZ034	0.24	MALACARDS
CSNK1D	Alzheimer Disease	malacards: ALZ034	0.24	MALACARDS
MTOR	Alzheimer Disease	malacards: ALZ034	0.24	MALACARDS
INSR	Alzheimer Disease	malacards: ALZ034	0.24	MALACARDS
NQO1	Alzheimer Disease	malacards: ALZ034	0.24	MALACARDS
CR1	Alzheimer Disease	malacards: ALZ034	0.24	MALACARDS
IL6	Alzheimer Disease	malacards: ALZ034	0.24	MALACARDS
MSR1	Alzheimer Disease	malacards: ALZ034	0.24	MALACARDS
APLP1	Alzheimer Disease	malacards: ALZ034	0.24	MALACARDS
EIF2S1	Alzheimer Disease	malacards: ALZ034	0.23	MALACARDS
CIB1	Alzheimer Disease	malacards: ALZ034	0.23	MALACARDS
ACE	Alzheimer Disease	malacards: ALZ034	0.23	MALACARDS
CYP46A1	Alzheimer Disease	malacards: ALZ034	0.23	MALACARDS
VDAC1	Alzheimer Disease	malacards: ALZ034	0.23	MALACARDS
S100B	Alzheimer Disease	malacards: ALZ034	0.23	MALACARDS
GRIN2A	Alzheimer Disease	malacards: ALZ034	0.23	MALACARDS
CASP2	Alzheimer Disease	malacards: ALZ034	0.23	MALACARDS
GLRX	Alzheimer Disease	malacards: ALZ034	0.23	MALACARDS
INS	Alzheimer Disease	malacards: ALZ034	0.23	MALACARDS
CYCS	Alzheimer Disease	malacards: ALZ034	0.23	MALACARDS
PCSK1N	Alzheimer Disease	malacards: ALZ034	0.23	MALACARDS
MEOX2	Alzheimer Disease	malacards: ALZ034	0.23	MALACARDS
GFAP	Alzheimer Disease	malacards: ALZ034	0.23	MALACARDS
GRK2	Alzheimer Disease	malacards: ALZ034	0.23	MALACARDS
REG1A	Alzheimer Disease	malacards: ALZ034	0.23	MALACARDS
SYP	Alzheimer Disease	malacards: ALZ034	0.23	MALACARDS
RTN4	Alzheimer Disease	malacards: ALZ034	0.23	MALACARDS
UBQLN1	Alzheimer Disease	malacards: ALZ034	0.23	MALACARDS
TARDBP	Alzheimer Disease	malacards: ALZ034	0.22	MALACARDS
MAP3K5	Alzheimer Disease	malacards: ALZ034	0.22	MALACARDS
NRGN	Alzheimer Disease	malacards: ALZ034	0.22	MALACARDS
CASP8	Alzheimer Disease	malacards: ALZ034	0.22	MALACARDS
MAP2	Alzheimer Disease	malacards: ALZ034	0.22	MALACARDS
BAD	Alzheimer Disease	malacards: ALZ034	0.22	MALACARDS
ITPR1	Alzheimer Disease	malacards: ALZ034	0.22	MALACARDS
MAP2K1	Alzheimer Disease	malacards: ALZ034	0.22	MALACARDS
HRAS	Alzheimer Disease	malacards: ALZ034	0.22	MALACARDS
EIF2AK3	Alzheimer Disease	malacards: ALZ034	0.22	MALACARDS
MAOB	Alzheimer Disease	malacards: ALZ034	0.22	MALACARDS
GPR3	Alzheimer Disease	malacards: ALZ034	0.22	MALACARDS
ITPR3	Alzheimer Disease	malacards: ALZ034	0.22	MALACARDS
ERN1	Alzheimer Disease	malacards: ALZ034	0.22	MALACARDS
BECN1	Alzheimer Disease	malacards: ALZ034	0.22	MALACARDS
NGFR	Alzheimer Disease	malacards: ALZ034	0.22	MALACARDS
CTNNB1	Alzheimer Disease	malacards: ALZ034	0.21	MALACARDS
TUBA1B	Alzheimer Disease	malacards: ALZ034	0.21	MALACARDS
HRH2	Alzheimer Disease	malacards: ALZ034	0.21	MALACARDS
LPL	Alzheimer Disease	malacards: ALZ034	0.21	MALACARDS
VPS26A	Alzheimer Disease	malacards: ALZ034	0.21	MALACARDS
EXOC3L2	Alzheimer Disease	malacards: ALZ034	0.21	MALACARDS
TTBK1	Alzheimer Disease	malacards: ALZ034	0.21	MALACARDS
HMGB1	Alzheimer Disease	malacards: ALZ034	0.21	MALACARDS
TMED10	Alzheimer Disease	malacards: ALZ034	0.21	MALACARDS
APBA3	Alzheimer Disease	malacards: ALZ034	0.21	MALACARDS
MARK4	Alzheimer Disease	malacards: ALZ034	0.21	MALACARDS
SEMA3A	Alzheimer Disease	malacards: ALZ034	0.21	MALACARDS
CAV3	Alzheimer Disease	malacards: ALZ034	0.21	MALACARDS
CACNA1C	Alzheimer Disease	malacards: ALZ034	0.21	MALACARDS
APAF1	Alzheimer Disease	malacards: ALZ034	0.21	MALACARDS
CASP7	Alzheimer Disease	malacards: ALZ034	0.21	MALACARDS
FAS	Alzheimer Disease	malacards: ALZ034	0.21	MALACARDS
CSNK2A1	Alzheimer Disease	malacards: ALZ034	0.21	MALACARDS
NTRK1	Alzheimer Disease	malacards: ALZ034	0.21	MALACARDS
SOD1	Alzheimer Disease	malacards: ALZ034	0.21	MALACARDS
TUBB	Alzheimer Disease	malacards: ALZ034	0.21	MALACARDS
PIK3R1	Alzheimer Disease	malacards: ALZ034	0.21	MALACARDS
IRS1	Alzheimer Disease	malacards: ALZ034	0.21	MALACARDS
RAF1	Alzheimer Disease	malacards: ALZ034	0.21	MALACARDS
CSF1R	Alzheimer Disease	malacards: ALZ034	0.21	MALACARDS
GNAQ	Alzheimer Disease	malacards: ALZ034	0.21	MALACARDS
GRM5	Alzheimer Disease	malacards: ALZ034	0.21	MALACARDS
RYR3	Alzheimer Disease	malacards: ALZ034	0.21	MALACARDS
SORCS3	Alzheimer Disease	malacards: ALZ034	0.21	MALACARDS
APBB3	Alzheimer Disease	malacards: ALZ034	0.21	MALACARDS
MARK1	Alzheimer Disease	malacards: ALZ034	0.21	MALACARDS
PADI2	Alzheimer Disease	malacards: ALZ034	0.21	MALACARDS
CST3	Alzheimer Disease	malacards: ALZ034	0.21	MALACARDS
TTR	Alzheimer Disease	malacards: ALZ034	0.21	MALACARDS
PPP3CA	Alzheimer Disease	malacards: ALZ034	0.21	MALACARDS
CSNK1A1L	Alzheimer Disease	malacards: ALZ034	0.21	MALACARDS
CALM1	Alzheimer Disease	malacards: ALZ034	0.21	MALACARDS
STMN2	Alzheimer Disease	malacards: ALZ034	0.21	MALACARDS
PPP3R1	Alzheimer Disease	malacards: ALZ034	0.21	MALACARDS
PLCB1	Alzheimer Disease	malacards: ALZ034	0.21	MALACARDS
APH1B	Alzheimer Disease	malacards: ALZ034	0.21	MALACARDS
SLC30A6	Alzheimer Disease	malacards: ALZ034	0.21	MALACARDS
RPS27A	Alzheimer Disease	malacards: ALZ034	0.20	MALACARDS
NTRK2	Alzheimer Disease	malacards: ALZ034	0.20	MALACARDS
XBP1	Alzheimer Disease	malacards: ALZ034	0.20	MALACARDS
KIDINS220	Alzheimer Disease	malacards: ALZ034	0.20	MALACARDS
DNMBP	Alzheimer Disease	malacards: ALZ034	0.20	MALACARDS
FRMD4A	Alzheimer Disease	malacards: ALZ034	0.20	MALACARDS
TNFRSF21	Alzheimer Disease	malacards: ALZ034	0.20	MALACARDS
CALM3	Alzheimer Disease	malacards: ALZ034	0.20	MALACARDS
PPIF	Alzheimer Disease	malacards: ALZ034	0.20	MALACARDS
STH	Alzheimer Disease	malacards: ALZ034	0.20	MALACARDS
PITRM1	Alzheimer Disease	malacards: ALZ034	0.20	MALACARDS
PCDH11X	Alzheimer Disease	malacards: ALZ034	0.20	MALACARDS
CSF1	Alzheimer Disease	malacards: ALZ034	0.20	MALACARDS
SLC1A2	Alzheimer Disease	malacards: ALZ034	0.20	MALACARDS
SAA1	Alzheimer Disease	malacards: ALZ034	0.20	MALACARDS
HMOX1	Alzheimer Disease	malacards: ALZ034	0.20	MALACARDS
SNCG	Alzheimer Disease	malacards: ALZ034	0.20	MALACARDS
DLST	Alzheimer Disease	malacards: ALZ034	0.20	MALACARDS
DDIT3	Alzheimer Disease	malacards: ALZ034	0.20	MALACARDS
IRS2	Alzheimer Disease	malacards: ALZ034	0.20	MALACARDS
SLC39A1	Alzheimer Disease	malacards: ALZ034	0.20	MALACARDS
RTN3	Alzheimer Disease	malacards: ALZ034	0.20	MALACARDS
KLC1	Alzheimer Disease	malacards: ALZ034	0.20	MALACARDS
PTPA	Alzheimer Disease	malacards: ALZ034	0.20	MALACARDS
GAL	Alzheimer Disease	malacards: ALZ034	0.20	MALACARDS
TF	Alzheimer Disease	malacards: ALZ034	0.20	MALACARDS
PIK3C3	Alzheimer Disease	malacards: ALZ034	0.20	MALACARDS
COX4I1	Alzheimer Disease	malacards: ALZ034	0.20	MALACARDS
ANKS1B	Alzheimer Disease	malacards: ALZ034	0.20	MALACARDS
PLA2G3	Alzheimer Disease	malacards: ALZ034	0.20	MALACARDS
ABCA1	Alzheimer Disease	malacards: ALZ034	0.20	MALACARDS
BLMH	Alzheimer Disease	malacards: ALZ034	0.20	MALACARDS
RELN	Alzheimer Disease	malacards: ALZ034	0.20	MALACARDS
CTNNA3	Alzheimer Disease	malacards: ALZ034	0.20	MALACARDS
PCMT1	Alzheimer Disease	malacards: ALZ034	0.20	MALACARDS
LRP6	Alzheimer Disease	malacards: ALZ034	0.20	MALACARDS
LRP8	Alzheimer Disease	malacards: ALZ034	0.20	MALACARDS
TNK1	Alzheimer Disease	malacards: ALZ034	0.20	MALACARDS
MAP2K7	Alzheimer Disease	malacards: ALZ034	0.20	MALACARDS
AATF	Alzheimer Disease	malacards: ALZ034	0.20	MALACARDS
MAPK9	Alzheimer Disease	malacards: ALZ034	0.20	MALACARDS
MAZ	Alzheimer Disease	malacards: ALZ034	0.20	MALACARDS
ADAM19	Alzheimer Disease	malacards: ALZ034	0.20	MALACARDS
ATF4	Alzheimer Disease	malacards: ALZ034	0.20	MALACARDS
APOC1	Alzheimer Disease	malacards: ALZ034	0.20	MALACARDS
VDAC2	Alzheimer Disease	malacards: ALZ034	0.20	MALACARDS
KLK8	Alzheimer Disease	malacards: ALZ034	0.20	MALACARDS
RELA	Alzheimer Disease	malacards: ALZ034	0.20	MALACARDS
GAP43	Alzheimer Disease	malacards: ALZ034	0.20	MALACARDS
CALM2	Alzheimer Disease	malacards: ALZ034	0.20	MALACARDS
CALML5	Alzheimer Disease	malacards: ALZ034	0.19	MALACARDS
COX1	Alzheimer Disease	malacards: ALZ034	0.19	MALACARDS
MAP1B	Alzheimer Disease	malacards: ALZ034	0.19	MALACARDS
NOX1	Alzheimer Disease	malacards: ALZ034	0.19	MALACARDS
THBS4	Alzheimer Disease	malacards: ALZ034	0.19	MALACARDS
PPARG	Alzheimer Disease	malacards: ALZ034	0.19	MALACARDS
TSHZ3	Alzheimer Disease	malacards: ALZ034	0.19	MALACARDS
NFKB1	Alzheimer Disease	malacards: ALZ034	0.19	MALACARDS
LRP5	Alzheimer Disease	malacards: ALZ034	0.19	MALACARDS
SPTLC1	Alzheimer Disease	malacards: ALZ034	0.19	MALACARDS
RNR2	Alzheimer Disease	malacards: ALZ034	0.19	MALACARDS
DCHS2	Alzheimer Disease	malacards: ALZ034	0.19	MALACARDS
PZP	Alzheimer Disease	malacards: ALZ034	0.19	MALACARDS
PPID	Alzheimer Disease	malacards: ALZ034	0.19	MALACARDS
NDRG2	Alzheimer Disease	malacards: ALZ034	0.19	MALACARDS
CDK5RAP2	Alzheimer Disease	malacards: ALZ034	0.19	MALACARDS
ND4	Alzheimer Disease	malacards: ALZ034	0.19	MALACARDS
DERL1	Alzheimer Disease	malacards: ALZ034	0.19	MALACARDS
ADAMTS4	Alzheimer Disease	malacards: ALZ034	0.19	MALACARDS
COX2	Alzheimer Disease	malacards: ALZ034	0.19	MALACARDS
SPTLC2	Alzheimer Disease	malacards: ALZ034	0.19	MALACARDS
DLG4	Alzheimer Disease	malacards: ALZ034	0.19	MALACARDS
MIR132	Alzheimer Disease	malacards: ALZ034	0.19	MALACARDS
SLC18A3	Alzheimer Disease	malacards: ALZ034	0.19	MALACARDS
CHUK	Alzheimer Disease	malacards: ALZ034	0.19	MALACARDS
SEPTIN1	Alzheimer Disease	malacards: ALZ034	0.19	MALACARDS
AZIN2	Alzheimer Disease	malacards: ALZ034	0.19	MALACARDS
DKK3	Alzheimer Disease	malacards: ALZ034	0.19	MALACARDS
MALRD1	Alzheimer Disease	malacards: ALZ034	0.19	MALACARDS
LDLR	Alzheimer Disease	malacards: ALZ034	0.19	MALACARDS
PRKN	Alzheimer Disease	malacards: ALZ034	0.19	MALACARDS
CREB1	Alzheimer Disease	malacards: ALZ034	0.19	MALACARDS
NTF3	Alzheimer Disease	malacards: ALZ034	0.19	MALACARDS
CAST	Alzheimer Disease	malacards: ALZ034	0.19	MALACARDS
PSMC6	Alzheimer Disease	malacards: ALZ034	0.19	MALACARDS
COLEC12	Alzheimer Disease	malacards: ALZ034	0.19	MALACARDS
PIK3R4	Alzheimer Disease	malacards: ALZ034	0.19	MALACARDS
GRIA1	Alzheimer Disease	malacards: ALZ034	0.19	MALACARDS
UQCRC1	Alzheimer Disease	malacards: ALZ034	0.19	MALACARDS
ATP5PD	Alzheimer Disease	malacards: ALZ034	0.19	MALACARDS
DVL1	Alzheimer Disease	malacards: ALZ034	0.19	MALACARDS
KRAS	Alzheimer Disease	malacards: ALZ034	0.19	MALACARDS
ATP5F1A	Alzheimer Disease	malacards: ALZ034	0.19	MALACARDS
DKK2	Alzheimer Disease	malacards: ALZ034	0.19	MALACARDS
TRAF2	Alzheimer Disease	malacards: ALZ034	0.19	MALACARDS
NEFL	Alzheimer Disease	malacards: ALZ034	0.19	MALACARDS
ASAH2B	Alzheimer Disease	malacards: ALZ034	0.19	MALACARDS
PLCB4	Alzheimer Disease	malacards: ALZ034	0.19	MALACARDS
KIF5B	Alzheimer Disease	malacards: ALZ034	0.19	MALACARDS
APOD	Alzheimer Disease	malacards: ALZ034	0.19	MALACARDS
TM2D3	Alzheimer Disease	malacards: ALZ034	0.19	MALACARDS
CSNK1A1	Alzheimer Disease	malacards: ALZ034	0.19	MALACARDS
CALML3	Alzheimer Disease	malacards: ALZ034	0.19	MALACARDS
DKK4	Alzheimer Disease	malacards: ALZ034	0.18	MALACARDS
TUBB2A	Alzheimer Disease	malacards: ALZ034	0.18	MALACARDS
NDUFS3	Alzheimer Disease	malacards: ALZ034	0.18	MALACARDS
RNF146	Alzheimer Disease	malacards: ALZ034	0.18	MALACARDS
ATP5PF	Alzheimer Disease	malacards: ALZ034	0.18	MALACARDS
CSNK2A2	Alzheimer Disease	malacards: ALZ034	0.18	MALACARDS
HSPA5	Alzheimer Disease	malacards: ALZ034	0.18	MALACARDS
CH25H	Alzheimer Disease	malacards: ALZ034	0.18	MALACARDS
GLUL	Alzheimer Disease	malacards: ALZ034	0.18	MALACARDS
PVALB	Alzheimer Disease	malacards: ALZ034	0.18	MALACARDS
FPR2	Alzheimer Disease	malacards: ALZ034	0.18	MALACARDS
PSCA	Alzheimer Disease	malacards: ALZ034	0.18	MALACARDS
WNT8B	Alzheimer Disease	malacards: ALZ034	0.18	MALACARDS
CASP6	Alzheimer Disease	malacards: ALZ034	0.18	MALACARDS
SNAP25	Alzheimer Disease	malacards: ALZ034	0.18	MALACARDS
TUBA1C	Alzheimer Disease	malacards: ALZ034	0.18	MALACARDS
SLC25A4	Alzheimer Disease	malacards: ALZ034	0.18	MALACARDS
PIK3CA	Alzheimer Disease	malacards: ALZ034	0.18	MALACARDS
NDUFS4	Alzheimer Disease	malacards: ALZ034	0.18	MALACARDS
PLCD1	Alzheimer Disease	malacards: ALZ034	0.18	MALACARDS
TSPO	Alzheimer Disease	malacards: ALZ034	0.18	MALACARDS
ATP5F1C	Alzheimer Disease	malacards: ALZ034	0.18	MALACARDS
NOTCH1	Alzheimer Disease	malacards: ALZ034	0.18	MALACARDS
SLC25A6	Alzheimer Disease	malacards: ALZ034	0.18	MALACARDS
CSNK1E	Alzheimer Disease	malacards: ALZ034	0.18	MALACARDS
NEFH	Alzheimer Disease	malacards: ALZ034	0.18	MALACARDS
APC	Alzheimer Disease	malacards: ALZ034	0.18	MALACARDS
PSMA5	Alzheimer Disease	malacards: ALZ034	0.18	MALACARDS
SLC6A3	Alzheimer Disease	malacards: ALZ034	0.18	MALACARDS
COX6B1	Alzheimer Disease	malacards: ALZ034	0.18	MALACARDS
SLC1A3	Alzheimer Disease	malacards: ALZ034	0.18	MALACARDS
ATP5PB	Alzheimer Disease	malacards: ALZ034	0.18	MALACARDS
PSMA1	Alzheimer Disease	malacards: ALZ034	0.18	MALACARDS
TMEFF2	Alzheimer Disease	malacards: ALZ034	0.18	MALACARDS
IRS4	Alzheimer Disease	malacards: ALZ034	0.18	MALACARDS
TH	Alzheimer Disease	malacards: ALZ034	0.18	MALACARDS
MAPK14	Alzheimer Disease	malacards: ALZ034	0.18	MALACARDS
MAP2K2	Alzheimer Disease	malacards: ALZ034	0.18	MALACARDS
CALB1	Alzheimer Disease	malacards: ALZ034	0.18	MALACARDS
OGDH	Alzheimer Disease	malacards: ALZ034	0.18	MALACARDS
SREK1IP1	Alzheimer Disease	malacards: ALZ034	0.18	MALACARDS
COX6C	Alzheimer Disease	malacards: ALZ034	0.18	MALACARDS
HMGCR	Alzheimer Disease	malacards: ALZ034	0.18	MALACARDS
FYN	Alzheimer Disease	malacards: ALZ034	0.18	MALACARDS
NRBF2	Alzheimer Disease	malacards: ALZ034	0.18	MALACARDS
PSMB1	Alzheimer Disease	malacards: ALZ034	0.18	MALACARDS
HTR2A	Alzheimer Disease	malacards: ALZ034	0.18	MALACARDS
TUBB2B	Alzheimer Disease	malacards: ALZ034	0.17	MALACARDS
PREP	Alzheimer Disease	malacards: ALZ034	0.17	MALACARDS
CSNK2B	Alzheimer Disease	malacards: ALZ034	0.17	MALACARDS
JUN	Alzheimer Disease	malacards: ALZ034	0.17	MALACARDS
ATP5PO	Alzheimer Disease	malacards: ALZ034	0.17	MALACARDS
MIR124-1	Alzheimer Disease	malacards: ALZ034	0.17	MALACARDS
SERPINE2	Alzheimer Disease	malacards: ALZ034	0.17	MALACARDS
CASP1	Alzheimer Disease	malacards: ALZ034	0.17	MALACARDS
PSMC1	Alzheimer Disease	malacards: ALZ034	0.17	MALACARDS
PEBP1	Alzheimer Disease	malacards: ALZ034	0.17	MALACARDS
SOD2	Alzheimer Disease	malacards: ALZ034	0.17	MALACARDS
HTR6	Alzheimer Disease	malacards: ALZ034	0.17	MALACARDS
CP	Alzheimer Disease	malacards: ALZ034	0.17	MALACARDS
TUBA3D	Alzheimer Disease	malacards: ALZ034	0.17	MALACARDS
KLK6	Alzheimer Disease	malacards: ALZ034	0.17	MALACARDS
MAOA	Alzheimer Disease	malacards: ALZ034	0.17	MALACARDS
FRAT1	Alzheimer Disease	malacards: ALZ034	0.17	MALACARDS
PSMC2	Alzheimer Disease	malacards: ALZ034	0.17	MALACARDS
TUBB6	Alzheimer Disease	malacards: ALZ034	0.17	MALACARDS
MAPK8IP1	Alzheimer Disease	malacards: ALZ034	0.17	MALACARDS
CHRNB2	Alzheimer Disease	malacards: ALZ034	0.17	MALACARDS
NEFM	Alzheimer Disease	malacards: ALZ034	0.17	MALACARDS
SNAP91	Alzheimer Disease	malacards: ALZ034	0.17	MALACARDS
CDKN3	Alzheimer Disease	malacards: ALZ034	0.17	MALACARDS
GSTO1	Alzheimer Disease	malacards: ALZ034	0.17	MALACARDS
SLC6A4	Alzheimer Disease	malacards: ALZ034	0.17	MALACARDS
ESR2	Alzheimer Disease	malacards: ALZ034	0.17	MALACARDS
CRYAB	Alzheimer Disease	malacards: ALZ034	0.17	MALACARDS
PON1	Alzheimer Disease	malacards: ALZ034	0.17	MALACARDS
NTF4	Alzheimer Disease	malacards: ALZ034	0.16	MALACARDS
NPY	Alzheimer Disease	malacards: ALZ034	0.16	MALACARDS
PINK1	Alzheimer Disease	malacards: ALZ034	0.16	MALACARDS
ECE1	Alzheimer Disease	malacards: ALZ034	0.16	MALACARDS
LRP2	Alzheimer Disease	malacards: ALZ034	0.16	MALACARDS
LRPAP1	Alzheimer Disease	malacards: ALZ034	0.16	MALACARDS
HSPA8	Alzheimer Disease	malacards: ALZ034	0.16	MALACARDS
CHRNA4	Alzheimer Disease	malacards: ALZ034	0.16	MALACARDS
COMT	Alzheimer Disease	malacards: ALZ034	0.16	MALACARDS
GSN	Alzheimer Disease	malacards: ALZ034	0.16	MALACARDS
CFH	Alzheimer Disease	malacards: ALZ034	0.16	MALACARDS
HTR1A	Alzheimer Disease	malacards: ALZ034	0.16	MALACARDS
TUBB3	Alzheimer Disease	malacards: ALZ034	0.16	MALACARDS
NPC1	Alzheimer Disease	malacards: ALZ034	0.16	MALACARDS
TREM2	Alzheimer Disease	malacards: ALZ034	0.16	MALACARDS
QPCT	Alzheimer Disease	malacards: ALZ034	0.16	MALACARDS
MTNR1A	Alzheimer Disease	malacards: ALZ034	0.16	MALACARDS
MIR125A	Alzheimer Disease	malacards: ALZ034	0.16	MALACARDS
PLA2G6	Alzheimer Disease	malacards: ALZ034	0.16	MALACARDS
DRD2	Alzheimer Disease	malacards: ALZ034	0.16	MALACARDS
AD9	Alzheimer Disease	malacards: ALZ034	0.16	MALACARDS
GRIA2	Alzheimer Disease	malacards: ALZ034	0.16	MALACARDS
TLR2	Alzheimer Disease	malacards: ALZ034	0.16	MALACARDS
NTRK3	Alzheimer Disease	malacards: ALZ034	0.16	MALACARDS
GSR	Alzheimer Disease	malacards: ALZ034	0.16	MALACARDS
ERBB4	Alzheimer Disease	malacards: ALZ034	0.16	MALACARDS
CNR1	Alzheimer Disease	malacards: ALZ034	0.15	MALACARDS
RAB3A	Alzheimer Disease	malacards: ALZ034	0.15	MALACARDS
DRD1	Alzheimer Disease	malacards: ALZ034	0.15	MALACARDS
CAMK2G	Alzheimer Disease	malacards: ALZ034	0.15	MALACARDS
PRKCA	Alzheimer Disease	malacards: ALZ034	0.15	MALACARDS
DRD3	Alzheimer Disease	malacards: ALZ034	0.15	MALACARDS
PPARA	Alzheimer Disease	malacards: ALZ034	0.15	MALACARDS
CYP2D6	Alzheimer Disease	malacards: ALZ034	0.15	MALACARDS
CCL3	Alzheimer Disease	malacards: ALZ034	0.15	MALACARDS
RAB5A	Alzheimer Disease	malacards: ALZ034	0.15	MALACARDS
DRD4	Alzheimer Disease	malacards: ALZ034	0.15	MALACARDS
ABCA2	Alzheimer Disease	malacards: ALZ034	0.15	MALACARDS
TP53	Alzheimer Disease	malacards: ALZ034	0.15	MALACARDS
FGFR1	Alzheimer Disease	malacards: ALZ034	0.15	MALACARDS
APOB	Alzheimer Disease	malacards: ALZ034	0.15	MALACARDS
JCAD	Alzheimer Disease	malacards: ALZ034	0.15	MALACARDS
LOC111258525	Alzheimer Disease	malacards: ALZ034	0.15	MALACARDS
NRG1	Alzheimer Disease	malacards: ALZ034	0.15	MALACARDS
AGRN	Alzheimer Disease	malacards: ALZ034	0.15	MALACARDS
AQP4	Alzheimer Disease	malacards: ALZ034	0.15	MALACARDS
BIN1	Alzheimer Disease	malacards: ALZ034	0.15	MALACARDS
GLP1R	Alzheimer Disease	malacards: ALZ034	0.15	MALACARDS
ALOX5	Alzheimer Disease	malacards: ALZ034	0.15	MALACARDS
MROH8	Alzheimer Disease	malacards: ALZ034	0.15	MALACARDS
GCG	Alzheimer Disease	malacards: ALZ034	0.15	MALACARDS
NPEPPS	Alzheimer Disease	malacards: ALZ034	0.15	MALACARDS
TOMM40	Alzheimer Disease	malacards: ALZ034	0.15	MALACARDS
TXN	Alzheimer Disease	malacards: ALZ034	0.15	MALACARDS
PRKCB	Alzheimer Disease	malacards: ALZ034	0.15	MALACARDS
SOAT1	Alzheimer Disease	malacards: ALZ034	0.15	MALACARDS
HCRT	Alzheimer Disease	malacards: ALZ034	0.15	MALACARDS
DBH	Alzheimer Disease	malacards: ALZ034	0.15	MALACARDS
C1R	Alzheimer Disease	malacards: ALZ034	0.15	MALACARDS
PRKCZ	Alzheimer Disease	malacards: ALZ034	0.15	MALACARDS
MYOCD	Alzheimer Disease	malacards: ALZ034	0.15	MALACARDS
CNR2	Alzheimer Disease	malacards: ALZ034	0.15	MALACARDS
RALGPS2	Alzheimer Disease	malacards: ALZ034	0.15	MALACARDS
EGR1	Alzheimer Disease	malacards: ALZ034	0.15	MALACARDS
CAV1	Alzheimer Disease	malacards: ALZ034	0.15	MALACARDS
CDK1	Alzheimer Disease	malacards: ALZ034	0.15	MALACARDS
HSPG2	Alzheimer Disease	malacards: ALZ034	0.15	MALACARDS
RPS6KB1	Alzheimer Disease	malacards: ALZ034	0.15	MALACARDS
AOC3	Alzheimer Disease	malacards: ALZ034	0.15	MALACARDS
PRND	Alzheimer Disease	malacards: ALZ034	0.15	MALACARDS
SIRT1	Alzheimer Disease	malacards: ALZ034	0.15	MALACARDS
IL10	Alzheimer Disease	malacards: ALZ034	0.15	MALACARDS
ALB	Alzheimer Disease	malacards: ALZ034	0.14	MALACARDS
OGG1	Alzheimer Disease	malacards: ALZ034	0.14	MALACARDS
BLVRB	Alzheimer Disease	malacards: ALZ034	0.14	MALACARDS
PLA2G4A	Alzheimer Disease	malacards: ALZ034	0.14	MALACARDS
CALB2	Alzheimer Disease	malacards: ALZ034	0.14	MALACARDS
CETP	Alzheimer Disease	malacards: ALZ034	0.14	MALACARDS
MTR	Alzheimer Disease	malacards: ALZ034	0.14	MALACARDS
GALC	Amblyopia	malacards: AMB002	1	MALACARDS
TFAP2A	Amblyopia	malacards: AMB002	1	MALACARDS
TSEN54	Amblyopia	malacards: AMB002	1	MALACARDS
CHN1	Amblyopia	malacards: AMB002	0.13	MALACARDS
PRSS56	Amblyopia	malacards: AMB002	0.13	MALACARDS
GRIN1	Amblyopia	malacards: AMB002	0.12	MALACARDS
CRYAA	Amblyopia	malacards: AMB002	0.12	MALACARDS
CACNA1F	Amblyopia	malacards: AMB002	0.10	MALACARDS
PLAAT3	Amblyopia	malacards: AMB002	0.09	MALACARDS
DSE	Amblyopia	malacards: AMB002	0.08	MALACARDS
PRODH	Amblyopia	malacards: AMB002	0.07	MALACARDS
MAFB	Amblyopia	malacards: AMB002	0.07	MALACARDS
SCN8A	Amblyopia	malacards: AMB002	0.07	MALACARDS
SOBP	Amblyopia	malacards: AMB002	0.07	MALACARDS
TUBB3	Amblyopia	malacards: AMB002	0.07	MALACARDS
LYNX1	Amblyopia	malacards: AMB002	0.07	MALACARDS
A1CF	Amblyopia	malacards: AMB002	0.07	MALACARDS
USH2A	Amblyopia	malacards: AMB002	0.07	MALACARDS
CYLC1	Amblyopia	malacards: AMB002	0.07	MALACARDS
OTX2	Amblyopia	malacards: AMB002	0.07	MALACARDS
GCNT2	Amblyopia	malacards: AMB002	0.07	MALACARDS
PVALB	Amblyopia	malacards: AMB002	0.07	MALACARDS
TNFRSF10C	Amblyopia	malacards: AMB002	0.07	MALACARDS
IFITM2	Amblyopia	malacards: AMB002	0.07	MALACARDS
SLC9A6	Amblyopia	malacards: AMB002	0.07	MALACARDS
CRYBB1	Amblyopia	malacards: AMB002	0.06	MALACARDS
KIF21A	Amblyopia	malacards: AMB002	0.06	MALACARDS
BFSP2	Amblyopia	malacards: AMB002	0.06	MALACARDS
CRYGS	Amblyopia	malacards: AMB002	0.06	MALACARDS
PAX6	Amblyopia	malacards: AMB002	0.06	MALACARDS
FOXL2	Amblyopia	malacards: AMB002	0.06	MALACARDS
BDNF	Amblyopia	malacards: AMB002	0.06	MALACARDS
RTN4R	Amblyopia	malacards: AMB002	0.06	MALACARDS
SFTA3	Amblyopia	malacards: AMB002	0.06	MALACARDS
ND4	Amblyopia	malacards: AMB002	0.06	MALACARDS
FOXE3	Amblyopia	malacards: AMB002	0.06	MALACARDS
GJA3	Amblyopia	malacards: AMB002	0.06	MALACARDS
PHOX2A	Amblyopia	malacards: AMB002	0.06	MALACARDS
DPT	Amblyopia	malacards: AMB002	0.06	MALACARDS
LILRB3	Amblyopia	malacards: AMB002	0.06	MALACARDS
BFSP1	Amblyopia	malacards: AMB002	0.06	MALACARDS
TDRD7	Amblyopia	malacards: AMB002	0.06	MALACARDS
SIRPA	Amblyopia	malacards: AMB002	0.06	MALACARDS
PITX3	Amblyopia	malacards: AMB002	0.06	MALACARDS
HNMT	Amblyopia	malacards: AMB002	0.06	MALACARDS
CRYBB2	Amblyopia	malacards: AMB002	0.06	MALACARDS
CRYBA4	Amblyopia	malacards: AMB002	0.06	MALACARDS
IRGC	Amblyopia	malacards: AMB002	0.06	MALACARDS
RTN4	Amblyopia	malacards: AMB002	0.06	MALACARDS
CHMP4B	Amblyopia	malacards: AMB002	0.06	MALACARDS
CRYBB3	Amblyopia	malacards: AMB002	0.06	MALACARDS
DLX3	Amelogenesis Imperfecta, Type Iv	malacards: AML020	1	MALACARDS
G6PC2	Amelogenesis Imperfecta, Type Iv	malacards: AML020	0.07	MALACARDS
NIT1	Amelogenesis Imperfecta, Type Iv	malacards: AML020	0.06	MALACARDS
RAG1	Amelogenesis Imperfecta, Type Iv	malacards: AML020	0.06	MALACARDS
TMBIM6	Amelogenesis Imperfecta, Type Iv	malacards: AML020	0.06	MALACARDS
ADCY4	Amelogenesis Imperfecta, Type Iv	malacards: AML020	0.06	MALACARDS
CYTB	Amelogenesis Imperfecta, Type Iv	malacards: AML020	0.06	MALACARDS
CD8A	Amelogenesis Imperfecta, Type Iv	malacards: AML020	0.06	MALACARDS
CBWD1	Amelogenesis Imperfecta, Type Iv	malacards: AML020	0.06	MALACARDS
COX1	Amelogenesis Imperfecta, Type Iv	malacards: AML020	0.06	MALACARDS
SNORA54	Amelogenesis Imperfecta, Type Iv	malacards: AML020	0.06	MALACARDS
FAM170A	Amelogenesis Imperfecta, Type Iv	malacards: AML020	0.06	MALACARDS
MRPS5	Amelogenesis Imperfecta, Type Iv	malacards: AML020	0.06	MALACARDS
AMTN	Amelogenesis Imperfecta, Type Iv	malacards: AML020	0.05	MALACARDS
CBWD3	Amelogenesis Imperfecta, Type Iv	malacards: AML020	0.05	MALACARDS
COA3	Amelogenesis Imperfecta, Type Iv	malacards: AML020	0.05	MALACARDS
TTR	Amyloidosis, Hereditary, Transthyretin-Related	malacards: AMY087	1	MALACARDS
GSN	Amyloidosis, Hereditary, Transthyretin-Related	malacards: AMY087	0.24	MALACARDS
APOA1	Amyloidosis, Hereditary, Transthyretin-Related	malacards: AMY087	0.16	MALACARDS
TRNR	Amyloidosis, Hereditary, Transthyretin-Related	malacards: AMY087	0.07	MALACARDS
APCS	Amyloidosis, Hereditary, Transthyretin-Related	malacards: AMY087	0.07	MALACARDS
MBTPS2	Amyloidosis, Hereditary, Transthyretin-Related	malacards: AMY087	0.07	MALACARDS
IAPP	Amyloidosis, Hereditary, Transthyretin-Related	malacards: AMY087	0.06	MALACARDS
SNCA	Amyloidosis, Hereditary, Transthyretin-Related	malacards: AMY087	0.06	MALACARDS
HTT	Amyloidosis, Hereditary, Transthyretin-Related	malacards: AMY087	0.06	MALACARDS
APP	Amyloidosis, Hereditary, Transthyretin-Related	malacards: AMY087	0.06	MALACARDS
B2M	Amyloidosis, Hereditary, Transthyretin-Related	malacards: AMY087	0.06	MALACARDS
NPPB	Amyloidosis, Hereditary, Transthyretin-Related	malacards: AMY087	0.06	MALACARDS
ALB	Amyloidosis, Hereditary, Transthyretin-Related	malacards: AMY087	0.06	MALACARDS
PTPN13	Amyloidosis, Hereditary, Transthyretin-Related	malacards: AMY087	0.05	MALACARDS
PRNP	Amyloidosis, Hereditary, Transthyretin-Related	malacards: AMY087	0.05	MALACARDS
APOA2	Amyloidosis, Hereditary, Transthyretin-Related	malacards: AMY087	0.05	MALACARDS
SERPINA7	Amyloidosis, Hereditary, Transthyretin-Related	malacards: AMY087	0.05	MALACARDS
SOD1	Amyloidosis, Hereditary, Transthyretin-Related	malacards: AMY087	0.05	MALACARDS
MPND	Amyloidosis, Hereditary, Transthyretin-Related	malacards: AMY087	0.05	MALACARDS
CRIM1	Amyloidosis, Hereditary, Transthyretin-Related	malacards: AMY087	0.05	MALACARDS
PRX	Amyloidosis, Hereditary, Transthyretin-Related	malacards: AMY087	0.05	MALACARDS
SOD1	Amyotrophic Lateral Sclerosis 1	malacards: AMY091	1	MALACARDS
DCTN1	Amyotrophic Lateral Sclerosis 1	malacards: AMY091	1	MALACARDS
FIG4	Amyotrophic Lateral Sclerosis 1	malacards: AMY091	1	MALACARDS
NEFH	Amyotrophic Lateral Sclerosis 1	malacards: AMY091	1	MALACARDS
PRPH	Amyotrophic Lateral Sclerosis 1	malacards: AMY091	1	MALACARDS
C9orf72	Amyotrophic Lateral Sclerosis 1	malacards: AMY091	1	MALACARDS
VCP	Amyotrophic Lateral Sclerosis 1	malacards: AMY091	1	MALACARDS
UBQLN2	Amyotrophic Lateral Sclerosis 1	malacards: AMY091	1	MALACARDS
OPTN	Amyotrophic Lateral Sclerosis 1	malacards: AMY091	1	MALACARDS
TARDBP	Amyotrophic Lateral Sclerosis 1	malacards: AMY091	1	MALACARDS
VAPB	Amyotrophic Lateral Sclerosis 1	malacards: AMY091	1	MALACARDS
ANG	Amyotrophic Lateral Sclerosis 1	malacards: AMY091	1	MALACARDS
SQSTM1	Amyotrophic Lateral Sclerosis 1	malacards: AMY091	1	MALACARDS
FUS	Amyotrophic Lateral Sclerosis 1	malacards: AMY091	1	MALACARDS
CHMP2B	Amyotrophic Lateral Sclerosis 1	malacards: AMY091	1	MALACARDS
MATR3	Amyotrophic Lateral Sclerosis 1	malacards: AMY091	1	MALACARDS
HNRNPA1	Amyotrophic Lateral Sclerosis 1	malacards: AMY091	1	MALACARDS
CHCHD10	Amyotrophic Lateral Sclerosis 1	malacards: AMY091	1	MALACARDS
PFN1	Amyotrophic Lateral Sclerosis 1	malacards: AMY091	1	MALACARDS
DAO	Amyotrophic Lateral Sclerosis 1	malacards: AMY091	1	MALACARDS
GLE1	Amyotrophic Lateral Sclerosis 1	malacards: AMY091	1	MALACARDS
PON1	Amyotrophic Lateral Sclerosis 1	malacards: AMY091	1	MALACARDS
PON3	Amyotrophic Lateral Sclerosis 1	malacards: AMY091	1	MALACARDS
CCNF	Amyotrophic Lateral Sclerosis 1	malacards: AMY091	1	MALACARDS
CFAP410	Amyotrophic Lateral Sclerosis 1	malacards: AMY091	1	MALACARDS
PON2	Amyotrophic Lateral Sclerosis 1	malacards: AMY091	1	MALACARDS
ERBB4	Amyotrophic Lateral Sclerosis 1	malacards: AMY091	1	MALACARDS
ANXA11	Amyotrophic Lateral Sclerosis 1	malacards: AMY091	1	MALACARDS
UBQLN4	Amyotrophic Lateral Sclerosis 1	malacards: AMY091	1	MALACARDS
NEAT1	Amyotrophic Lateral Sclerosis 1	malacards: AMY091	1	MALACARDS
MALAT1	Amyotrophic Lateral Sclerosis 1	malacards: AMY091	1	MALACARDS
ALS3	Amyotrophic Lateral Sclerosis 1	malacards: AMY091	1	MALACARDS
ALS7	Amyotrophic Lateral Sclerosis 1	malacards: AMY091	1	MALACARDS
ATXN2	Amyotrophic Lateral Sclerosis 1	malacards: AMY091	1	MALACARDS
UNC13A	Amyotrophic Lateral Sclerosis 1	malacards: AMY091	1	MALACARDS
TBK1	Amyotrophic Lateral Sclerosis 1	malacards: AMY091	1	MALACARDS
TREM2	Amyotrophic Lateral Sclerosis 1	malacards: AMY091	1	MALACARDS
PPARGC1A	Amyotrophic Lateral Sclerosis 1	malacards: AMY091	1	MALACARDS
NEK1	Amyotrophic Lateral Sclerosis 1	malacards: AMY091	1	MALACARDS
TAF15	Amyotrophic Lateral Sclerosis 1	malacards: AMY091	1	MALACARDS
EPHA4	Amyotrophic Lateral Sclerosis 1	malacards: AMY091	1	MALACARDS
GLT8D1	Amyotrophic Lateral Sclerosis 1	malacards: AMY091	1	MALACARDS
ALS2	Amyotrophic Lateral Sclerosis 1	malacards: AMY091	0.28	MALACARDS
SETX	Amyotrophic Lateral Sclerosis 1	malacards: AMY091	0.24	MALACARDS
SLC1A2	Amyotrophic Lateral Sclerosis 1	malacards: AMY091	0.23	MALACARDS
CNTF	Amyotrophic Lateral Sclerosis 1	malacards: AMY091	0.21	MALACARDS
MAPT	Amyotrophic Lateral Sclerosis 1	malacards: AMY091	0.20	MALACARDS
GDNF	Amyotrophic Lateral Sclerosis 1	malacards: AMY091	0.20	MALACARDS
SLC1A3	Amyotrophic Lateral Sclerosis 1	malacards: AMY091	0.19	MALACARDS
GRN	Amyotrophic Lateral Sclerosis 1	malacards: AMY091	0.19	MALACARDS
BDNF	Amyotrophic Lateral Sclerosis 1	malacards: AMY091	0.19	MALACARDS
NEFL	Amyotrophic Lateral Sclerosis 1	malacards: AMY091	0.19	MALACARDS
SMN1	Amyotrophic Lateral Sclerosis 1	malacards: AMY091	0.18	MALACARDS
GFAP	Amyotrophic Lateral Sclerosis 1	malacards: AMY091	0.18	MALACARDS
HTT	Amyotrophic Lateral Sclerosis 1	malacards: AMY091	0.17	MALACARDS
APP	Amyotrophic Lateral Sclerosis 1	malacards: AMY091	0.17	MALACARDS
SMN2	Amyotrophic Lateral Sclerosis 1	malacards: AMY091	0.17	MALACARDS
RNF19A	Amyotrophic Lateral Sclerosis 1	malacards: AMY091	0.16	MALACARDS
IGF1	Amyotrophic Lateral Sclerosis 1	malacards: AMY091	0.16	MALACARDS
SNCA	Amyotrophic Lateral Sclerosis 1	malacards: AMY091	0.16	MALACARDS
PVALB	Amyotrophic Lateral Sclerosis 1	malacards: AMY091	0.15	MALACARDS
ECE1	Amyotrophic Lateral Sclerosis 1	malacards: AMY091	0.15	MALACARDS
CCS	Amyotrophic Lateral Sclerosis 1	malacards: AMY091	0.15	MALACARDS
TMEM106B	Amyotrophic Lateral Sclerosis 1	malacards: AMY091	0.15	MALACARDS
CDK5	Amyotrophic Lateral Sclerosis 1	malacards: AMY091	0.15	MALACARDS
GRIA2	Amyotrophic Lateral Sclerosis 1	malacards: AMY091	0.15	MALACARDS
CHAT	Amyotrophic Lateral Sclerosis 1	malacards: AMY091	0.15	MALACARDS
RTN4	Amyotrophic Lateral Sclerosis 1	malacards: AMY091	0.15	MALACARDS
CYCS	Amyotrophic Lateral Sclerosis 1	malacards: AMY091	0.14	MALACARDS
SPG11	Amyotrophic Lateral Sclerosis 1	malacards: AMY091	0.14	MALACARDS
GRIA1	Amyotrophic Lateral Sclerosis 1	malacards: AMY091	0.14	MALACARDS
CCR6	Amyotrophic Lateral Sclerosis 1	malacards: AMY091	0.14	MALACARDS
RPS27A	Amyotrophic Lateral Sclerosis 1	malacards: AMY091	0.14	MALACARDS
GFM1	Amyotrophic Lateral Sclerosis 1	malacards: AMY091	0.14	MALACARDS
P3H3	Amyotrophic Lateral Sclerosis 1	malacards: AMY091	0.13	MALACARDS
HSF1	Amyotrophic Lateral Sclerosis 1	malacards: AMY091	0.13	MALACARDS
SOD2	Amyotrophic Lateral Sclerosis 1	malacards: AMY091	0.13	MALACARDS
NGF	Amyotrophic Lateral Sclerosis 1	malacards: AMY091	0.13	MALACARDS
CASP3	Amyotrophic Lateral Sclerosis 1	malacards: AMY091	0.13	MALACARDS
SIGMAR1	Amyotrophic Lateral Sclerosis 1	malacards: AMY091	0.12	MALACARDS
SLC33A1	Amyotrophic Lateral Sclerosis 1	malacards: AMY091	0.12	MALACARDS
SKAP2	Amyotrophic Lateral Sclerosis 1	malacards: AMY091	0.12	MALACARDS
MT3	Amyotrophic Lateral Sclerosis 1	malacards: AMY091	0.12	MALACARDS
VAPA	Amyotrophic Lateral Sclerosis 1	malacards: AMY091	0.12	MALACARDS
PRDM10	Amyotrophic Lateral Sclerosis 1	malacards: AMY091	0.12	MALACARDS
BCR	Amyotrophic Lateral Sclerosis 1	malacards: AMY091	0.12	MALACARDS
ZNF569	Amyotrophic Lateral Sclerosis 1	malacards: AMY091	0.12	MALACARDS
RFX2	Amyotrophic Lateral Sclerosis 1	malacards: AMY091	0.12	MALACARDS
FGGY	Amyotrophic Lateral Sclerosis 1	malacards: AMY091	0.12	MALACARDS
SUGCT	Amyotrophic Lateral Sclerosis 1	malacards: AMY091	0.12	MALACARDS
PRODH	Amyotrophic Lateral Sclerosis 1	malacards: AMY091	0.12	MALACARDS
NOS1	Amyotrophic Lateral Sclerosis 1	malacards: AMY091	0.12	MALACARDS
NRG1	Amyotrophic Lateral Sclerosis 1	malacards: AMY091	0.12	MALACARDS
MED31	Amyotrophic Lateral Sclerosis 1	malacards: AMY091	0.11	MALACARDS
HSP90AA1	Amyotrophic Lateral Sclerosis 1	malacards: AMY091	0.11	MALACARDS
ZNF470	Amyotrophic Lateral Sclerosis 1	malacards: AMY091	0.11	MALACARDS
DUSP11	Amyotrophic Lateral Sclerosis 1	malacards: AMY091	0.11	MALACARDS
SERTAD3	Amyotrophic Lateral Sclerosis 1	malacards: AMY091	0.11	MALACARDS
HSPA4	Amyotrophic Lateral Sclerosis 1	malacards: AMY091	0.11	MALACARDS
ALLC	Amyotrophic Lateral Sclerosis 1	malacards: AMY091	0.11	MALACARDS
PRKN	Amyotrophic Lateral Sclerosis 1	malacards: AMY091	0.11	MALACARDS
GAPDH	Amyotrophic Lateral Sclerosis 1	malacards: AMY091	0.11	MALACARDS
FN1	Amyotrophic Lateral Sclerosis 1	malacards: AMY091	0.11	MALACARDS
PLEKHB1	Amyotrophic Lateral Sclerosis 1	malacards: AMY091	0.11	MALACARDS
PINK1	Amyotrophic Lateral Sclerosis 1	malacards: AMY091	0.11	MALACARDS
VPS54	Amyotrophic Lateral Sclerosis 1	malacards: AMY091	0.11	MALACARDS
PLB1	Amyotrophic Lateral Sclerosis 1	malacards: AMY091	0.11	MALACARDS
CAT	Amyotrophic Lateral Sclerosis 1	malacards: AMY091	0.11	MALACARDS
GM2A	Amyotrophic Lateral Sclerosis 1	malacards: AMY091	0.11	MALACARDS
TMOD2	Amyotrophic Lateral Sclerosis 1	malacards: AMY091	0.11	MALACARDS
HUWE1	Amyotrophic Lateral Sclerosis 1	malacards: AMY091	0.11	MALACARDS
HNRNPA2B1	Amyotrophic Lateral Sclerosis 1	malacards: AMY091	0.11	MALACARDS
SYP	Amyotrophic Lateral Sclerosis 1	malacards: AMY091	0.11	MALACARDS
ACTB	Amyotrophic Lateral Sclerosis 1	malacards: AMY091	0.11	MALACARDS
CNTFR	Amyotrophic Lateral Sclerosis 1	malacards: AMY091	0.11	MALACARDS
MAOB	Amyotrophic Lateral Sclerosis 1	malacards: AMY091	0.11	MALACARDS
SMCR8	Amyotrophic Lateral Sclerosis 1	malacards: AMY091	0.11	MALACARDS
ALB	Amyotrophic Lateral Sclerosis 1	malacards: AMY091	0.11	MALACARDS
RPS3A	Amyotrophic Lateral Sclerosis 1	malacards: AMY091	0.11	MALACARDS
GAP43	Amyotrophic Lateral Sclerosis 1	malacards: AMY091	0.11	MALACARDS
RMDN3	Amyotrophic Lateral Sclerosis 1	malacards: AMY091	0.11	MALACARDS
IL1B	Amyotrophic Lateral Sclerosis 1	malacards: AMY091	0.11	MALACARDS
PARK7	Amyotrophic Lateral Sclerosis 1	malacards: AMY091	0.11	MALACARDS
CLEC7A	Amyotrophic Lateral Sclerosis 1	malacards: AMY091	0.11	MALACARDS
NAIP	Amyotrophic Lateral Sclerosis 1	malacards: AMY091	0.11	MALACARDS
VDAC1	Amyotrophic Lateral Sclerosis 1	malacards: AMY091	0.11	MALACARDS
SLC11A1	Amyotrophic Lateral Sclerosis 1	malacards: AMY091	0.11	MALACARDS
LRRK2	Amyotrophic Lateral Sclerosis 1	malacards: AMY091	0.11	MALACARDS
CST3	Amyotrophic Lateral Sclerosis 1	malacards: AMY091	0.11	MALACARDS
RBM8A	Amyotrophic Lateral Sclerosis 1	malacards: AMY091	0.11	MALACARDS
GLG1	Amyotrophic Lateral Sclerosis 1	malacards: AMY091	0.11	MALACARDS
NGFR	Amyotrophic Lateral Sclerosis 1	malacards: AMY091	0.11	MALACARDS
NTF3	Amyotrophic Lateral Sclerosis 1	malacards: AMY091	0.11	MALACARDS
RABAC1	Amyotrophic Lateral Sclerosis 1	malacards: AMY091	0.11	MALACARDS
TNF	Amyotrophic Lateral Sclerosis 1	malacards: AMY091	0.11	MALACARDS
NES	Amyotrophic Lateral Sclerosis 1	malacards: AMY091	0.11	MALACARDS
ATXN7	Amyotrophic Lateral Sclerosis 1	malacards: AMY091	0.11	MALACARDS
NEFM	Amyotrophic Lateral Sclerosis 1	malacards: AMY091	0.11	MALACARDS
RAB5A	Amyotrophic Lateral Sclerosis 1	malacards: AMY091	0.11	MALACARDS
SYNJ1	Amyotrophic Lateral Sclerosis 1	malacards: AMY091	0.11	MALACARDS
ISL1	Amyotrophic Lateral Sclerosis 1	malacards: AMY091	0.10	MALACARDS
NEUROG2	Amyotrophic Lateral Sclerosis 1	malacards: AMY091	0.10	MALACARDS
MIR9-1	Amyotrophic Lateral Sclerosis 1	malacards: AMY091	0.10	MALACARDS
IGHMBP2	Amyotrophic Lateral Sclerosis 1	malacards: AMY091	0.10	MALACARDS
LHX3	Amyotrophic Lateral Sclerosis 1	malacards: AMY091	0.10	MALACARDS
ATXN1	Amyotrophic Lateral Sclerosis 1	malacards: AMY091	0.10	MALACARDS
DYNC1H1	Amyotrophic Lateral Sclerosis 1	malacards: AMY091	0.10	MALACARDS
IL6	Amyotrophic Lateral Sclerosis 1	malacards: AMY091	0.10	MALACARDS
PSMD4	Amyotrophic Lateral Sclerosis 1	malacards: AMY091	0.10	MALACARDS
NTF4	Amyotrophic Lateral Sclerosis 1	malacards: AMY091	0.10	MALACARDS
PIK3C3	Amyotrophic Lateral Sclerosis 1	malacards: AMY091	0.10	MALACARDS
ADCY10	Amyotrophic Lateral Sclerosis 1	malacards: AMY091	0.10	MALACARDS
CTSC	Amyotrophic Lateral Sclerosis 1	malacards: AMY091	0.10	MALACARDS
IGFALS	Amyotrophic Lateral Sclerosis 1	malacards: AMY091	0.10	MALACARDS
TLR4	Amyotrophic Lateral Sclerosis 1	malacards: AMY091	0.10	MALACARDS
PPIF	Amyotrophic Lateral Sclerosis 1	malacards: AMY091	0.10	MALACARDS
EPHA6	Amyotrophic Lateral Sclerosis 1	malacards: AMY091	0.10	MALACARDS
AKT1	Amyotrophic Lateral Sclerosis 1	malacards: AMY091	0.10	MALACARDS
MYRF	Amyotrophic Lateral Sclerosis 1	malacards: AMY091	0.10	MALACARDS
SIRT1	Amyotrophic Lateral Sclerosis 1	malacards: AMY091	0.10	MALACARDS
DMPK	Amyotrophic Lateral Sclerosis 1	malacards: AMY091	0.10	MALACARDS
TLR2	Amyotrophic Lateral Sclerosis 1	malacards: AMY091	0.10	MALACARDS
GABARAP	Amyotrophic Lateral Sclerosis 1	malacards: AMY091	0.10	MALACARDS
MPP5	Amyotrophic Lateral Sclerosis 1	malacards: AMY091	0.10	MALACARDS
CDR1	Amyotrophic Lateral Sclerosis 1	malacards: AMY091	0.10	MALACARDS
KIFAP3	Amyotrophic Lateral Sclerosis 1	malacards: AMY091	0.10	MALACARDS
SPAST	Amyotrophic Lateral Sclerosis 1	malacards: AMY091	0.10	MALACARDS
IFNB1	Amyotrophic Lateral Sclerosis 1	malacards: AMY091	0.10	MALACARDS
GLUL	Amyotrophic Lateral Sclerosis 1	malacards: AMY091	0.10	MALACARDS
HNRNPA3	Amyotrophic Lateral Sclerosis 1	malacards: AMY091	0.10	MALACARDS
PIKFYVE	Amyotrophic Lateral Sclerosis 1	malacards: AMY091	0.10	MALACARDS
BECN1	Amyotrophic Lateral Sclerosis 1	malacards: AMY091	0.10	MALACARDS
GABARAPL2	Amyotrophic Lateral Sclerosis 1	malacards: AMY091	0.10	MALACARDS
WDR41	Amyotrophic Lateral Sclerosis 1	malacards: AMY091	0.10	MALACARDS
TUBA4A	Amyotrophic Lateral Sclerosis 1	malacards: AMY091	0.10	MALACARDS
DPP6	Amyotrophic Lateral Sclerosis 1	malacards: AMY091	0.10	MALACARDS
GABARAPL1	Amyotrophic Lateral Sclerosis 1	malacards: AMY091	0.10	MALACARDS
CASP1	Amyotrophic Lateral Sclerosis 1	malacards: AMY091	0.10	MALACARDS
NTRK2	Amyotrophic Lateral Sclerosis 1	malacards: AMY091	0.10	MALACARDS
PAICS	Amyotrophic Lateral Sclerosis 1	malacards: AMY091	0.10	MALACARDS
HIPK3	Amyotrophic Lateral Sclerosis 1	malacards: AMY091	0.10	MALACARDS
CDH1	Amyotrophic Lateral Sclerosis 1	malacards: AMY091	0.10	MALACARDS
UBQLN1	Amyotrophic Lateral Sclerosis 1	malacards: AMY091	0.10	MALACARDS
AR	Amyotrophic Lateral Sclerosis 1	malacards: AMY091	0.10	MALACARDS
SOX2	Amyotrophic Lateral Sclerosis 1	malacards: AMY091	0.10	MALACARDS
HSPB2	Amyotrophic Lateral Sclerosis 1	malacards: AMY091	0.10	MALACARDS
CDH2	Amyotrophic Lateral Sclerosis 1	malacards: AMY091	0.10	MALACARDS
PSMD5	Amyotrophic Lateral Sclerosis 1	malacards: AMY091	0.10	MALACARDS
HNRNPH2	Amyotrophic Lateral Sclerosis 1	malacards: AMY091	0.10	MALACARDS
ENO1	Amyotrophic Lateral Sclerosis 1	malacards: AMY091	0.10	MALACARDS
MYC	Amyotrophic Lateral Sclerosis 1	malacards: AMY091	0.10	MALACARDS
RAB7A	Amyotrophic Lateral Sclerosis 1	malacards: AMY091	0.10	MALACARDS
RAB7B	Amyotrophic Lateral Sclerosis 1	malacards: AMY091	0.10	MALACARDS
RBM45	Amyotrophic Lateral Sclerosis 1	malacards: AMY091	0.10	MALACARDS
CLEC6A	Amyotrophic Lateral Sclerosis 1	malacards: AMY091	0.10	MALACARDS
TCOF1	Amyotrophic Lateral Sclerosis 1	malacards: AMY091	0.10	MALACARDS
PGK1	Amyotrophic Lateral Sclerosis 1	malacards: AMY091	0.10	MALACARDS
HSP90B1	Amyotrophic Lateral Sclerosis 1	malacards: AMY091	0.10	MALACARDS
MIR132	Amyotrophic Lateral Sclerosis 1	malacards: AMY091	0.10	MALACARDS
CDR2	Amyotrophic Lateral Sclerosis 1	malacards: AMY091	0.10	MALACARDS
UCHL1	Amyotrophic Lateral Sclerosis 1	malacards: AMY091	0.10	MALACARDS
TPI1	Amyotrophic Lateral Sclerosis 1	malacards: AMY091	0.10	MALACARDS
PSEN1	Amyotrophic Lateral Sclerosis 1	malacards: AMY091	0.10	MALACARDS
ULK1	Amyotrophic Lateral Sclerosis 1	malacards: AMY091	0.10	MALACARDS
ELP3	Amyotrophic Lateral Sclerosis 1	malacards: AMY091	0.10	MALACARDS
CDH17	Amyotrophic Lateral Sclerosis 1	malacards: AMY091	0.09	MALACARDS
LAMP1	Amyotrophic Lateral Sclerosis 1	malacards: AMY091	0.09	MALACARDS
LAMP2	Amyotrophic Lateral Sclerosis 1	malacards: AMY091	0.09	MALACARDS
TLR1	Amyotrophic Lateral Sclerosis 1	malacards: AMY091	0.09	MALACARDS
HEXA	Amyotrophic Lateral Sclerosis 1	malacards: AMY091	0.09	MALACARDS
CALB1	Amyotrophic Lateral Sclerosis 1	malacards: AMY091	0.09	MALACARDS
SERPINA3	Amyotrophic Lateral Sclerosis 1	malacards: AMY091	0.09	MALACARDS
CTRL	Amyotrophic Lateral Sclerosis 1	malacards: AMY091	0.09	MALACARDS
TYR	Amyotrophic Lateral Sclerosis 1	malacards: AMY091	0.09	MALACARDS
H2AC18	Amyotrophic Lateral Sclerosis 1	malacards: AMY091	0.09	MALACARDS
PRSS3	Amyotrophic Lateral Sclerosis 1	malacards: AMY091	0.09	MALACARDS
TLR5	Amyotrophic Lateral Sclerosis 1	malacards: AMY091	0.09	MALACARDS
TLR10	Amyotrophic Lateral Sclerosis 1	malacards: AMY091	0.09	MALACARDS
EFNB1	Amyotrophic Lateral Sclerosis 1	malacards: AMY091	0.09	MALACARDS
TLR6	Amyotrophic Lateral Sclerosis 1	malacards: AMY091	0.09	MALACARDS
SF3B6	Amyotrophic Lateral Sclerosis 1	malacards: AMY091	0.09	MALACARDS
SMARCA4	Amyotrophic Lateral Sclerosis 1	malacards: AMY091	0.09	MALACARDS
CAPRIN1	Amyotrophic Lateral Sclerosis 1	malacards: AMY091	0.09	MALACARDS
TLR8	Amyotrophic Lateral Sclerosis 1	malacards: AMY091	0.09	MALACARDS
CLEC4E	Amyotrophic Lateral Sclerosis 1	malacards: AMY091	0.09	MALACARDS
PRSS3P2	Amyotrophic Lateral Sclerosis 1	malacards: AMY091	0.09	MALACARDS
IL17A	Amyotrophic Lateral Sclerosis 1	malacards: AMY091	0.09	MALACARDS
ACO1	Amyotrophic Lateral Sclerosis 1	malacards: AMY091	0.09	MALACARDS
OCLN	Amyotrophic Lateral Sclerosis 1	malacards: AMY091	0.09	MALACARDS
FOLH1	Amyotrophic Lateral Sclerosis 1	malacards: AMY091	0.09	MALACARDS
TIMP1	Amyotrophic Lateral Sclerosis 1	malacards: AMY091	0.09	MALACARDS
FOXG1	Amyotrophic Lateral Sclerosis 1	malacards: AMY091	0.09	MALACARDS
MIR146A	Amyotrophic Lateral Sclerosis 1	malacards: AMY091	0.09	MALACARDS
ADH1A	Amyotrophic Lateral Sclerosis 1	malacards: AMY091	0.09	MALACARDS
EEA1	Amyotrophic Lateral Sclerosis 1	malacards: AMY091	0.09	MALACARDS
ADH5	Amyotrophic Lateral Sclerosis 1	malacards: AMY091	0.09	MALACARDS
ADAM10	Amyotrophic Lateral Sclerosis 1	malacards: AMY091	0.09	MALACARDS
LSM4	Amyotrophic Lateral Sclerosis 1	malacards: AMY091	0.09	MALACARDS
TPK1	Amyotrophic Lateral Sclerosis 1	malacards: AMY091	0.09	MALACARDS
SYT1	Amyotrophic Lateral Sclerosis 1	malacards: AMY091	0.09	MALACARDS
TRIM21	Amyotrophic Lateral Sclerosis 1	malacards: AMY091	0.09	MALACARDS
SYNCRIP	Amyotrophic Lateral Sclerosis 1	malacards: AMY091	0.09	MALACARDS
PCBP4	Amyotrophic Lateral Sclerosis 1	malacards: AMY091	0.09	MALACARDS
PLD1	Amyotrophic Lateral Sclerosis 1	malacards: AMY091	0.09	MALACARDS
CRYAB	Amyotrophic Lateral Sclerosis 1	malacards: AMY091	0.09	MALACARDS
MED7	Amyotrophic Lateral Sclerosis 1	malacards: AMY091	0.09	MALACARDS
MDH1	Amyotrophic Lateral Sclerosis 1	malacards: AMY091	0.09	MALACARDS
SNCAIP	Amyotrophic Lateral Sclerosis 1	malacards: AMY091	0.09	MALACARDS
CYFIP2	Amyotrophic Lateral Sclerosis 1	malacards: AMY091	0.09	MALACARDS
TBL1X	Amyotrophic Lateral Sclerosis 1	malacards: AMY091	0.09	MALACARDS
ADAM17	Amyotrophic Lateral Sclerosis 1	malacards: AMY091	0.09	MALACARDS
GGCT	Amyotrophic Lateral Sclerosis 1	malacards: AMY091	0.09	MALACARDS
CDC42	Amyotrophic Lateral Sclerosis 1	malacards: AMY091	0.09	MALACARDS
APEX1	Amyotrophic Lateral Sclerosis 1	malacards: AMY091	0.09	MALACARDS
HK1	Amyotrophic Lateral Sclerosis 1	malacards: AMY091	0.09	MALACARDS
PAWR	Amyotrophic Lateral Sclerosis 1	malacards: AMY091	0.09	MALACARDS
CYC1	Amyotrophic Lateral Sclerosis 1	malacards: AMY091	0.09	MALACARDS
CNOT8	Amyotrophic Lateral Sclerosis 1	malacards: AMY091	0.09	MALACARDS
SCFD1	Amyotrophic Lateral Sclerosis 1	malacards: AMY091	0.09	MALACARDS
TH	Amyotrophic Lateral Sclerosis 1	malacards: AMY091	0.09	MALACARDS
SIL1	Amyotrophic Lateral Sclerosis 1	malacards: AMY091	0.09	MALACARDS
PEG3	Amyotrophic Lateral Sclerosis 1	malacards: AMY091	0.09	MALACARDS
HSPB1	Amyotrophic Lateral Sclerosis 1	malacards: AMY091	0.09	MALACARDS
UNG	Amyotrophic Lateral Sclerosis 1	malacards: AMY091	0.09	MALACARDS
SRSF2	Amyotrophic Lateral Sclerosis 1	malacards: AMY091	0.09	MALACARDS
CSF3	Amyotrophic Lateral Sclerosis 1	malacards: AMY091	0.09	MALACARDS
CSH1	Amyotrophic Lateral Sclerosis 1	malacards: AMY091	0.09	MALACARDS
ALG11	Amyotrophic Lateral Sclerosis 1	malacards: AMY091	0.09	MALACARDS
FA2H	Amyotrophic Lateral Sclerosis 1	malacards: AMY091	0.09	MALACARDS
GPX2	Amyotrophic Lateral Sclerosis 1	malacards: AMY091	0.09	MALACARDS
LGALS3	Amyotrophic Lateral Sclerosis 1	malacards: AMY091	0.09	MALACARDS
GSR	Amyotrophic Lateral Sclerosis 1	malacards: AMY091	0.09	MALACARDS
GPD2	Amyotrophic Lateral Sclerosis 1	malacards: AMY091	0.09	MALACARDS
PRNP	Amyotrophic Lateral Sclerosis 1	malacards: AMY091	0.09	MALACARDS
SYNJ2	Amyotrophic Lateral Sclerosis 1	malacards: AMY091	0.09	MALACARDS
MAPK10	Amyotrophic Lateral Sclerosis 1	malacards: AMY091	0.09	MALACARDS
INPP5B	Amyotrophic Lateral Sclerosis 1	malacards: AMY091	0.09	MALACARDS
RIPPLY3	Amyotrophic Lateral Sclerosis 1	malacards: AMY091	0.09	MALACARDS
PLS1	Amyotrophic Lateral Sclerosis 1	malacards: AMY091	0.09	MALACARDS
SCN8A	Amyotrophic Lateral Sclerosis 1	malacards: AMY091	0.09	MALACARDS
ZFAND6	Amyotrophic Lateral Sclerosis 1	malacards: AMY091	0.09	MALACARDS
DDX41	Amyotrophic Lateral Sclerosis 1	malacards: AMY091	0.09	MALACARDS
SRF	Amyotrophic Lateral Sclerosis 1	malacards: AMY091	0.09	MALACARDS
CS	Amyotrophic Lateral Sclerosis 1	malacards: AMY091	0.09	MALACARDS
EXOSC3	Amyotrophic Lateral Sclerosis 1	malacards: AMY091	0.09	MALACARDS
VTN	Amyotrophic Lateral Sclerosis 1	malacards: AMY091	0.09	MALACARDS
PNKP	Amyotrophic Lateral Sclerosis 1	malacards: AMY091	0.09	MALACARDS
ATN1	Amyotrophic Lateral Sclerosis 1	malacards: AMY091	0.09	MALACARDS
SLC18A3	Amyotrophic Lateral Sclerosis 1	malacards: AMY091	0.09	MALACARDS
PPP3R1	Amyotrophic Lateral Sclerosis 1	malacards: AMY091	0.09	MALACARDS
XBP1	Amyotrophic Lateral Sclerosis 1	malacards: AMY091	0.09	MALACARDS
ADH6	Amyotrophic Lateral Sclerosis 1	malacards: AMY091	0.09	MALACARDS
ISG15	Amyotrophic Lateral Sclerosis 1	malacards: AMY091	0.09	MALACARDS
SCAF4	Amyotrophic Lateral Sclerosis 1	malacards: AMY091	0.09	MALACARDS
UTS2R	Amyotrophic Lateral Sclerosis 1	malacards: AMY091	0.09	MALACARDS
MAP2	Amyotrophic Lateral Sclerosis 1	malacards: AMY091	0.08	MALACARDS
MIR22	Amyotrophic Lateral Sclerosis 1	malacards: AMY091	0.08	MALACARDS
TIAM1	Amyotrophic Lateral Sclerosis 1	malacards: AMY091	0.08	MALACARDS
B4GALNT2	Amyotrophic Lateral Sclerosis 1	malacards: AMY091	0.08	MALACARDS
SACM1L	Amyotrophic Lateral Sclerosis 1	malacards: AMY091	0.08	MALACARDS
HIP1R	Amyotrophic Lateral Sclerosis 1	malacards: AMY091	0.08	MALACARDS
PIGW	Amyotrophic Lateral Sclerosis 1	malacards: AMY091	0.08	MALACARDS
MTHFSD	Amyotrophic Lateral Sclerosis 1	malacards: AMY091	0.08	MALACARDS
SLC5A7	Amyotrophic Lateral Sclerosis 1	malacards: AMY091	0.08	MALACARDS
RNASE13	Amyotrophic Lateral Sclerosis 1	malacards: AMY091	0.08	MALACARDS
COX1	Amyotrophic Lateral Sclerosis 1	malacards: AMY091	0.08	MALACARDS
PIGQ	Amyotrophic Lateral Sclerosis 1	malacards: AMY091	0.08	MALACARDS
TSPO	Amyotrophic Lateral Sclerosis 1	malacards: AMY091	0.08	MALACARDS
FKBP1A	Amyotrophic Lateral Sclerosis 1	malacards: AMY091	0.08	MALACARDS
CARD9	Amyotrophic Lateral Sclerosis 1	malacards: AMY091	0.08	MALACARDS
PPID	Amyotrophic Lateral Sclerosis 1	malacards: AMY091	0.08	MALACARDS
TFRC	Amyotrophic Lateral Sclerosis 1	malacards: AMY091	0.08	MALACARDS
HSPA5	Amyotrophic Lateral Sclerosis 1	malacards: AMY091	0.08	MALACARDS
ACE2	Amyotrophic Lateral Sclerosis 1	malacards: AMY091	0.08	MALACARDS
FGR	Amyotrophic Lateral Sclerosis 1	malacards: AMY091	0.08	MALACARDS
CKAP5	Amyotrophic Lateral Sclerosis 1	malacards: AMY091	0.08	MALACARDS
MOGS	Amyotrophic Lateral Sclerosis 1	malacards: AMY091	0.08	MALACARDS
RBMS3	Amyotrophic Lateral Sclerosis 1	malacards: AMY091	0.08	MALACARDS
CTTN	Amyotrophic Lateral Sclerosis 1	malacards: AMY091	0.08	MALACARDS
SUPT5H	Amyotrophic Lateral Sclerosis 1	malacards: AMY091	0.08	MALACARDS
GEMIN7	Amyotrophic Lateral Sclerosis 1	malacards: AMY091	0.08	MALACARDS
SERPINE2	Amyotrophic Lateral Sclerosis 1	malacards: AMY091	0.08	MALACARDS
RPLP1	Amyotrophic Lateral Sclerosis 1	malacards: AMY091	0.08	MALACARDS
KAT2A	Amyotrophic Lateral Sclerosis 1	malacards: AMY091	0.08	MALACARDS
DUSP1	Amyotrophic Lateral Sclerosis 1	malacards: AMY091	0.08	MALACARDS
VPS11	Amyotrophic Lateral Sclerosis 1	malacards: AMY091	0.08	MALACARDS
KCNQ2	Amyotrophic Lateral Sclerosis 1	malacards: AMY091	0.08	MALACARDS
CDKL5	Amyotrophic Lateral Sclerosis 1	malacards: AMY091	0.08	MALACARDS
SPTAN1	Amyotrophic Lateral Sclerosis 1	malacards: AMY091	0.08	MALACARDS
HNF1A	Amyotrophic Lateral Sclerosis 1	malacards: AMY091	0.08	MALACARDS
GPHA2	Amyotrophic Lateral Sclerosis 1	malacards: AMY091	0.08	MALACARDS
NSMCE2	Amyotrophic Lateral Sclerosis 1	malacards: AMY091	0.08	MALACARDS
CNOT3	Amyotrophic Lateral Sclerosis 1	malacards: AMY091	0.08	MALACARDS
HK2	Amyotrophic Lateral Sclerosis 1	malacards: AMY091	0.08	MALACARDS
RTL10	Amyotrophic Lateral Sclerosis 1	malacards: AMY091	0.08	MALACARDS
PGA4	Amyotrophic Lateral Sclerosis 1	malacards: AMY091	0.08	MALACARDS
GEMIN8	Amyotrophic Lateral Sclerosis 1	malacards: AMY091	0.08	MALACARDS
GPX3	Amyotrophic Lateral Sclerosis 1	malacards: AMY091	0.08	MALACARDS
P4HTM	Amyotrophic Lateral Sclerosis 1	malacards: AMY091	0.08	MALACARDS
SYBU	Amyotrophic Lateral Sclerosis 1	malacards: AMY091	0.08	MALACARDS
RPL18	Amyotrophic Lateral Sclerosis 1	malacards: AMY091	0.08	MALACARDS
SLC6A3	Amyotrophic Lateral Sclerosis 1	malacards: AMY091	0.08	MALACARDS
CAPN3	Amyotrophic Lateral Sclerosis 1	malacards: AMY091	0.08	MALACARDS
IL17C	Amyotrophic Lateral Sclerosis 1	malacards: AMY091	0.08	MALACARDS
SLC40A1	Amyotrophic Lateral Sclerosis 1	malacards: AMY091	0.08	MALACARDS
NTRK1	Amyotrophic Lateral Sclerosis 1	malacards: AMY091	0.08	MALACARDS
GJD2	Amyotrophic Lateral Sclerosis 1	malacards: AMY091	0.08	MALACARDS
GRID2	Amyotrophic Lateral Sclerosis 1	malacards: AMY091	0.08	MALACARDS
STXBP1	Amyotrophic Lateral Sclerosis 1	malacards: AMY091	0.08	MALACARDS
BAK1	Amyotrophic Lateral Sclerosis 1	malacards: AMY091	0.08	MALACARDS
C1orf210	Amyotrophic Lateral Sclerosis 1	malacards: AMY091	0.08	MALACARDS
APAF1	Amyotrophic Lateral Sclerosis 1	malacards: AMY091	0.08	MALACARDS
CTSH	Amyotrophic Lateral Sclerosis 1	malacards: AMY091	0.08	MALACARDS
POLR2A	Amyotrophic Lateral Sclerosis 1	malacards: AMY091	0.08	MALACARDS
ALMS1	Amyotrophic Lateral Sclerosis 1	malacards: AMY091	0.08	MALACARDS
PRSS1	Amyotrophic Lateral Sclerosis 1	malacards: AMY091	0.08	MALACARDS
BAZ2B	Amyotrophic Lateral Sclerosis 1	malacards: AMY091	0.08	MALACARDS
CSF1	Amyotrophic Lateral Sclerosis 1	malacards: AMY091	0.08	MALACARDS
SET	Amyotrophic Lateral Sclerosis 1	malacards: AMY091	0.08	MALACARDS
SMARCB1	Amyotrophic Lateral Sclerosis 1	malacards: AMY091	0.08	MALACARDS
AHSA1	Amyotrophic Lateral Sclerosis 1	malacards: AMY091	0.08	MALACARDS
ARHGEF9	Amyotrophic Lateral Sclerosis 1	malacards: AMY091	0.08	MALACARDS
CD209	Amyotrophic Lateral Sclerosis 1	malacards: AMY091	0.08	MALACARDS
TIMM23	Amyotrophic Lateral Sclerosis 1	malacards: AMY091	0.08	MALACARDS
TIMM23B	Amyotrophic Lateral Sclerosis 1	malacards: AMY091	0.08	MALACARDS
MAG	Amyotrophic Lateral Sclerosis 1	malacards: AMY091	0.08	MALACARDS
NUP42	Amyotrophic Lateral Sclerosis 1	malacards: AMY091	0.08	MALACARDS
NUP85	Amyotrophic Lateral Sclerosis 1	malacards: AMY091	0.08	MALACARDS
CLPB	Amyotrophic Lateral Sclerosis 1	malacards: AMY091	0.08	MALACARDS
RNF112	Amyotrophic Lateral Sclerosis 1	malacards: AMY091	0.08	MALACARDS
CALB2	Amyotrophic Lateral Sclerosis 1	malacards: AMY091	0.08	MALACARDS
ATP6	Amyotrophic Lateral Sclerosis 1	malacards: AMY091	0.08	MALACARDS
STX10	Amyotrophic Lateral Sclerosis 1	malacards: AMY091	0.08	MALACARDS
MMP13	Amyotrophic Lateral Sclerosis 1	malacards: AMY091	0.08	MALACARDS
ATP5PD	Amyotrophic Lateral Sclerosis 1	malacards: AMY091	0.08	MALACARDS
MIR376A1	Amyotrophic Lateral Sclerosis 1	malacards: AMY091	0.08	MALACARDS
SLC25A22	Amyotrophic Lateral Sclerosis 1	malacards: AMY091	0.08	MALACARDS
HFM1	Amyotrophic Lateral Sclerosis 1	malacards: AMY091	0.08	MALACARDS
CFD	Amyotrophic Lateral Sclerosis 1	malacards: AMY091	0.08	MALACARDS
CNR1	Amyotrophic Lateral Sclerosis 1	malacards: AMY091	0.08	MALACARDS
SLC6A20	Amyotrophic Lateral Sclerosis 1	malacards: AMY091	0.08	MALACARDS
PLCB1	Amyotrophic Lateral Sclerosis 1	malacards: AMY091	0.08	MALACARDS
WAPL	Amyotrophic Lateral Sclerosis 1	malacards: AMY091	0.08	MALACARDS
PFKM	Amyotrophic Lateral Sclerosis 1	malacards: AMY091	0.08	MALACARDS
ABCC8	Amyotrophic Lateral Sclerosis 1	malacards: AMY091	0.08	MALACARDS
ADSL	Amyotrophic Lateral Sclerosis 1	malacards: AMY091	0.08	MALACARDS
TPT1	Amyotrophic Lateral Sclerosis 1	malacards: AMY091	0.08	MALACARDS
VEZT	Amyotrophic Lateral Sclerosis 1	malacards: AMY091	0.08	MALACARDS
S100A6	Amyotrophic Lateral Sclerosis 1	malacards: AMY091	0.08	MALACARDS
CRYAA	Amyotrophic Lateral Sclerosis 1	malacards: AMY091	0.08	MALACARDS
SNORD97	Amyotrophic Lateral Sclerosis 1	malacards: AMY091	0.08	MALACARDS
VPS53	Amyotrophic Lateral Sclerosis 1	malacards: AMY091	0.08	MALACARDS
HHEX	Amyotrophic Lateral Sclerosis 1	malacards: AMY091	0.08	MALACARDS
MOB2	Amyotrophic Lateral Sclerosis 1	malacards: AMY091	0.08	MALACARDS
MIR126	Amyotrophic Lateral Sclerosis 1	malacards: AMY091	0.08	MALACARDS
GPX7	Amyotrophic Lateral Sclerosis 1	malacards: AMY091	0.08	MALACARDS
EPRS1	Amyotrophic Lateral Sclerosis 1	malacards: AMY091	0.08	MALACARDS
CAMK2N2	Amyotrophic Lateral Sclerosis 1	malacards: AMY091	0.08	MALACARDS
DPP3	Amyotrophic Lateral Sclerosis 1	malacards: AMY091	0.08	MALACARDS
MIR24-1	Amyotrophic Lateral Sclerosis 1	malacards: AMY091	0.08	MALACARDS
TJP2	Amyotrophic Lateral Sclerosis 1	malacards: AMY091	0.08	MALACARDS
MIR92A1	Amyotrophic Lateral Sclerosis 1	malacards: AMY091	0.08	MALACARDS
TSEN54	Amyotrophic Lateral Sclerosis 1	malacards: AMY091	0.08	MALACARDS
PRPH2	Amyotrophic Lateral Sclerosis 1	malacards: AMY091	0.08	MALACARDS
CREBBP	Amyotrophic Lateral Sclerosis 1	malacards: AMY091	0.08	MALACARDS
ERCC6	Amyotrophic Lateral Sclerosis 1	malacards: AMY091	0.08	MALACARDS
RPS19BP1	Amyotrophic Lateral Sclerosis 1	malacards: AMY091	0.08	MALACARDS
SEPTIN7	Amyotrophic Lateral Sclerosis 1	malacards: AMY091	0.08	MALACARDS
UTRN	Amyotrophic Lateral Sclerosis 1	malacards: AMY091	0.08	MALACARDS
AIF1	Amyotrophic Lateral Sclerosis 1	malacards: AMY091	0.08	MALACARDS
U2AF1	Amyotrophic Lateral Sclerosis 1	malacards: AMY091	0.08	MALACARDS
PITX2	Amyotrophic Lateral Sclerosis 1	malacards: AMY091	0.08	MALACARDS
LIN7A	Amyotrophic Lateral Sclerosis 1	malacards: AMY091	0.08	MALACARDS
TK2	Amyotrophic Lateral Sclerosis 1	malacards: AMY091	0.08	MALACARDS
KCNT1	Amyotrophic Lateral Sclerosis 1	malacards: AMY091	0.08	MALACARDS
CA10	Amyotrophic Lateral Sclerosis 1	malacards: AMY091	0.07	MALACARDS
CBLL1	Amyotrophic Lateral Sclerosis 1	malacards: AMY091	0.07	MALACARDS
CDH4	Amyotrophic Lateral Sclerosis 1	malacards: AMY091	0.07	MALACARDS
TNKS	Amyotrophic Lateral Sclerosis 1	malacards: AMY091	0.07	MALACARDS
CDC27	Amyotrophic Lateral Sclerosis 1	malacards: AMY091	0.07	MALACARDS
LOX	Amyotrophic Lateral Sclerosis 1	malacards: AMY091	0.07	MALACARDS
PRND	Amyotrophic Lateral Sclerosis 1	malacards: AMY091	0.07	MALACARDS
MGRN1	Amyotrophic Lateral Sclerosis 1	malacards: AMY091	0.07	MALACARDS
SETDB1	Amyotrophic Lateral Sclerosis 1	malacards: AMY091	0.07	MALACARDS
SERPINH1	Amyotrophic Lateral Sclerosis 1	malacards: AMY091	0.07	MALACARDS
MIR142	Amyotrophic Lateral Sclerosis 1	malacards: AMY091	0.07	MALACARDS
MIRLET7D	Amyotrophic Lateral Sclerosis 1	malacards: AMY091	0.07	MALACARDS
CAMP	Amyotrophic Lateral Sclerosis 1	malacards: AMY091	0.07	MALACARDS
CHD1	Amyotrophic Lateral Sclerosis 1	malacards: AMY091	0.07	MALACARDS
LY6E	Amyotrophic Lateral Sclerosis 1	malacards: AMY091	0.07	MALACARDS
OSM	Amyotrophic Lateral Sclerosis 1	malacards: AMY091	0.07	MALACARDS
DOP1B	Amyotrophic Lateral Sclerosis 1	malacards: AMY091	0.07	MALACARDS
RBFOX3	Amyotrophic Lateral Sclerosis 1	malacards: AMY091	0.07	MALACARDS
MB	Amyotrophic Lateral Sclerosis 1	malacards: AMY091	0.07	MALACARDS
MECOM	Amyotrophic Lateral Sclerosis 1	malacards: AMY091	0.07	MALACARDS
MMP14	Amyotrophic Lateral Sclerosis 1	malacards: AMY091	0.07	MALACARDS
TRIP4	Amyotrophic Lateral Sclerosis 1	malacards: AMY091	0.07	MALACARDS
COPE	Amyotrophic Lateral Sclerosis 1	malacards: AMY091	0.07	MALACARDS
GLS	Amyotrophic Lateral Sclerosis 1	malacards: AMY091	0.07	MALACARDS
ARR3	Amyotrophic Lateral Sclerosis 1	malacards: AMY091	0.07	MALACARDS
TALDO1	Amyotrophic Lateral Sclerosis 1	malacards: AMY091	0.07	MALACARDS
MIR196A1	Amyotrophic Lateral Sclerosis 1	malacards: AMY091	0.07	MALACARDS
VPS16	Amyotrophic Lateral Sclerosis 1	malacards: AMY091	0.07	MALACARDS
AURKA	Amyotrophic Lateral Sclerosis 1	malacards: AMY091	0.07	MALACARDS
RPL35	Amyotrophic Lateral Sclerosis 1	malacards: AMY091	0.07	MALACARDS
MIRLET7G	Amyotrophic Lateral Sclerosis 1	malacards: AMY091	0.07	MALACARDS
GK	Amyotrophic Lateral Sclerosis 1	malacards: AMY091	0.07	MALACARDS
MED13	Amyotrophic Lateral Sclerosis 1	malacards: AMY091	0.07	MALACARDS
MIR144	Amyotrophic Lateral Sclerosis 1	malacards: AMY091	0.07	MALACARDS
GZMM	Amyotrophic Lateral Sclerosis 1	malacards: AMY091	0.07	MALACARDS
IL17RA	Amyotrophic Lateral Sclerosis 1	malacards: AMY091	0.07	MALACARDS
FGF1	Amyotrophic Lateral Sclerosis 1	malacards: AMY091	0.07	MALACARDS
APOE	Amyotrophic Lateral Sclerosis 1	malacards: AMY091	0.07	MALACARDS
PPP6R1	Amyotrophic Lateral Sclerosis 1	malacards: AMY091	0.07	MALACARDS
DEFB103A	Amyotrophic Lateral Sclerosis 1	malacards: AMY091	0.07	MALACARDS
DEFB103B	Amyotrophic Lateral Sclerosis 1	malacards: AMY091	0.07	MALACARDS
VIPR1	Amyotrophic Lateral Sclerosis 1	malacards: AMY091	0.07	MALACARDS
GLI3	Amyotrophic Lateral Sclerosis 1	malacards: AMY091	0.07	MALACARDS
HNRNPDL	Amyotrophic Lateral Sclerosis 1	malacards: AMY091	0.07	MALACARDS
CUL2	Amyotrophic Lateral Sclerosis 1	malacards: AMY091	0.07	MALACARDS
FRS2	Amyotrophic Lateral Sclerosis 1	malacards: AMY091	0.07	MALACARDS
RSU1	Amyotrophic Lateral Sclerosis 1	malacards: AMY091	0.07	MALACARDS
HNRNPC	Amyotrophic Lateral Sclerosis 1	malacards: AMY091	0.07	MALACARDS
GLYAT	Amyotrophic Lateral Sclerosis 1	malacards: AMY091	0.07	MALACARDS
AGBL5	Amyotrophic Lateral Sclerosis 1	malacards: AMY091	0.07	MALACARDS
IL10RB	Amyotrophic Lateral Sclerosis 1	malacards: AMY091	0.07	MALACARDS
TTLL1	Amyotrophic Lateral Sclerosis 1	malacards: AMY091	0.07	MALACARDS
CRK	Amyotrophic Lateral Sclerosis 1	malacards: AMY091	0.07	MALACARDS
ATXN3	Amyotrophic Lateral Sclerosis 1	malacards: AMY091	0.07	MALACARDS
TWIST2	Amyotrophic Lateral Sclerosis 1	malacards: AMY091	0.07	MALACARDS
CGA	Amyotrophic Lateral Sclerosis 1	malacards: AMY091	0.07	MALACARDS
MIR151A	Amyotrophic Lateral Sclerosis 1	malacards: AMY091	0.07	MALACARDS
ADH1C	Amyotrophic Lateral Sclerosis 1	malacards: AMY091	0.07	MALACARDS
NDUFAF6	Amyotrophic Lateral Sclerosis 1	malacards: AMY091	0.07	MALACARDS
MRAP	Amyotrophic Lateral Sclerosis 1	malacards: AMY091	0.07	MALACARDS
TIA1	Amyotrophic Lateral Sclerosis 1	malacards: AMY091	0.07	MALACARDS
TADA2B	Amyotrophic Lateral Sclerosis 1	malacards: AMY091	0.07	MALACARDS
RPS13	Amyotrophic Lateral Sclerosis 1	malacards: AMY091	0.07	MALACARDS
FAR2	Amyotrophic Lateral Sclerosis 1	malacards: AMY091	0.07	MALACARDS
CCRL2	Amyotrophic Lateral Sclerosis 1	malacards: AMY091	0.07	MALACARDS
MYO7A	Amyotrophic Lateral Sclerosis 1	malacards: AMY091	0.07	MALACARDS
DNAJC21	Amyotrophic Lateral Sclerosis 1	malacards: AMY091	0.07	MALACARDS
ATP6V1C2	Amyotrophic Lateral Sclerosis 1	malacards: AMY091	0.07	MALACARDS
LINC01554	Articulation Disorder	malacards: ART014	0.09	MALACARDS
NAGPA	Articulation Disorder	malacards: ART014	0.08	MALACARDS
GNPTG	Articulation Disorder	malacards: ART014	0.08	MALACARDS
SOCS3	Articulation Disorder	malacards: ART014	0.08	MALACARDS
SOCS6	Articulation Disorder	malacards: ART014	0.08	MALACARDS
GNPTAB	Articulation Disorder	malacards: ART014	0.07	MALACARDS
HEPHL1	Articulation Disorder	malacards: ART014	0.07	MALACARDS
FOXP2	Articulation Disorder	malacards: ART014	0.07	MALACARDS
PVALB	Articulation Disorder	malacards: ART014	0.07	MALACARDS
FST	Articulation Disorder	malacards: ART014	0.07	MALACARDS
ARHGDIA	Articulation Disorder	malacards: ART014	0.07	MALACARDS
HHEX	Articulation Disorder	malacards: ART014	0.07	MALACARDS
AP4E1	Articulation Disorder	malacards: ART014	0.07	MALACARDS
EPGN	Articulation Disorder	malacards: ART014	0.06	MALACARDS
GNAS-AS1	Articulation Disorder	malacards: ART014	0.06	MALACARDS
PLEKHB2	Articulation Disorder	malacards: ART014	0.06	MALACARDS
SLC22A12	Articulation Disorder	malacards: ART014	0.06	MALACARDS
CYTB	Articulation Disorder	malacards: ART014	0.06	MALACARDS
GAD1	Articulation Disorder	malacards: ART014	0.06	MALACARDS
SST	Articulation Disorder	malacards: ART014	0.06	MALACARDS
CNTNAP2	Articulation Disorder	malacards: ART014	0.06	MALACARDS
CALB1	Articulation Disorder	malacards: ART014	0.06	MALACARDS
ASPRV1	Articulation Disorder	malacards: ART014	0.06	MALACARDS
DRD2	Articulation Disorder	malacards: ART014	0.06	MALACARDS
CALB2	Articulation Disorder	malacards: ART014	0.06	MALACARDS
PDE5A	Articulation Disorder	malacards: ART014	0.06	MALACARDS
HUWE1	Articulation Disorder	malacards: ART014	0.06	MALACARDS
CELF3	Articulation Disorder	malacards: ART014	0.06	MALACARDS
CEBPD	Articulation Disorder	malacards: ART014	0.06	MALACARDS
NOTCH1	Aortic Valve Disease 1	malacards: ART115	1	MALACARDS
SMAD6	Aortic Valve Disease 1	malacards: ART115	1	MALACARDS
SOS1	Aortic Valve Disease 1	malacards: ART115	1	MALACARDS
DSP	Aortic Valve Disease 1	malacards: ART115	1	MALACARDS
ATP6	Aortic Valve Disease 1	malacards: ART115	1	MALACARDS
ATP8	Aortic Valve Disease 1	malacards: ART115	1	MALACARDS
GATA5	Aortic Valve Disease 1	malacards: ART115	1	MALACARDS
NKX2-5	Aortic Valve Disease 1	malacards: ART115	1	MALACARDS
H19	Aortic Valve Disease 1	malacards: ART115	1	MALACARDS
FBN1	Aortic Valve Disease 1	malacards: ART115	0.23	MALACARDS
ELN	Aortic Valve Disease 1	malacards: ART115	0.20	MALACARDS
JAG1	Aortic Valve Disease 1	malacards: ART115	0.17	MALACARDS
MIR29B1	Aortic Valve Disease 1	malacards: ART115	0.16	MALACARDS
ACTA2	Aortic Valve Disease 1	malacards: ART115	0.16	MALACARDS
MYH11	Aortic Valve Disease 1	malacards: ART115	0.15	MALACARDS
HEY2	Aortic Valve Disease 1	malacards: ART115	0.15	MALACARDS
HEY1	Aortic Valve Disease 1	malacards: ART115	0.15	MALACARDS
EFEMP2	Aortic Valve Disease 1	malacards: ART115	0.15	MALACARDS
TGFBR2	Aortic Valve Disease 1	malacards: ART115	0.15	MALACARDS
FBN2	Aortic Valve Disease 1	malacards: ART115	0.15	MALACARDS
COL3A1	Aortic Valve Disease 1	malacards: ART115	0.15	MALACARDS
RIPPLY2	Aortic Valve Disease 1	malacards: ART115	0.14	MALACARDS
HEYL	Aortic Valve Disease 1	malacards: ART115	0.14	MALACARDS
MYH6	Aortic Valve Disease 1	malacards: ART115	0.14	MALACARDS
NOTCH2	Aortic Valve Disease 1	malacards: ART115	0.14	MALACARDS
RBPJ	Aortic Valve Disease 1	malacards: ART115	0.14	MALACARDS
NEURL1B	Aortic Valve Disease 1	malacards: ART115	0.14	MALACARDS
DLL4	Aortic Valve Disease 1	malacards: ART115	0.14	MALACARDS
ISL1	Aortic Valve Disease 1	malacards: ART115	0.13	MALACARDS
ARHGAP31	Aortic Valve Disease 1	malacards: ART115	0.13	MALACARDS
LPA	Aortic Valve Disease 1	malacards: ART115	0.13	MALACARDS
NOTCH3	Aortic Valve Disease 1	malacards: ART115	0.13	MALACARDS
TGFB3	Aortic Valve Disease 1	malacards: ART115	0.13	MALACARDS
MIR195	Aortic Valve Disease 1	malacards: ART115	0.13	MALACARDS
DLL1	Aortic Valve Disease 1	malacards: ART115	0.13	MALACARDS
COL5A1	Aortic Valve Disease 1	malacards: ART115	0.13	MALACARDS
RUNX2	Aortic Valve Disease 1	malacards: ART115	0.12	MALACARDS
DOCK6	Aortic Valve Disease 1	malacards: ART115	0.12	MALACARDS
PALMD	Aortic Valve Disease 1	malacards: ART115	0.12	MALACARDS
BMP2	Aortic Valve Disease 1	malacards: ART115	0.12	MALACARDS
ACE	Aortic Valve Disease 1	malacards: ART115	0.12	MALACARDS
HES7	Aortic Valve Disease 1	malacards: ART115	0.12	MALACARDS
DLL3	Aortic Valve Disease 1	malacards: ART115	0.12	MALACARDS
MIR486-1	Aortic Valve Disease 1	malacards: ART115	0.12	MALACARDS
TEX41	Aortic Valve Disease 1	malacards: ART115	0.12	MALACARDS
POFUT1	Aortic Valve Disease 1	malacards: ART115	0.12	MALACARDS
MIR17	Aortic Valve Disease 1	malacards: ART115	0.12	MALACARDS
REN	Aortic Valve Disease 1	malacards: ART115	0.11	MALACARDS
FURIN	Aortic Valve Disease 1	malacards: ART115	0.11	MALACARDS
TBX20	Aortic Valve Disease 1	malacards: ART115	0.11	MALACARDS
NOS3	Aortic Valve Disease 1	malacards: ART115	0.11	MALACARDS
TGFBR1	Aortic Valve Disease 1	malacards: ART115	0.11	MALACARDS
GATA4	Aortic Valve Disease 1	malacards: ART115	0.11	MALACARDS
C5orf38	Aortic Valve Disease 1	malacards: ART115	0.11	MALACARDS
VWF	Aortic Valve Disease 1	malacards: ART115	0.11	MALACARDS
SPP1	Aortic Valve Disease 1	malacards: ART115	0.11	MALACARDS
TBX5	Aortic Valve Disease 1	malacards: ART115	0.11	MALACARDS
MGP	Aortic Valve Disease 1	malacards: ART115	0.10	MALACARDS
BGLAP	Aortic Valve Disease 1	malacards: ART115	0.10	MALACARDS
BMP4	Aortic Valve Disease 1	malacards: ART115	0.10	MALACARDS
TIMP1	Aortic Valve Disease 1	malacards: ART115	0.10	MALACARDS
APOB	Aortic Valve Disease 1	malacards: ART115	0.10	MALACARDS
SMAD3	Aortic Valve Disease 1	malacards: ART115	0.10	MALACARDS
MSX2	Aortic Valve Disease 1	malacards: ART115	0.10	MALACARDS
TM2D3	Aortic Valve Disease 1	malacards: ART115	0.10	MALACARDS
FN1	Aortic Valve Disease 1	malacards: ART115	0.10	MALACARDS
POSTN	Aortic Valve Disease 1	malacards: ART115	0.10	MALACARDS
MMP2	Aortic Valve Disease 1	malacards: ART115	0.10	MALACARDS
TGFB2	Aortic Valve Disease 1	malacards: ART115	0.10	MALACARDS
MMP9	Aortic Valve Disease 1	malacards: ART115	0.10	MALACARDS
TAGLN	Aortic Valve Disease 1	malacards: ART115	0.10	MALACARDS
SMAD2	Aortic Valve Disease 1	malacards: ART115	0.10	MALACARDS
VCAN	Aortic Valve Disease 1	malacards: ART115	0.10	MALACARDS
KCNJ2	Aortic Valve Disease 1	malacards: ART115	0.10	MALACARDS
MIR21	Aortic Valve Disease 1	malacards: ART115	0.10	MALACARDS
AGTR1	Aortic Valve Disease 1	malacards: ART115	0.10	MALACARDS
ACVR1	Aortic Valve Disease 1	malacards: ART115	0.10	MALACARDS
MIR718	Aortic Valve Disease 1	malacards: ART115	0.10	MALACARDS
EDN1	Aortic Valve Disease 1	malacards: ART115	0.10	MALACARDS
SOX9	Aortic Valve Disease 1	malacards: ART115	0.10	MALACARDS
SLC2A10	Aortic Valve Disease 1	malacards: ART115	0.10	MALACARDS
FLNA	Aortic Valve Disease 1	malacards: ART115	0.10	MALACARDS
NFATC1	Aortic Valve Disease 1	malacards: ART115	0.10	MALACARDS
CDH11	Aortic Valve Disease 1	malacards: ART115	0.10	MALACARDS
NOTCH4	Aortic Valve Disease 1	malacards: ART115	0.10	MALACARDS
GATA6	Aortic Valve Disease 1	malacards: ART115	0.09	MALACARDS
CNN1	Aortic Valve Disease 1	malacards: ART115	0.09	MALACARDS
PECAM1	Aortic Valve Disease 1	malacards: ART115	0.09	MALACARDS
LRP5	Aortic Valve Disease 1	malacards: ART115	0.09	MALACARDS
EEF1A2	Aortic Valve Disease 1	malacards: ART115	0.09	MALACARDS
LOX	Aortic Valve Disease 1	malacards: ART115	0.09	MALACARDS
KLF2	Aortic Valve Disease 1	malacards: ART115	0.09	MALACARDS
CTNNB1	Aortic Valve Disease 1	malacards: ART115	0.09	MALACARDS
MYH10	Aortic Valve Disease 1	malacards: ART115	0.09	MALACARDS
TBX1	Aortic Valve Disease 1	malacards: ART115	0.09	MALACARDS
TIMP2	Aortic Valve Disease 1	malacards: ART115	0.09	MALACARDS
RNF144B	Aortic Valve Disease 1	malacards: ART115	0.09	MALACARDS
NEURL1	Aortic Valve Disease 1	malacards: ART115	0.09	MALACARDS
IBSP	Aortic Valve Disease 1	malacards: ART115	0.09	MALACARDS
KDR	Aortic Valve Disease 1	malacards: ART115	0.09	MALACARDS
EHBP1	Aortic Valve Disease 1	malacards: ART115	0.09	MALACARDS
MESP2	Aortic Valve Disease 1	malacards: ART115	0.09	MALACARDS
MYOCD	Aortic Valve Disease 1	malacards: ART115	0.09	MALACARDS
MIR487B	Aortic Valve Disease 1	malacards: ART115	0.09	MALACARDS
COL5A2	Aortic Valve Disease 1	malacards: ART115	0.09	MALACARDS
MIR374B	Aortic Valve Disease 1	malacards: ART115	0.09	MALACARDS
CDH5	Aortic Valve Disease 1	malacards: ART115	0.09	MALACARDS
F8	Aortic Valve Disease 1	malacards: ART115	0.09	MALACARDS
ACAN	Aortic Valve Disease 1	malacards: ART115	0.09	MALACARDS
APH1B	Aortic Valve Disease 1	malacards: ART115	0.09	MALACARDS
TBX2	Aortic Valve Disease 1	malacards: ART115	0.09	MALACARDS
MYLK	Aortic Valve Disease 1	malacards: ART115	0.09	MALACARDS
HCN4	Aortic Valve Disease 1	malacards: ART115	0.09	MALACARDS
MIR199A1	Aortic Valve Disease 1	malacards: ART115	0.09	MALACARDS
SMAD4	Aortic Valve Disease 1	malacards: ART115	0.09	MALACARDS
FGF8	Aortic Valve Disease 1	malacards: ART115	0.09	MALACARDS
MIR126	Aortic Valve Disease 1	malacards: ART115	0.09	MALACARDS
GJA8	Aortic Valve Disease 1	malacards: ART115	0.09	MALACARDS
SLC20A1	Aortic Valve Disease 1	malacards: ART115	0.09	MALACARDS
FLNB	Aortic Valve Disease 1	malacards: ART115	0.09	MALACARDS
DLK1	Aortic Valve Disease 1	malacards: ART115	0.09	MALACARDS
POGLUT1	Aortic Valve Disease 1	malacards: ART115	0.09	MALACARDS
MIR424	Aortic Valve Disease 1	malacards: ART115	0.09	MALACARDS
PRKG1	Aortic Valve Disease 1	malacards: ART115	0.09	MALACARDS
FAS	Autoimmune Lymphoproliferative Syndrome	malacards: ATM006	1	MALACARDS
FASLG	Autoimmune Lymphoproliferative Syndrome	malacards: ATM006	1	MALACARDS
CASP10	Autoimmune Lymphoproliferative Syndrome	malacards: ATM006	1	MALACARDS
PRKCD	Autoimmune Lymphoproliferative Syndrome	malacards: ATM006	1	MALACARDS
RASGRP1	Autoimmune Lymphoproliferative Syndrome	malacards: ATM006	1	MALACARDS
CASP8	Autoimmune Lymphoproliferative Syndrome	malacards: ATM006	0.45	MALACARDS
CTLA4	Autoimmune Lymphoproliferative Syndrome	malacards: ATM006	0.25	MALACARDS
FADD	Autoimmune Lymphoproliferative Syndrome	malacards: ATM006	0.24	MALACARDS
PRF1	Autoimmune Lymphoproliferative Syndrome	malacards: ATM006	0.22	MALACARDS
NRAS	Autoimmune Lymphoproliferative Syndrome	malacards: ATM006	0.22	MALACARDS
IL10	Autoimmune Lymphoproliferative Syndrome	malacards: ATM006	0.19	MALACARDS
PTPRC	Autoimmune Lymphoproliferative Syndrome	malacards: ATM006	0.17	MALACARDS
IL2RA	Autoimmune Lymphoproliferative Syndrome	malacards: ATM006	0.15	MALACARDS
MIR146A	Autoimmune Lymphoproliferative Syndrome	malacards: ATM006	0.14	MALACARDS
ACTA2	Autoimmune Lymphoproliferative Syndrome	malacards: ATM006	0.13	MALACARDS
LRBA	Autoimmune Lymphoproliferative Syndrome	malacards: ATM006	0.13	MALACARDS
IL2	Autoimmune Lymphoproliferative Syndrome	malacards: ATM006	0.12	MALACARDS
UNC13D	Autoimmune Lymphoproliferative Syndrome	malacards: ATM006	0.12	MALACARDS
BCL2L11	Autoimmune Lymphoproliferative Syndrome	malacards: ATM006	0.12	MALACARDS
STAT3	Autoimmune Lymphoproliferative Syndrome	malacards: ATM006	0.12	MALACARDS
TNFAIP3	Autoimmune Lymphoproliferative Syndrome	malacards: ATM006	0.12	MALACARDS
HRAS	Autoimmune Lymphoproliferative Syndrome	malacards: ATM006	0.12	MALACARDS
CD69	Autoimmune Lymphoproliferative Syndrome	malacards: ATM006	0.11	MALACARDS
MTOR	Autoimmune Lymphoproliferative Syndrome	malacards: ATM006	0.11	MALACARDS
KRAS	Autoimmune Lymphoproliferative Syndrome	malacards: ATM006	0.11	MALACARDS
JAK1	Autoimmune Lymphoproliferative Syndrome	malacards: ATM006	0.10	MALACARDS
TCN1	Autoimmune Lymphoproliferative Syndrome	malacards: ATM006	0.10	MALACARDS
SPP1	Autoimmune Lymphoproliferative Syndrome	malacards: ATM006	0.10	MALACARDS
HDAC9	Autoimmune Lymphoproliferative Syndrome	malacards: ATM006	0.10	MALACARDS
MAS1L	Autoimmune Lymphoproliferative Syndrome	malacards: ATM006	0.08	MALACARDS
ARFGAP1	Autoimmune Lymphoproliferative Syndrome	malacards: ATM006	0.08	MALACARDS
ARFGAP3	Autoimmune Lymphoproliferative Syndrome	malacards: ATM006	0.08	MALACARDS
ICOSLG	Autoimmune Lymphoproliferative Syndrome	malacards: ATM006	0.08	MALACARDS
ALPI	Autoimmune Lymphoproliferative Syndrome	malacards: ATM006	0.08	MALACARDS
TIMM8A	Autoimmune Lymphoproliferative Syndrome	malacards: ATM006	0.07	MALACARDS
ALPP	Autoimmune Lymphoproliferative Syndrome	malacards: ATM006	0.07	MALACARDS
ALPG	Autoimmune Lymphoproliferative Syndrome	malacards: ATM006	0.07	MALACARDS
ALPL	Autoimmune Lymphoproliferative Syndrome	malacards: ATM006	0.07	MALACARDS
RIPK3	Autoimmune Lymphoproliferative Syndrome	malacards: ATM006	0.07	MALACARDS
COX1	Autoimmune Lymphoproliferative Syndrome	malacards: ATM006	0.07	MALACARDS
CD4	Autoimmune Lymphoproliferative Syndrome	malacards: ATM006	0.07	MALACARDS
NT5C	Autoimmune Lymphoproliferative Syndrome	malacards: ATM006	0.07	MALACARDS
H2AC18	Autoimmune Lymphoproliferative Syndrome	malacards: ATM006	0.07	MALACARDS
CD8A	Autoimmune Lymphoproliferative Syndrome	malacards: ATM006	0.07	MALACARDS
NUP133	Autoimmune Lymphoproliferative Syndrome	malacards: ATM006	0.07	MALACARDS
RIPK1	Autoimmune Lymphoproliferative Syndrome	malacards: ATM006	0.07	MALACARDS
TRIP11	Autoimmune Lymphoproliferative Syndrome	malacards: ATM006	0.07	MALACARDS
LINC01554	Autoimmune Lymphoproliferative Syndrome	malacards: ATM006	0.07	MALACARDS
CYTB	Autoimmune Lymphoproliferative Syndrome	malacards: ATM006	0.07	MALACARDS
MLKL	Autoimmune Lymphoproliferative Syndrome	malacards: ATM006	0.06	MALACARDS
CFLAR	Autoimmune Lymphoproliferative Syndrome	malacards: ATM006	0.06	MALACARDS
TRNH	Autoimmune Lymphoproliferative Syndrome	malacards: ATM006	0.06	MALACARDS
ARF1	Autoimmune Lymphoproliferative Syndrome	malacards: ATM006	0.06	MALACARDS
FAF1	Autoimmune Lymphoproliferative Syndrome	malacards: ATM006	0.06	MALACARDS
MIR21	Autoimmune Lymphoproliferative Syndrome	malacards: ATM006	0.06	MALACARDS
PTPN3	Autoimmune Lymphoproliferative Syndrome	malacards: ATM006	0.06	MALACARDS
FOXP3	Autoimmune Lymphoproliferative Syndrome	malacards: ATM006	0.06	MALACARDS
SH2D1A	Autoimmune Lymphoproliferative Syndrome	malacards: ATM006	0.06	MALACARDS
TNFRSF1A	Autoimmune Lymphoproliferative Syndrome	malacards: ATM006	0.06	MALACARDS
CLPS	Autoimmune Lymphoproliferative Syndrome	malacards: ATM006	0.06	MALACARDS
ANKRD49	Autoimmune Lymphoproliferative Syndrome	malacards: ATM006	0.06	MALACARDS
TRNF	Autoimmune Lymphoproliferative Syndrome	malacards: ATM006	0.06	MALACARDS
AHCTF1	Autoimmune Lymphoproliferative Syndrome	malacards: ATM006	0.06	MALACARDS
AIRE	Autoimmune Lymphoproliferative Syndrome	malacards: ATM006	0.06	MALACARDS
RAB3IL1	Autoimmune Lymphoproliferative Syndrome	malacards: ATM006	0.06	MALACARDS
NUP85	Autoimmune Lymphoproliferative Syndrome	malacards: ATM006	0.06	MALACARDS
ARFGAP2	Autoimmune Lymphoproliferative Syndrome	malacards: ATM006	0.06	MALACARDS
NUP107	Autoimmune Lymphoproliferative Syndrome	malacards: ATM006	0.06	MALACARDS
MATK	Autoimmune Lymphoproliferative Syndrome	malacards: ATM006	0.06	MALACARDS
NUP160	Autoimmune Lymphoproliferative Syndrome	malacards: ATM006	0.06	MALACARDS
MAGT1	Autoimmune Lymphoproliferative Syndrome	malacards: ATM006	0.06	MALACARDS
CD40LG	Autoimmune Lymphoproliferative Syndrome	malacards: ATM006	0.06	MALACARDS
TNF	Autoimmune Lymphoproliferative Syndrome	malacards: ATM006	0.06	MALACARDS
FST	Autoimmune Lymphoproliferative Syndrome	malacards: ATM006	0.06	MALACARDS
CD27	Autoimmune Lymphoproliferative Syndrome	malacards: ATM006	0.06	MALACARDS
CD19	Autoimmune Lymphoproliferative Syndrome	malacards: ATM006	0.06	MALACARDS
IL7R	Autoimmune Lymphoproliferative Syndrome	malacards: ATM006	0.06	MALACARDS
GET1	Autoimmune Lymphoproliferative Syndrome	malacards: ATM006	0.06	MALACARDS
PAM16	Autoimmune Lymphoproliferative Syndrome	malacards: ATM006	0.06	MALACARDS
GZMB	Autoimmune Lymphoproliferative Syndrome	malacards: ATM006	0.06	MALACARDS
TNFSF10	Autoimmune Lymphoproliferative Syndrome	malacards: ATM006	0.06	MALACARDS
RAG1	Autoimmune Lymphoproliferative Syndrome	malacards: ATM006	0.06	MALACARDS
VILL	Autoimmune Lymphoproliferative Syndrome	malacards: ATM006	0.06	MALACARDS
SLC30A5	Autoimmune Lymphoproliferative Syndrome	malacards: ATM006	0.06	MALACARDS
CD28	Autoimmune Lymphoproliferative Syndrome	malacards: ATM006	0.06	MALACARDS
NUP43	Autoimmune Lymphoproliferative Syndrome	malacards: ATM006	0.06	MALACARDS
PCSK1	Autoimmune Lymphoproliferative Syndrome	malacards: ATM006	0.06	MALACARDS
SLC30A7	Autoimmune Lymphoproliferative Syndrome	malacards: ATM006	0.06	MALACARDS
TTR	Autonomic Peripheral Neuropathy	malacards: ATN001	0.06	MALACARDS
MBTPS2	Autonomic Peripheral Neuropathy	malacards: ATN001	0.06	MALACARDS
TRNR	Autonomic Peripheral Neuropathy	malacards: ATN001	0.05	MALACARDS
CEP72	Autonomic Peripheral Neuropathy	malacards: ATN001	0.05	MALACARDS
GAL	Autonomic Peripheral Neuropathy	malacards: ATN001	0.05	MALACARDS
NOS1	Autonomic Peripheral Neuropathy	malacards: ATN001	0.05	MALACARDS
GSN	Autonomic Peripheral Neuropathy	malacards: ATN001	0.05	MALACARDS
KCNK4	Autonomic Peripheral Neuropathy	malacards: ATN001	0.05	MALACARDS
ZSCAN20	Atrial Tachyarrhythmia with Short Pr Interval	malacards: ATR048	0.06	MALACARDS
PCP2	Atrial Tachyarrhythmia with Short Pr Interval	malacards: ATR048	0.06	MALACARDS
SNX8	Atrial Tachyarrhythmia with Short Pr Interval	malacards: ATR048	0.06	MALACARDS
NDUFA6	Atrial Tachyarrhythmia with Short Pr Interval	malacards: ATR048	0.06	MALACARDS
RORA	Atrial Tachyarrhythmia with Short Pr Interval	malacards: ATR048	0.06	MALACARDS
ND4	Atrial Tachyarrhythmia with Short Pr Interval	malacards: ATR048	0.05	MALACARDS
MST1R	Atrial Tachyarrhythmia with Short Pr Interval	malacards: ATR048	0.05	MALACARDS
DFNA16	Autosomal Dominant Nonsyndromic Deafness	malacards: ATS005	1	MALACARDS
DFNA18	Autosomal Dominant Nonsyndromic Deafness	malacards: ATS005	1	MALACARDS
DFNA21	Autosomal Dominant Nonsyndromic Deafness	malacards: ATS005	1	MALACARDS
DFNA24	Autosomal Dominant Nonsyndromic Deafness	malacards: ATS005	1	MALACARDS
DFNA30	Autosomal Dominant Nonsyndromic Deafness	malacards: ATS005	1	MALACARDS
DFNA31	Autosomal Dominant Nonsyndromic Deafness	malacards: ATS005	1	MALACARDS
DFNA33	Autosomal Dominant Nonsyndromic Deafness	malacards: ATS005	1	MALACARDS
DFNA43	Autosomal Dominant Nonsyndromic Deafness	malacards: ATS005	1	MALACARDS
DFNA47	Autosomal Dominant Nonsyndromic Deafness	malacards: ATS005	1	MALACARDS
DFNA49	Autosomal Dominant Nonsyndromic Deafness	malacards: ATS005	1	MALACARDS
DFNA53	Autosomal Dominant Nonsyndromic Deafness	malacards: ATS005	1	MALACARDS
DFNA54	Autosomal Dominant Nonsyndromic Deafness	malacards: ATS005	1	MALACARDS
DFNA58	Autosomal Dominant Nonsyndromic Deafness	malacards: ATS005	1	MALACARDS
DFNA59	Autosomal Dominant Nonsyndromic Deafness	malacards: ATS005	1	MALACARDS
WFS1	Autosomal Dominant Nonsyndromic Deafness	malacards: ATS005	0.18	MALACARDS
KCNQ4	Autosomal Dominant Nonsyndromic Deafness	malacards: ATS005	0.17	MALACARDS
COCH	Autosomal Dominant Nonsyndromic Deafness	malacards: ATS005	0.17	MALACARDS
MYH9	Autosomal Dominant Nonsyndromic Deafness	malacards: ATS005	0.16	MALACARDS
TECTA	Autosomal Dominant Nonsyndromic Deafness	malacards: ATS005	0.16	MALACARDS
MIR96	Autosomal Dominant Nonsyndromic Deafness	malacards: ATS005	0.11	MALACARDS
MCM2	Autosomal Dominant Nonsyndromic Deafness	malacards: ATS005	0.10	MALACARDS
MYO7A	Autosomal Dominant Nonsyndromic Deafness	malacards: ATS005	0.08	MALACARDS
TMC1	Autosomal Dominant Nonsyndromic Deafness	malacards: ATS005	0.08	MALACARDS
POU4F3	Autosomal Dominant Nonsyndromic Deafness	malacards: ATS005	0.08	MALACARDS
TMC2	Autosomal Dominant Nonsyndromic Deafness	malacards: ATS005	0.08	MALACARDS
GJB2	Autosomal Dominant Nonsyndromic Deafness	malacards: ATS005	0.08	MALACARDS
MYO6	Autosomal Dominant Nonsyndromic Deafness	malacards: ATS005	0.08	MALACARDS
EYA4	Autosomal Dominant Nonsyndromic Deafness	malacards: ATS005	0.08	MALACARDS
CDH23	Autosomal Dominant Nonsyndromic Deafness	malacards: ATS005	0.08	MALACARDS
COL11A2	Autosomal Dominant Nonsyndromic Deafness	malacards: ATS005	0.08	MALACARDS
CEACAM16	Autosomal Dominant Nonsyndromic Deafness	malacards: ATS005	0.08	MALACARDS
GSDME	Autosomal Dominant Nonsyndromic Deafness	malacards: ATS005	0.08	MALACARDS
MYO15A	Autosomal Dominant Nonsyndromic Deafness	malacards: ATS005	0.08	MALACARDS
PCDH15	Autosomal Dominant Nonsyndromic Deafness	malacards: ATS005	0.08	MALACARDS
TECTB	Autosomal Dominant Nonsyndromic Deafness	malacards: ATS005	0.08	MALACARDS
DIAPH1	Autosomal Dominant Nonsyndromic Deafness	malacards: ATS005	0.08	MALACARDS
OTOF	Autosomal Dominant Nonsyndromic Deafness	malacards: ATS005	0.07	MALACARDS
SLC17A8	Autosomal Dominant Nonsyndromic Deafness	malacards: ATS005	0.07	MALACARDS
SLC26A4	Autosomal Dominant Nonsyndromic Deafness	malacards: ATS005	0.07	MALACARDS
HERC2	Autosomal Dominant Nonsyndromic Deafness	malacards: ATS005	0.07	MALACARDS
GRHL2	Autosomal Dominant Nonsyndromic Deafness	malacards: ATS005	0.07	MALACARDS
USH1C	Autosomal Dominant Nonsyndromic Deafness	malacards: ATS005	0.07	MALACARDS
PJVK	Autosomal Dominant Nonsyndromic Deafness	malacards: ATS005	0.07	MALACARDS
WHRN	Autosomal Dominant Nonsyndromic Deafness	malacards: ATS005	0.07	MALACARDS
MYH14	Autosomal Dominant Nonsyndromic Deafness	malacards: ATS005	0.07	MALACARDS
GJB3	Autosomal Dominant Nonsyndromic Deafness	malacards: ATS005	0.07	MALACARDS
TMIE	Autosomal Dominant Nonsyndromic Deafness	malacards: ATS005	0.07	MALACARDS
CCDC50	Autosomal Dominant Nonsyndromic Deafness	malacards: ATS005	0.07	MALACARDS
ZAN	Autosomal Dominant Nonsyndromic Deafness	malacards: ATS005	0.07	MALACARDS
OTOG	Autosomal Dominant Nonsyndromic Deafness	malacards: ATS005	0.07	MALACARDS
GJB6	Autosomal Dominant Nonsyndromic Deafness	malacards: ATS005	0.07	MALACARDS
DIAPH3	Autosomal Dominant Nonsyndromic Deafness	malacards: ATS005	0.07	MALACARDS
ACTG1	Autosomal Dominant Nonsyndromic Deafness	malacards: ATS005	0.07	MALACARDS
USH1G	Autosomal Dominant Nonsyndromic Deafness	malacards: ATS005	0.07	MALACARDS
STRC	Autosomal Dominant Nonsyndromic Deafness	malacards: ATS005	0.07	MALACARDS
MYO3A	Autosomal Dominant Nonsyndromic Deafness	malacards: ATS005	0.07	MALACARDS
P2RX2	Autosomal Dominant Nonsyndromic Deafness	malacards: ATS005	0.07	MALACARDS
MYO1A	Autosomal Dominant Nonsyndromic Deafness	malacards: ATS005	0.07	MALACARDS
LHFPL5	Autosomal Dominant Nonsyndromic Deafness	malacards: ATS005	0.07	MALACARDS
TRIOBP	Autosomal Dominant Nonsyndromic Deafness	malacards: ATS005	0.07	MALACARDS
OTOA	Autosomal Dominant Nonsyndromic Deafness	malacards: ATS005	0.07	MALACARDS
ESPN	Autosomal Dominant Nonsyndromic Deafness	malacards: ATS005	0.07	MALACARDS
PTPRQ	Autosomal Dominant Nonsyndromic Deafness	malacards: ATS005	0.07	MALACARDS
TMPRSS3	Autosomal Dominant Nonsyndromic Deafness	malacards: ATS005	0.06	MALACARDS
TBC1D24	Autosomal Dominant Nonsyndromic Deafness	malacards: ATS005	0.06	MALACARDS
CIB2	Autosomal Dominant Nonsyndromic Deafness	malacards: ATS005	0.06	MALACARDS
EYA1	Autosomal Dominant Nonsyndromic Deafness	malacards: ATS005	0.06	MALACARDS
RNR1	Autosomal Dominant Nonsyndromic Deafness	malacards: ATS005	0.06	MALACARDS
CRYM	Autosomal Dominant Nonsyndromic Deafness	malacards: ATS005	0.06	MALACARDS
TPRN	Autosomal Dominant Nonsyndromic Deafness	malacards: ATS005	0.06	MALACARDS
OTOGL	Autosomal Dominant Nonsyndromic Deafness	malacards: ATS005	0.06	MALACARDS
CLRN1	Autosomal Dominant Nonsyndromic Deafness	malacards: ATS005	0.06	MALACARDS
ATOH1	Autosomal Dominant Nonsyndromic Deafness	malacards: ATS005	0.06	MALACARDS
SLC25A15	Autosomal Dominant Nonsyndromic Deafness	malacards: ATS005	0.06	MALACARDS
POU3F4	Autosomal Dominant Nonsyndromic Deafness	malacards: ATS005	0.06	MALACARDS
USH2A	Autosomal Dominant Nonsyndromic Deafness	malacards: ATS005	0.06	MALACARDS
PDZD7	Autosomal Dominant Nonsyndromic Deafness	malacards: ATS005	0.06	MALACARDS
TMPRSS4	Autosomal Dominant Nonsyndromic Deafness	malacards: ATS005	0.06	MALACARDS
FMN1	Autosomal Dominant Nonsyndromic Deafness	malacards: ATS005	0.06	MALACARDS
MRPS12	Autosomal Dominant Nonsyndromic Deafness	malacards: ATS005	0.06	MALACARDS
ADGRV1	Autosomal Dominant Nonsyndromic Deafness	malacards: ATS005	0.06	MALACARDS
SIX1	Autosomal Dominant Nonsyndromic Deafness	malacards: ATS005	0.06	MALACARDS
GRXCR1	Autosomal Dominant Nonsyndromic Deafness	malacards: ATS005	0.06	MALACARDS
PTPRR	Autosomal Dominant Nonsyndromic Deafness	malacards: ATS005	0.06	MALACARDS
ATP2B2	Autosomal Dominant Nonsyndromic Deafness	malacards: ATS005	0.06	MALACARDS
SLC26A5	Autosomal Dominant Nonsyndromic Deafness	malacards: ATS005	0.06	MALACARDS
NID1	Autosomal Dominant Nonsyndromic Deafness	malacards: ATS005	0.06	MALACARDS
CABP2	Autosomal Dominant Nonsyndromic Deafness	malacards: ATS005	0.06	MALACARDS
MYRIP	Autosomal Dominant Nonsyndromic Deafness	malacards: ATS005	0.06	MALACARDS
TJP2	Autosomal Dominant Nonsyndromic Deafness	malacards: ATS005	0.06	MALACARDS
TMC3	Autosomal Dominant Nonsyndromic Deafness	malacards: ATS005	0.06	MALACARDS
TRNS1	Autosomal Dominant Nonsyndromic Deafness	malacards: ATS005	0.06	MALACARDS
MIR183	Autosomal Dominant Nonsyndromic Deafness	malacards: ATS005	0.06	MALACARDS
SMPX	Autosomal Dominant Nonsyndromic Deafness	malacards: ATS005	0.06	MALACARDS
GRXCR2	Autosomal Dominant Nonsyndromic Deafness	malacards: ATS005	0.06	MALACARDS
MYO7B	Autosomal Dominant Nonsyndromic Deafness	malacards: ATS005	0.06	MALACARDS
UBE3B	Autosomal Dominant Nonsyndromic Deafness	malacards: ATS005	0.06	MALACARDS
KCNE1	Autosomal Dominant Nonsyndromic Deafness	malacards: ATS005	0.06	MALACARDS
COX1	Autosomal Recessive Pyridoxine-Refractory Sideroblastic Anemia 2	malacards: ATS406	1	MALACARDS
SF3B1	Autosomal Recessive Pyridoxine-Refractory Sideroblastic Anemia 2	malacards: ATS406	1	MALACARDS
TET2	Autosomal Recessive Pyridoxine-Refractory Sideroblastic Anemia 2	malacards: ATS406	1	MALACARDS
LARP7	Autosomal Dominant Non-Syndromic Intellectual Disability 27	malacards: ATS422	0.07	MALACARDS
CIC	Autosomal Dominant Non-Syndromic Intellectual Disability 27	malacards: ATS422	0.06	MALACARDS
ATP8	Autosomal Dominant Non-Syndromic Intellectual Disability 27	malacards: ATS422	0.06	MALACARDS
SHOX	Autosomal Dominant Non-Syndromic Intellectual Disability 27	malacards: ATS422	0.06	MALACARDS
CRIPT	Autosomal Dominant Non-Syndromic Intellectual Disability 27	malacards: ATS422	0.06	MALACARDS
SOX11	Autosomal Dominant Non-Syndromic Intellectual Disability 27	malacards: ATS422	0.06	MALACARDS
ANKRD11	Autosomal Dominant Non-Syndromic Intellectual Disability 27	malacards: ATS422	0.05	MALACARDS
TWNK	Ataxia Neuropathy Spectrum	malacards: ATX010	0.08	MALACARDS
POLG	Ataxia Neuropathy Spectrum	malacards: ATX010	0.06	MALACARDS
ATP6	Ataxia and Polyneuropathy, Adult-Onset	malacards: ATX038	1	MALACARDS
EBF3	Ataxia and Polyneuropathy, Adult-Onset	malacards: ATX038	1	MALACARDS
GRIN2B	Ataxia and Polyneuropathy, Adult-Onset	malacards: ATX038	1	MALACARDS
UCP3	Body Mass Index Quantitative Trait Locus 11	malacards: BDY004	1	MALACARDS
NR0B2	Body Mass Index Quantitative Trait Locus 11	malacards: BDY004	1	MALACARDS
PPARG	Body Mass Index Quantitative Trait Locus 11	malacards: BDY004	1	MALACARDS
MC4R	Body Mass Index Quantitative Trait Locus 11	malacards: BDY004	1	MALACARDS
GHRL	Body Mass Index Quantitative Trait Locus 11	malacards: BDY004	1	MALACARDS
ADRB3	Body Mass Index Quantitative Trait Locus 11	malacards: BDY004	1	MALACARDS
AGRP	Body Mass Index Quantitative Trait Locus 11	malacards: BDY004	1	MALACARDS
ENPP1	Body Mass Index Quantitative Trait Locus 11	malacards: BDY004	1	MALACARDS
CARTPT	Body Mass Index Quantitative Trait Locus 11	malacards: BDY004	1	MALACARDS
POMC	Body Mass Index Quantitative Trait Locus 11	malacards: BDY004	1	MALACARDS
ADRB2	Body Mass Index Quantitative Trait Locus 11	malacards: BDY004	1	MALACARDS
SDC3	Body Mass Index Quantitative Trait Locus 11	malacards: BDY004	1	MALACARDS
GNAS	Body Mass Index Quantitative Trait Locus 11	malacards: BDY004	1	MALACARDS
BRCA2	Body Mass Index Quantitative Trait Locus 11	malacards: BDY004	1	MALACARDS
MIR143	Body Mass Index Quantitative Trait Locus 11	malacards: BDY004	1	MALACARDS
BBIP1	Body Mass Index Quantitative Trait Locus 11	malacards: BDY004	1	MALACARDS
KCNH2	Body Mass Index Quantitative Trait Locus 11	malacards: BDY004	1	MALACARDS
POLG	Body Mass Index Quantitative Trait Locus 11	malacards: BDY004	1	MALACARDS
PRMT7	Body Mass Index Quantitative Trait Locus 11	malacards: BDY004	1	MALACARDS
GLDC	Body Mass Index Quantitative Trait Locus 11	malacards: BDY004	1	MALACARDS
SCN1A	Body Mass Index Quantitative Trait Locus 11	malacards: BDY004	1	MALACARDS
DDHD2	Body Mass Index Quantitative Trait Locus 11	malacards: BDY004	1	MALACARDS
SCAPER	Body Mass Index Quantitative Trait Locus 11	malacards: BDY004	1	MALACARDS
H19	Body Mass Index Quantitative Trait Locus 11	malacards: BDY004	1	MALACARDS
BDNF-AS	Body Mass Index Quantitative Trait Locus 11	malacards: BDY004	1	MALACARDS
SNHG11	Body Mass Index Quantitative Trait Locus 11	malacards: BDY004	1	MALACARDS
MIR27B	Body Mass Index Quantitative Trait Locus 11	malacards: BDY004	0.59	MALACARDS
SLC6A14	Body Mass Index Quantitative Trait Locus 11	malacards: BDY004	1	MALACARDS
AQP7	Body Mass Index Quantitative Trait Locus 11	malacards: BDY004	0.37	MALACARDS
FTO	Body Mass Index Quantitative Trait Locus 11	malacards: BDY004	0.34	MALACARDS
CDKAL1	Body Mass Index Quantitative Trait Locus 11	malacards: BDY004	0.32	MALACARDS
INS	Body Mass Index Quantitative Trait Locus 11	malacards: BDY004	0.23	MALACARDS
LEP	Body Mass Index Quantitative Trait Locus 11	malacards: BDY004	0.22	MALACARDS
ADIPOQ	Body Mass Index Quantitative Trait Locus 11	malacards: BDY004	0.22	MALACARDS
RETN	Body Mass Index Quantitative Trait Locus 11	malacards: BDY004	0.20	MALACARDS
LEPR	Body Mass Index Quantitative Trait Locus 11	malacards: BDY004	0.20	MALACARDS
UCP1	Body Mass Index Quantitative Trait Locus 11	malacards: BDY004	0.19	MALACARDS
CRP	Body Mass Index Quantitative Trait Locus 11	malacards: BDY004	0.19	MALACARDS
PPARA	Body Mass Index Quantitative Trait Locus 11	malacards: BDY004	0.18	MALACARDS
NAMPT	Body Mass Index Quantitative Trait Locus 11	malacards: BDY004	0.18	MALACARDS
GCG	Body Mass Index Quantitative Trait Locus 11	malacards: BDY004	0.18	MALACARDS
NPY	Body Mass Index Quantitative Trait Locus 11	malacards: BDY004	0.18	MALACARDS
UCP2	Body Mass Index Quantitative Trait Locus 11	malacards: BDY004	0.18	MALACARDS
IL6	Body Mass Index Quantitative Trait Locus 11	malacards: BDY004	0.18	MALACARDS
PYY	Body Mass Index Quantitative Trait Locus 11	malacards: BDY004	0.18	MALACARDS
LIPE	Body Mass Index Quantitative Trait Locus 11	malacards: BDY004	0.17	MALACARDS
CNR1	Body Mass Index Quantitative Trait Locus 11	malacards: BDY004	0.17	MALACARDS
SERPINE1	Body Mass Index Quantitative Trait Locus 11	malacards: BDY004	0.17	MALACARDS
IGF1	Body Mass Index Quantitative Trait Locus 11	malacards: BDY004	0.17	MALACARDS
HSD11B1	Body Mass Index Quantitative Trait Locus 11	malacards: BDY004	0.17	MALACARDS
LPL	Body Mass Index Quantitative Trait Locus 11	malacards: BDY004	0.17	MALACARDS
SHBG	Body Mass Index Quantitative Trait Locus 11	malacards: BDY004	0.17	MALACARDS
IRS1	Body Mass Index Quantitative Trait Locus 11	malacards: BDY004	0.17	MALACARDS
TNF	Body Mass Index Quantitative Trait Locus 11	malacards: BDY004	0.17	MALACARDS
SLC2A4	Body Mass Index Quantitative Trait Locus 11	malacards: BDY004	0.17	MALACARDS
PLIN1	Body Mass Index Quantitative Trait Locus 11	malacards: BDY004	0.17	MALACARDS
APOB	Body Mass Index Quantitative Trait Locus 11	malacards: BDY004	0.17	MALACARDS
ADIPOR1	Body Mass Index Quantitative Trait Locus 11	malacards: BDY004	0.17	MALACARDS
FABP4	Body Mass Index Quantitative Trait Locus 11	malacards: BDY004	0.17	MALACARDS
PTPN1	Body Mass Index Quantitative Trait Locus 11	malacards: BDY004	0.17	MALACARDS
GPT	Body Mass Index Quantitative Trait Locus 11	malacards: BDY004	0.16	MALACARDS
ADIPOR2	Body Mass Index Quantitative Trait Locus 11	malacards: BDY004	0.16	MALACARDS
MC3R	Body Mass Index Quantitative Trait Locus 11	malacards: BDY004	0.16	MALACARDS
PPARGC1A	Body Mass Index Quantitative Trait Locus 11	malacards: BDY004	0.16	MALACARDS
SCD	Body Mass Index Quantitative Trait Locus 11	malacards: BDY004	0.16	MALACARDS
PNPLA2	Body Mass Index Quantitative Trait Locus 11	malacards: BDY004	0.16	MALACARDS
INSR	Body Mass Index Quantitative Trait Locus 11	malacards: BDY004	0.16	MALACARDS
FASN	Body Mass Index Quantitative Trait Locus 11	malacards: BDY004	0.16	MALACARDS
SERPINA12	Body Mass Index Quantitative Trait Locus 11	malacards: BDY004	0.16	MALACARDS
[truncated: 18,133 more rows]
