# Supplementary material for: The mining and construction of a knowledge base for gene-disease association in mitochondrial diseases
Source: Sci Rep. 2021 Dec 13;11:23909. doi: 10.1038/s41598-021-03249-0 (PMC8668972; doi:10.1038/s41598-021-03249-0)
Supplement: Supplementary file 9 — Supplementary Information 9. [file 41598_2021_3249_MOESM9_ESM.xlsx]

## Sheet: tools_GOBP
ID	geneSymbol	name	geneN
GO:0000002	AKT3,LONP1,MEF2A,MGME1,MPV17,MSTO1,OPA1,PIF1,SLC25A33,SLC25A36,SLC25A4,TYMP	mitochondrial genome maintenance	12
GO:0000003	GNRH1,GNRH2,LIN9,MMP23B	reproduction	4
GO:0000012	APLF,APTX,LIG4,SIRT1,TDP1,TNP1,XRCC1	single strand break repair	7
GO:0000018	ALYREF,IL7R,KPNA1,KPNA2,SMARCAD1,THOC1	regulation of DNA recombination	6
GO:0000019	ERCC2,MRE11,RAD50	regulation of mitotic recombination	3
GO:0000022	KIF23,PRC1	mitotic spindle elongation	2
GO:0000023	GAA,GANC,MGAM	maltose metabolic process	3
GO:0000027	BOP1,BRIX1,MDN1,MRPL11,MRPL20,MRTO4,NLE1,NOP2,NOP53,PPAN,PPAN-P2RY11,RPF2,RPL10,RPL10L,RPL11,RPL12,RPL23A,RPL24,RPL3,RPL3L,RPL5,RPL6,RPLP0,RPLP0P6,RRS1,RSL24D1,TRAF7	ribosomal large subunit assembly	27
GO:0000028	ERAL1,LOC102724159,MRPS11,MRPS7,PWP2,RPS10,RPS10-NUDT3,RPS10P5,RPS14,RPS15,RPS19,RPS27,RPS27L,RPS28,RPS5,RPSA,RRP7A,RRP7BP	ribosomal small subunit assembly	18
GO:0000032	MPI	cell wall mannoprotein biosynthetic process	1
GO:0000038	ABCD2,ACAA1,ACOT1,ACOT2,ACOT4,ACOX1,ACSBG1,CYP4F12,CYP4F2,HSD17B4,PEX2,SLC27A5,SLC27A6	very long-chain fatty acid metabolic process	13
GO:0000045	AMBRA1,ATG101,ATG12,ATG13,ATG14,ATG16L1,ATG16L2,ATG2A,ATG2B,ATG3,ATG4A,ATG4B,ATG5,ATG7,ATG9A,ATG9B,BAG3,BECN1,BECN2,EMC6,GABARAP,GABARAPL1,GABARAPL2,GABARAPL3,IRGM,KIAA1324,MAP1LC3A,MAP1LC3B2,MAP1LC3B,MAP1LC3C,NSFL1C,PACS2,PIK3C3,PSEN1,RAB1A,RAB23,RAB33B,RAB7A,RB1CC1,RUFY4,STX12,SYNPO2,STING1,TMEM41B,TP53INP1,TP53INP2,TRAPPC8,UBQLN1,UBQLN2,UBXN2A,UBXN2B,ULK1,ULK2,ULK3,VMP1,WDR45B,WDR45,WIPI1,WIPI2	autophagosome assembly	59
GO:0000050	ARG1,ARG2,ASL,ASS1,CEBPA,CPS1,NAGS,NMRAL1,OTC,SLC25A15,SLC25A2	urea cycle	11
GO:0000052	ASS1,DDAH1,DDAH2	citrulline metabolic process	3
GO:0000053	ASS1	argininosuccinate metabolic process	1
GO:0000054	ABCE1,EIF6,XPO1	ribosomal subunit export from nucleus	3
GO:0000055	NMD3,NPM1,NUP88,RAN,RRS1,SDAD1,XPO1,ZNF593	ribosomal large subunit export from nucleus	8
GO:0000056	LTV1,NPM1,NUP88,RAN,RPS15,XPO1	ribosomal small subunit export from nucleus	6
GO:0000070	BUB3,CDCA8,CENPK,DSN1,ESPL1,HIRA,INCENP,INO80,KIF18A,KIF18B,KIF25,KIFC1,KLHL22,KNSTRN,MAD2L1,MIS12,MSTO1,NDC80,NEK2,NSL1,NUSAP1,PLK1,RAN,SMC1A,SMC4,SPAG5,TUBG1,TUBG2,ZNF207,ZW10,ZWINT	mitotic sister chromatid segregation	31
GO:0000076	CDC45,CDC6,CDT1,DNA2,RAD17,RAD9A,TIMELESS,TIPIN	DNA replication checkpoint	8
GO:0000077	ATM,ATR,ATRIP,BRIP1,CEP63,CHEK1,CHEK2,CLOCK,CLSPN,DONSON,DOT1L,E2F1,EIF2AK4,FBXO6,H2AX,HINFP,HUS1,INTS7,MAP3K20,MAPK14,NBN,PEA15,PTPN11,RAD17,RAD1,RAD9A,RHNO1,RPA4,TIPRL,TP53BP1,USP28	DNA damage checkpoint	31
GO:0000079	ACTB,BCCIP,BLM,CCNA1,CCNA2,CCNB1,CCNB2,CCNB3,CCNC,CCND1,CCND2,CCND3,CCNE1,CCNE2,CCNF,CCNG1,CCNG2,CCNH,CCNI2,CCNI,CCNJ,CCNJL,CCNK,CCNL1,CCNL2,CCNO,CCNQ,CCNT1,CCNT2,CDC25A,CDC25C,CDC37,CDC6,CDK4,CDK5R1,CDK5R2,CDK5RAP3,CDK7,CDKN1A,CDKN1B,CDKN2B,CDKN2C,CDKN2D,CDKN3,CNPPD1,CNTD2,DIRAS3,GADD45A,GTF2H1,GTPBP4,HERC5,MNAT1,PKMYT1,PTEN,SERTAD1,SFN	regulation of cyclin-dependent protein serine/threonine kinase activity	56
GO:0000082	ACVR1B,ACVR1,BCAT1,CACUL1,CAMK2A,CCND1,CCNE1,CCNE2,CCNH,CDC25A,CDC34,CDC45,CDC6,CDC7,CDK2,CDK3,CDK4,CDK6,CDK7,CDKN1A,CDKN1B,CDKN2A,CDKN2C,CDKN2D,CDKN3,CDT1,CRLF3,CUL1,CUL2,CUL3,CUL4A,CUL4B,CUL5,DBF4,EIF4EBP1,EIF4E,GMNN,GPR132,GSPT1,HINFP,ID4,INHBA,IQGAP3,ITGB1,KHDRBS1,LATS1,LATS2,MAX,MCM10,MCM2,MCM3,MCM4,MCM5,MCM6,MCM7,MCM8,MNAT1,MYC,NASP,ORC1,ORC2,ORC3,ORC4,ORC5,ORC6,PHF8,PIAS1,PIM2,PLK2,PLK3,PO…	G1/S transition of mitotic cell cycle	99
GO:0000083	BACH1,BRD4,CCNA1,CCNE1,CDC45,CDC6,CDT1,DHFR,E2F1,E2F4,E2F6,FBXO5,GFI1,HINFP,KLF11,NPAT,ORC1,PCNA,POLA1,RRM2,TFDP1,TFDP2,TYMS	regulation of transcription involved in G1/S transition of mitotic cell cycle	23
GO:0000086	ABCB1,ACTR1A,AJUBA,AKAP9,ALMS1,ARPP19,AURKA,BORA,BRSK2,BTRC,CALM3,CCNA2,CCNB1,CCNB2,CCNH,CCNY,CCP110,CDC25A,CDC25B,CDC25C,CDK14,CDK1,CDK2,CDK5RAP2,CDK7,CDKN1A,CDKN2B,CENPJ,CEP131,CEP135,CEP152,CEP164,CEP192,CEP250,CEP290,CEP41,CEP57,CEP63,CEP70,CEP72,CEP76,CEP78,CETN2,CHEK2,CIT,CKAP5,CLASP1,CNTRL,CSNK1D,CSNK1E,CUL1,DCTN1,DCTN2,DCTN3,DNM2,DYNC1H1,DYNC1I2,DYNLL1,ENSA,FBXL12,FBXL15,FBXL18,FBXL7,FBXW…	G2/M transition of mitotic cell cycle	128
GO:0000096	AHCY,BHMT2,BHMT,MAT1A,MTR,MTRR,NFS1	sulfur amino acid metabolic process	7
GO:0000097	CDO1	sulfur amino acid biosynthetic process	1
GO:0000098	ADO,CTH,GADL1,MPST,TST,TXN2	sulfur amino acid catabolic process	6
GO:0000103	PAPSS1,PAPSS2,SULT2B1	sulfate assimilation	3
GO:0000105	MTHFD1,MTHFD2L	histidine biosynthetic process	2
GO:0000117	BACH1	regulation of transcription involved in G2/M transition of mitotic cell cycle	1
GO:0000122	ACVR2B,AEBP1,AEBP2,AHRR,AJUBA,AKIRIN2,ALX1,ANKRD1,ANKRD2,ANKRD33,APBB1,AR,ARHGAP35,ARID1A,ARID5A,ARID5B,ARX,ASCL1,ASCL2,ASCL3,ATF2,ATF3,ATF7IP,ATN1,ATXN1,ATXN1L,AURKB,BACH1,BACH2,BARX2,BATF3,BCL11A,BCL6B,BCL6,BCOR,BEND3,BHLHE40,BHLHE41,BMI1,BMP2,BMP4,BMP6,BPTF,BRMS1,BRMS1L,BTG2,C1QBP,CALR,CAV1,CBFA2T2,CBFB,CBX2,CBX4,CBX5,CBX6,CBX7,CBX8,CC2D1A,CC2D1B,CCND1,CCND3,CCNE1,CD36,CDC73,CDK2,CDK6,CDKN1C,C…	negative regulation of transcription by RNA polymerase II	811
GO:0000132	ACTL8,ACTR1A,ACTR1B,ARHGEF2,BCCIP,CDK5RAP2,CENPA,DCTN1,DYNLT1,FGF10,GPSM2,HTT,MAD2L1,MCPH1,MISP,NDC80,NDE1,NDEL1,NSFL1C,NUMA1,PAFAH1B1,PAX6,PLK1,SAPCD2,SPDL1,SPRY1,SPRY2,UBXN2B,ZW10	establishment of mitotic spindle orientation	29
GO:0000147	TIGD5,WAS,WASL,WIPF1,WIPF2,WIPF3	actin cortical patch assembly	6
GO:0000154	NAT10,TFB1M,THUMPD1,TSR3	rRNA modification	4
GO:0000160	MMS19	phosphorelay signal transduction system	1
GO:0000165	ACTN2,ANGPT1,ARAF,AREG,ARTN,BRAF,BRAP,BTC,CALM1,CAMKK2,CCL2,CCL3,CCL5,CCR5,CSF2,CSF2RA,CSF2RB,CUL3,DAB2IP,DLG1,DLG2,DLG3,DLG4,DUSP5,DUSP6,DUSP7,DUSP9,EGF,EGFR,EPGN,ERBB2,ERBB3,ERBB4,EREG,FGF10,FGF13,FGF16,FGF17,FGF18,FGF19,FGF1,FGF20,FGF22,FGF23,FGF2,FGF3,FGF4,FGF5,FGF6,FGF7,FGF8,FGF9,FGFR1,FGFR2,FGFR3,FGFR4,FLT3,FLT3LG,FPGT-TNNI3K,FRS2,FRS3,FYN,GDNF,GFRA1,GFRA2,GFRA3,GFRA4,GRB2,GRIN1,GRIN2B,HBEG…	MAPK cascade	266
GO:0000173	MBIP	inactivation of MAPK activity involved in osmosensory signaling pathway	1
GO:0000183	BAZ2A,BEND3,H3-3A,H3C1,H4C1,H3C15,MBD2,RRP8,SIRT1,SIRT2,SMARCA5,SUV39H1	chromatin silencing at rDNA	12
GO:0000184	CASC3,CTIF,DCP1A,DCP1B,DCP2,DHX34,EIF3E,EIF4A3,EIF4G1,ETF1,EXOSC10,GSPT1,GSPT2,HELZ2,MAGOHB,MAGOH,NCBP1,NCBP2,PABPC1,PARN,PNLDC1,PNRC2,PPP2CA,PPP2R1A,PPP2R2A,PYM1,RBM8A,RNPS1,RPL10A,RPL10,RPL11,RPL12,RPL13A,RPL13,RPL14,RPL15,RPL17,RPL18A,RPL18,RPL19,RPL21,RPL22,RPL23A,RPL23,RPL24,RPL26,RPL27A,RPL27,RPL28,RPL29,RPL30,RPL31,RPL32,RPL34,RPL35A,RPL35,RPL36A,RPL36,RPL37A,RPL37,RPL38,RPL39,RPL3,RPL41,R…	nuclear-transcribed mRNA catabolic process, nonsense-mediated decay	117
GO:0000185	DAB2IP,GADD45A,GADD45B,GADD45G,MAP4K1,MAP4K2,MAP4K3,MAP4K5,TAB1,TNF,TRAF7	activation of MAPKKK activity	11
GO:0000186	ADAM9,ADORA1,BMP4,CARTPT,CRK,CRKL,EGF,EGFR,EIF2AK2,F2R,FRS2,GADD45B,GRM1,JAK2,KIDINS220,LAMTOR2,LAMTOR3,LRRK2,MAP3K13,MAP3K14,MAP3K15,MAP3K1,MAP3K20,MAP3K21,MAP3K2,MAP3K3,MAP3K4,MAP3K5,MAP3K6,MAP3K7,MAP3K8,MAPK1,MAPK3,MOS,NGF,NTRK1,PSEN1,RAF1,RAPGEF1,TAOK1,TAOK2,TAOK3,TGFBR1	activation of MAPKK activity	43
GO:0000187	ADORA2B,ADRA2B,ALK,ARRB1,AVPI1,BMP2,C1QTNF2,C5AR1,C5,CD74,CD81,CDK1,CHRNA7,CRKL,CSPG4,CXCL17,CXCR4,DRD4,DUSP5,DUSP6,DUSP7,DUSP9,EGF,EPGN,ERP29,FGF10,FGF1,FGF2,FPR1,FRS2,GDF15,GFRAL,GHR,GHRL,GNG3,GRM1,GRM4,HGF,IGF1,IKBKG,IL1B,INAVA,INSR,IQGAP3,IRAK1,IRAK2,ITGA1,KARS1,KIT,LPAR1,LPAR3,LRRK2,MADD,MAP2K1,MAP2K2,MAP2K3,MAP2K4,MAP2K5,MAP2K6,MAP2K7,MAP3K11,MAP3K2,MAP3K7,MAPK10,MAPK11,MAPK14,MAPK1,MAPK3,M…	activation of MAPK activity	120
GO:0000188	CAV1,DUSP10,DUSP14,DUSP16,DUSP18,DUSP1,DUSP21,DUSP2,DUSP3,DUSP4,DUSP5,DUSP6,DUSP7,DUSP8,DUSP9,GPS1,GPS2,LAX1,PP2D1,PPP2CA,PPP2R1A,RGS3,RGS4,SPRED1,SPRED2,SPRED3	inactivation of MAPK activity	26
GO:0000209	AMFR,ANKIB1,AREL1,ARIH1,ARIH2,BCL2,BFAR,BIRC2,BLMH,BTRC,C10orf90,CBFB,CBL,CCNF,CDC34,CHFR,CTNNB1,CUL1,CUL3,DDB2,DTL,DTX3L,DZIP3,ERCC8,FBXL12,FBXL13,FBXL14,FBXL15,FBXL16,FBXL17,FBXL18,FBXL19,FBXL20,FBXL21P,FBXL22,FBXL3,FBXL4,FBXL5,FBXL7,FBXL8,FBXO10,FBXO11,FBXO15,FBXO17,FBXO21,FBXO22,FBXO27,FBXO2,FBXO30,FBXO31,FBXO32,FBXO40,FBXO41,FBXO44,FBXO4,FBXO6,FBXO7,FBXO9,FBXW10,FBXW11,FBXW12,FBXW2,FBXW4,FBX…	protein polyubiquitination	234
GO:0000212	ATRX,ESPL1,MOS,MYH9,TUBG1,TUBG2	meiotic spindle organization	6
GO:0000226	APC2,ATXN3,ATXN7,BBS4,BCCIP,CAMSAP1,CAMSAP2,CAMSAP3,CCDC8,CDC14A,CDC14B,CDC14C,CDK1,CDK5,CDK5R1,CDK5RAP2,CLASP1,CLASP2,CNP,CNTN2,CRMP1,CUL7,CUL9,DCLK2,DISC1,DOCK7,DYNC1LI1,DYNC1LI2,EML1,EML3,EML4,FER,GABARAP,GAPDH,GAS2L3,KIF2A,MAP1A,MAP1B,MAP1S,MAP2,MAP4,MAP6D1,MAP6,MAP7D1,MAP7D2,MAP7D3,MAP7,MAPT,MARK1,MARK2,MARK3,MARK4,MID1,NEFH,NEFL,OBSL1,PAFAH1B1,PARD3B,PARD3,PCNT,PHLDB2,PPP2R3C,PRKCZ,PTK2,RNF…	microtubule cytoskeleton organization	104
GO:0000244	AAR2,CD2BP2,DDX20,PRPF19,PRPF31,PRPF3,PRPF6,PRPF8,SART3,SRSF10,SRSF12,USP4	spliceosomal tri-snRNP complex assembly	12
GO:0000245	CRNKL1,DDX1,DDX39B,GCFC2,GEMIN2,GEMIN6,NCBP1,PRPF19,PRPF6,RBM5,SCAF11,SF1,SF3A2,SF3B1,SMN1,SNRPD1,SNRPD2,SNRPE,SNRPG,SRPK1,SRPK2,SRPK3,TXNL4A,USP39,ZRSR2	spliceosomal complex assembly	25
GO:0000256	ALLC	allantoin catabolic process	1
GO:0000266	COX10,DNM1L,DNM1P34,FIS1,GDAP1,GGNBP1,MFF,MIEF1,MTFP1,MTFR1,MTFR1L,MTFR2,MUL1,MX1,MX2,OPA1,PRKN	mitochondrial fission	17
GO:0000272	CHIA,CHIT1	polysaccharide catabolic process	2
GO:0000278	ABL1,ABRAXAS2,AKAP8,ANAPC11,ARPP19,AURKA,AZI2,BUB1B,CCNO,CDC14A,CDC14B,CDC14C,CDC23,CDC25B,CDC5L,CDC6,CDCA5,CDH13,CDK11A,CDK11B,CDT1,CENPC,CENPE,CENPF,CENPT,CENPW,CEP250,CETN1,CETN2,CIT,CLIP1,CLTC,CLTCL1,DCTN1,DCTN2,DCTN3,DIS3L2,DNMT3A,DYNC1H1,EML4,ENSA,ERF,FBXL7,FER,GEM,HASPIN,HGF,IK,JTB,KIF11,KIF15,KIF18B,KIF22,MASTL,MEN1,MYB,MYBL1,MYBL2,NDC80,NEK2,NEK3,NEK4,NOLC1,NUDT15,NUP214,NUP88,OFD1,ORC1,…	mitotic cell cycle	136
GO:0000281	ANK3,ANLN,APC,ARL3,BBS4,BRCA2,CDT1,CENPA,CEP55,CFL1,CHMP4B,CIT,CKAP2,CUL7,ECT2,EFHC1,ESPL1,INCENP,JTB,KIF20A,KIF23,KIF4A,KIF4B,LZTS2,MAP9,MITD1,MYH10,NUSAP1,PDCD6IP,PLK1,RAB35,RACGAP1,RASA1,RHOB,RHOC,ROCK1,ROCK2,RTKN,SEPTIN6,SNX18,SNX33,SNX9,SON,SPAST,SPTBN1,STAMBP,STMN1,TRIM36,TTC19,UNC119,USP8,ZFYVE26	mitotic cytokinesis	52
GO:0000288	DCPS,PDE12,POLR2D,RC3H1,ZFP36,ZFP36L1,ZFP36L2	nuclear-transcribed mRNA catabolic process, deadenylation-dependent decay	7
GO:0000289	CNOT10,CNOT11,CNOT1,CNOT2,CNOT3,CNOT4,CNOT6,CNOT6L,CNOT7,CNOT8,CNOT9,MLH1,NOCT,PAN2,PAN3,PARN,PNLDC1,SAMD4A,SAMD4B,TNKS1BP1,TUT4,TUT7,ZFP36	nuclear-transcribed mRNA poly(A) tail shortening	23
GO:0000290	CNOT7,DCP1A,DCP1B,DCP2,DCPS,LSM1,NOCT,PAN3,PATL1,PATL2	deadenylation-dependent decapping of nuclear-transcribed mRNA	10
GO:0000291	DIS3L2,POLR2G	nuclear-transcribed mRNA catabolic process, exonucleolytic	2
GO:0000294	UPF1,ZC3H12A	nuclear-transcribed mRNA catabolic process, endonucleolytic cleavage-dependent decay	2
GO:0000296	TAF7	spermine transport	1
GO:0000301	CUX1,GOLGA5	retrograde transport, vesicle recycling within Golgi	2
GO:0000302	APOD,APOE,CAT,GSTP1,HYAL1,HYAL2,NUDT15,PLK3,PPARGC1A,PTPRN,S100A7	response to reactive oxygen species	11
GO:0000303	ERCC6,SOD1,SOD2,UCP3	response to superoxide	4
GO:0000304	FYN	response to singlet oxygen	1
GO:0000305	TXNRD2	response to oxygen radical	1
GO:0000320	CCND1,CCNF	re-entry into mitotic cell cycle	2
GO:0000338	COPS2,COPS3,COPS4,COPS5,COPS6,COPS7A,COPS7B,COPS8,GPS1,TOR1A	protein deneddylation	10
GO:0000349	PRPF19,XAB2	generation of catalytic spliceosome for first transesterification step	2
GO:0000350	ISY1,PRPF18	generation of catalytic spliceosome for second transesterification step	2
GO:0000354	DDX23,SNRNP200	cis assembly of pre-catalytic spliceosome	2
GO:0000375	BCAS2,DBR1,DDX23,GEMIN2,KHSRP,LSM1,MPHOSPH10,PRPF3,PRPF4,PRPF6,PRPF8,SCAF11,SF3A3,SF3B1,SF3B3,SF3B4,SLU7,SMNDC1,SNRNP40,SRRM1,SRSF10,SRSF4,TRA2B,TXNL4A,WDR83	RNA splicing, via transesterification reactions	25
GO:0000379	TSEN2,TSEN34,TSEN54	tRNA-type intron splice site recognition and cleavage	3
GO:0000380	CDK13,CELF4,DDX17,DDX5,DHX9,ESRP2,HNRNPM,KDM1A,PQBP1,RBM17,RSRC1,SCNM1,SFPQ,SFSWAP,SLU7,SRSF1,SRSF6	alternative mRNA splicing, via spliceosome	17
GO:0000381	CELF1,CELF2,CELF3,CELF4,CELF5,CELF6,DDX17,DDX5,DYRK1A,FAM172A,FMR1,HNRNPA1,HNRNPL,HNRNPU,KHDRBS1,MAGOH,MBNL1,MBNL2,MBNL3,MYOD1,NSRP1,PTBP1,RBFOX1,RBFOX2,RBFOX3,RBM10,RBM11,RBM15B,RBM15,RBM17,RBM19,RBM24,RBM25,RBM4B,RBM4,RBM5,RBM7,RBM8A,RBMX,RBMY1A1,RBMY1F,REST,RNPS1,SAP18,SART3,SMU1,SREK1,SRRM4,SRSF10,SRSF12,SRSF1,SRSF2,SRSF3,SRSF4,SRSF5,SRSF6,SRSF7,SRSF8,SRSF9,THRAP3,TRA2B,WTAP,ZBTB7A,ZC3H10	regulation of alternative mRNA splicing, via spliceosome	64
GO:0000387	CLNS1A,COIL,DDX20,GEMIN2,GEMIN4,GEMIN5,GEMIN6,GEMIN7,GEMIN8,LSM4,PRMT5,PRMT7,SART1,SART3,SMN1,SNRPB,SNRPC,SNRPD1,SNRPD2,SNRPD3,SNRPE,SNRPF,SNRPG,SNRPGP15,SNUPN,STRAP,TGS1,WDR77	spliceosomal snRNP assembly	28
GO:0000388	SNRNP200	spliceosome conformational change to release U4 (or U4atac) and U1 (or U11)	1
GO:0000389	ISY1,SF1,SF3A1,SF3A2,SF3A3,SLU7	mRNA 3'-splice site recognition	6
GO:0000390	DHX8,TFIP11	spliceosomal complex disassembly	2
GO:0000395	PRPF39,PSIP1,SFSWAP,SNRPC,SRSF10,SRSF12,SRSF1	mRNA 5'-splice site recognition	7
GO:0000398	ALYREF,AQR,BCAS2,BUD13,BUD31,CACTIN,CASC3,CCAR1,CD2BP2,CDC40,CDC5L,CHERP,CLP1,CPSF1,CPSF2,CPSF3,CPSF4,CPSF7,CRNKL1,CSTF1,CSTF2,CSTF2T,CSTF3,CTNNBL1,CWC15,CWC22,CWC25,CWC27,CWF19L1,CWF19L2,DBR1,DDX23,DDX39A,DDX39B,DDX41,DDX42,DDX46,DDX5,DHX15,DHX16,DHX35,DHX38,DHX40,DHX8,DHX9,DNAJC8,EFTUD2,EIF4A3,ELAVL1,ELAVL2,ESS2,FIP1L1,FRG1,FUS,GCFC2,GEMIN5,GEMIN6,GEMIN7,GPATCH1,GPKOW,GTF2F1,GTF2F2,HNRNPA0,HNRN…	mRNA splicing, via spliceosome	239
GO:0000413	AIP,AIPL1,CWC27,FKBP10,FKBP11,FKBP14,FKBP15,FKBP1A,FKBP1B,FKBP1C,FKBP2,FKBP3,FKBP4,FKBP5,FKBP6,FKBP7,FKBP8,FKBP9,FKBP9P1,NKTR,PIN1,PIN1P1,PIN4,PPIA,PPIAL4A,PPIAL4C,PPIAL4D,PPIAL4E,PPIAL4F,PPIAL4G,PPIAL4H,PPIB,PPIC,PPID,PPIE,PPIF,PPIG,PPIH,PPIL1,PPIL2,PPIL3,PPIL4,PPIL6,PPWD1,PTPA,RANBP2	protein peptidyl-prolyl isomerization	46
GO:0000414	NSD1	regulation of histone H3-K36 methylation	1
GO:0000415	BCOR	negative regulation of histone H3-K36 methylation	1
GO:0000416	PAXIP1	positive regulation of histone H3-K36 methylation	1
GO:0000422	AMBRA1,ATG12,ATG13,ATG2A,ATG2B,ATG3,ATG5,ATG7,ATG9A,ATG9B,BECN1,BNIP3,CISD2,CTSK,FBXO7,FIS1,FUNDC1,FUNDC2,GABARAP,GABARAPL1,GABARAPL2,GABARAPL3,MAP1LC3A,MAP1LC3B2,MAP1LC3B,MAP1LC3C,MARK2,PINK1,PPARGC1A,PRKN,RB1CC1,SQSTM1,USP30,WDR45B,WDR45,WIPI1,WIPI2	autophagy of mitochondrion	37
GO:0000423	AMBRA1,ATG13,ATG14,BECN1,PRKN,SQSTM1	mitophagy	6
GO:0000430	USF1,USF2	regulation of transcription from RNA polymerase II promoter by glucose	2
GO:0000432	FOXA2,USF1,USF2	positive regulation of transcription from RNA polymerase II promoter by glucose	3
GO:0000435	NCOA1	positive regulation of transcription from RNA polymerase II promoter by galactose	1
GO:0000447	ABT1,FCF1,KRI1,NOP14,RCL1,RPS21,RRS1,UTP20	endonucleolytic cleavage in ITS1 to separate SSU-rRNA from 5.8S rRNA and LSU-rRNA from tricistronic rRNA transcript (SSU-rRNA, 5.8S rRNA, LSU-rRNA)	8
GO:0000448	BOP1,NOL9	cleavage in ITS2 between 5.8S rRNA and LSU-rRNA of tricistronic rRNA transcript (SSU-rRNA, 5.8S rRNA, LSU-rRNA)	2
GO:0000451	MRM1,MRM2,MRM3	rRNA 2'-O-methylation	3
GO:0000453	FTSJ3	enzyme-directed rRNA 2'-O-methylation	1
GO:0000454	GAR1,NAF1,NOP10	snoRNA guided rRNA pseudouridine synthesis	3
GO:0000455	DKC1,RPUSD2	enzyme-directed rRNA pseudouridine synthesis	2
GO:0000460	C1D,EXOSC10,EXOSC4,LAS1L,MPHOSPH6,MTREX,NOL9	maturation of 5.8S rRNA	7
GO:0000461	RPS21	endonucleolytic cleavage to generate mature 3'-end of SSU-rRNA from (SSU-rRNA, 5.8S rRNA, LSU-rRNA)	1
GO:0000462	BMS1,BTRC,BYSL,DCAF13,DHX37,UTP25,FAM207A,HEATR1,LOC102724159,MRPS11,MRPS9,NGDN,NOL10,NOP14,PWP2,RPS14,RPS16,RPS19,RPS8,RRP36,TBL3,TSR1,TSR2,UTP3,UTP4,UTP6,WDR46	maturation of SSU-rRNA from tricistronic rRNA transcript (SSU-rRNA, 5.8S rRNA, LSU-rRNA)	27
GO:0000463	BOP1,DDX18,FTSJ3,GTPBP4,PES1,RPF2,RPL35,RPL7,RPL7L1,URB1,WDR12,ZNHIT3,ZNHIT6	maturation of LSU-rRNA from tricistronic rRNA transcript (SSU-rRNA, 5.8S rRNA, LSU-rRNA)	13
GO:0000466	FTSJ3,PES1,URB1,WDR12	maturation of 5.8S rRNA from tricistronic rRNA transcript (SSU-rRNA, 5.8S rRNA, LSU-rRNA)	4
GO:0000467	ERI1,ERI3,EXOSC10,EXOSC2,EXOSC3,EXOSC7,EXOSC8,EXOSC9	exonucleolytic trimming to generate mature 3'-end of 5.8S rRNA from tricistronic rRNA transcript (SSU-rRNA, 5.8S rRNA, LSU-rRNA)	8
GO:0000469	NHP2,NOB1,RRP36	cleavage involved in rRNA processing	3
GO:0000470	LAS1L,MRPL1,NHP2,RPL10A,RPL7A,RSL1D1,SNU13	maturation of LSU-rRNA	7
GO:0000472	ABT1,NOP14,UTP20	endonucleolytic cleavage to generate mature 5'-end of SSU-rRNA from (SSU-rRNA, 5.8S rRNA, LSU-rRNA)	3
GO:0000480	ABT1,FCF1,NOP14,RCL1,UTP20,UTP23	endonucleolytic cleavage in 5'-ETS of tricistronic rRNA transcript (SSU-rRNA, 5.8S rRNA, LSU-rRNA)	6
GO:0000481	SART1	maturation of 5S rRNA	1
GO:0000492	NUFIP1,PIH1D1,PIH1D2,RUVBL1,RUVBL2,SNU13,TAF9,ZNHIT3,ZNHIT6	box C/D snoRNP assembly	9
GO:0000493	NAF1,SHQ1	box H/ACA snoRNP assembly	2
GO:0000494	FBL,FBLL1	box C/D snoRNA 3'-end processing	2
GO:0000495	DKC1,PARN	box H/ACA snoRNA 3'-end processing	2
GO:0000578	CITED1,COBL,CTNNB1,FZD5,STIL,WNT1,WNT7A	embryonic axis specification	7
GO:0000706	SLX4,SPO11	meiotic DNA double-strand break processing	2
GO:0000710	ERCC1,MSH3,MSH6	meiotic mismatch repair	3
GO:0000711	SPATA22,SYCP1,TEX12	meiotic DNA repair synthesis	3
GO:0000712	CENPS,CENPX,EME1,EME2,ERCC4,FANCM,HELQ,HFM1,MEIOB,MLH1,MSH4,MUS81,RMI1,SHOC1,SLX4,TEX11,TOP2A,TOP2B	resolution of meiotic recombination intermediates	18
GO:0000715	CETN2,COPS2,COPS3,COPS4,COPS5,COPS6,COPS7A,COPS7B,COPS8,CUL4A,CUL4B,DDB1,DDB2,GPS1,PARP1,RAD23B,RBX1,RPS27A,UBA52,UBB,UBC,XPA,XPC	nucleotide-excision repair, DNA damage recognition	23
GO:0000717	CETN2,CHD1L,CUL4A,CUL4B,DDB1,DDB2,ERCC2,ERCC3,GTF2H1,GTF2H2,GTF2H3,GTF2H4,GTF2H5,PARP1,RAD23B,RBX1,RPS27A,UBA52,UBB,UBC,XPA,XPC	nucleotide-excision repair, DNA duplex unwinding	22
GO:0000718	PNKP	nucleotide-excision repair, DNA damage removal	1
GO:0000719	CRY2	photoreactive repair	1
GO:0000720	ERCC1,HMGN1,SIRT1,XPC	pyrimidine dimer repair by nucleotide-excision repair	4
GO:0000722	BRCA2,NSMCE2,RAD50,RAD51C,RAD51,SMC5,SMC6,TEP1,XRCC3	telomere maintenance via recombination	9
GO:0000723	ACD,APEX1,ATM,ATR,BLM,CCNE1,CCNE2,CTC1,DCLRE1B,DNA2,ERCC4,HUS1B,HUS1,LTO1,MRE11,NBN,PARP1,PARP3,PCNA,PIF1,POLD1,POLD2,POLD3,POLD4,PRKDC,PTGES3,RAD50,RAD51D,RECQL4,RIF1,RPA1,RPA2,RPA3,RTEL1,SP100,STN1,TERF1,TERF2,TERF2IP,TERT,WRN,XRCC5,XRCC6,ZNF365	telomere maintenance	44
GO:0000724	AP5S1,AP5Z1,ATM,AUNIP,BLM,BRCA1,BRCA2,CCDC155,ERCC4,EXD2,FAN1,FBH1,FEN1,GEN1,H2AX,HELQ,HUS1B,HUS1,INO80,KDM4D,LIG3,MCM8,MCM9,MEIOB,MMS22L,MORF4L1,MRE11,NABP1,NABP2,NBN,NSMCE1,NSMCE2,NUCKS1,PALB2,PARP1,POLL,POLN,POLQ,PSMD14,RAD21L1,RAD50,RAD51AP1,RAD51B,RAD51C,RAD51D,RAD51,RAD52,RAD54B,RAD54L,RBBP8,REC8,RECQL4,RECQL5,RECQL,REV3L,RFWD3,RMI1,RNF138,RPA1,RPA2,RPA3,RPA4,SAMHD1,SEM1,SFPQ,SFR1,SLX1A,SLX…	double-strand break repair via homologous recombination	82
GO:0000725	FBH1,RHNO1	recombinational repair	2
GO:0000726	REXO4	non-recombinational repair	1
GO:0000727	CDC45,CDC7,GINS2,GINS4,MCM2,MCM3,MCM4,MCM5,MCM6,MCM7,MUS81	double-strand break repair via break-induced replication	11
GO:0000729	ATM,BARD1,BLM,BRCA1,DNA2,EXD2,KAT5,MRE11,NBN,RAD50,RBBP8,SETMAR,SMARCAD1,UBE2N,UBE2V2	DNA double-strand break processing	15
GO:0000730	DMC1,RAD51,RAD52,SWI5	DNA recombinase assembly	4
GO:0000731	CDKN2D,POLA1,POLD1,POLD3,POLE,POLH,RFC3,SIRT1,WRN,WRNIP1	DNA synthesis involved in DNA repair	10
GO:0000732	RTEL1	strand displacement	1
GO:0000733	BLM,RAD54L,RECQL4,RECQL,SMARCA1,SMARCAL1,TP53,ZRANB3	DNA strand renaturation	8
GO:0000735	MSH3	removal of nonhomologous ends	1
GO:0000737	DNASE1,DNASE1L1,DNASE1L2,DNASE1L3,ENDOG,EXOG,FBH1,MUS81,REXO4,SETMAR,SPO11	DNA catabolic process, endonucleolytic	11
GO:0000738	ERI1,ERI3,ISG20,REXO4,XRN2	DNA catabolic process, exonucleolytic	5
GO:0000768	ERVFC1-1,ERVFC1,ERVFRD-1,ERVK-21,ERVPABLB-1,ERVS71-1,ERVW-1,VASH2	syncytium formation by plasma membrane fusion	8
GO:0000819	LATS1,TOP2A,TOP2B	sister chromatid segregation	3
GO:0000820	SIRT4	regulation of glutamine family amino acid metabolic process	1
GO:0000821	SLC7A7	regulation of arginine metabolic process	1
GO:0000902	ADAM8,ADD1,ARHGEF2,ASXL1,BCL6,CAP1,CAP2,CAPZB,CDH10,CDH11,CDH12,CDH13,CDH15,CDH17,CDH18,CDH19,CDH1,CDH20,CDH22,CDH24,CDH26,CDH2,CDH3,CDH4,CDH5,CDH6,CDH7,CDH8,CDH9,CDHR3,CLU,CERT1,CSNK1A1,CYFIP1,CYFIP2,DMRT1,ECT2,EPB42,FRY,FRYL,GJE1,GP1BA,GREM1,HGF,IL7R,KLF2,KLHL10,LIPA,LRATD1,LST1,MAEL,MAPK14,MED1,MSX1,NCKAP1,NCKAP1L,NOX4,NRG1,P2RX7,PDPN,PRDM14,PSMB10,PTPRO,RAC3,RHOBTB1,RHOBTB2,RP2,SCFD1,SHROOM1,…	cell morphogenesis	90
GO:0000904	CTNNB1,DKK1,RELN	cell morphogenesis involved in differentiation	3
GO:0000915	ANLN,KIF23,PDCD6IP,RACGAP1,RTKN	actomyosin contractile ring assembly	5
GO:0000916	VPS4A	actomyosin contractile ring contraction	1
GO:0000917	BIN3	division septum assembly	1
GO:0000921	ANLN	septin ring assembly	1
GO:0000956	AGO1,DDX5,DHX34,EXOSC10,EXOSC4,EXOSC9,LSM4,MRTO4,NBAS,NBDY,RC3H1,THRAP3,UPF1,XRN1	nuclear-transcribed mRNA catabolic process	14
GO:0000957	PNPT1	mitochondrial RNA catabolic process	1
GO:0000958	PDE12,PNPT1,SUPV3L1	mitochondrial mRNA catabolic process	3
GO:0000959	FASTKD1	mitochondrial RNA metabolic process	1
GO:0000961	LRPPRC,SLIRP	negative regulation of mitochondrial RNA catabolic process	2
GO:0000962	PNPT1,SUPV3L1	positive regulation of mitochondrial RNA catabolic process	2
GO:0000963	FASTKD5,PNPT1	mitochondrial RNA processing	2
GO:0000964	PNPT1,TRMT10C	mitochondrial RNA 5'-end processing	2
GO:0000965	PNPT1,SUPV3L1	mitochondrial RNA 3'-end processing	2
GO:0000966	PIWIL2	RNA 5'-end processing	1
GO:0000971	RTCB	tRNA exon ligation utilizing 2',3' cyclic phosphate of 5'-exon as source of linkage phosphate	1
GO:0000972	LDB1,NUP155,RAE1	transcription-dependent tethering of RNA polymerase II gene DNA at nuclear periphery	3
GO:0000973	NUP107,NUP98,PCID2	posttranscriptional tethering of RNA polymerase II gene DNA at nuclear periphery	3
GO:0001080	NR1H4	nitrogen catabolite activation of transcription from RNA polymerase II promoter	1
GO:0001081	NMRAL1	nitrogen catabolite repression of transcription from RNA polymerase II promoter	1
GO:0001100	RGCC	negative regulation of exit from mitosis	1
GO:0001113	GTF2E1	transcriptional open complex formation at RNA polymerase II promoter	1
GO:0001172	POLR2A,TERT	transcription, RNA-templated	2
GO:0001174	GTF2B	transcriptional start site selection at RNA polymerase II promoter	1
GO:0001188	BAZ2A,PIH1D1,POLR1E,RRN3,SMARCA4,SMARCB1,TAF1B,TAF1C,UBTF	RNA polymerase I preinitiation complex assembly	9
GO:0001193	POLR2I	maintenance of transcriptional fidelity during DNA-templated transcription elongation from RNA polymerase II promoter	1
GO:0001207	BRDT	histone displacement	1
GO:0001300	ENG,SERPINE1	chronological cell aging	2
GO:0001302	CHEK2,ERCC1,ROMO1,TP63,WRN	replicative cell aging	5
GO:0001306	CLN8	age-dependent response to oxidative stress	1
GO:0001315	SOD2	age-dependent response to reactive oxygen species	1
GO:0001501	ACAN,ACP2,ADAMTS4,AHSG,ALPL,ALX4,ANKH,ARSL,ASH1L,BCAN,BGLAP,BMP1,BMP2,BMP3,BMP5,BMP6,BMP7,BMP8B,BMPR1B,CDH11,CDKN1C,CHD7,CHRD,CLEC3A,CMKLR1,CNMD,COL10A1,COL11A2,COL19A1,COL1A1,COL1A2,COL2A1,COL3A1,COL5A2,COL9A2,COMP,DLL3,DLX5,DLX6,DSPP,EBP,EIF2AK3,EN1,EPHA2,ETS2,EVC,EXT1,EXTL1,FBN1,FGFR1,FGFR3,FGFRL1,FRZB,GDF10,GDF11,GDF3,GJA5,GLI2,GNA11,GUSBP1,HAPLN1,HAPLN2,HAPLN3,HAPLN4,HDAC4,HES7,HEXB,HOXA10,H…	skeletal system development	135
GO:0001502	ACAN,ALX1,BARX2,BMP1,BMPR1B,CCN2,COL11A1,COL2A1,FGF4,FGF6,MAPK14,MGP,MYF5,OTOR,PKD1,ROR2,SOX9,THRA,UNCX,WNT7A	cartilage condensation	20
GO:0001503	ACP5,ALOX15,ATP6V0A4,ATP6V1B1,BCL2,BGLAP,BMP1,BMP5,BMP7,BMP8A,BMP8B,CASR,CCN2,CDH11,CHRDL1,CHRDL2,CLEC11A,CLEC3A,CLEC3B,COL11A1,COL1A1,COL5A2,DDR2,DHX36,DMP1,DSPP,ECM1,EGFR,EIF2AK3,EXT1,EXT2,FOXC2,FSTL3,FZD9,GDF2,GPLD1,GPM6B,IFITM1,IGSF10,KAZALD1,LTF,MGP,MINPP1,MYF5,MYOG,NPPC,NPR2,OSTF1,PAM16,PDLIM7,PPARGC1B,RASSF2,RIPPLY2,RPL38,RUNX2,SLC26A2,SLC34A1,SORT1,SOST,SOX9,SP3,SPARC,STATH,STC1,SUCO,SUN1…	ossification	74
GO:0001504	ATP1A2,GLUL,SLC1A3,SLC1A6,SLC1A7,SLC38A1,SLC6A3,SLC6A9,SNAP25,SYNGR3	neurotransmitter uptake	10
GO:0001505	DVL1,GABRA2,ZNF219	regulation of neurotransmitter levels	3
GO:0001507	ACHE,COLQ	acetylcholine catabolic process in synaptic cleft	2
GO:0001508	AKAP6,CHRNA4,CHRNB2,CHRNB4,CLN3,GJD2,GLRA1,GNA11,GNAQ,KCNB1,KCND2,KCNMB2,KCNMB3,KCNMB4,SRI,USP53	action potential	16
GO:0001510	BCDIN3D,FTSJ3,HENMT1,MEPCE,METTL3,RBM15B,RBM15,TRMT2A,TRMT2B	RNA methylation	9
GO:0001514	DIO2,EEFSEC,SECISBP2,SECISBP2L,SELENOT,SEPSECS,TRNAU1AP	selenocysteine incorporation	7
GO:0001516	CD74,EDN1,EDN2,MGST1,MIF,PLA2G4F,PNPLA8,PRXL2B,PTGDS,PTGES3,PTGES,PTGIS,PTGS1,PTGS2	prostaglandin biosynthetic process	14
GO:0001519	PAM,PGLYRP2	peptide amidation	2
GO:0001522	NOP10,PUS7L,RPUSD1,RPUSD3,RPUSD4,TRUB2	pseudouridine synthesis	6
GO:0001523	ABCA4,ADH4,ADH5,ADH7,AGRN,AKR1B10,AKR1B1,AKR1C1,AKR1C3,AKR1C4,ALDH1A1,APOA1,APOA2,APOA4,APOB,APOC2,APOC3,APOE,APOM,AWAT2,BCO1,BCO2,CLPS,CYP4V2,DHRS3,GPC1,GPC2,GPC3,GPC4,GPC5,GPC6,GPIHBP1,HSPG2,LPL,LRAT,LRP1,LRP2,LRP8,NAPEPLD,OPN1LW,OPN1MW,OPN1SW,PLB1,PNLIP,RARRES2,RBP1,RBP2,RBP3,RBP4,RDH10,RDH11,RDH12,RDH5,RHO,RLBP1,RPE65,SDC1,SDC2,SDC3,SDC4,STRA6,TTR	retinoid metabolic process	62
GO:0001525	AAMP,ACKR3,ACVRL1,ADAM15,ADAM8,ADGRG1,ADM2,AGGF1,AIMP1,AMOT,AMOTL1,AMOTL2,ANG,ANGPT2,ANGPT4,ANGPTL3,ANGPTL4,ANGPTL6,ANPEP,ANXA2,ANXA2P2,APELA,APLN,APLNR,APOD,APOLD1,ARHGAP22,ARHGAP24,ATP5F1B,ATP5IF1,BCAS3,C1GALT1,CALCRL,CAV1,CCL2,CCN2,CCN3,CD160,CEACAM1,CEMIP2,CIB1,CLIC4,COL15A1,COL18A1,COL23A1,COL4A2,COL4A4,COL8A1,COL8A2,CSPG4,CXCL17,CXCL8,CXCR3,CYP1B1,DAB2IP,DLL4,DYSF,ECM1,ECSCR,EFNA1,EGF,EGFL7…	angiogenesis	232
GO:0001541	ADCYAP1,ANG,ATM,BAX,BCL2,BCL2L1,BMP15,CEBPB,CTNNA1,DMC1,DMRTA1,EIF2B2,EIF2B4,EIF2B5,FANCG,FOXC1,FOXL2,ICAM1,IMMP2L,INHA,INHBA,INHBB,KIT,KITLG,KMT2B,LFNG,MMP14,MMP19,MSH4,PCYT1B,SMAD4,SOD1,SPO11,TAF4,UBE3A,VEGFA,VGF,ZNF830	ovarian follicle development	38
GO:0001542	ADAMTS1,AFP,FOXO3,LEP,MMP19,NOS3,PGR,SIRT1	ovulation from ovarian follicle	8
GO:0001543	NRIP1	ovarian follicle rupture	1
GO:0001544	FOXO3,GAS2	initiation of primordial ovarian follicle growth	2
GO:0001545	SRC	primary ovarian follicle growth	1
GO:0001546	AMH,GPR149,ZNF830	preantral ovarian follicle growth	3
GO:0001547	ESR1,FOXO3,GAS2,GPR149	antral ovarian follicle growth	4
GO:0001550	BMPR1B,EREG,PTX3	ovarian cumulus expansion	3
GO:0001552	HYAL3	ovarian follicle atresia	1
GO:0001553	NR5A1,PDGFRA,PLEKHA1,PTPRN,SGPL1	luteinization	5
GO:0001554	CASP2,CASP3,HSPA5,MMP19	luteolysis	4
GO:0001555	FOXL2,GDF9,KMT2D	oocyte growth	3
GO:0001556	ANG,BRCA2,CCNB1,CDC25B,DAZL,DMC1,EREG,FBXO5,FOXO3,PABPC1L,PDE3A,PTK2B,REC8,RXFP2,TRIP13,TUBB8,TUT4,TUT7,WASHC5,YTHDF2	oocyte maturation	20
GO:0001558	AGT,AGTR1,ARHGEF11,ATAD3A,BAP1,BCAR1,BLZF1,CAMK2D,CDC73,CDK11A,CDK11B,CEACAM1,CHPT1,CISH,CLSTN1,CLSTN3,CRKL,DDR1,EBAG9,EGLN2,EPB41L3,FAM107A,FBLN5,IGFBP3,IGFBP4,IGFBP5,IGFBP7,IGFBPL1,IL17RB,ITCH,KAZALD1,KIAA1109,KIF14,LAMTOR1,LAMTOR2,LMX1A,LTBP4,MAD2L2,MELTF,MTOR,MUC12,NANOS1,NET1,NRG3,NUBP1,OGFR,PAK4,PAK5,PAPPA2,PLCE1,PRKCQ,PTCH2,RAB33B,RASGRP2,RB1,ROS1,RPTOR,SGK1,SGK2,SGK3,SOCS2,SPOCK1,STK11,TA…	regulation of cell growth	70
GO:0001560	KIF26A,MYOCD,PPP1R9B	regulation of cell growth by extracellular stimulus	3
GO:0001561	ALDH3A2,HACL1,HAO1,PECR,PEX13,PHYH,SLC25A17,SLC27A2	fatty acid alpha-oxidation	8
GO:0001562	VTCN1	response to protozoan	1
GO:0001568	AHR,ALDH1A2,ANTXR1,APLNR,ATP7A,CDX2,CDX4,CEACAM1,COL1A1,COL1A2,COL5A1,CRKL,DHCR7,DLX3,EGFL7,FLVCR1,FOXF1,FOXO1,FOXS1,GJA4,MAP3K3,MDM2,MEF2C,MIB1,PAX6,PROP1,PSEN1,RAPGEF1,RAPGEF2,SPHK1,SPHK2,STRA6,TBX1,TBX3,TCF7L2,TGFBR2,TREX1	blood vessel development	37
GO:0001569	ACVR1,COL4A1,CTNNB1,DLL4,EDN1,EDNRA,ENG,FGF8,FOXC2,GBX2,GDF2,GNA13,IHH,LEF1,NFATC4,NOTCH4,NRARP,NRP1,PLXND1,RBM15,SEMA3E,SFRP2,SHH,SRF,STK4,TBX20,TGFBR2,VEGFA	branching involved in blood vessel morphogenesis	28
GO:0001570	ACKR3,ADM,AGGF1,AMOT,APELA,APLNR,CAV1,CCM2,CITED1,CUL7,EGFL7,ENG,EPHA2,FBXW7,FOXF1,FZD4,GDF2,GJC1,GLMN,HAS2,HDAC7,HEG1,HEY2,ITGAV,ITGB8,JUNB,KDR,MYO18B,MYO1E,MYOCD,NKX2-5,NTRK2,PAXIP1,PTK2,QKI,RAMP2,RASA1,RASIP1,SGPL1,SHH,SMO,SOX17,SOX18,TBX20,TBXT,TEAD2,TGFB1,TGFBR2,TIE1,TIPARP,TMEM100,TNNI3,VEGFA,WARS2,WT1,YAP1,ZFP36L1,ZFPM2,ZMIZ1	vasculogenesis	59
GO:0001572	B4GALT6	lactosylceramide biosynthetic process	1
GO:0001573	CLN6,ITGB8	ganglioside metabolic process	2
GO:0001574	B3GALT4,B4GALNT1,ST3GAL5,ST6GALNAC3,ST6GALNAC6,ST8SIA2,ST8SIA3,ST8SIA4,ST8SIA6	ganglioside biosynthetic process	9
GO:0001575	CLN3	globoside metabolic process	1
GO:0001576	A4GALT	globoside biosynthetic process	1
GO:0001578	AAAS,CAPN6,CCDC66,CCSER2,CDK5RAP2,CHP1,CLASP1,CLIP1,FES,KIF20A,MAP1B,MAP1S,MAP2,MARK4,MTCL1,NAV1,NCKAP5,NCKAP5L,NUMA1,PLK1,PRC1,PSRC1,SPAST,TPPP2,TPPP3,TPPP,TRIM46,TTLL6,ZNF207	microtubule bundle formation	29
GO:0001579	SLC27A1,SLC27A4	medium-chain fatty acid transport	2
GO:0001580	AZGP1,CA6,CST1,CST2,CST4,GNAT1,GNAT2,GNAT3,LPO,PIGR,PIP,RTP1,RTP2,RTP3,RTP4,RTP5,TAS2R10,TAS2R13,TAS2R14,TAS2R16,TAS2R19,TAS2R1,TAS2R20,TAS2R30,TAS2R31,TAS2R38,TAS2R39,TAS2R3,TAS2R40,TAS2R41,TAS2R42,TAS2R43,TAS2R45,TAS2R46,TAS2R4,TAS2R50,TAS2R5,TAS2R60,TAS2R7,TAS2R8,TAS2R9	detection of chemical stimulus involved in sensory perception of bitter taste	41
GO:0001581	PKD1L3,PKD2L1	detection of chemical stimulus involved in sensory perception of sour taste	2
GO:0001582	TAS1R2,TAS1R3	detection of chemical stimulus involved in sensory perception of sweet taste	2
GO:0001649	ADAR,AKT1,ALPL,ALYREF,AMELX,ASF1A,ATP5F1B,BCAP29,BGLAP,BMP2,BMP3,BMP4,BMP6,CAT,CBFB,CCDC47,CCL3,CCN1,CHRD,CLTC,COL1A1,COL6A1,CREB3L1,CYP24A1,DDX21,DHH,DHX9,DLX5,DNAJC13,EPHA2,FASN,FBL,FGF9,FIGNL1,GDF10,GDF2,GJA1,GLI1,GLIS1,GPNMB,GTPBP4,H3-3A,HIRA,HNRNPC,HNRNPU,HSD17B4,HSPE1,IARS1,IBSP,ID4,IFT80,IGF2,IGFBP3,IGFBP5,IHH,ITGA11,JUNB,LEF1,LGR4,LOX,LRRC17,MEF2C,MEF2D,MRC2,MSX2,MYBBP1A,MYOC,NF1,NOG,PENK…	osteoblast differentiation	105
GO:0001654	ADAMTS18,ATF6,BBS7,BLOC1S3,BMP6,BMPR1B,CHRDL1,CPAMD8,FGF9,FOXC1,FOXE3,FREM2,GDF3,HIPK1,HIPK2,MAB21L2,MEIS2,PAX6,RAB18,RBP4,SALL2,SCO2,SH3PXD2B,SIPA1L3,SIX3,SIX6,SLC39A5,SMG9,SMOC1,SOX2,TGFB2,ZDHHC16	eye development	32
GO:0001655	AMH,CRKL,EPHB2,EPHB3,FOXB1,GATA2,LHX1,OSR1,OSR2,PAX2,PAX8,SRD5A1	urogenital system development	12
GO:0001656	APH1A,BCL2,BMP7,CITED1,CTSH,EYA1,FBN1,FGF10,FGF8,FOXC2,GDF11,GDNF,GLI3,GREB1L,HOXA11,HOXC11,ID2,ID3,IRX3,ITGA8,NF1,NIPBL,NKX3-1,OSR2,RDH10,ROBO2,SHH,SPRY1	metanephros development	28
GO:0001657	ARG2,BMP4,BMP7,BMPER,CAT,CER1,CRLF1,EPCAM,FGFR1,FGFR2,FOXC1,FOXC2,GDF11,LHX1,NPNT,OSR1,RARA,RARB,RET,ROBO2,SALL1,SDC1,SDC4,SFRP1,SIM1,SIX1,SLIT2,SMAD1,SMAD2,SMAD3,SMAD5,SMAD6,SMAD7,SPRY1,TCF21,TGFB1,WT1	ureteric bud development	37
GO:0001658	ADAMTS16,BCL2,BMP2,BMP4,CITED1,CTNNB1,CTNNBIP1,DCHS1,DLG1,EYA1,FAT4,FGF2,FGF8,GDNF,GLI3,GPC3,GREB1L,GZF1,HOXA11,HOXD11,ILK,LAMA5,LHX1,MYC,NPNT,PAX2,PAX8,PBX1,PGF,PKD2,PTCH1,SALL1,SHH,SIX1,SMAD4,SOX9,TCF21,WNT1,WNT4,WNT6,WNT9B,WT1	branching involved in ureteric bud morphogenesis	42
GO:0001659	ACADL,ACADVL,ADORA1,ARRDC3,CIDEA,DRD1,DRD2,EDN2,FOXO1,FTO,GPX1,HCRT,HTR2A,NAPEPLD,NMU,NOX3,NTSR1,PPARGC1A,STAT3,TRPM2	temperature homeostasis	20
GO:0001660	IL1A,IL1B,TRPV1	fever generation	3
GO:0001661	CHRNB2,DRD1,FOS,GRIN1,TBR1	conditioned taste aversion	5
GO:0001662	ADCYAP1,ALS2,ASIC1,ASIC4,BCL2,BRINP1,DEAF1,DPP4,DRD1,DRD4,EIF4E,EIF4G1,FBXL20,GABRA5,GRIK2,GRM7,HTR1A,HTR2C,LYPD1,MAPK8IP2,MDK,MECP2,MORC1,NEUROD2,NPY2R,NR2E1,PENK,USP46,VDAC1,VDAC3	behavioral fear response	30
GO:0001666	ABAT,ACTN4,ACVRL1,ADA,ADAM17,ADIPOQ,ADM,ADORA1,ADSL,AGER,AGTRAP,AHCY,AJUBA,ALAD,ALAS2,ALDH3A1,ALKBH5,ANG,ANGPT2,ANGPTL4,APAF1,APOLD1,ARNT2,ARNT,ASCL2,ATM,ATP1B1,BECN1,BIRC2,BMP2,BNIP3,CAPN2,CASP3,CAT,CAV1,CBFA2T3,CD24,CD38,CDKN1B,CHRNA4,CHRNA7,CHRNB2,CIAO3,CITED2,CLDN3,CREB1,CREBBP,CRHR1,CRYAB,CXCL12,CXCR4,CYBA,CYGB,CYP1A1,DDIT4,DNMT3B,DPP4,DRD2,EDNRA,EGLN1,EGLN2,EGLN3,EGR1,EP300,EPAS1,EPO,ERCC2,…	response to hypoxia	163
GO:0001667	CAP1,CENPV,PAFAH1B1,PDXDC1,PDXDC2P,SGPL1,WASF2	ameboidal-type cell migration	7
GO:0001672	TLK1,TLK2	regulation of chromatin assembly or disassembly	2
GO:0001675	ACRBP,AGFG1,CCDC136,FABP9,KNL1,MFSD14A,NECTIN2,PAFAH1B1,PLA2G3,RFX2,SPACA1,SPINK2,TBC1D20,TBPL1,TMF1,TXNDC8,ZPBP2	acrosome assembly	17
GO:0001676	ACAD9,ACOT1,ACOT2,ACOT4,ACSBG1,ACSBG2,ACSL1,ACSL3,ACSL4,ACSL5,ACSL6,CPT1A,CYP4A11,CYP4F12,CYP4F2,PAM,PNPLA3,SLC27A1,SLC27A2,SLC27A3,SLC27A4,SLC27A5,SLC27A6	long-chain fatty acid metabolic process	23
GO:0001678	CARTPT,FOXA3,FOXK1,FOXK2,FOXO1,GCK,HK1,HK2,HK3,HKDC1,KLF15,NGFR,NR1H4,NUCKS1,PIK3R1,PIK3R2,PPARGC1A,SIRT1,STXBP3	cellular glucose homeostasis	19
GO:0001680	TRNT1	tRNA 3'-terminal CCA addition	1
GO:0001682	PRORP,POP1,POP4,POP5,POP7,RPP14,RPP21,RPP25,RPP30,RPP38,RPP40,SSB	tRNA 5'-leader removal	12
GO:0001692	TRH	histamine metabolic process	1
GO:0001694	HDC,PRG3	histamine biosynthetic process	2
GO:0001695	HNMT	histamine catabolic process	1
GO:0001696	CCKBR,CHRM5,GHRL,NMU,SLC26A7,SLC9A4,SNX10	gastric acid secretion	7
GO:0001697	HRH2	histamine-induced gastric acid secretion	1
GO:0001698	HRH2	gastrin-induced gastric acid secretion	1
GO:0001701	ACVR1B,ACVR1,ACVRL1,ADAM10,ADAMTS3,ADCY9,ADD1,ALKBH1,ALS2,AMOT,ANGPT1,ANKRD11,APBA1,APBA2,APBA3,APOB,AR,ARNT2,ATP11A,ATP7A,B9D1,BCL2L11,BCL2L1,BMP2,BMPR1A,BRK1,BTF3,C1orf43,C2CD3,C6,CAMSAP3,CCM2,CCNB1,CCNB2,CELF4,CHD7,CHD8,CHST11,CHTOP,CIR1,CMIP,CERT1,COPS3,CPT2,CTNNB1,CUL4A,DBN1,DHX35,DSC3,EDN1,EDNRA,EGFL8,EIF2S2,EIF4E2,ELL,EMX1,ENDOG,EPB41L5,EPN1,ERCC2,ETNK2,FGFR1,FGFR2,FLCN,FLVCR1,FOSL1,FOXC1,…	in utero embryonic development	200
GO:0001702	ACVR1,ACVR2A,ACVR2B,AMOT,CHRD,CTNNB1,FRS2,LDB1,LHX1,LRP5,LRP5L,LRP6,NAT8B,RNF2,SMAD4,TENM4,UGDH,ZBTB17	gastrulation with mouth forming second	18
GO:0001704	ARID1A,ATOH8,KIF16B	formation of primary germ layer	3
GO:0001705	LHX1	ectoderm formation	1
GO:0001706	DKK1,EOMES,LHX1,NOG,SMAD2,SOX17,SOX7,TBX20	endoderm formation	8
GO:0001707	ACVR1,BMP7,BMPR1A,BMPR2,CHRD,CRB2,DKK1,EOMES,EXT2,HAND1,MESP1,MESP2,MSGN1,NF2,NOG,NR4A3,POFUT2,PRKACA,PRKAR1A,SCX,SMAD2,SMAD3,SNAI1,SRF,TBX19,TBX6,TBXT,TLX2,TWSG1,TXNRD1,WLS,WNT3	mesoderm formation	32
GO:0001708	APC2,APC,CDON,CTNNB1,DHH,EOMES,FKBP8,FOXA2,IHH,ITGB1,MGA,NOTCH1,POU1F1,PRDM14,PSEN1,SHH,SMO,SOX9,TBR1,TBX10,TBX15,TBX18,TBX19,TBX1,TBX20,TBX21,TBX22,TBX2,TBX3,TBX4,TBX5,TBX6,TBXT	cell fate specification	33
GO:0001709	BARHL2,CYP26B1,DLL1,DSCAML1,EBF2,GATA2,GATA3,HOXA2,JAG1,MCL1,NOTCH2,NOTCH4,PAX2,PAX6,PROX1,PTCH1,PTCH2	cell fate determination	17
GO:0001710	SMAD1	mesodermal cell fate commitment	1
GO:0001711	CDC73,CTNNB1,CTR9,LEO1,PAF1,RTF1	endodermal cell fate commitment	6
GO:0001712	ELF5,ETS2	ectodermal cell fate commitment	2
GO:0001714	EOMES,HNF1B,NANOG,POU5F1,SOX2	endodermal cell fate specification	5
GO:0001731	DENR,EIF2D,EIF2S2,EIF2S3B,EIF2S3,EIF4B,EIF4H,EIF5,MCTS1,TICRR	formation of translation preinitiation complex	10
GO:0001732	EIF2S2,EIF3A,EIF3B,EIF3C,EIF3CL,EIF3D,EIF3E,EIF3F,EIF3G,EIF3H,EIF3I,EIF3J,EIF3K,EIF3L,EIF3M,EIF5	formation of cytoplasmic translation initiation complex	16
GO:0001736	CELSR1,CPLANE1,DLG3,EXOC5,FUZ,FZD3,GRHL3,IFT20,INTU,PTK7,RPGRIP1L,TP63,VANGL2,WNT5A	establishment of planar polarity	14
GO:0001738	AHI1,LAMA3,LAMA5,TRAF3IP1	morphogenesis of a polarized epithelium	4
GO:0001754	AGTPBP1,NKD1,STAT3	eye photoreceptor cell differentiation	3
GO:0001755	ACVR1,ALX1,ANXA6,CFL1,CORO1C,EDN3,EDNRB,EFNB1,ERBB4,FGF19,GBX2,GDNF,HIF1A,HTR2B,ISL1,KITLG,LAMA5,NRTN,OVOL2,PHACTR4,RET,SEMA3A,SEMA3B,SEMA3C,SEMA3D,SEMA3E,SEMA3F,SEMA3G,SEMA4A,SEMA4B,SEMA4C,SEMA4D,SEMA4F,SEMA4G,SEMA5A,SEMA5B,SEMA6A,SEMA6B,SEMA6C,SEMA6D,SEMA7A,SHH,SMO,SOX10,SOX8,TBX1,ZEB2	neural crest cell migration	47
GO:0001756	ABI1,ATM,AXIN2,BMPR1A,CRB2,DLL1,DLL3,EP300,FOXB1,FOXC1,FOXC2,FOXF1,HES7,KAT2A,LEF1,LFNG,MESP1,MESP2,MIB1,MSGN1,MYF5,MYF6,NKX3-1,NLE1,PALB2,PAX1,PCDH8,PLXNA2,POFUT1,POGLUT1,PRKDC,PSEN1,RBPJ,RIPPLY2,ROR2,SEMA3C,SMAD3,TBX18,TBX19,TBXT,TCAP,TCF15,TP53,WNT5A,XRCC2,ZEB2	somitogenesis	46
GO:0001757	COBL,DLL1,MEOX1,MEOX2,RIPPLY1	somite specification	5
GO:0001759	FGF10,FGF1,FGF8,FGFR1,FRS2,GDNF,HOXA11,HOXC11,SIX1,SPRY1	organ induction	10
GO:0001763	COL13A1,ERMN,FOXF1,NOTCH4,PRDM1,SETD2,TCF21,TDGF1	morphogenesis of a branching structure	8
GO:0001764	ACAP3,ADGRL3,ALKBH1,APBB2,ASCL1,ASPM,ASTN1,ATOH1,AUTS2,AXL,BARHL1,BARHL2,BAX,BBS4,CCKAR,CCK,CCR4,CDK5,CDK5R1,CDK5R2,CDKL5,CELSR1,CELSR3,CHL1,CRK,CRKL,CTNNB1,CXCL12,CXCR4,DCC,DCDC2,DCLK1,DCX,DDIT4,DISC1,DNAAF4,DNER,DRGX,ELP3,FBXO45,FEZF1,FGF13,FGFR1,FYN,FZD3,GAS6,GATA2,GATA3,GFRA3,GJA1,GPM6A,ITGA3,KIAA0319,KIRREL3,LRP12,MAP1B,MARK1,MARK2,MATN2,MDGA1,MEF2C,MYH10,NAV1,NDE1,NDEL1,NDNF,NDN,NEUROD4,NKX…	neuron migration	108
GO:0001765	ANXA2,ANXA2P2,EMP2,FLOT1,FLOT2,RFTN1,S100A10	membrane raft assembly	7
GO:0001766	CD2,DOCK2,MAL	membrane raft polarization	3
GO:0001768	CCL19,CCL21,CCR7,CYP26B1,DOCK2,MYH9	establishment of T cell polarity	6
GO:0001770	SNX27	establishment of natural killer cell polarity	1
GO:0001771	CCL19,CCL21,CD6,CD81,CORO1A,DLG1,DOCK2,DOCK8,EPHB1,MSN,NCK2,PRF1	immunological synapse formation	12
GO:0001773	HMGB1,PYCARD	myeloid dendritic cell activation	2
GO:0001774	AGER,AIF1,APP,AZU1,C1QA,C5AR1,CLU,CX3CL1,FPR2,IFNG,IFNGR1,IL13,ITGAM,ITGB2,JAK2,JUN,MAPT,NAMPT,SNCA,TLR2,TLR3,TLR6,TLR7,TLR8,TNF,TREM2,TRPV1	microglial cell activation	27
GO:0001775	CCL3,CD24,IGF1,PDGFA,PDGFRA,SLURP1,TIMP1,TLR1,TLR2,TLR6	cell activation	10
GO:0001776	CXCL6,FLT3,NKX2-3	leukocyte homeostasis	3
GO:0001777	BAX	T cell homeostatic proliferation	1
GO:0001778	AHNAK2,ANXA6,CAV3,DYSF,MYH10,MYH9,MYOF,RAB3A,SYT11,SYT7,SYTL4,TRIM72	plasma membrane repair	12
GO:0001779	AXL,HNF1A,ID2,MERTK,PIK3CD,PTPRC,SP3,TUSC2,TYRO3	natural killer cell differentiation	9
GO:0001780	ANXA1,JAM3,MPL,PDE4B,SH2B3	neutrophil homeostasis	5
GO:0001781	HCAR2,IL6	neutrophil apoptotic process	2
GO:0001782	BAK1,BAX,BCL2,BCL2L11,CASP3,DOCK10,DOCK11,FOXP3,GAPT,LYN,MEF2C,NCKAP1L,PKN1,PPP2R3C,RC3H1,RC3H2,SOS1,SPNS2,TNFRSF13B,TNFRSF13C,TNFSF13B	B cell homeostasis	21
GO:0001783	BAK1,BAX,BCL10,BCL2L11,CRKL,PKN1,TNFRSF21,TRAF3IP2	B cell apoptotic process	8
GO:0001787	ELF4	natural killer cell proliferation	1
GO:0001798	C3,FCER1G	positive regulation of type IIa hypersensitivity	2
GO:0001805	BTK,FCER1G	positive regulation of type III hypersensitivity	2
GO:0001806	GATA3	type IV hypersensitivity	1
GO:0001808	IL20RB	negative regulation of type IV hypersensitivity	1
GO:0001809	ZP3	positive regulation of type IV hypersensitivity	1
GO:0001811	FCGR2B	negative regulation of type I hypersensitivity	1
GO:0001812	BTK,FCER1G	positive regulation of type I hypersensitivity	2
GO:0001814	FCGR2B	negative regulation of antibody-dependent cellular cytotoxicity	1
GO:0001815	HLA-E	positive regulation of antibody-dependent cellular cytotoxicity	1
GO:0001816	BATF,CD226,CD300H,CD4,DBH,FABP4,FOXP3,IRAK4,ITK,KAT2A,LIPA,MAF,NFAT5,NFATC1,NFATC2,NFATC2IP,NFATC3,NFATC4,PIK3CD,PIK3CG,PLA2R1,PTAFR,RASGRP1,S100A8,S100A9,S1PR3,TXK	cytokine production	27
GO:0001817	ACE2,ANKRD2,ELF1,F11R,IQGAP1,JPH4,LITAF,LTF,LYN,SFTPD,TRAF3	regulation of cytokine production	11
GO:0001818	ATP2B1,BTK,CLEC4A,CRYBA1,GPNMB,IL10,MERTK,NDRG2,NPTN,RPS6KA4,RPS6KA5,SLC11A1,TWSG1	negative regulation of cytokine production	13
GO:0001819	ADRA2A,AGPAT1,AGPAT2,AGT,CARD11,CCDC88B,CEACAM20,EIF2AK2,EREG,FLOT1,HHLA2,HILPDA,HTR2B,IFI16,IL21,LURAP1,NFAM1,PELI1,SLC11A1,SOD1,TMF1,TMIGD2,TNF,WNT3A	positive regulation of cytokine production	24
GO:0001821	ADA,ADCYAP1,CSF2,EDN1	histamine secretion	4
GO:0001822	ACE,ACVR2B,ADAMTS1,AGT,AGTR1,ALDH1A2,APAF1,ARID5B,ARL3,ASS1,BAG6,BAX,BCL2L11,BMP4,BMP6,C1GALT1,CA2,CASP9,CDKN1C,CENPF,CPLANE1,CYP26A1,CYP26B1,DCN,FADD,FOXC1,FSTL3,GATA3,GLI2,GREB1L,HAS2,HNF1B,HPGD,HSPB11,HYAL2,IFT20,IFT27,IFT88,ITGA8,JMJD6,LHX1,LRP4,MME,MMP17,MPST,NLE1,NPHP3,ODC1,OVOL1,PAX8,PCSK5,PCSK9,PKD1,PKD1L3,PKHD1,PPAT,PROX1,PTCD2,PYGO1,PYGO2,REN,RGN,RIDA,RPGRIP1L,RRM2B,SALL1,SERPINF1,SGPL1…	kidney development	93
GO:0001823	BMP4,BMP7,FGF10,FGF8,GATA3,OSR1,OSR2,PAX2,PAX8,REN,ZBTB16	mesonephros development	11
GO:0001824	CAPN2,DAD1,ELF3,EMG1,ETV2,HAND1,HORMAD1,KPNA7,MED21,NASP,NEK2,NPM2,POU5F1,PSMC3,PSMC4,SPIC,TGFBR1,XAB2	blastocyst development	18
GO:0001825	ACTL6A,CCNB1IP1,GABPA,KDM4C,MFN2,MFNG,PNLDC1,PTPN18,RPL7L1,RRP7A,RTN4,SF3B6,SKIL,SUPT6H,TM4SF1,WDR74,ZP3	blastocyst formation	17
GO:0001826	CTR9,HNF1B,NLE1,TET1	inner cell mass cell differentiation	4
GO:0001827	LATS1,PRDM14	inner cell mass cell fate commitment	2
GO:0001828	LATS1,SOX17	inner cell mass cellular morphogenesis	2
GO:0001829	ADA,BYSL,CDX2,CNOT2,CNOT3,CTR9,EOMES,HAND1,HOPX,JUNB,RBM46,SP3,SRF	trophectodermal cell differentiation	13
GO:0001831	CUL3,NODAL	trophectodermal cellular morphogenesis	2
GO:0001832	CTR9,NBN,RTF1,UBTFL1,ZNF830	blastocyst growth	5
GO:0001833	BRCA2,COPS2,GINS1,GINS4,NCAPG2,NDEL1,PALB2,PELO,PRPF19,SALL4,SBDS,TAF8,ZPR1	inner cell mass cell proliferation	13
GO:0001834	ZPR1	trophectodermal cell proliferation	1
GO:0001835	AKAP3,ARHGDIG,ASF1B,BCOR,CCDC24,CCDC62,CMTM3,CTR9,FBLL1,HCFC1,HS3ST6,LPAR6,NDUFA2,NECAB1,PEMT,PHF6,PLPP4,PPP4R4,RBBP8,SLC25A34,SMIM14,ST8SIA6,STMN3,TBL1XR1,UBE2A,ZFP14	blastocyst hatching	26
GO:0001836	BAD,BAK1,BAX,BBC3,BCL2,BCL2L1,BID,BOK,CCK,CLU,DNM1L,FIS1,FZD9,GGCT,IFI6,JUN,MFF,PMAIP1,SFN,SOD2,TIMM50,TP53	release of cytochrome c from mitochondria	22
GO:0001837	AKNAD1,AKNA,AMELX,BMP2,BMP7,CTNNB1,CUL7,DDX17,DDX5,DLG5,EPB41L5,FAM83D,FGFR2,FOXF2,GSK3B,HGF,HIF1A,HMGA2,HNRNPAB,LEF1,LIMS1,LOXL2,LOXL3,NOG,NOTCH1,RBPJ,RFLNB,S100A4,SNAI1,SNAI2,SOX9,TGFB1,TGFB2,TGFBR1,TGFBR3,TRIM28,WNT11,WNT4,WNT5A	epithelial to mesenchymal transition	39
GO:0001838	RET,WNT4	embryonic epithelial tube formation	2
GO:0001839	EPB41L5,FGF8,NOG,TBXT	neural plate morphogenesis	4
GO:0001840	CTNNB1	neural plate development	1
GO:0001841	IFT52,MIB1,SOX11,SOX4,STK3,STK4,TCTN1	neural tube formation	7
GO:0001842	CFL1,NODAL,OVOL2	neural fold formation	3
GO:0001843	ABL1,ADM,ALX1,APAF1,ARHGAP35,ARID1A,BBS4,BCL10,BMP4,CC2D2A,CELSR1,COBL,DEAF1,DLC1,DVL2,FUZ,FZD3,FZD6,GLMN,GRHL2,GRHL3,IFT122,IFT172,IFT57,KAT2A,KDM6A,KIF20B,LHX2,LIAS,LMO4,LRP2,LRP6,MED12,MKS1,MTHFD1,MTHFD1L,MTHFR,NOG,PAX2,PFN1,PHACTR4,PLXNB2,PRICKLE1,PRKACA,PRKACB,PTCH1,RALA,RARA,RARG,RPS7,SALL4,SCRIB,SDC4,SEC24B,SEMA4C,SETD2,SHROOM3,SKI,SPINT1,SPINT2,ST14,STIL,SUFU,TBXT,TEAD2,TGFB1,TGFB2,TMED2,…	neural tube closure	77
GO:0001844	BAD,BAX,BCL2L11,BMF,MOAP1,PMAIP1	protein insertion into mitochondrial membrane involved in apoptotic signaling pathway	6
GO:0001845	CORO1A,MYO7A,P2RX7,SRPX	phagolysosome assembly	4
GO:0001865	ITK,ZBTB7B	NK T cell differentiation	2
GO:0001866	ELF4,IL15	NK T cell proliferation	2
GO:0001867	COL20A1,COLEC10,COLEC11,FCN1,FCN2,FCN3,KRT1,MASP1,MASP2,MBL2,SCARA3	complement activation, lectin pathway	11
GO:0001869	A2M,SERPING1	negative regulation of complement activation, lectin pathway	2
GO:0001878	CRK,ELANE,MPO,PTX3	response to yeast	4
GO:0001880	AMH,AMHR2,BMPR1A,SMAD5	Mullerian duct regression	4
GO:0001881	ALS2,ARFGEF2,CAMLG,EHD3,LMTK2,NSG1,PHETA1,PHETA2,PLEKHJ1,RAB11B,REP15	receptor recycling	11
GO:0001885	CCM2,GPX1,VEZF1	endothelial cell development	3
GO:0001886	ARHGEF26,CNMD,COL18A1,COL23A1,COL4A4,HEG1,ID1,MET,NOTCH4,PECAM1,PLOD3,STC1,TNMD	endothelial cell morphogenesis	13
GO:0001887	MAT1A,SCLY,SELENOP,SEPHS1,SEPHS2,TXNRD1	selenium compound metabolic process	6
GO:0001889	AACS,ACAT1,ACO2,ADA,AK4,ALDH1A2,ARF6,ARG1,ARID5B,ASNS,ASS1,ATP7A,BAAT,CAD,CEBPA,CEBPG,CITED2,CIT,COBL,DBP,DDX39B,FPGS,GATA6,GNPNAT1,HES1,HGF,HLX,HMGCL,HMGCS1,HNF1A,HNRNPD,IGF2R,JARID2,JUN,KRAS,LSR,MAN2A1,MED1,MET,MPST,NF1,NKX2-8,NODAL,NOTCH1,ONECUT1,ONECUT2,OTC,PCSK9,PDX1,PHF2,PIK3CA,PKD1,PKD2,PKM,PROX1,PTCD2,PTN,QDPR,RARA,RARB,RB1CC1,RELA,RHBDD3,RPGRIP1L,SEC63,SMAD3,SP3,SRD5A1,TGFBR3,UGT1A1,UPF2…	liver development	74
GO:0001890	ADA,ADAM19,ALKBH1,ANG,ASCL2,BIRC2,CCNF,CDKN1B,CITED1,CUL7,DCN,DLX3,E2F7,E2F8,ETNK2,ETV2,GJB3,HSD17B2,HSP90AB1,HTRA1,LEP,LHX3,LHX4,MAP3K4,MAPK14,MC2R,MME,NDP,NODAL,PHLDA2,PLAC1,PPARG,PTK2,RPS6,RTCB,SOD1,TEX19	placenta development	37
GO:0001892	ARNT,BPTF,CEBPA,CEBPB,CSF2,EGFR,EPAS1,ESRRB,GATA2,HIF1A,HSF1,IGF2,MED1,NODAL,PDGFB,PKD1,PKD2,SP3,TFEB,TTPA	embryonic placenta development	20
GO:0001893	AKT1,BMPR2,DAZAP1,LDOC1,NODAL,NR2F2,PRDM1,PRDX3,RXRA,STOX2,TMED2	maternal placenta development	11
GO:0001894	ACACA,AKR1B1,ANKRD11,BARD1,CCN2,CD34,COL2A1,CUBN,GNAS,NANOS1,P2RX4,PRLH,RB1,SCX,SOX9,STK11,TP53INP2,TRIM32,WWTR1,YAP1	tissue homeostasis	20
GO:0001895	ACTB,ACTG1,AIPL1,ALB,ARMS2,AZGP1,B2M,BBS10,BBS1,BBS4,CCDC66,CDH3,CNGB1,CST4,HSPB1,IGHA1,IGHA2,IGHG3,IGKC,JCHAIN,KRT1,LCN1,LTF,LYZ,OPRPN,PIGR,PIP,POC1B,POTEE,POTEF,POTEI,POTEJ,PRDX1,PRR4,RPE65,SOD1,TF,TULP1,WDR36,WHRN,ZG16B	retina homeostasis	41
GO:0001899	KRT6A	negative regulation of cytolysis by symbiont of host cells	1
GO:0001906	C9	cell killing	1
GO:0001909	STXBP2	leukocyte mediated cytotoxicity	1
GO:0001910	ICAM1	regulation of leukocyte mediated cytotoxicity	1
GO:0001912	NOS2	positive regulation of leukocyte mediated cytotoxicity	1
GO:0001913	CADM1,CRTAM,CTSC,CTSH,EMP2,GZMM,HPRT1,MICA,MICB,PRF1,RAET1E,RAET1G,RAET1L,TSTA3,ULBP1,ULBP2,ULBP3	T cell mediated cytotoxicity	17
GO:0001914	AGER,RIPK3	regulation of T cell mediated cytotoxicity	2
GO:0001915	CEACAM1,HLA-G,IL7R,LILRB1,PPP3CB,PTPRC	negative regulation of T cell mediated cytotoxicity	6
GO:0001916	B2M,CD1A,CD1B,CD1C,CD1D,CD1E,FADD,FAM49B,HLA-A,HLA-B,HLA-C,HLA-E,HLA-F,HLA-G,HLA-H,IL12A,IL12B,IL12RB1,IL23A,IL23R,P2RX7,PTPRC,STX7,XCL1	positive regulation of T cell mediated cytotoxicity	24
GO:0001919	ACHE,CHMP5,KIF16B,LAMTOR1,TBC1D16	regulation of receptor recycling	5
GO:0001920	AP1AR,OPTN,PCSK9,TRAT1	negative regulation of receptor recycling	4
GO:0001921	ANXA2,ANXA2P2,ARAP1,BVES,ECE1,EPS15,INPP5F,NSF,NSG1,PSEN1,RAB29,RAMP3,SCRIB,SNCA,VAMP3	positive regulation of receptor recycling	15
GO:0001922	ABL1,HIF1A,SH2B2,TNFAIP3	B-1 B cell homeostasis	4
GO:0001923	CD19,MALT1	B-1 B cell differentiation	2
GO:0001928	RALB	regulation of exocyst assembly	1
GO:0001932	APOA1,ARR3,ATG14,CADM4,CCDC88A,CCDC88C,CDH5,CELSR3,CORO1C,DRD1,FER,FLCN,FN1,FNIP1,FNIP2,GJC2,GRM5,HSPB1,HUS1,ITPKB,KDM4D,LOX,LYN,NDUFS4,NOP53,PHIP,PIN1,PLXNB2,PML,PPP2CA,PTK2,ROPN1B,ROPN1,ROPN1L,SESN2,SMPD3,SOCS1,STAT2,TADA3,TLR7,TLR8,WNT9B	regulation of protein phosphorylation	42
GO:0001933	ANGPT1,ARRB2,ATG14,BDKRB1,C9orf72,CACTIN,CADM4,CCNB1,CD109,CDK5RAP3,CHP1,CIB1,CORO1C,CRKL,CTDSP1,CTDSP2,CTDSPL,DAB2IP,DNAJC10,DRD2,EPHB2,NIBAN1,FBLN1,FKBP8,IBTK,IGFBP3,IL2,IMPACT,INPP5K,INSM1,KIRREL1,KIRREL2,KLHL31,LRP6,LRRK2,LYN,MAS1,MEN1,MICAL1,MTOR,MYADM,NNT,NTRK3,PAQR3,PARD6A,PARK7,PAX6,PID1,PIP5KL1,PLPP3,PPARGC1A,PPP1R15B,PPP5C,PRKDC,PRKN,PRNP,PRR5L,PTEN,PTPN13,RABGEF1,SIRPA,SLIT2,SNCA,TARDB…	negative regulation of protein phosphorylation	72
GO:0001934	ABL1,ACVR2A,ADAM17,ADIPOQ,ADTRP,AGER,AIF1,AKT1,AKT2,AKTIP,ANXA2,ANXA2P2,APP,ARRB1,ATG14,AXIN1,AXIN2,BMP2,BMP4,BRAT1,C3,CAMKK2,CARD14,CCN1,CCND1,CCND2,CCND3,CD40,CD4,CD74,CDK2AP1,CHEK2,CHRNA7,CIB1,CLIP3,CRH,CRKL,CSF1R,CSNK1D,DAB2,DAXX,DVL1,DVL2,DVL3,EDNRB,EFNA1,EFNA5,EGFR,ENG,EPHA7,ERBB2,ERBB4,ERP29,F2,NIBAN1,FAM20A,FAS,FBH1,FGF19,FIZ1,FLCN,FLOT1,FLT3LG,FLT4,FMR1,FNIP1,FPR2,FZD1,GAS6,GPER1,GPNMB,H…	positive regulation of protein phosphorylation	151
GO:0001935	ANGPT4,APOA1,BMPR2,CD34,DLG1,ERN1,HMOX1,LOXL2,MMP14,NOX5,PIK3CB,PRKX,SCARB1,TEK,THAP1,XBP1	endothelial cell proliferation	16
GO:0001936	ACVRL1,ALDH1A2,ANGPT1,FGF16,FGF18,LEP	regulation of endothelial cell proliferation	6
GO:0001937	ACVRL1,AIMP1,APOE,APOH,ATOH8,ATP5F1A,ATP5IF1,CAV1,CAV2,CNMD,GDF2,GHRL,GJA1,KRIT1,NF1,NR2F2,PRL,PTPRM,RGCC,SCG2,SPARC,STAT1,SULF1,SYNJ2BP,TGFBR1,THBS1,TNF,TNMD,VASH1,XDH	negative regulation of endothelial cell proliferation	30
GO:0001938	ACVRL1,AGGF1,AKT1,AKT3,ANG,ARG1,ARNT,BMP2,BMP4,BMP6,BMPR2,CAV2,CCL11,CCL24,CCL26,CCR3,CDH13,CXCL12,CYBA,DYSF,ECM1,EGFL7,EGR3,EMC10,F3,FGF2,FLT4,GDF2,HIF1A,HMGB2,HTR2B,IL10,ITGB3,JUN,KDR,LRG1,MTOR,MYDGF,NF1,NR4A1,NRARP,NRAS,NRP1,NRP2,PDCD6,PDCL3,PDGFB,PGF,PLXNB3,PPP1R16B,PRKCA,PRKD1,PRKD2,PROX1,RICTOR,RPTOR,SCG2,SEMA5A,SIRT1,STAT5A,TEK,TGFBR1,THBS4,TNFSF12,VASH2,VEGFA,VEGFB,VEGFC,VEGFD,VIP,WNT2,WN…	positive regulation of endothelial cell proliferation	73
GO:0001941	CHRNB1,GDNF	postsynaptic membrane organization	2
GO:0001942	ACVR1B,ALX4,APCDD1,CD109,CELSR1,DKK1,DNASE1L2,DSG4,EDAR,EGFR,FOXN1,FUZ,FZD3,FZD6,HOXC13,INHBA,KRT84,LAMA5,LDB1,LDB2,LGR4,LGR5,LHX2,LRP4,NSDHL,PDGFA,RELA,SAV1,SOS1,SOX18,SOX21,SOX9,TGFB2,TNFRSF19,VANGL2,WNT10A,ZDHHC21,ZMPSTE24	hair follicle development	38
GO:0001944	ANP32B,B9D1,FBXW7,FLT4,NODAL,NOTCH4,PIK3CA,RECK,RIC8A,SOX18,STK11,TCF21,TMEM231	vasculature development	13
GO:0001945	EFNB2,FLT4,FOXC1,HEG1,SYK,TBX1,TMEM204	lymph vessel development	7
GO:0001946	ACVR2B,ACVRL1,BMPR2,CCBE1,FLT4,FOXC2,PDPN,PPP3CB,PROX1,PROX2,PTPN14,SOX18	lymphangiogenesis	12
GO:0001947	AHI1,ARL13B,BBS4,BBS5,BBS7,C2CD3,CCDC103,CCDC39,CCDC40,DLL1,DNAAF1,ENG,FGF8,FOLR1,FOXH1,FOXN4,GATA4,GJA1,HAND1,HAND2,HIF1A,IFT172,IFT52,IFT57,IHH,LBX1,MEF2C,MESP1,MIB1,MICAL2,MKKS,NDRG4,NKX2-5,NODAL,NOTCH1,NOTO,NPHP3,OVOL2,PKD2,PSEN1,SETDB2,SHH,SMAD3,SMO,SOX17,SOX18,SRF,STIL,SUFU,TBX1,TBX20,TBX2,TBX3,TBX6,TGFBR2,TMED2,VANGL2,WNT3A,WNT5A,ZIC3	heart looping	60
GO:0001949	FA2H	sebaceous gland cell differentiation	1
GO:0001951	EZR,PLS1,VIL1	intestinal D-glucose absorption	3
GO:0001952	BCL2,BST1,DDR1,DDR2,EMP2,MINK1,MYF5,NF1,ONECUT1,ONECUT2,PIK3CB,THY1,TSC1	regulation of cell-matrix adhesion	13
GO:0001953	ACER2,ADAM15,AJAP1,BCL6,CASK,CDKN2A,HOXA7,JAG1,MAP4K4,MYOC,NEXMIF,NF1,NF2,PIK3R1,PLET1,POSTN,RASA1,SEMA3E,THBS1	negative regulation of cell-matrix adhesion	19
GO:0001954	CCL21,CCL25,CCL28,CCR7,CD36,CD3E,CDH13,CDK6,CIB1,CSF1,CX3CL1,DAG1,DISC1,EMP2,EPHA1,FERMT1,GSK3B,ILK,JUP,NINJ1,PLEKHA2,PRKCZ,PTK2B,SFRP1,SKAP1,UTRN	positive regulation of cell-matrix adhesion	26
GO:0001955	ACVRL1,ANKRD17,CDH5,DDIT3,LYL1,MMP2,RECK,S1PR1	blood vessel maturation	8
GO:0001956	BAIAP3,DTNBP1,GPER1,SNCA,STX1A,STX1B,UNC13A	positive regulation of neurotransmitter secretion	7
GO:0001957	AXIN2,COL1A1,CTSK,FGF18,MMP2,MN1	intramembranous ossification	6
GO:0001958	ALPL,BMP4,BMP6,COL13A1,COL1A1,COL2A1,CSGALNACT1,DLX5,FGF18,FGFR3,FOXC1,GNAS,IMPAD1,INPPL1,MEF2C,MEF2D,MMP13,MMP14,MMP16,NAB1,NAB2,PEX7,PHOSPHO1,RUNX2,SCX,SMPD3,TEK,TMEM119	endochondral ossification	28
GO:0001959	CBFB,CD24,ELF1,IL3,IRAK1,IRAK2,LIFR,RUNX1	regulation of cytokine-mediated signaling pathway	8
GO:0001960	CAV1,ECM1,IL36RN,IRAK3,PALM3,PTPRC,PXDN,SIGIRR	negative regulation of cytokine-mediated signaling pathway	8
GO:0001961	AGPAT1,AGPAT2,AXL,CD74,GAS6,IL7,PAFAH1B1,RIPK2,TRIM44,TSLP	positive regulation of cytokine-mediated signaling pathway	10
GO:0001963	ADORA2A,CDK5,CRHBP,CRH,DRD1,DRD2,DRD3,DRD5,OR13F1,OR56A1,OR56A4,OR56A5,OR5T1,RASD2,TH	synaptic transmission, dopaminergic	15
GO:0001964	CSMD1,GLRA1,GLRB,GRIN2A,GRIN2D,KCNA1,MECP2,NPAS1,PENK,PRKN,SLITRK6,UCN	startle response	12
GO:0001966	EP300,ID2	thigmotaxis	2
GO:0001967	APP,CNTFR,DACH1,DERL2,GLS,GRIN1,HAND2,HELT,OXTR,PEX13,POU4F1,UBE2Q1,UBR3	suckling behavior	13
GO:0001970	C3,C6	positive regulation of activation of membrane attack complex	2
GO:0001971	CD59	negative regulation of activation of membrane attack complex	1
GO:0001973	ADCY5,ADORA1,ADORA2A,ADORA2B,ADORA3,GNAI2,P2RY11,P2RY12,P2RY1	adenosine receptor signaling pathway	9
GO:0001974	ACE,ACVR2B,ACVRL1,AGT,AGTR2,ATG5,ATP7A,AXL,BAK1,BAX,BGN,BMPR2,CCR2,CHD7,DBH,DLL4,EPAS1,FGF10,FGF8,FOXC1,FOXC2,HOXA3,JAG1,LIF,MDM2,MEF2C,NOL3,NOS3,RBPJ,RSPO3,SEMA3C,TGM2	blood vessel remodeling	32
GO:0001975	ADORA2A,ASIC1,CALM3,CNR2,DBH,DRD1,DRD2,DRD3,DRD4,DRD5,GRIN1,GRIN2A,HDAC2,HDAC9,HPRT1,ICAM1,NR4A2,OXT,OXTR,PDE1B,PPP1R1B,PPP3CA,RANBP2,RGS10,RGS17,RGS2,RGS4,RGS9,SLC18A2,SOD1,TH,TRDMT1	response to amphetamine	32
GO:0001976	DRD2,MECP2	nervous system process involved in regulation of systemic arterial blood pressure	2
GO:0001980	TNNI3	regulation of systemic arterial blood pressure by ischemic conditions	1
GO:0001985	ADRA1A	negative regulation of heart rate involved in baroreceptor response to increased systemic arterial blood pressure	1
GO:0001991	AGTR2	regulation of systemic arterial blood pressure by circulatory renin-angiotensin	1
GO:0001992	AVPR1A,AVPR1B,AVPR2,DRD5,OXTR	regulation of systemic arterial blood pressure by vasopressin	5
GO:0001994	ADRA1A,ADRA1B,DRD5	norepinephrine-epinephrine vasoconstriction involved in regulation of systemic arterial blood pressure	3
GO:0001996	ADRA1A,ADRB1	positive regulation of heart rate by epinephrine-norepinephrine	2
GO:0001997	ADRA1A,ADRB1	positive regulation of the force of heart contraction by epinephrine-norepinephrine	2
GO:0001998	RHOA	angiotensin-mediated vasoconstriction involved in regulation of systemic arterial blood pressure	1
GO:0002001	PCSK5,SUCNR1	renin secretion into blood stream	2
GO:0002003	ACE2,ACE,AOPEP,ATP6AP2,CES1,CMA1,CPA3,CTSG,CTSZ,ENPEP,MME,REN	angiotensin maturation	12
GO:0002009	CA2,CA9,CRYGS,FRAS1,FREM2,KRT16,KRT6A,RIPK4,SERPINB5,SOX10,SOX8,SOX9,TBX4,TBX5,TIMELESS,VCL	morphogenesis of an epithelium	16
GO:0002011	ARHGAP12,DAG1,HOXB2,HOXB4,JAG1,LAMA1,LIN7C,MPP5,SRF	morphogenesis of an epithelial sheet	9
GO:0002016	AGT,DRD3	regulation of blood volume by renin-angiotensin	2
GO:0002017	CYP11B2,HSD11B2	regulation of blood volume by renal aldosterone	2
GO:0002018	AGT,AGTR1,AGTR2,REN	renin-angiotensin regulation of aldosterone production	4
GO:0002019	ACE,AGT	regulation of renal output by angiotensin	2
GO:0002021	ACVR1C,APOE,GDF3,LEP,PCSK1N,PPARGC1A,SGIP1,SLC25A25,TBL1XR1,VGF	response to dietary excess	10
GO:0002023	GDF15,GFRAL,NMUR2,PRLH,RMI1	reduction of food intake in response to dietary excess	5
GO:0002024	ADRB1,ADRB2,APPL2,BMP8A,MC4R,OMA1,SCT,SCTR,SORL1,TRPV1,TRPV4,UCP1	diet induced thermogenesis	12
GO:0002025	ADRB1,ADRB2,ADRB3	norepinephrine-epinephrine-mediated vasodilation involved in regulation of systemic arterial blood pressure	3
GO:0002026	ADM,APLN,ATP1A1,ATP1A2,ATP2A2,CAMK2D,CHGA,CSRP3,GAA,GLRX3,MYH6,MYH7,MYL2,MYL3,MYL4,PLN,SLC8A1	regulation of the force of heart contraction	17
GO:0002027	AGT,ANK2,BVES,CALM1,CALM2,CALM3,CASQ2,CAV3,DMD,DRD2,EPAS1,GPD1L,HCN4,HRC,IRX5,MC3R,MDM2,MYH6,MYH7,OXT,PDE4D,POPDC2,PRKACA,RANGRF,RYR2,SCN10A,SCN5A,SEMA3A,SLC8A1,SNTA1,TNNI3K	regulation of heart rate	31
GO:0002028	ADRB2,ATP1A1,DRD2,NKAIN1,NKAIN2,NKAIN3,NKAIN4,NOS1,NOS3,P2RX4,P2RX7,PER1,SIK1,SLC8A1,SPTBN4,TGFB1,WNK1,YWHAH	regulation of sodium ion transport	18
GO:0002029	GIPR,GRK2,LY6G6E	desensitization of G protein-coupled receptor signaling pathway	3
GO:0002031	ADM,ARR3,ARRB1,ARRB2,DNM1,DNM2,DRD2,DRD3,GRK4,GTF2H2,HTR1B,HTR2B,SAG	G protein-coupled receptor internalization	13
GO:0002032	ADRB2,ADRB3,ARRB2	desensitization of G protein-coupled receptor signaling pathway by arrestin	3
GO:0002033	AGTR2	angiotensin-mediated vasodilation involved in regulation of systemic arterial blood pressure	1
GO:0002034	AGT,AGTR1,SERPINF2	regulation of blood vessel diameter by renin-angiotensin	3
GO:0002035	AGTR2	brain renin-angiotensin system	1
GO:0002037	ARL6IP5	negative regulation of L-glutamate import across plasma membrane	1
GO:0002038	ARL6IP1,PSEN1	positive regulation of L-glutamate import across plasma membrane	2
GO:0002040	ADGRA2,ANGPT1,CCBE1,CDH13,E2F7,E2F8,ENG,ESM1,FLT1,FLT4,JMJD6,KDR,LEF1,LOXL2,NOTCH1,NRP1,OTULIN,PARVA,PGF,PTK2B,RAMP2,RECK,RNF213,RSPO3,SEMA3E,TEK,THBS1,VEGFA,VEGFB,VEGFC,VEGFD	sprouting angiogenesis	31
GO:0002041	CCN1	intussusceptive angiogenesis	1
GO:0002042	ADTRP,AKT1,CLEC14A,EFNB2,EGR3,EPHB4,FGF2,GPLD1,GREM1,ITGB1,KDR,MIA3,MMRN2,NR4A1,NRP1,PIK3R3,ROBO1,SLIT2,SRF,TDGF1,VEGFA	cell migration involved in sprouting angiogenesis	21
GO:0002043	ACVRL1,BMP4,BMPER,EPHA2,ITGB1BP1,NRARP,SEMA5A	blood vessel endothelial cell proliferation involved in sprouting angiogenesis	7
GO:0002051	RUNX2,SH3PXD2B,SMAD1,SMAD5	osteoblast fate commitment	4
GO:0002052	ASPM,CTNNB1,CX3CL1,CX3CR1,DCT,DISC1,DMRTA2,DRD2,FZD3,GLI3,HIF1A,KDM1A,NOTCH1,OTP,PAX6,SHH,SMARCD3,SMO,SOX10,VEGFA,VEGFC,ZNF335	positive regulation of neuroblast proliferation	22
GO:0002053	BMPR1A,CHRD,CTNNB1,FGF9,FGFR1,FGFR2,FOXF1,FOXP2,IHH,IRS2,LRP5,MYC,PDGFA,PRRX1,SHOX2,SMO,SOX9,STAT1,TBX1,TGFBR2,VEGFA,WNT2,WNT5A	positive regulation of mesenchymal cell proliferation	23
GO:0002062	AMELX,BMP2,BMP4,BMPR1A,CCN3,COL2A1,CREB3L2,CYTL1,FGF9,FGFR1,FGFR3,GLI2,GPLD1,HES5,HMGA2,IFT80,MAPK14,MEF2C,MEF2D,MUSTN1,NFIB,OSR1,OSR2,PTH1R,RUNX3,SCX,SIX2,SNX19,SOX9,TGFB1,TGFBI,WNT10B,WNT2B,WNT5B,WNT7A	chondrocyte differentiation	35
GO:0002063	ACAN,BMPR1B,BMPR2,CHST11,CHSY1,COL11A1,COMP,ECM1,EIF2AK3,FGF18,IMPAD1,MSX2,RUNX2,SFRP2,SHOX2,SULF1,SULF2	chondrocyte development	17
GO:0002064	ADAMTSL4,B4GALT1,CXCR4,E2F4,ESR1,HYDIN,ONECUT1,ONECUT2,SHROOM3,SLC4A5,SLC9A4,TP63	epithelial cell development	12
GO:0002066	ROS1	columnar/cuboidal epithelial cell development	1
GO:0002068	RARA,RARB,RARG	glandular epithelial cell development	3
GO:0002070	GJA1,PGR,SIX3,TFCP2L1,TMEM79	epithelial cell maturation	5
GO:0002071	GPAT4	glandular epithelial cell maturation	1
GO:0002072	ALDH1A3,PAX2	optic cup morphogenesis involved in camera-type eye development	2
GO:0002074	FOXL2,MYH15,MYOM1,MYOM2	extraocular skeletal muscle development	4
GO:0002076	ACHE,BGLAP,CLEC5A,GLI2,HDAC4,HOXA2,JUND,LIMD1,LRP5,LRP5L,MEN1,MSX2,PTH1R,PTHLH,RUNX2,SATB2,SHH,SMAD3,TNN	osteoblast development	19
GO:0002077	ACR	acrosome matrix dispersal	1
GO:0002082	ABCD1,AK4,ATP7A,COX7A1,COX7A2,COX7A2L,COX7A2P2,PINK1,SHMT2,SLC25A23,SLC25A33,UQCC2	regulation of oxidative phosphorylation	12
GO:0002084	ABHD12,ABHD13,ABHD17A,ABHD17B,ABHD17C,LYPLA1,LYPLA2,LYPLAL1,PPT1	protein depalmitoylation	9
GO:0002085	NODAL	inhibition of neuroepithelial cell differentiation	1
GO:0002086	GAA,TNNC1	diaphragm contraction	2
GO:0002087	ADORA1,ATP1A2,GLRA1,GLS,GSX2,MECP2,NLGN1,NLGN2,NLGN3,PBX3,PHOX2B,TLX3,TSHZ3	regulation of respiratory gaseous exchange by nervous system process	13
GO:0002088	CDK4,CDON,CRYAB,CRYBA1,CRYBA2,CRYBA4,CRYBB1,CRYBB2,CRYBB3,CRYBG3,CRYGA,CRYGB,CRYGC,CRYGD,CRYGN,CRYGS,CTNS,DLG1,FOXE3,GATA3,GJA1,GJA8,GJE1,LIM2,MED1,MIP,NHS,PAX6,PDS5B,PITX3,PROX1,PYGO2,SIX3,SIX5,SLITRK6,TBC1D32,TGFBR1,TGFBR2,UNC45B,WNT2B,WNT2,WNT5A	lens development in camera-type eye	42
GO:0002089	BCAR3,CTNNB1,LCTL,MEIS1,NECTIN1,NECTIN3,PITX3,SHROOM2,SKI,SOX11,SOX1,TDRD7	lens morphogenesis in camera-type eye	12
GO:0002090	ARF1,DKK1,FLOT1,MKLN1,RSPO1,SH3GL2	regulation of receptor internalization	6
GO:0002091	ANKRD13A,ANKRD13B,ANKRD13D,ATXN2,DLG4,LRPAP1,LRRTM1,LRRTM2,MTMR2,SDCBP	negative regulation of receptor internalization	10
GO:0002092	AHI1,ANGPT1,ARRB1,ARRB2,ATAD1,CD63,DRD2,EGF,FMR1,GH1,GREM1,MAGI2,NTF3,PCSK9,PICK1,PLCG2,SCYL2,SELE,SFRP4,SYK,TBC1D5,VEGFA,WNT3A	positive regulation of receptor internalization	23
GO:0002093	SLITRK6,WDPCP	auditory receptor cell morphogenesis	2
GO:0002098	ALKBH8,CTU1,CTU2,DPH3,DPH3P1,ELP1,ELP2,ELP4,ELP5,ELP6,GTPBP3,KTI12,MOCS3,MTO1,TRMT9B,URM1	tRNA wobble uridine modification	16
GO:0002100	ADAT2,ADAT3	tRNA wobble adenosine to inosine editing	2
GO:0002101	ALKBH1	tRNA wobble cytosine modification	1
GO:0002115	CRACR2A,CRACR2B,MS4A1,ORAI1,ORAI2,ORAI3,STIM1,STIM2	store-operated calcium entry	8
GO:0002118	NR2E1,PENK	aggressive behavior	2
GO:0002121	GCNT4,KIRREL3	inter-male aggressive behavior	2
GO:0002125	AVP,AVPR1A,CRHBP,OXT	maternal aggressive behavior	4
GO:0002127	NSUN3	tRNA wobble base cytosine methylation	1
GO:0002128	FTSJ1	tRNA nucleoside ribose methylation	1
GO:0002138	ALDH1A2,ALDH1A3,CRABP2,RBP1,RDH10	retinoic acid biosynthetic process	5
GO:0002143	CTU1,CTU2,MOCS3,TRMU	tRNA wobble position uridine thiolation	4
GO:0002149	MPO	hypochlorous acid biosynthetic process	1
GO:0002152	BAAT	bile acid conjugation	1
GO:0002154	MED1,THRA,THRB	thyroid hormone mediated signaling pathway	3
GO:0002155	GPHB5,NCOA1,PRCP,THRA	regulation of thyroid hormone mediated signaling pathway	4
GO:0002158	CSF1,NPR3,TCIRG1,TNFSF11	osteoclast proliferation	4
GO:0002159	JUP,PKP2,PKP3,PRKCA	desmosome assembly	4
GO:0002175	CNTNAP1,EPB41L3,MAL,NFASC,UGT8	protein localization to paranode region of axon	5
GO:0002176	DMRT1,EIF2S2	male germ cell proliferation	2
GO:0002181	DRG1,DRG2,EIF4B,EIF4H,FTSJ1,HSPA14,RPL10A,RPL11,RPL15,RPL17-C18orf32,RPL17,RPL18A,RPL18,RPL19,RPL24,RPL26,RPL26L1,RPL29,RPL30,RPL31,RPL32,RPL35A,RPL36A,RPL36,RPL38,RPL39,RPL41,RPL6,RPL8,RPL9,RPLP0,RPLP0P6,RPLP1,RPS21,RPS23,RPS26,RPS28,RPS29,RPSA,RWDD1,TMA7,ZC3H15	cytoplasmic translation	42
GO:0002183	EIF3M,EIF4A1,EIF4A2	cytoplasmic translational initiation	3
GO:0002184	ETF1,GSPT1,GSPT2	cytoplasmic translational termination	3
GO:0002188	DENR,EIF3A,MCTS1	translation reinitiation	3
GO:0002190	RBM4	cap-independent translational initiation	1
GO:0002191	EIF3D,EIF4G1	cap-dependent translational initiation	2
GO:0002192	EIF4EBP1,RBM4	IRES-dependent translational initiation of linear mRNA	2
GO:0002194	PROX1	hepatocyte cell migration	1
GO:0002204	MSH2	somatic recombination of immunoglobulin genes involved in immune response	1
GO:0002209	EP300	behavioral defense response	1
GO:0002215	EPX,TNFSF4	defense response to nematode	2
GO:0002218	AIM2,CGAS,HEXIM1,HMGB1,HMGB1P1,HMGB4,IFI16,MATR3,MAVS,MNDA,NLRC4,NONO,PQBP1,PRKDC,PSPC1,PYCARD,PYDC5,PYHIN1,RBM14,SFPQ,SIN3A,STING1,TRIM5,XRCC5,XRCC6,ZCCHC3	activation of innate immune response	26
GO:0002220	LILRA2	innate immune response activating cell surface receptor signaling pathway	1
GO:0002221	CLEC4E,CLEC7A,DMBT1,INAVA,MARCO,PGLYRP1,PGLYRP2,PGLYRP3,PGLYRP4,TRIM5	pattern recognition receptor signaling pathway	10
GO:0002223	BCL10,BTRC,CARD11,CARD9,CD209,CHUK,CLEC10A,CLEC4A,CLEC4C,CLEC4D,CLEC4E,CLEC6A,CREBBP,CUL1,EP300,FBXW11,FCER1G,FYN,HRAS,ICAM2,ICAM3,IKBKB,IKBKG,KLRK1,KRAS,LYN,MALT1,MAP3K7,MUC12,MUC13,MUC15,MUC16,MUC17,MUC19,MUC1,MUC20,MUC21,MUC2,MUC3A,MUC3B,MUC4,MUC5AC,MUC5B,MUC6,MUC7,MUCL1,NFKB1,NRAS,PAK1,PAK2,PAK3,PDPK1,PLCG2,PRKACA,PRKACB,PRKACG,PRKCD,PSMA1,PSMA2,PSMA3,PSMA4,PSMA5,PSMA6,PSMA7,PSMA8,PSMB10,PSMB…	stimulatory C-type lectin receptor signaling pathway	112
GO:0002224	APOB,BCL10,CD14,CD36,CNPY3,CTSB,CTSK,CTSL,CTSS,FGA,FGB,FGG,HMGB1,HSP90B1,IRAK1,IRAK2,IRAK4,LBP,LGMN,LRRC19,LY96,MAPKAPK2,MAPKAPK3,MYD88,RPS6KA3,S100A1,S100A8,S100A9,SFTPA1,SFTPA2,SFTPD,TLR10,TLR1,TLR2,TLR3,TLR4,TLR6,TLR7,TLR8,TLR9,TRAF3,TRAF6,UNC93B1	toll-like receptor signaling pathway	43
GO:0002227	APOA4,BPIFB1,CAMP,DEFA1,DEFA3,DEFA4,DEFA5,DEFA6,DEFB1,H2BS1,H2BC5,H2BC11,H2BC12,H2BC21,LTF,NOS2,PLA2G1B,RNASE3,RPL39	innate immune response in mucosa	19
GO:0002228	KLRC2,KLRD1	natural killer cell mediated immunity	2
GO:0002230	AIM2,APOBEC3F,APOBEC3G,CGAS,ERCC6,DDX58,DTX3L,EIF2AK4,IL12B,IL12RB1,IL23A,IL23R,IL27,LILRB1,MAVS,PARP9,PQBP1,PYCARD,SELENOK,SIN3A,STAT1,STING1,TRAF3IP2,TRIM44,TRIM6,ZC3H12A	positive regulation of defense response to virus by host	26
GO:0002232	FFAR2,LBP,MDK,PTN,SLAMF8	leukocyte chemotaxis involved in inflammatory response	5
GO:0002237	B2M,BCL10,CD24,CXCL2,CXCL8,IL10,TLR9,TNFAIP3	response to molecule of bacterial origin	8
GO:0002244	ACP6,ADAR,AGPAT5,ANLN,ARL11,ARMC6,BMP4,BVES,C12orf29,CEBPD,CIAO3,CSF1R,DACT2,DHTKD1,EEF2,EML1,ESCO2,FLT3,FST,FSTL3,HEATR9,HERC6,HOXB3,HYAL2,INHBA,KCNAB2,KIT,KRT75,MIXL1,MMP21,PDGFRA,PDGFRB,PLD4,PLEK,PRRC2C,PSEN1,PTPN6,PTPRC,PTPRZ1,PYGO1,RBM47,REST,RRS1,SERPINB12,SFRP1,SIN3A,SIPA1L3,SLC7A6OS,SLC8A3,SMPD3,SSBP3,STON2,TENT2,TGFB1,TMEM190,TMEM91,TNFRSF13B,TOP2A,TP53,WDR78,WDR7,ZBTB24,ZFAT,ZNF784	hematopoietic progenitor cell differentiation	64
GO:0002246	HMOX1	wound healing involved in inflammatory response	1
GO:0002248	F2R,HIF1A,IL1A,TGFB1,TIMP1	connective tissue replacement involved in inflammatory response wound healing	5
GO:0002250	ADGRE1,ALCAM,ANXA1,ARG1,ARG2,BCL10,BMX,BTK,BTLA,BTN3A1,BTNL8,C17orf99,CAMK4,CD160,CD1A,CD1B,CD1C,CD1E,CD209,CD244,CD247,CD274,CD3D,CD3E,CD3G,CD46,CD4,CD6,CD79A,CD79B,CD7,CD84,CD86,CD8B2,CD8B,CLEC10A,CLEC4A,CLEC4C,CLEC4D,CLEC4M,CLEC6A,CRACR2A,CSK,CTLA4,CTSH,CTSL,CTSS,DBNL,DCLRE1C,EIF2AK4,EOMES,ERAP1,ERAP2,FBXO38,FCAMR,FCGR1B,FCRL4,FGA,FGB,FGL1,FYN,GPR183,HAVCR2,HLA-DMA,HLA-DMB,HLA-DOA,HLA-DOB,HLA-…	adaptive immune response	333
GO:0002253	HMSD,TREX1	activation of immune response	2
GO:0002260	LAT,SKIL,SLC40A1,SPTA1,TNFRSF17	lymphocyte homeostasis	5
GO:0002262	BAK1,BAX,BCL2L11,FANCC,FOXP3,ITPKB,NCKAP1L,NCSTN,SOD1	myeloid cell homeostasis	9
GO:0002263	GBF1	cell activation involved in immune response	1
GO:0002264	TCIM	endothelial cell activation involved in immune response	1
GO:0002265	APP,GRN,LRP1,PSEN1	astrocyte activation involved in immune response	4
GO:0002266	FCGR2B	follicular dendritic cell activation	1
GO:0002268	BCL3,NFKB2	follicular dendritic cell differentiation	2
GO:0002270	LAG3	plasmacytoid dendritic cell activation	1
GO:0002274	TYROBP	myeloid leukocyte activation	1
GO:0002276	ENPP3,KARS1	basophil activation involved in immune response	2
GO:0002277	DOCK2,PYCARD,SLAMF1	myeloid dendritic cell activation involved in immune response	3
GO:0002280	DYSF	monocyte activation involved in immune response	1
GO:0002281	DYSF,HAVCR2,LBP,PRKCE,SBNO2,SUCNR1,SYK,TICAM1,TREX1	macrophage activation involved in immune response	9
GO:0002282	GRN,IL33,TREM2,TYROBP	microglial cell activation involved in immune response	4
GO:0002283	DNASE1,DNASE1L3,FCER1G,LILRA2,SYK	neutrophil activation involved in immune response	5
GO:0002286	CD1C,EIF2AK4,F2RL1,IFNA10,IFNA14,IFNA16,IFNA17,IFNA1,IFNA21,IFNA2,IFNA4,IFNA5,IFNA6,IFNA7,IFNA8,IFNB1,IFNE,IFNK,IFNW1,LCP1,MDK,PSEN1	T cell activation involved in immune response	22
GO:0002291	APBB1IP,FGL2,ICAM1,ITGAL	T cell activation via T cell receptor contact with antigen bound to MHC molecule on antigen presenting cell	4
GO:0002292	CLEC4D,CLEC4E,FCER1G	T cell differentiation involved in immune response	3
GO:0002295	ZFPM1	T-helper cell lineage commitment	1
GO:0002296	MTOR,SPN,STAT6	T-helper 1 cell lineage commitment	3
GO:0002300	GPR18	CD8-positive, alpha-beta intraepithelial T cell differentiation	1
GO:0002302	EOMES	CD8-positive, alpha-beta T cell differentiation involved in immune response	1
GO:0002305	CCR9,GPR18	CD8-positive, gamma-delta intraepithelial T cell differentiation	2
GO:0002309	LILRB1,RPS6,SLC11A1,TNFSF18,TP53	T cell proliferation involved in immune response	5
GO:0002312	IFNB1	B cell activation involved in immune response	1
GO:0002313	C17orf99,FCGR2B,GPR183	mature B cell differentiation involved in immune response	3
GO:0002314	ADA,CDH17,ITFG2	germinal center B cell differentiation	3
GO:0002315	BCL3,CDH17,DLL1,DOCK10,DOCK11,LFNG,MFNG,NOTCH2,PTK2B	marginal zone B cell differentiation	9
GO:0002316	FCGR2B,PLCG2	follicular B cell differentiation	2
GO:0002317	ITM2A,LGALS1,NKX2-3	plasma cell differentiation	3
GO:0002318	FLT3,JAM3,KIT,MLF1	myeloid progenitor cell differentiation	4
GO:0002320	BATF,BCL2,BMP4,KIT,SHH,SPI1,TREX1	lymphoid progenitor cell differentiation	7
GO:0002322	ABL1,CD180,CD19,GAPT,PLCL2,TLR4	B cell proliferation involved in immune response	6
GO:0002323	CD244,IFNA10,IFNA14,IFNA16,IFNA17,IFNA1,IFNA21,IFNA2,IFNA4,IFNA5,IFNA6,IFNA7,IFNA8,IFNB1,IFNE,IFNK,IFNW1,IL12B	natural killer cell activation involved in immune response	18
GO:0002326	BCL2,PRKDC,RAG2,TCF3,TP53	B cell lineage commitment	5
GO:0002327	FNIP1,IRF2BP2,KIT	immature B cell differentiation	3
GO:0002328	FLT3,LIG4,PRKDC,SOX4	pro-B cell differentiation	4
GO:0002329	ATP11C,LRRC8A	pre-B cell differentiation	2
GO:0002331	ATM,RAG1,RAG2	pre-B cell allelic exclusion	3
GO:0002333	ABL1	transitional one stage B cell differentiation	1
GO:0002335	POU2F2	mature B cell differentiation	1
GO:0002336	SLAMF8	B-1 B cell lineage commitment	1
GO:0002337	CMTM7,PLCL2	B-1a B cell differentiation	2
GO:0002344	BTK	B cell affinity maturation	1
GO:0002347	HNMT	response to tumor cell	1
GO:0002352	BAK1,BAX	B cell negative selection	2
GO:0002353	F12,PRCP	plasma kallikrein-kinin cascade	2
GO:0002355	CRTAM	detection of tumor cell	1
GO:0002357	CASC2,PLK5,PRF1,RBMS3	defense response to tumor cell	4
GO:0002358	BAX,RAG2	B cell homeostatic proliferation	2
GO:0002360	FOXN1,IL7,PRKDC,RAG2,TP53	T cell lineage commitment	5
GO:0002361	FUT7,PLA2G2D	CD4-positive, CD25-positive, alpha-beta regulatory T cell differentiation	2
GO:0002362	FOXP3	CD4-positive, CD25-positive, alpha-beta regulatory T cell lineage commitment	1
GO:0002363	RHOA	alpha-beta T cell lineage commitment	1
GO:0002366	IL2,SH2D1B,SYK	leukocyte activation involved in immune response	3
GO:0002367	INAVA,MR1,NOD2	cytokine production involved in immune response	3
GO:0002368	HSPD1	B cell cytokine production	1
GO:0002369	DLG1,KDELR1,SLC11A1	T cell cytokine production	3
GO:0002371	KIT	dendritic cell cytokine production	1
GO:0002372	CAMK4	myeloid dendritic cell cytokine production	1
GO:0002374	NLRP3,NOD2,SPHK2,TLR2	cytokine secretion involved in immune response	4
GO:0002376	ADSS2,ADSS1,CD28,CD300C,CD300LD,CD300LG,CD5L,CEACAM20,CHIA,CTLA4,FCMR,IDO1,IDO2,IL31,INPPL1,IRF1,IRF2,IRF3,IRF4,IRF5,IRF6,IRF7,IRF8,IRF9,KCNN4,NUDCD1,PIBF1,PTMS,RUBCN,SQSTM1,VSTM1	immune system process	31
GO:0002377	ATM,CARD11,DNAJB9,IGKV1-12,IGKV1-13,IGKV1-16,IGKV1-17,IGKV1-27,IGKV1-33,IGKV1-39,IGKV1-5,IGKV1-6,IGKV1-8,IGKV1-9,IGKV1D-12,IGKV1D-13,IGKV1D-16,IGKV1D-17,IGKV1D-33,IGKV1D-37,IGKV1D-39,IGKV1D-42,IGKV1D-43,IGKV1D-8,IGKV1OR2-108,IGKV2-24,IGKV2-28,IGKV2-29,IGKV2-30,IGKV2-40,IGKV2D-24,IGKV2D-26,IGKV2D-28,IGKV2D-29,IGKV2D-30,IGKV2D-40,IGKV3-11,IGKV3-15,IGKV3-20,IGKV3-7,IGKV3D-11,IGKV3D-15,IGKV3D-20,IGKV…	immunoglobulin production	106
GO:0002378	GALNT2,PTPRC	immunoglobulin biosynthetic process	2
GO:0002379	TREX1	immunoglobulin biosynthetic process involved in immune response	1
GO:0002380	POU2F2	immunoglobulin secretion involved in immune response	1
GO:0002381	FGL2,GAPT,HLA-DQB1	immunoglobulin production involved in immunoglobulin mediated immune response	3
GO:0002383	TREX1	immune response in brain or nervous system	1
GO:0002384	IL6,IL6R	hepatic immune response	2
GO:0002385	CD160,FFAR2,FFAR3,IFNL2,IFNLR1,OTUD7B	mucosal immune response	6
GO:0002395	BPIFA1	immune response in nasopharyngeal-associated lymphoid tissue	1
GO:0002398	TAPBP	MHC class Ib protein complex assembly	1
GO:0002399	HLA-DMB	MHC class II protein complex assembly	1
GO:0002407	ANO6,CCL19,CCL21,CCL5,CCR1,CCR2,CCR5,CCR6,CCR7,CXCR1,CXCR2,CXCR4,GPR183,HMGB1,PIK3CG,TRPM2,TRPM4	dendritic cell chemotaxis	17
GO:0002408	ARHGEF5,CCL19,CCR7	myeloid dendritic cell chemotaxis	3
GO:0002415	PIGR,RAB17	immunoglobulin transcytosis in epithelial cells mediated by polymeric immunoglobulin receptor	2
GO:0002416	FCGRT	IgG immunoglobulin transcytosis in epithelial cells mediated by FcRn immunoglobulin receptor	1
GO:0002418	ADAM15,MICA,PRF1	immune response to tumor cell	3
GO:0002426	GCNT3	immunoglobulin production in mucosal tissue	1
GO:0002429	BAG6,MICB,NCR3	immune response-activating cell surface receptor signaling pathway	3
GO:0002430	C3AR1,C5AR1,C5AR2,CMKLR1,CR1,CR2,FPR1,FPR2,FPR3,GPLD1,GPR32,GPR32P1,GPR33	complement receptor mediated signaling pathway	13
GO:0002431	FCER1G,LYN	Fc receptor mediated stimulatory signaling pathway	2
GO:0002432	UNC13D	granuloma formation	1
GO:0002434	CLU	immune complex clearance	1
GO:0002436	FCGR2B	immune complex clearance by monocytes and macrophages	1
GO:0002437	CD68,CYSLTR1,HMGB1,HMGB2,IL20RB,IL25,IL2RA,IL5RA,KDM6B,NOTCH1,PNMA1,RASGRP1,RBPJ,TREX1	inflammatory response to antigenic stimulus	14
GO:0002438	CD6,CXCR2,ELANE,ICAM1,NPFF,OPRM1,SERPINC1	acute inflammatory response to antigenic stimulus	7
GO:0002439	AHCY,TNF	chronic inflammatory response to antigenic stimulus	2
GO:0002443	DBH	leukocyte mediated immunity	1
GO:0002446	ACE,ADAM17,IL6,IRAK4,JAGN1,KMT2E,PLA2G1B,WDR1	neutrophil mediated immunity	8
GO:0002448	SERPINB9,SPON2	mast cell mediated immunity	2
GO:0002451	HLA-G	peripheral B cell tolerance induction	1
GO:0002455	BCL3,CD81,EXO1,HLA-DQB1,ZP3	humoral immune response mediated by circulating immunoglobulin	5
GO:0002456	BTN3A2,BTN3A3,CD46,CD70,CD8A,FOXP3,GNL1,JAG1,MYO1G	T cell mediated immunity	9
GO:0002457	ICAM1,RFTN1,TREX1	T cell antigen processing and presentation	3
GO:0002458	AIRE	peripheral T cell tolerance induction	1
GO:0002460	TGFB1	adaptive immune response based on somatic recombination of immune receptors built from immunoglobulin superfamily domains	1
GO:0002467	ADAM17,BCL3,BCL6,CXCL13,KLHL6,MEF2C,NFKB2,UNC13D	germinal center formation	8
GO:0002470	CLEC4A	plasmacytoid dendritic cell antigen processing and presentation	1
GO:0002474	ABCB9,ACE,B2M,BCAP31,CALR,CANX,ERAP1,ERAP2,HFE,HLA-A,HLA-B,HLA-C,HLA-E,HLA-F,HLA-G,HLA-H,MR1,PDIA3,SAR1B,SEC13,SEC23A,SEC24A,SEC24B,SEC24C,SEC24D,SEC31A,TAP1,TAP2,TAPBP	antigen processing and presentation of peptide antigen via MHC class I	29
GO:0002476	HLA-A,HLA-B,HLA-C,HLA-E,HLA-F,HLA-G,HLA-H	antigen processing and presentation of endogenous peptide antigen via MHC class Ib	7
GO:0002477	HLA-E,HLA-F	antigen processing and presentation of exogenous peptide antigen via MHC class Ib	2
GO:0002479	B2M,CALR,CD207,CD36,CHUK,CYBA,CYBB,FCGR1A,FCGR1B,HLA-A,HLA-B,HLA-C,HLA-E,HLA-F,HLA-G,HLA-H,IKBKB,IKBKG,ITGAV,ITGB5,NCF1,NCF2,NCF4,PDIA3,PSMA1,PSMA2,PSMA3,PSMA4,PSMA5,PSMA6,PSMA7,PSMA8,PSMB10,PSMB11,PSMB1,PSMB2,PSMB3,PSMB4,PSMB5,PSMB6,PSMB7,PSMB8,PSMB9,PSMC1,PSMC2,PSMC3,PSMC4,PSMC5,PSMC6,PSMD10,PSMD11,PSMD12,PSMD13,PSMD14,PSMD1,PSMD2,PSMD3,PSMD4,PSMD5,PSMD6,PSMD7,PSMD8,PSMD9,PSME1,PSME2,PSME3,PSME…	antigen processing and presentation of exogenous peptide antigen via MHC class I, TAP-dependent	75
GO:0002480	B2M,HLA-A,HLA-B,HLA-C,HLA-E,HLA-F,HLA-G,HLA-H,LNPEP	antigen processing and presentation of exogenous peptide antigen via MHC class I, TAP-independent	9
GO:0002481	B2M	antigen processing and presentation of exogenous protein antigen via MHC class Ib, TAP-dependent	1
GO:0002486	HLA-A,HLA-B,HLA-C,HLA-E,HLA-F,HLA-G,HLA-H	antigen processing and presentation of endogenous peptide antigen via MHC class I via ER pathway, TAP-independent	7
GO:0002489	TAP2	antigen processing and presentation of endogenous peptide antigen via MHC class Ib via ER pathway, TAP-dependent	1
GO:0002495	MARCHF1	antigen processing and presentation of peptide antigen via MHC class II	1
GO:0002502	CALR,TAPBPL	peptide antigen assembly with MHC class I protein complex	2
GO:0002503	HLA-DMA,HLA-DMB,HLA-DRA	peptide antigen assembly with MHC class II protein complex	3
GO:0002504	HLA-DRA,HLA-DRB4	antigen processing and presentation of peptide or polysaccharide antigen via MHC class II	2
GO:0002507	CCR4	tolerance induction	1
GO:0002508	FOXJ1	central tolerance induction	1
GO:0002509	AIRE	central tolerance induction to self antigen	1
GO:0002513	FOXP3,LYN,TGFB1	tolerance induction to self antigen	3
GO:0002517	ICOS	T cell tolerance induction	1
GO:0002518	CXCL13	lymphocyte chemotaxis across high endothelial venule	1
GO:0002519	HAVCR2,HLA-E,LGALS9	natural killer cell tolerance induction	3
GO:0002520	CACNA1C,GATA3,RO60,SMAD3	immune system development	4
GO:0002521	FLT3,RRAS	leukocyte differentiation	2
GO:0002522	FUT7,HCK	leukocyte migration involved in immune response	2
GO:0002523	ADAM8,CCR6,CX3CL1,ELANE,ITGB2,JAM3,S100A8,S100A9,SELE	leukocyte migration involved in inflammatory response	9
GO:0002526	ACVR1,APOA2,B4GALT1,EIF2AK1,HP,HPR,NUPR1,OGG1,PTGES,S100A8,TNFSF4,TREM1,VCAM1,VNN1	acute inflammatory response	14
GO:0002528	C2CD4A,C2CD4B,CTNNBIP1,MYLK3	regulation of vascular permeability involved in acute inflammatory response	4
GO:0002532	CD36,CHIA,IL4R	production of molecular mediator involved in inflammatory response	3
GO:0002534	CD96,IDO1,SEH1L	cytokine production involved in inflammatory response	3
GO:0002536	PRDX2	respiratory burst involved in inflammatory response	1
GO:0002537	SLC7A2,TLR4	nitric oxide production involved in inflammatory response	2
GO:0002540	ALOX5	leukotriene production involved in inflammatory response	1
GO:0002541	F3	activation of plasma proteins involved in acute inflammatory response	1
GO:0002542	F12,KLKB1	Factor XII activation	2
GO:0002543	ANO6,F3	activation of blood coagulation via clotting cascade	2
GO:0002544	CCL11,CXCL13,GJA1,PTGES,S100A8,THBS1,VCAM1,VNN1	chronic inflammatory response	8
GO:0002548	ANXA1,CALCA,CCL11,CCL13,CCL14,CCL15-CCL14,CCL15,CCL16,CCL17,CCL18,CCL19,CCL1,CCL20,CCL21,CCL22,CCL23,CCL24,CCL25,CCL26,CCL2,CCL3,CCL3L1,CCL4,CCL4L1,CCL5,CCL7,CCL8,CCR2,CX3CL1,DEFB104A,FLT1,FOLR2,IL6,IL6R,LGALS3,PDGFB,PTPRO,RPS19,S100A12,TNFRSF11A,TNFSF11,XCL1,XCL2	monocyte chemotaxis	43
GO:0002551	CCL11,CHGA,KIT,PIK3CD,RAC1	mast cell chemotaxis	5
GO:0002553	BTK,LYN,SNAP23	histamine secretion by mast cell	3
GO:0002554	FCER1G,P2RX1,SYK	serotonin secretion by platelet	3
GO:0002566	ADAR	somatic diversification of immune receptors via somatic mutation	1
GO:0002572	GATA3	pro-T cell differentiation	1
GO:0002576	A1BG,A2M,ABCC4,ACTN1,ACTN2,ACTN4,AHSG,ALB,ALDOA,ANXA5,APLP2,APOA1,APOH,APOOL,APP,BRPF3,CALM1,CD109,CD36,CD63,CD9,CDC37L1,CFD,CHID1,CLEC3B,CLU,CTSW,CYB5R1,ECM1,EGF,ENDOD1,F13A1,F5,F8,FAM3C,FAM49B,FERMT3,FGA,FGB,FGG,FLNA,FN1,GAS6,GTPBP2,HABP4,HGF,HRG,IGF1,IGF2,ISLR,ITGA2B,ITGB3,ITIH3,ITIH4,KNG1,LAMP2,LEFTY2,LGALS3BP,LHFPL2,LY6G6F,LYN,MAGED2,MANF,MMRN1,NHLRC2,OLA1,ORM1,ORM2,PCDH7,PCYOX1L,PDGFA,PDGFB…	platelet degranulation	124
GO:0002577	YTHDF1	regulation of antigen processing and presentation	1
GO:0002578	LILRB2	negative regulation of antigen processing and presentation	1
GO:0002581	THBS1	negative regulation of antigen processing and presentation of peptide or polysaccharide antigen via MHC class II	1
GO:0002587	HLA-DOA,HLA-DOB	negative regulation of antigen processing and presentation of peptide antigen via MHC class II	2
GO:0002588	PYCARD,TREM2	positive regulation of antigen processing and presentation of peptide antigen via MHC class II	2
GO:0002590	TAPBPL	negative regulation of antigen processing and presentation of peptide antigen via MHC class I	1
GO:0002605	CD68,FCGR2B,FGL2,THBS1	negative regulation of dendritic cell antigen processing and presentation	4
GO:0002606	CCL19,CCL21,CCR7,CD74,NOD1,NOD2,SLC11A1	positive regulation of dendritic cell antigen processing and presentation	7
GO:0002617	FGL2	negative regulation of macrophage antigen processing and presentation	1
GO:0002622	FCGR2B	regulation of B cell antigen processing and presentation	1
GO:0002625	WAS	regulation of T cell antigen processing and presentation	1
GO:0002626	HFE	negative regulation of T cell antigen processing and presentation	1
GO:0002634	BCL6,MEF2C,PKN1,RC3H1,TNFAIP3	regulation of germinal center formation	5
GO:0002635	FOXJ1,RC3H1	negative regulation of germinal center formation	2
GO:0002636	ADA,TNFRSF13C,TNFSF13B	positive regulation of germinal center formation	3
GO:0002637	CGAS,PKN1,TREX1	regulation of immunoglobulin production	3
GO:0002638	FCGR2B,FCRL3,IL13RA2,PRKDC	negative regulation of immunoglobulin production	4
GO:0002639	CLCF1,HPX,IL13,IL4R,SASH3,TLR9,XBP1	positive regulation of immunoglobulin production	7
GO:0002642	MZB1	positive regulation of immunoglobulin biosynthetic process	1
GO:0002643	HMGB1,MARCHF7	regulation of tolerance induction	2
GO:0002644	PDCD1	negative regulation of tolerance induction	1
GO:0002645	HLA-G,LILRB2	positive regulation of tolerance induction	2
GO:0002651	TGFBR2	positive regulation of tolerance induction to self antigen	1
GO:0002652	HAVCR2	regulation of tolerance induction dependent upon immune response	1
GO:0002663	TGFBR2	positive regulation of B cell tolerance induction	1
GO:0002664	IL2RA	regulation of T cell tolerance induction	1
GO:0002666	HLA-G,IDO1,LILRB2,TGFBR2	positive regulation of T cell tolerance induction	4
GO:0002667	CLC,FOXP3,PHLPP1	regulation of T cell anergy	3
GO:0002669	CD3E,FOXP3	positive regulation of T cell anergy	2
GO:0002673	DNASE1,DNASE1L3,FFAR2,RHBDD3	regulation of acute inflammatory response	4
GO:0002674	ADORA1,APCS,ASH1L,GSTP1,INS,NLRP3,PPARG	negative regulation of acute inflammatory response	7
GO:0002675	ADAM8,C2CD4A,C2CD4B,CREB3L3,IL6,IL6ST,NPY5R,OSM,OSMR,PIK3CG,TAC1	positive regulation of acute inflammatory response	11
GO:0002676	CCL5	regulation of chronic inflammatory response	1
GO:0002677	CYP19A1,FOXP3,TNFAIP3	negative regulation of chronic inflammatory response	3
GO:0002678	IDO1	positive regulation of chronic inflammatory response	1
GO:0002679	MPO,PIK3CD,PIK3CG	respiratory burst involved in defense response	3
GO:0002682	GGT1,GGT2,GGT3P,ORM1,ORM2,PIP,SIAE	regulation of immune system process	7
GO:0002683	SOX9	negative regulation of immune system process	1
GO:0002684	AQP3	positive regulation of immune system process	1
GO:0002685	ANXA1,CXCR3,SMPD3	regulation of leukocyte migration	3
GO:0002686	ADA,ADORA1,ADTRP,HMOX1,HOXA7,IL33,RABGEF1	negative regulation of leukocyte migration	7
GO:0002687	BDKRB1,CCL8,ITGA2B,ITGA2,KITLG,MADCAM1,MIA3,SELP,TNFRSF18,TNFSF18,VEGFA,ZP3	positive regulation of leukocyte migration	12
GO:0002689	GPR18,SLIT2	negative regulation of leukocyte chemotaxis	2
GO:0002690	ADAM17,EDN2,EDN3,F2RL1,F7,GPSM3,IL6,IL6R,MDK,PTN,XCL1,ZNF580	positive regulation of leukocyte chemotaxis	12
GO:0002691	BST1	regulation of cellular extravasation	1
GO:0002692	ABR,BCR	negative regulation of cellular extravasation	2
GO:0002693	ICAM1,PLVAP,THY1	positive regulation of cellular extravasation	3
GO:0002695	CD200,GPER1	negative regulation of leukocyte activation	2
GO:0002710	CLEC4G,DUSP22	negative regulation of T cell mediated immunity	2
GO:0002711	IL1B,ZBTB1	positive regulation of T cell mediated immunity	2
GO:0002715	HLA-E	regulation of natural killer cell mediated immunity	1
GO:0002717	HLA-E,SH2D1B	positive regulation of natural killer cell mediated immunity	2
GO:0002718	TRIL	regulation of cytokine production involved in immune response	1
GO:0002720	FFAR2,FFAR3	positive regulation of cytokine production involved in immune response	2
GO:0002721	BTK	regulation of B cell cytokine production	1
GO:0002724	CCR2,CLC,TNFRSF1B,TRPM4	regulation of T cell cytokine production	4
GO:0002725	FOXP3,HFE,HLA-F,SMAD7,XCL1	negative regulation of T cell cytokine production	5
GO:0002726	B2M,FZD5,MALT1,MAP3K7,SASH3,TNFSF4,TRAF2,TRAF6,XCL1	positive regulation of T cell cytokine production	9
GO:0002728	CD96,HLA-F	negative regulation of natural killer cell cytokine production	2
GO:0002729	CD160,CD226,HLA-E,HLA-F,HLA-G,KIR2DL4,RAET1G	positive regulation of natural killer cell cytokine production	7
GO:0002730	TLR3,TLR4	regulation of dendritic cell cytokine production	2
GO:0002731	JAK3	negative regulation of dendritic cell cytokine production	1
GO:0002732	NOD2	positive regulation of dendritic cell cytokine production	1
GO:0002735	DDX1,DDX21,DDX58,DHX36,MAVS,TICAM1	positive regulation of myeloid dendritic cell cytokine production	6
GO:0002737	BST2	negative regulation of plasmacytoid dendritic cell cytokine production	1
GO:0002739	ATG5,TNFRSF1B	regulation of cytokine secretion involved in immune response	2
GO:0002740	ANGPT1,APOA1,APOA2,IL10,LILRB1,TNF	negative regulation of cytokine secretion involved in immune response	6
GO:0002741	F2RL1,HK1,KARS1,MAPK14,MAPK3,TNFRSF14,TRIM6,WNT5A	positive regulation of cytokine secretion involved in immune response	8
GO:0002752	FCN1,FFAR2	cell surface pattern recognition receptor signaling pathway	2
GO:0002753	ALPK1,TIFA	cytoplasmic pattern recognition receptor signaling pathway	2
GO:0002755	BTK,CD14,CD36,HSPD1,IRAK1,IRAK2,IRAK3,IRAK4,LY96,MAP3K1,MAP3K7,MYD88,REG3G,RPS27A,TAB1,TAB2,TAB3,TIRAP,TLR10,TLR1,TLR2,TLR4,TLR5,TLR6,TLR7,TLR8,TLR9,TNIP1,TRAF6,UBA52,UBB,UBC	MyD88-dependent toll-like receptor signaling pathway	32
GO:0002756	BIRC2,BIRC3,CD14,CHUK,IKBKB,IKBKG,LY96,RIPK1,RPS27A,TICAM1,TICAM2,TLR3,TLR4,TNIP3,UBA52,UBB,UBC,UBE2D1,UBE2D2,UBE2D3	MyD88-independent toll-like receptor signaling pathway	20
GO:0002757	ZC3H12A	immune response-activating signal transduction	1
GO:0002758	HCK	innate immune response-activating signal transduction	1
GO:0002759	PPP2R3C	regulation of antimicrobial humoral response	1
GO:0002760	ACOD1	positive regulation of antimicrobial humoral response	1
GO:0002762	LYN,NME1,NME2	negative regulation of myeloid leukocyte differentiation	3
GO:0002763	CD101,KITLG	positive regulation of myeloid leukocyte differentiation	2
GO:0002764	CTSH	immune response-regulating signaling pathway	1
GO:0002765	CD33,IL20RB	immune response-inhibiting signal transduction	2
GO:0002767	HLA-G,LILRB1,LILRB2	immune response-inhibiting cell surface receptor signaling pathway	3
GO:0002768	BTLA,CD24,CD40,FGR,FPR2,LYN	immune response-regulating cell surface receptor signaling pathway	6
GO:0002769	CLEC12B,KIR2DL1	natural killer cell inhibitory signaling pathway	2
GO:0002774	LILRB1,LILRB2,LYN	Fc receptor mediated inhibitory signaling pathway	3
GO:0002778	KLK3	antibacterial peptide production	1
GO:0002787	SPINK5	negative regulation of antibacterial peptide production	1
GO:0002790	TRPV1	peptide secretion	1
GO:0002792	CD74	negative regulation of peptide secretion	1
GO:0002793	ADORA1,NPY2R,S100A8	positive regulation of peptide secretion	3
GO:0002803	KLK5,KLK7,PGC	positive regulation of antibacterial peptide production	3
GO:0002812	ELANE	biosynthetic process of antibacterial peptides active against Gram-negative bacteria	1
GO:0002818	GNLY	intracellular defense response	1
GO:0002819	ADCY7,CD48,DUSP10,FCGR2B,IRF1,IRF7,RIPK3,TNFSF4	regulation of adaptive immune response	8
GO:0002820	ALOX15,SAMSN1,TRIM27	negative regulation of adaptive immune response	3
GO:0002821	EIF2AK4,FADD,IL6ST,PYCARD,SASH3,SIRT1,SKAP1	positive regulation of adaptive immune response	7
GO:0002826	HAVCR2,IL1RL1,IL33,XCL1	negative regulation of T-helper 1 type immune response	4
GO:0002827	CCR2,IL12B,IL12RB1,IL23A,IL23R,IL27RA,IL6R,NLRP10,SLC11A1	positive regulation of T-helper 1 type immune response	9
GO:0002828	ECM1	regulation of type 2 immune response	1
GO:0002829	ARG2,CCR2,IFNL1,IL27RA,STAT6	negative regulation of type 2 immune response	5
GO:0002830	CD74,IDO1,IL33,NLRP3,NOD2,TNFSF4	positive regulation of type 2 immune response	6
GO:0002839	HRG	positive regulation of immune response to tumor cell	1
GO:0002840	HMGB1	regulation of T cell mediated immune response to tumor cell	1
GO:0002842	FBXO38,HSPD1	positive regulation of T cell mediated immune response to tumor cell	2
GO:0002845	CD274	positive regulation of tolerance induction to tumor cell	1
GO:0002851	FOXP3	positive regulation of peripheral T cell tolerance induction	1
GO:0002857	CD160	positive regulation of natural killer cell mediated immune response to tumor cell	1
GO:0002859	CEACAM1,HAVCR2	negative regulation of natural killer cell mediated cytotoxicity directed against tumor cell target	2
GO:0002860	CD226,CRTAM,IL12A,IL12B,NECTIN2,PVR	positive regulation of natural killer cell mediated cytotoxicity directed against tumor cell target	6
GO:0002862	GPR17,GPX1,IL12B,NLRP6,PSMA1,PSMB4	negative regulation of inflammatory response to antigenic stimulus	6
GO:0002863	CD28,CD81	positive regulation of inflammatory response to antigenic stimulus	2
GO:0002865	ADCYAP1,FCGR2B,NPY5R,SELENOS	negative regulation of acute inflammatory response to antigenic stimulus	4
GO:0002866	CNR1,PARK7	positive regulation of acute inflammatory response to antigenic stimulus	2
GO:0002875	IL10	negative regulation of chronic inflammatory response to antigenic stimulus	1
GO:0002876	LTA,TNF	positive regulation of chronic inflammatory response to antigenic stimulus	2
GO:0002878	ADCYAP1	negative regulation of acute inflammatory response to non-antigenic stimulus	1
GO:0002879	FFAR2,FFAR3	positive regulation of acute inflammatory response to non-antigenic stimulus	2
GO:0002882	ADORA2B	positive regulation of chronic inflammatory response to non-antigenic stimulus	1
GO:0002885	CCR7	positive regulation of hypersensitivity	1
GO:0002891	CD226,NECTIN2,TNFSF4	positive regulation of immunoglobulin mediated immune response	3
GO:0002897	FOXJ1	positive regulation of central B cell tolerance induction	1
GO:0002902	BTK,LYN,PTEN	regulation of B cell apoptotic process	3
GO:0002903	AURKB,BCL6,FOXP1,IL2,IRS2,NOC2L,SLC39A10	negative regulation of B cell apoptotic process	7
GO:0002904	BAX,FNIP1,IL10	positive regulation of B cell apoptotic process	3
GO:0002906	ADA,BCL10,CD74,MIF	negative regulation of mature B cell apoptotic process	4
GO:0002920	CXCL13,SPNS2	regulation of humoral immune response	2
GO:0002922	CCR7,FCGR2B,ZP3,ZP4	positive regulation of humoral immune response	4
GO:0002924	FCGR2B,FOXJ1,PTPN6	negative regulation of humoral immune response mediated by circulating immunoglobulin	3
GO:0002925	FCER2,HPX,LTA,PTPRC,TNF	positive regulation of humoral immune response mediated by circulating immunoglobulin	5
GO:0002926	ELP3	tRNA wobble base 5-methoxycarbonylmethyl-2-thiouridinylation	1
GO:0002930	CYP1B1,FOXE3	trabecular meshwork development	2
GO:0002931	ABRAXAS2,AIFM1,ARID1B,BCL2,BVES,CAMK2A,CASP9,CASR,CAV1,CIB1,CPEB4,CSF1,CSF1R,CX3CL1,CX3CR1,EEF2,EEF2K,EGR1,EIF4EBP1,FAIM2,GJA1,GJB2,HK2,HYOU1,KCNJ11,MAP2K6,MAP3K5,MLYCD,NDNF,NOL3,P2RX2,P2RX4,P2RX7,PANX1,PANX2,PER2,PINK1,PPARGC1A,PPIF,REST,RNLS,ROCK2,SLC26A5,SQSTM1,STUB1,TIGAR,TP53,TREM2,UCHL1	response to ischemia	49
GO:0002933	CYP1A1,CYP2C8,CYP2E1,CYP3A4,CYP3A5,CYP3A7,CYP4A22	lipid hydroxylation	7
GO:0002934	DSG2,DSP,GRHL1,NECTIN1,PERP	desmosome organization	5
GO:0002939	TRMT5	tRNA N1-guanine methylation	1
GO:0002940	TRMT1,TRMT1L	tRNA N2-guanine methylation	2
GO:0002943	DUS1L,DUS2,DUS3L,DUS4L	tRNA dihydrouridine synthesis	4
GO:0002946	METTL6	tRNA C5-cytosine methylation	1
GO:0002949	OSGEP,OSGEPL1,TPRKB	tRNA threonylcarbamoyladenosine modification	3
GO:0003006	ALPL,CSF1,STXBP1	developmental process involved in reproduction	3
GO:0003007	ALDH1A2,ALPK2,ARID2,ASXL1,CHD7,COL2A1,CERT1,COL5A1,DLC1,EPHB4,FAT4,FKBP1A,FLRT2,GAA,HTR2B,INSR,KDM6A,LEFTY1,MESP1,MESP2,MTOR,MYBPC3,NIPBL,NKX2-5,PTCH1,PTK2,SYNPO2L,TAB1,TBX19,TBX1,TBXT,TGFB2,TGFBR3,TH,TREX1,VEGFA,ZMIZ1,ZMPSTE24	heart morphogenesis	38
GO:0003009	PVALEF,ATP2A2,CCDC78,CHRNA1,CHRNB1,CHRND,CHUK,EEF2,HOMER1,JSRP1,MYH14,MYH3,MYH7,MYH8,RCSD1,STAC2,STAC3,STAC,TCAP,TNNC1,TNNC2,TNNI2,TNNI3,TNNT1,TNNT2,TNNT3	skeletal muscle contraction	26
GO:0003011	ATP8A2	involuntary skeletal muscle contraction	1
GO:0003012	TRIM72	muscle system process	1
GO:0003014	AGT,BCL2,BCR,BMP4,LGMN,PKN1,PRKRIP1,RRM2B,SLC4A5	renal system process	9
GO:0003015	FYN,NOX4,PPCS,TREX1,WWTR1,YAP1	heart process	6
GO:0003016	ADH5,CCBE1,ECEL1,FLT4,HOXA5,JAG2,KDM6A,NDN,RAB3A,STK40,TCF15	respiratory system process	11
GO:0003017	HEG1	lymph circulation	1
GO:0003025	NAV2	regulation of systemic arterial blood pressure by baroreceptor feedback	1
GO:0003026	ASIC2	regulation of systemic arterial blood pressure by aortic arch baroreceptor feedback	1
GO:0003029	P2RX2	detection of hypoxic conditions in blood by carotid body chemoreceptor signaling	1
GO:0003032	CYB5R4	detection of oxygen	1
GO:0003044	SLC2A5	regulation of systemic arterial blood pressure mediated by a chemical signal	1
GO:0003050	CORIN,RASL10B	regulation of systemic arterial blood pressure by atrial natriuretic peptide	2
GO:0003051	ACE2,AGT	angiotensin-mediated drinking behavior	2
GO:0003056	ADRA2B,ATP2B1,CHRM3,P2RX1	regulation of vascular smooth muscle contraction	4
GO:0003057	CAV1,NOS3	regulation of the force of heart contraction by chemical signal	2
GO:0003058	EDN2	hormonal regulation of the force of heart contraction	1
GO:0003062	NOS1AP,SREBF1	regulation of heart rate by chemical signal	2
GO:0003064	KCNH2,YWHAE	regulation of heart rate by hormone	2
GO:0003065	TPM1	positive regulation of heart rate by epinephrine	1
GO:0003069	SOD2	acetylcholine-mediated vasodilation involved in regulation of systemic arterial blood pressure	1
GO:0003073	ADAMTS16,ADM,AR,DDAH1,GSK3A,KLK1,KLK2,KLK3,NCALD,PLCB3,POSTN,SLC4A5	regulation of systemic arterial blood pressure	12
GO:0003081	ACE2,ACE,AGTR1,ENPEP,NOX1	regulation of systemic arterial blood pressure by renin-angiotensin	5
GO:0003084	ACE,ADORA1,ADRA1A,AVP,AVPR1A,AVPR2,NR2F2,SPX,WNK1	positive regulation of systemic arterial blood pressure	9
GO:0003085	ADORA1,ARHGAP42,BBS4,BMPR2,CRH,GPR37L1,KCNK6,NPPA,NPPB,NTSR1,PRCP,TRPV1	negative regulation of systemic arterial blood pressure	12
GO:0003091	ADCY1,ADCY2,ADCY3,ADCY4,ADCY5,ADCY6,ADCY7,ADCY8,ADCY9,AKR1B1,AQP1,AQP2,AQP3,AQP4,ATP6V1B1,AVP,AVPR2,CYP11B2,CYP4A11,CYP4F12,CYP4F2,MYO5B,PRKACA,PRKACB,PRKACG,PRKAR1A,PRKAR1B,PRKAR2A,PRKAR2B,RAB11A,RAB11FIP2,TFAP2B,WFS1	renal water homeostasis	33
GO:0003093	ADORA1,CORO2B,EMP2,PTPRO	regulation of glomerular filtration	4
GO:0003094	ADGRF5,CD34,IGHA1,IGHA2,IGKV3-20,JCHAIN,MCAM,MYO1E,SULF1,SULF2,XPNPEP3	glomerular filtration	11
GO:0003095	CYP4A11,CYP4F12,CYP4F2	pressure natriuresis	3
GO:0003096	ATP6V1B1,SLC9A3R1	renal sodium ion transport	2
GO:0003097	AQP1,AQP2	renal water transport	2
GO:0003099	EDN2	positive regulation of the force of heart contraction by chemical signal	1
GO:0003100	ECE1,EDN1,EDN2,EDN3,NOS3,RHOA	regulation of systemic arterial blood pressure by endothelin	6
GO:0003104	F2RL1,GAS6,GJA1,PDGFB	positive regulation of glomerular filtration	4
GO:0003105	F2R,GJA5,PTPRO	negative regulation of glomerular filtration	3
GO:0003106	CYBA	negative regulation of glomerular filtration by angiotensin	1
GO:0003108	GRK2	negative regulation of the force of heart contraction by chemical signal	1
GO:0003127	PKD1L1,PKD2	detection of nodal flow	2
GO:0003130	BMP2,BMP4	BMP signaling pathway involved in heart induction	2
GO:0003131	HMGA2	mesodermal-endodermal cell signaling	1
GO:0003136	WNT3A	negative regulation of heart induction by canonical Wnt signaling pathway	1
GO:0003138	MEF2C	primary heart field specification	1
GO:0003139	AXIN2,BMP4,FOXH1,ISL1,LRP2,MEF2C,MESP1,RBPJ,SMARCD3	secondary heart field specification	9
GO:0003140	DAND5,SHH,SMO	determination of left/right asymmetry in lateral mesoderm	3
GO:0003142	SOX17	cardiogenic plate morphogenesis	1
GO:0003143	ACVR1,HES1,MEGF8,MESP1,RYR2,SOX17,TBX20,TEAD2,YAP1	embryonic heart tube morphogenesis	9
GO:0003144	HAND1	embryonic heart tube formation	1
GO:0003147	FOLR1	neural crest cell migration involved in heart formation	1
GO:0003148	ACVR1,BMP4,BMPR1A,BMPR2,ENG,FGF8,FGFR2,GATA6,ISL1,LRP2,MSX2,NKX2-5,NRP1,NRP2,PARVA,RARA,RARB,ROBO1,ROBO2,SEMA3C,SMAD4,SMAD6,TBX1,TBX20,TBX2,TGFB2,TGFBR2,ZFPM2	outflow tract septum morphogenesis	28
GO:0003149	BMP4,FGFR2,FZD1,FZD2,ID2,NOG,NSD2,TGFB2,TGFBR2,VANGL2	membranous septum morphogenesis	10
GO:0003150	BMP4,FZD1,FZD2,HEY2,TGFBR3,VANGL2	muscular septum morphogenesis	6
GO:0003151	ATF2,BMPR1A,BMPR2,CITED2,CLDN5,CRKL,DHRS3,DVL2,ELN,EYA1,FOXH1,FZD1,FZD2,GJA5,HES1,HEY2,HEYL,HIF1A,ILK,ISL1,JUN,MEF2C,NIPBL,NOG,NOTCH1,NPY1R,NPY2R,NPY5R,PLXND1,RBPJ,RYR1,SEC24B,SFRP2,SIX1,SOX11,SOX17,SOX18,TBX1,TBX2,TBX3,TGFBR2,TGFBR3,VEGFA,WNT11,ZFPM1	outflow tract morphogenesis	45
GO:0003156	CITED2,WT1	regulation of animal organ formation	2
GO:0003157	NOTCH1,STK3,STK4	endocardium development	3
GO:0003158	CD34,GJA1,GJA4,GJA5,KDR,SLC40A1	endothelium development	6
GO:0003160	NOTCH1,RBPJ	endocardium morphogenesis	2
GO:0003161	BMPR1A,GJA5,NKX2-5,NRG1	cardiac conduction system development	4
GO:0003162	MAML1,NOTCH1	atrioventricular node development	2
GO:0003165	DSG2	Purkinje myocyte development	1
GO:0003166	ID2,NKX2-5,TBX5	bundle of His development	3
GO:0003167	TBX3	atrioventricular bundle cell differentiation	1
GO:0003168	NKX2-5	Purkinje myocyte differentiation	1
GO:0003169	NOTCH1,VEGFA	coronary vein morphogenesis	2
GO:0003170	HECTD1,MATR3,MDM4,PDE2A,PRDM1,SHOX2,SOX9,ZBTB14	heart valve development	8
GO:0003174	GJA5	mitral valve development	1
GO:0003175	TBX20	tricuspid valve development	1
GO:0003176	BMPR2,RBPJ,TNFRSF1A,TNFRSF1B	aortic valve development	4
GO:0003177	BMPR2,RBPJ,TNFRSF1A,TNFRSF1B	pulmonary valve development	4
GO:0003179	ADAMTS9,FGFRL1,MTOR,SCX,SOX9,TGFB1,TGFB2	heart valve morphogenesis	7
GO:0003180	BMP4,DLL4,EFNA1,ELN,EMILIN1,GATA3,GATA4,GATA5,HEY2,HEYL,JAG1,NFATC1,NOS3,NOTCH1,RB1,ROBO1,ROBO2,ROCK1,ROCK2,SLIT2,SLIT3,SMAD6,SNAI1,SNAI2,SOX9,TBX20,TGFB1,TWIST1	aortic valve morphogenesis	28
GO:0003181	ACVR1,BMP2,BMPR2,CCN1,HEYL,MDM2,MDM4,NOTCH1,SLIT3,TBX5,TGFB2,TGFBR2,ZFPM1	atrioventricular valve morphogenesis	13
GO:0003182	NOTCH1	coronary sinus valve morphogenesis	1
GO:0003183	ACVR1,BMPR1A,BMPR2,EFNA1,SMAD6,SOX4,TWIST1	mitral valve morphogenesis	7
GO:0003184	BMP4,HEY1,HEY2,HEYL,JAG1,NFATC1,NOS3,NOTCH1,NOTCH2,ROBO1,ROBO2,SLIT2,SMAD6,STRA6,TGFB2	pulmonary valve morphogenesis	15
GO:0003185	MEF2C	sinoatrial valve morphogenesis	1
GO:0003186	BMPR1A,BMPR2,HEY2,TGFBR2	tricuspid valve morphogenesis	4
GO:0003188	SCX,SOX9	heart valve formation	2
GO:0003190	GATA4,HEY1,OLFM1,SMAD4	atrioventricular valve formation	4
GO:0003192	DCHS1,NOTCH1,ZFPM1	mitral valve formation	3
GO:0003193	GJA5,TBX20	pulmonary valve formation	2
GO:0003195	HEY2,ZFPM1	tricuspid valve formation	2
GO:0003197	BMP4,BMPR2,CRELD1,ERBB3,FOXF1,GATA4,RBM24,TBX5	endocardial cushion development	8
GO:0003198	BMP4,ENG,FGF8,HEY2,HEYL,MSX1,MSX2,NOTCH1,RBPJ,SMAD4,SNAI1,SNAI2,TMEM100	epithelial to mesenchymal transition involved in endocardial cushion formation	13
GO:0003199	EFNA1,HEY2	endocardial cushion to mesenchymal transition involved in heart valve formation	2
GO:0003203	ACVR1,ACVRL1,BMP2,BMPR1A,ENG,HEY1,HEYL,ISL1,MDM2,MDM4,NOG,NOS3,NOTCH1,SOX9,TBX20,TBX2,TGFB2,TWIST1	endocardial cushion morphogenesis	18
GO:0003205	ARID1A,TBX2,TBX3,TBX6	cardiac chamber development	4
GO:0003207	NOTCH1,TBX20	cardiac chamber formation	2
GO:0003208	DLL4,ENG,GATA4,GRHL2,HEY1,HEY2,HEYL,HIF1A,NOTCH1	cardiac ventricle morphogenesis	9
GO:0003209	CCM2L,DLL4,ENG,HEG1,NOTCH1,SHOX2,SOS1	cardiac atrium morphogenesis	7
GO:0003210	MESP1	cardiac atrium formation	1
GO:0003211	MEF2C,MESP1,NKX2-5,SOX11,SOX4	cardiac ventricle formation	5
GO:0003213	NOTCH1	cardiac right atrium morphogenesis	1
GO:0003214	CPE,FOXF1,GSK3A,HEY2,NOTCH1,NPY2R,NPY5R,RBPJ,SFRP2,TGFBR2	cardiac left ventricle morphogenesis	10
GO:0003215	BMP4,BMPR1A,FOXH1,GATA3,GATA4,HEY2,ISL1,JAG1,PPP1R13L,SEMA3C,SOX4,TBX20,TGFB2	cardiac right ventricle morphogenesis	13
GO:0003218	HAND1,TBX5	cardiac left ventricle formation	2
GO:0003219	HAND1,HAND2,NOTCH1,SMARCD3	cardiac right ventricle formation	4
GO:0003220	RYR2,SMAD4	left ventricular cardiac muscle tissue morphogenesis	2
GO:0003221	NKX2-5,ZFPM2	right ventricular cardiac muscle tissue morphogenesis	2
GO:0003222	BMPR1A,CCM2L,CHD7,DLL4,ENG,FOXH1,HEG1,HEY2,MED1,NKX2-5,NOTCH1,NRG1,RBPJ,TGFB2,TGFBR1,UBE4B	ventricular trabecula myocardium morphogenesis	16
GO:0003223	BMPR1A,DSP,LRP2,NOG,POU4F1,TGFBR1,TGFBR3	ventricular compact myocardium morphogenesis	7
GO:0003226	CHD7	right ventricular compact myocardium morphogenesis	1
GO:0003228	TREX1	atrial cardiac muscle tissue development	1
GO:0003229	ADAMTS9,PPP1R13L,ZMPSTE24	ventricular cardiac muscle tissue development	3
GO:0003231	GREB1L,KCNK2,MYOCD,SCN5A,TMEM65,ZMPSTE24	cardiac ventricle development	6
GO:0003236	MESP1	sinus venosus morphogenesis	1
GO:0003241	MESP1,NOTCH1	growth involved in heart morphogenesis	2
GO:0003245	S1PR1	cardiac muscle tissue growth involved in heart morphogenesis	1
GO:0003247	SIRT6	post-embryonic cardiac muscle cell growth involved in heart morphogenesis	1
GO:0003251	SMAD4	positive regulation of cell proliferation involved in heart valve morphogenesis	1
GO:0003252	BMPR2,NOTCH1	negative regulation of cell proliferation involved in heart valve morphogenesis	2
GO:0003253	FOLR1,HAND2,PITX2,TWIST1	cardiac neural crest cell migration involved in outflow tract morphogenesis	4
GO:0003254	CAMK2D,FGF12,FHL1,HCN4,NEDD4L,NPFF,NTSR1,RANGRF	regulation of membrane depolarization	8
GO:0003256	NOTCH1,RBPJ,TBX2	regulation of transcription from RNA polymerase II promoter involved in myocardial precursor cell differentiation	3
GO:0003257	GREM1,MYOCD,SRF,TBXT	positive regulation of transcription from RNA polymerase II promoter involved in myocardial precursor cell differentiation	4
GO:0003259	MESP1	cardioblast anterior-lateral migration	1
GO:0003266	CTNNB1,HAND2,HES1,ISL1	regulation of secondary heart field cardioblast proliferation	4
GO:0003270	NOTCH1	Notch signaling pathway involved in regulation of secondary heart field cardioblast proliferation	1
GO:0003271	MKS1	smoothened signaling pathway involved in regulation of secondary heart field cardioblast proliferation	1
GO:0003272	BMP5,BMP7,BMPR1A,ROBO1,ROBO2,TBX20	endocardial cushion formation	6
GO:0003273	DCHS1,ENG,NOTCH1,SNAI2	cell migration involved in endocardial cushion formation	4
GO:0003274	ACVR1,GATA5,TGFB2,TGFBR2	endocardial cushion fusion	4
GO:0003277	BMP4	apoptotic process involved in endocardial cushion morphogenesis	1
GO:0003278	CCN1,HAND2,NKX2-5	apoptotic process involved in heart morphogenesis	3
GO:0003279	ADAMTS6,BMP4,CRELD1,MYH10,PCSK5,PLXND1,SNX17,TAB1,TBX20,ZBTB14	cardiac septum development	10
GO:0003281	AP2B1,CCN1,CPLANE1,DAND5,DCTN5,DNM2,FRS2,GATA3,GATA4,GJA5,HECTD1,HEG1,HES1,LMO4,LRP2,LTBP1,LUZP1,MATR3,MDM2,MDM4,NPRL3,PAX8,PDE2A,PRDM1,PTK7,SALL1,SALL4,SMAD6,STRA6,SUFU,TBX5,TRIP11,XIRP2	ventricular septum development	33
GO:0003283	ANK2,DAND5,GJA5,MDM2,MDM4,NPHP3	atrial septum development	6
GO:0003284	GJA5	septum primum development	1
GO:0003285	NKX2-5	septum secundum development	1
GO:0003289	ACVR1,GATA4,NSD2,SOX4,TGFB2	atrial septum primum morphogenesis	5
GO:0003290	GATA4,NSD2	atrial septum secundum morphogenesis	2
GO:0003294	GJA1,GJA5	atrial ventricular junction remodeling	2
GO:0003300	CSRP3,HDAC2,HTR2B,LEP,RYR2,TCAP,TIAM1,TTN	cardiac muscle hypertrophy	8
GO:0003308	ALPK2,BMP2,SOX17	negative regulation of Wnt signaling pathway involved in heart development	3
GO:0003309	GATA6,INSM1,MEN1,PAX6,PDX1,RFX6	type B pancreatic cell differentiation	6
GO:0003310	GATA6,INSM1,RFX6	pancreatic A cell differentiation	3
GO:0003311	RFX6	pancreatic D cell differentiation	1
GO:0003322	PAX6	pancreatic A cell development	1
GO:0003323	BMP4,BMP5,BMP6,CDK6,DLL1,HNF4A,INSM1,NKX2-2,PDPK1,SIDT2,SMO,WNT5A	type B pancreatic cell development	12
GO:0003326	NEUROD1,NKX2-2	pancreatic A cell fate commitment	2
GO:0003327	NKX2-2	type B pancreatic cell fate commitment	1
GO:0003329	NEUROD1,NKX2-2	pancreatic PP cell fate commitment	2
GO:0003331	AGT,CPB2,RGCC	positive regulation of extracellular matrix constituent secretion	3
GO:0003332	ADTRP,NOTCH1,TNFRSF1A,TNFRSF1B	negative regulation of extracellular matrix constituent secretion	4
GO:0003333	PDPN,SLC16A10,SLC32A1,SLC36A1,SLC36A2,SLC36A3,SLC36A4,SLC38A10,SLC38A11,SLC38A1,SLC38A2,SLC38A3,SLC38A4,SLC38A5,SLC38A6,SLC38A7,SLC38A8,SLC38A9,SLC6A12,SLC6A14,SLC6A15,SLC6A18,SLC6A19,SLC6A6,SLC6A9,SLC7A10,SLC7A11,SLC7A13,SLC7A5,SLC7A5P1,SLC7A5P2,SLC7A6,SLC7A7,SLC7A8,SLC7A9	amino acid transmembrane transport	35
GO:0003334	BCL11B,EXPH5,FLNB,FOSL2,IFT74,KDF1,KRT2,PALLD,SFN	keratinocyte development	9
GO:0003335	DNASE1L2,PSAP	corneocyte development	2
GO:0003336	CDSN	corneocyte desquamation	1
GO:0003337	BMP4,GDNF,PAX2,PAX8,SALL1,SIX2	mesenchymal to epithelial transition involved in metanephros morphogenesis	6
GO:0003338	CTNNB1,FGF10,FRAS1,WNT7B	metanephros morphogenesis	4
GO:0003339	WNT9B	regulation of mesenchymal to epithelial transition involved in metanephros morphogenesis	1
GO:0003340	CITED1,CTNNB1,STAT1	negative regulation of mesenchymal to epithelial transition involved in metanephros morphogenesis	3
GO:0003341	ARMC4,CCDC103,CCDC114,CCDC151,CCDC39,CCDC40,CCDC63,CFAP100,CFAP206,CFAP221,CFAP53,CFAP61,CFAP73,DNAAF1,DNAAF4,DNAAF5,DNAH1,DNAH3,DNAH5,DNAH7,DNAH9,DNAI1,DNAI2,HYDIN,LRRC6,MAATS1,PIH1D3,RSPH4A,RSPH9,WDR66,WDR78,ZBBX	cilium movement	32
GO:0003342	NKX2-5,TGFBR1,ZFP36L1	proepicardium development	3
GO:0003344	BMP5,BMP7,DLL4,LRP6,NOTCH1,SOS1,TBX20	pericardium morphogenesis	7
GO:0003345	FLRT3	proepicardium cell migration involved in pericardium morphogenesis	1
GO:0003350	NKX2-5,SEMA3C	pulmonary myocardium development	2
GO:0003351	ADCY10,CABYR,CCDC103,CCDC40,DNAAF4,DNAH1,DNAH5,DPCD,GAS8,KIF27,NME5,ROPN1L,SPA17,SPAG17,STK36,TTLL1	epithelial cilium movement involved in extracellular fluid movement	16
GO:0003352	C21orf59-TCP10L,CCDC65,CFAP298,DRC1	regulation of cilium movement	4
GO:0003353	TTLL6	positive regulation of cilium movement	1
GO:0003356	ARMC4,CCDC39,CCDC40,DNAAF1,DNAH11	regulation of cilium beat frequency	5
GO:0003357	HAND2,PHOX2A,PHOX2B,SOX11,SOX4	noradrenergic neuron differentiation	5
GO:0003358	ASCL1,INSM1,PHOX2B	noradrenergic neuron development	3
GO:0003359	ASCL1	noradrenergic neuron fate commitment	1
GO:0003360	ATIC,CNTFR,GART,NLGN4X,PHOX2B,SCN5A,SMAD4	brainstem development	7
GO:0003363	SRGAP2	lamellipodium assembly involved in ameboidal cell migration	1
GO:0003365	AMOT,AMOTL1,AMOTL2	establishment of cell polarity involved in ameboidal cell migration	3
GO:0003366	ITGA4,ITGB7	cell-matrix adhesion involved in ameboidal cell migration	2
GO:0003374	DNM1L,DNM1P34,MX1,MX2,OPA1	dynamin family protein polymerization involved in mitochondrial fission	5
GO:0003376	EZR,GPR6,S1PR1,S1PR2,S1PR3,S1PR4,S1PR5,SPHK1,SPHK2,SPNS2	sphingosine-1-phosphate receptor signaling pathway	10
GO:0003382	AR,BCL11B,CLDN3,DACT2,FAT1,FLNB,GRHL2,HRH2,IHH,PALLD,POF1B,RAB25,RILPL1,RILPL2,SIPA1L3,VSIG1	epithelial cell morphogenesis	16
GO:0003383	EPB41L5,FRMD6,ROCK1	apical constriction	3
GO:0003400	MAPK15,PREB,SAR1A,SAR1B	regulation of COPII vesicle coating	4
GO:0003401	PTK7	axis elongation	1
GO:0003402	MAGI2,VANGL2,WNT11,WNT5A	planar cell polarity pathway involved in axis elongation	4
GO:0003404	SIX3,TFAP2A	optic vesicle morphogenesis	2
GO:0003406	IHH,MED1,PAX2,TBC1D32	retinal pigment epithelium development	4
GO:0003407	ACTL6A,ATOH7,ATP2B1,ATP2B4,CASP2,GPM6A,PSEN1,RAB11FIP4,RPE65,SDHAF4,SLC17A7,SLC17A8,SMARCA4,SMARCD3,TGFB2	neural retina development	15
GO:0003408	ARID1A,WNT16,WNT5A	optic cup formation involved in camera-type eye development	3
GO:0003409	TFAP2A	optic cup structural organization	1
GO:0003413	AXIN2,IHH,SOX9,TRIP11	chondrocyte differentiation involved in endochondral bone morphogenesis	4
GO:0003415	MEX3C,SOX9	chondrocyte hypertrophy	2
GO:0003416	BNC2,DDR2,ECM1,EVC,FGFR2,FGFR3,MSX2,OSTN	endochondral bone growth	8
GO:0003417	ANXA2,ANXA2P2,COMP,MMP13,RARA,RARB,THBS3,ZMPSTE24	growth plate cartilage development	8
GO:0003418	ANXA6,NPPC	growth plate cartilage chondrocyte differentiation	2
GO:0003419	CER1,NPPC	growth plate cartilage chondrocyte proliferation	2
GO:0003420	CARM1,POR	regulation of growth plate cartilage chondrocyte proliferation	2
GO:0003421	STC1	growth plate cartilage axis specification	1
GO:0003429	COCH,COL12A1,COL14A1,COL20A1,COL21A1,COL6A1,COL6A2,COL6A3,COL7A1,MATN1,MATN2,MATN3,MATN4,MBL2,SCARA3,VIT,VWA1,VWA2	growth plate cartilage chondrocyte morphogenesis	18
GO:0003430	RARG,TGFBR2	growth plate cartilage chondrocyte growth	2
GO:0003431	COL27A1,POC1A	growth plate cartilage chondrocyte development	2
GO:0003433	SERPINH1,SMPD3	chondrocyte development involved in endochondral bone morphogenesis	2
GO:0005513	CALM1,CALM2,CALM3,CASQ2,CASR,KCNIP2,KCNMB1,KCNMB2,KCNMB3,KCNMB4,RYR2,STIM1,SYT1	detection of calcium ion	13
GO:0005975	A3GALT2,A4GNT,ABO,ADRB3,AKR1B1,AKR7A2,ALDH1B1,ALDH2,AMDHD2,AMY1A,AMY2A,AMY2B,B3GAT1,B4GALNT1,B4GALT2,B4GALT3,B4GALT4,B4GALT6,B4GALT7,BPGM,CASD1,CHI3L1,CHI3L2,CHID1,CHST2,CHST3,CHST4,CHST5,CHST6,CS,DHDH,DPM3,FUT1,FUT2,FUT4,FUT5,FUT9,GALK2,GALNT3,GALNT7,GANAB,GBE1,GBGT1,GCKR,GCNT3,GCNT4,GGTA1P,GLB1L2,GLB1L3,GLB1L,GLO1,GLT6D1,GNPDA1,GNPDA2,GPD1L,GPI,GUSB,HAS3,HEXA,HEXD,HYAL1,HYAL2,HYAL3,HYAL4,IDH2,I…	carbohydrate metabolic process	118
GO:0005976	CHST1,CHST7	polysaccharide metabolic process	2
GO:0005977	G6PC,GBE1,GNMT,GSK3A,GSK3B,IL6ST,LEPR,PCDH12,PHKA1,PHKB,PHKG2,PPP1CA,PPP1CB,PPP1CC,PPP1R1A,PPP1R2B,PPP1R2,PPP1R2P1,PPP1R3A,PPP1R3B,PPP1R3C,PPP1R3D,PPP1R3E,PRKAG2,PYGL,PYGM,STK40,UGP2	glycogen metabolic process	28
GO:0005978	AGL,AKT1,AKT2,GBE1,GYG1,GYG2,GYS1,GYS2,NHLRC1,NR1D1,PER2,PGM1,PGM2,PGM2L1,PHKG1,PHKG2,PPP1R3C,PRKAG3,UGP2	glycogen biosynthetic process	19
GO:0005979	AKT1,INPP5K,MTOR,PPP1CA,PPP1CB,PPP1R3B,PPP1R3D,PPP1R3F	regulation of glycogen biosynthetic process	8
GO:0005980	AGL,CALM1,G6PC,GAA,PGM1,PGM2,PGM2L1,PHKA1,PHKA2,PHKB,PHKG1,PHKG2,PYGB,PYGL,PYGM,STBD1	glycogen catabolic process	16
GO:0005981	PPP1CA,PPP1CB,PPP1R3B,PPP1R3D	regulation of glycogen catabolic process	4
GO:0005983	MGAM	starch catabolic process	1
GO:0005984	IDUA	disaccharide metabolic process	1
GO:0005985	GAA	sucrose metabolic process	1
GO:0005986	FBP1,FBP2	sucrose biosynthetic process	2
GO:0005989	B4GALT1,LALBA,SLC2A1	lactose biosynthetic process	3
GO:0005991	TREH	trehalose metabolic process	1
GO:0005993	TREH	trehalose catabolic process	1
GO:0005996	GAL3ST3	monosaccharide metabolic process	1
GO:0005997	DCXR,XYLB	xylulose metabolic process	2
GO:0005998	XYLB	xylulose catabolic process	1
GO:0005999	TALDO1,TKT	xylulose biosynthetic process	2
GO:0006000	ALDOA,ALDOB,ALDOC,FBP1,FBP2,KHK,PFKFB1,PFKFB2,PFKFB3,PFKFB4	fructose metabolic process	10
GO:0006002	FBP1,FBP2,GFPT1,GFPT2,NFE2L1,PFKL,PFKM,PFKP,TALDO1	fructose 6-phosphate metabolic process	9
GO:0006003	PFKFB1,PFKFB2,PFKFB3,PFKFB4,TIGAR	fructose 2,6-bisphosphate metabolic process	5
GO:0006004	B3GLCT,FPGT,FUCA1,FUCA2,FUOM,POFUT1,POFUT2	fucose metabolic process	7
GO:0006006	ADIPOQ,ADPGK,AKR1A1,AKT1,AKT2,ALDH5A1,APOD,BRAT1,BRS3,CPT1A,CREM,DCXR,DLAT,FABP5,G6PD,GAA,GALM,GDPGP1,GHRL,H6PD,HECTD4,IGF2,INPPL1,INS,IRS2,KCNJ11,LEP,MAPK14,NISCH,NPY1R,OAS1,OMA1,ONECUT1,PCK1,PDHA1,PDHA2,PDHB,PDK1,PDK2,PDK3,PDK4,PDX1,PGM1,PGM2,PGM5,PIK3CA,PPARD,PRKAA1,SERP1,SLC37A4,SORD,TFAP2B,TNF,USF1,WDTC1	glucose metabolic process	55
GO:0006007	BAD,LRP5,PFKFB2,PFKL,PFKM,PFKP,TKTL1	glucose catabolic process	7
GO:0006011	GALT,UGP2	UDP-glucose metabolic process	2
GO:0006012	B4GALT1,CHST1,GALK1,GALM,GALT,PPARGC1A,SLC35A2	galactose metabolic process	7
GO:0006013	MAN2A1,MAN2A2,MAN2B1,MAN2B2,MAN2C1,PMM1,PMM2	mannose metabolic process	7
GO:0006014	RPIA	D-ribose metabolic process	1
GO:0006015	PRPS1,PRPS1L1,PRPS2,PRPSAP1,PRPSAP2,PYGL	5-phosphoribose 1-diphosphate biosynthetic process	6
GO:0006020	ITPKA,MECP2,PPIP5K1,PPIP5K2,SLC5A3	inositol metabolic process	5
GO:0006021	IMPA1,IMPA2,IMPAD1,ISYNA1	inositol biosynthetic process	4
GO:0006024	AGRN,B3GALT6,B3GAT3,B4GALT7,EXT1,EXT2,EXTL1,EXTL2,EXTL3,GALNT5,GCNT2,GPC1,GPC2,GPC3,GPC4,GPC5,GPC6,HAS1,HEXA,HS2ST1,HS3ST1,HS3ST2,HS3ST3A1,HS3ST3B1,HS3ST5,HS3ST6,HS6ST1,HS6ST2,HSPG2,NDST1,NDST2,PDGFRB,PXYLP1,SDC1,SDC2,SDC3,SDC4,SLC35D2,UGDH,XYLT1,XYLT2	glycosaminoglycan biosynthetic process	41
GO:0006027	AGRN,FUCA1,GLB1,GNS,GPC1,GPC2,GPC3,GPC4,GPC5,GPC6,GUSB,HGSNAT,HPSE2,HPSE,HSPG2,HYAL2,HYAL4,IDS,IDUA,NAGLU,SDC1,SDC2,SDC3,SDC4,SGSH	glycosaminoglycan catabolic process	25
GO:0006029	B4GALT7,BMP2,CNMD,COL11A1,COL2A1,HPSE,IHH,PPARD	proteoglycan metabolic process	8
GO:0006030	CHIA	chitin metabolic process	1
GO:0006032	CHI3L2,CHIA,CHIT1,CTBS,OVGP1	chitin catabolic process	5
GO:0006041	GNPNAT1,PGM3	glucosamine metabolic process	2
GO:0006043	GNPDA1,GNPDA2	glucosamine catabolic process	2
GO:0006044	CHST1,CHST2,CHST3,CHST4,CHST5,CHST6,CHST7,EXTL2,GNPNAT1,LARGE1,MGAT3,NAGK,OGA,RENBP	N-acetylglucosamine metabolic process	14
GO:0006045	GNE,NANP	N-acetylglucosamine biosynthetic process	2
GO:0006046	AMDHD2,GNPDA1,GNPDA2	N-acetylglucosamine catabolic process	3
GO:0006047	B4GALNT2,DPAGT1,GFPT1,GFPT2,GNE,SLC35A3	UDP-N-acetylglucosamine metabolic process	6
GO:0006048	AMDHD2,GFPT1,GFPT2,GNPDA1,GNPDA2,GNPNAT1,NAGK,PGM3,RENBP,UAP1,UAP1L1	UDP-N-acetylglucosamine biosynthetic process	11
GO:0006049	MGAT1	UDP-N-acetylglucosamine catabolic process	1
GO:0006051	NAGK,RENBP	N-acetylmannosamine metabolic process	2
GO:0006054	CMAS,GNE,ST3GAL1,ST6GAL1	N-acetylneuraminate metabolic process	4
GO:0006055	NANS	CMP-N-acetylneuraminate biosynthetic process	1
GO:0006061	AKR1B1	sorbitol biosynthetic process	1
GO:0006062	SORD	sorbitol catabolic process	1
GO:0006065	SLC35D1,UGDH,UGP2	UDP-glucuronate biosynthetic process	3
GO:0006066	ADH1A,ADH4,ALDH2,ALDH3B1,ALDH3B2,DHRS4	alcohol metabolic process	6
GO:0006068	ADH7,ALDH1B1,ALDH2,ALDH3B1,ALDH3B2,SULT1A1,SULT1A2,SULT1A3,SULT1B1,SULT1C4,SULT1E1,SULT2A1	ethanol catabolic process	12
GO:0006069	ACSS1,ACSS2,ADH1A,ADH1B,ADH1C,ADH4,ADH5,ADH6,ADH7,ALDH1A1,ALDH1B1,ALDH2	ethanol oxidation	12
GO:0006071	ANGPTL3,COQ2,COQ3,DGAT2,DYSF,GK2,GK3P,GK5,GK,MOGAT1,MOGAT2,MOGAT3,MYOF	glycerol metabolic process	13
GO:0006072	GPAM,GPAT2,GPD1	glycerol-3-phosphate metabolic process	3
GO:0006081	ADH4,AKR1A1,AKR7A2,AKR7A3,ALDH1A1,ALDH3A1,ALDH3A2,ALDH7A1,ALDH9A1	cellular aldehyde metabolic process	9
GO:0006082	CYP2A13,CYP2A6,CYP2A7,CYP2B6,CYP2C18,CYP2C19,CYP2C8,CYP2C9,CYP2D6,CYP2D7,CYP2E1,CYP2F1,CYP2G1P,CYP2J2,CYP2R1,CYP2S1,CYP2U1,CYP2W1,FMO1,FMO2	organic acid metabolic process	20
GO:0006083	ALDH5A1	acetate metabolic process	1
GO:0006084	ACACA,ACACB,ACOT12,FASN,HMGCS1,HMGCS2	acetyl-CoA metabolic process	6
GO:0006085	ACAT1,ACLY,ACSS1,MLYCD,PPCS	acetyl-CoA biosynthetic process	5
GO:0006086	DLAT,PDHA1,PDHA2,PDHB	acetyl-CoA biosynthetic process from pyruvate	4
GO:0006089	HIF1A,LDHA,LDHB,MRS2,PFKFB2	lactate metabolic process	5
GO:0006090	BSG,DLAT,DLD,GLO1,HAGH,LDHA,LDHAL6B,LDHB,LDHC,ME1,ME2,ME3,PC,PCK1,PCK2,PDHA1,PDHA2,PDHB,PDHX,SLC16A1,SLC16A3,SLC16A8,VDAC1	pyruvate metabolic process	23
GO:0006091	ACO2,ACOX1,ADIPOQ,ADRB3,ASIP,ATP5F1B,ATP5IF1,AVP,AVPR1A,CEBPA,COX17,COX4I1,COX4I2,COX6A1,COX6A2,COX6C,COX7A1,COX7C,COX8A,CROT,CYB5R4,DHTKD1,DLST,ENPP1,FDXR,FECH,GBE1,GCGR,GIPR,GNPDA1,GYS2,MCHR1,NRF1,OGDH,PDX1,PHKA1,PHKA2,PHKB,PHKG2,POMC,PPARD,PPP1R2,RUNX1T1,SLC25A4,THTPA,TREX1,UQCR11,VGF,XYLB	generation of precursor metabolites and energy	49
GO:0006094	ALDOA,ALDOB,ALDOC,ATF3,ATF4,CRTC2,CRY1,ENO1,ENO2,ENO3,FBP1,FBP2,G6PC2,G6PC3,G6PC,GAPDH,GAPDHS,GOT1,GOT2,GPD1,GPD2,GPI,MDH1,MDH2,PC,PCK1,PCK2,PER2,PFKFB1,PGAM1,PGAM2,PGK1,PGK2,PGM1,PPARGC1A,RBP4,SDS,SLC25A10,SLC25A11,SLC25A12,SLC25A13,SLC25A1,SLC37A4,TPI1	gluconeogenesis	44
GO:0006096	ALDOA,ALDOB,ALDOC,DHTKD1,ENO2,ENO4,GAPDH,GAPDHS,GCK,GPI,HK1,HK2,HK3,HKDC1,LDHA,OGDH,OGDHL,PFKFB1,PFKFB2,PFKL,PFKM,PGAM1,PGAM2,PGAM4,PGK1,PGK2,PGM1,PKLR,PKM,PRKAG3,SLC4A1,TPI1	glycolytic process	32
GO:0006097	IDH1,IDH2	glyoxylate cycle	2
GO:0006098	DERA,G6PD,H6PD,PGD,PGLS,PGM2,RBKS,RPE,RPEL1,RPIA,SHPK,TALDO1,TKT	pentose-phosphate shunt	13
GO:0006099	ACO1,ACO2,CS,DHTKD1,DLAT,DLD,DLST,FAHD1,FH,IDH1,IDH2,IDH3A,IDH3B,IDH3G,IREB2,MDH1B,MDH1,MDH2,ME2,ME3,NNT,OGDH,OGDHL,PDHA1,PDHA2,PDHB,SDHAF2,SDHA,SDHB,SDHC,SDHD,SUCLA2,SUCLG1,SUCLG2	tricarboxylic acid cycle	34
GO:0006101	ACLY,ACO1,ACO2,CS,IREB2	citrate metabolic process	5
GO:0006102	ACO2,IDH1,IDH2,IDH3A,IDH3B,IDH3G	isocitrate metabolic process	6
GO:0006103	AADAT,ADHFE1,D2HGDH,DLD,DLST,GOT1,GOT2,GPT2,IDH1,IDH2,KYAT3,L2HGDH,MRPS36,OGDH,PHYH,TAT	2-oxoglutarate metabolic process	16
GO:0006104	ACOT4,DLST,OGDH,SUCLA2,SUCLG1,SUCLG2	succinyl-CoA metabolic process	6
GO:0006105	ALDH5A1,SDHAF3,SDHA,SDHB,SUCLA2,SUCLG1,SUCLG2	succinate metabolic process	7
GO:0006106	FH	fumarate metabolic process	1
GO:0006107	ACLY,GOT1,GOT2,MDH1B,MDH1,MDH2,NIT2,PCK1	oxaloacetate metabolic process	8
GO:0006108	FH,LIPF,MDH1B,MDH1,MDH2,ME1,ME2,ME3	malate metabolic process	8
GO:0006110	AAAS,ECD,EIF6,GCK,GCKR,JMJD8,NDC1,NUP107,NUP133,NUP153,NUP155,NUP160,NUP188,NUP205,NUP210,NUP214,NUP35,NUP37,NUP43,NUP50,NUP54,NUP58,NUP62,NUP85,NUP88,NUP93,NUP98,NUP42,OGT,PGAM1,POM121C,POM121,PRKAG1,PRKAG2,RAE1,RANBP2,SEC13,SEH1L,SLC2A6,TPR,TREX1,ZBTB7A	regulation of glycolytic process	42
GO:0006111	DGKQ,FBP1,GNMT,LEP,NLN,OGT,PDK2,RANBP2,SDHAF3,SELENOS,SESN2,SLC35B4	regulation of gluconeogenesis	12
GO:0006112	ADGRF5,ADRB3,GFPT1,GFPT2,GNAS,KL,LEP,LEPR,MC4R,MRAP2,MT3,MTOR,MYC,PID1,PRLH	energy reserve metabolic process	15
GO:0006114	GOT1,LEP,PGP	glycerol biosynthetic process	3
GO:0006116	ALDOB,GPD1,GPD1L	NADH oxidation	3
GO:0006117	RELA	acetaldehyde metabolic process	1
GO:0006119	ATP5F1C,ATP5F1D,CHCHD10,FXN,MSH2,NIPSNAP2,SURF1,TEFM,UQCRB,UQCRC1,UQCRC2,UQCRH	oxidative phosphorylation	12
GO:0006120	COQ9,DLD,NDUFA10,NDUFA11,NDUFA12,NDUFA13,NDUFA1,NDUFA2,NDUFA3,NDUFA4,NDUFA5,NDUFA6,NDUFA7,NDUFA8,NDUFA9,NDUFAB1,NDUFAF1,NDUFB10,NDUFB11,NDUFB1,NDUFB2,NDUFB3,NDUFB4,NDUFB5,NDUFB6,NDUFB7,NDUFB8,NDUFB9,NDUFC1,NDUFC2,NDUFC2-KCTD14,NDUFS1,NDUFS2,NDUFS3,NDUFS4,NDUFS5,NDUFS6,NDUFS7,NDUFS8,NDUFV1,NDUFV2,NDUFV3	mitochondrial electron transport, NADH to ubiquinone	42
GO:0006121	SDHAF2,SDHA,SDHC,SDHD	mitochondrial electron transport, succinate to ubiquinone	4
GO:0006122	CYC1,CYCS,MECP2,UQCC3,UQCR10,UQCR11,UQCRB,UQCRC1,UQCRC2,UQCRFS1,UQCRFS1P1,UQCRH,UQCRHL,UQCRQ	mitochondrial electron transport, ubiquinol to cytochrome c	14
GO:0006123	AFG1L,COX10,COX15,COX4I1,COX4I2,COX5A,COX5B,COX6A1,COX6A2,COX6B1,COX6C,COX7A2L,COX7B,COX7C,COX8A,CYCS,MTCO2P12,NDUFA4	mitochondrial electron transport, cytochrome c to oxygen	18
GO:0006127	GPD1,GPD2	glycerophosphate shuttle	2
GO:0006139	ATIC,BPNT1,CRMP1,CTPS1,DDX11L8,DDX12P,DPYSL2,DUT,ERH,FPGS,GDA,MTAP,NUDT2,OAS2,OAS3,PNP,POLR3H,PRPS2,PRPSAP1,PRPSAP2,REXO2,SLC23A1,SLC23A2,SLC28A1,SLC28A2,SLC29A1,SLC29A2,SRBD1,TK1,TK2,TPMT,UPP1,ZNRD1	nucleobase-containing compound metabolic process	33
GO:0006144	ACP3,GMPR2,GMPR,PRPS1,TTR,URAD	purine nucleobase metabolic process	6
GO:0006145	DPYD	purine nucleobase catabolic process	1
GO:0006147	GDA	guanine catabolic process	1
GO:0006148	PNP	inosine catabolic process	1
GO:0006154	ADA2,ADA,ADAL	adenosine catabolic process	3
GO:0006157	ADA	deoxyadenosine catabolic process	1
GO:0006163	FHIT,GUK1	purine nucleotide metabolic process	2
GO:0006164	ADSL,GART,HPRT1,MTHFD1,MTHFD2L,PPAT,PRPS1,PRPS1L1,PRPS2,PRPSAP1,PRPSAP2	purine nucleotide biosynthetic process	11
GO:0006165	AK1,AK4,AK5,AK7,AK8,CMPK1,CMPK2,DTYMK,NME1,NME2,NME2P1,NME3,NME4,NME5,NME6,NME7,NME9,SUCLG1	nucleoside diphosphate phosphorylation	18
GO:0006166	ADK,APRT,HPRT1,MTAP,PRTFDC1	purine ribonucleoside salvage	5
GO:0006167	ADSL,ADSS2,ADSS1	AMP biosynthetic process	3
GO:0006168	APRT,HPRT1	adenine salvage	2
GO:0006171	ADCY10,ADCY1,ADCY2,ADCY3,ADCY4,ADCY5,ADCY6,ADCY7,ADCY8,ADCY9	cAMP biosynthetic process	10
GO:0006172	AK1,AK2,AK3,AK4,AK5	ADP biosynthetic process	5
GO:0006173	AK5	dADP biosynthetic process	1
GO:0006174	AK9	dADP phosphorylation	1
GO:0006175	ADK	dATP biosynthetic process	1
GO:0006177	GMPS,IMPDH1,IMPDH2	GMP biosynthetic process	3
GO:0006178	HPRT1,PRTFDC1	guanine salvage	2
GO:0006182	GUCY1A1,GUCY1A2,GUCY1B1,GUCY1B2,GUCY2C,GUCY2D,GUCY2F,NPPA,NPPB,NPPC,NPR1,NPR2	cGMP biosynthetic process	12
GO:0006183	IMPDH1,IMPDH2,NME1,NME2,NME2P1,NME3,NME4,NME5,NME6,NME7,NME9	GTP biosynthetic process	11
GO:0006185	GUK1	dGDP biosynthetic process	1
GO:0006186	AK9	dGDP phosphorylation	1
GO:0006188	AMPD1,AMPD2,AMPD3	IMP biosynthetic process	3
GO:0006189	ADSL,ATIC,GART,PAICS,PFAS,PPAT	'de novo' IMP biosynthetic process	6
GO:0006193	ITPA	ITP catabolic process	1
GO:0006195	DNPH1,GDA,GPX1,ITPA,NT5C1A,NT5C1B,NT5C2,NT5C,NT5E,NUDT15,NUDT1,PNP,XDH	purine nucleotide catabolic process	13
GO:0006196	AMPD3,NT5E	AMP catabolic process	2
GO:0006198	PDE10A,PDE4A,PDE4B,PDE4C,PDE4D,PDE7A,PDE7B,PDE8A,PDE8B	cAMP catabolic process	9
GO:0006203	NUDT15,NUDT1,SAMHD1	dGTP catabolic process	3
GO:0006206	RRM1,SCO2,TYMP	pyrimidine nucleobase metabolic process	3
GO:0006207	CAD,CMPK1,CPS1,DHODH,MTOR,UMPS	'de novo' pyrimidine nucleobase biosynthetic process	6
GO:0006208	CRMP1,DPYD,DPYS,DPYSL2,DPYSL3,DPYSL4,DPYSL5	pyrimidine nucleobase catabolic process	7
GO:0006210	ALDH6A1,DPYD,DPYS	thymine catabolic process	3
GO:0006211	TET1,TET2,TET3	5-methylcytosine catabolic process	3
GO:0006212	DPYD,DPYS	uracil catabolic process	2
GO:0006213	ERH,NT5C3A,SCO2,TYMP	pyrimidine nucleoside metabolic process	4
GO:0006214	DPYD	thymidine catabolic process	1
GO:0006218	UPP1	uridine catabolic process	1
GO:0006220	CTPS2,DCK,DCTD,ENPP3	pyrimidine nucleotide metabolic process	4
GO:0006221	ERH,PRPS1	pyrimidine nucleotide biosynthetic process	2
GO:0006222	CMPK1,UMPS,UPRT	UMP biosynthetic process	3
GO:0006226	CDADC1,DCTD,DUT	dUMP biosynthetic process	3
GO:0006227	CMPK2,DTYMK	dUDP biosynthetic process	2
GO:0006228	CAD,NME1,NME2,NME2P1,NME3,NME4,NME5,NME6,NME7,NME9	UTP biosynthetic process	10
GO:0006231	CDADC1,DCTD,SHMT1,TYMS	dTMP biosynthetic process	4
GO:0006233	CMPK2,DTYMK	dTDP biosynthetic process	2
GO:0006235	CMPK2,DTYMK,TBPL1,TYMS	dTTP biosynthetic process	4
GO:0006241	CTPS1,CTPS2,NME1,NME2,NME2P1,NME3,NME4,NME5,NME6,NME7,NME9	CTP biosynthetic process	11
GO:0006253	DCTPP1	dCTP catabolic process	1
GO:0006256	ENTPD4	UDP catabolic process	1
GO:0006258	GALT	UDP-glucose catabolic process	1
GO:0006259	DNASE1L1,DNASE1L2,DNASE1L3,DNASE2,DNTT,ERI2,KPNA2,MAP1S,MMS19,MYO18A,NME1,NT5E,POLG,RAN,RECQL5,SMARCAL1,TATDN1,TATDN2,TEFM,TK1,TOPBP1,TREX1,TREX2,WRN	DNA metabolic process	24
GO:0006260	ACHE,ATM,ATR,ATRIP,BARD1,BLM,BRCA1,BRIP1,CCDC88A,CDC45,CDC6,CDC7,CDK1,CDK2,CDT1,CHAF1A,CHAF1B,CHEK1,CHTF18,CHTF8,CINP,CLSPN,DBF4,DHX9,DNA2,DNAJC2,DONSON,DSCC1,DTD1,DTL,DUT,E4F1,EXO1,FAM111A,FEN1,GRWD1,HELB,HUS1,IGHMBP2,ING4,ING5,KAT5,KAT7,KCTD13,KIN,LIG4,MCM10,MCM2,MCM3,MCM4,MCM5,MCM6,MCM7,MCM8,MCM9,MRE11,NAP1L1,NASP,NBN,NCOA6,NFIA,NFIB,NFIC,NFIX,NT5M,NUP98,ORC1,ORC2,ORC3,ORC4,ORC5,ORC6,PCLAF,PIF…	DNA replication	135
GO:0006261	BAZ1A,CDK2AP1,MCMBP,PNKP,POLB,POLD1,POLD4,POLE2,POLG2,POLG,POLN,POLQ,REV3L,RFC1,RFC2,RFC3,RFC4,RFC5,RPA1,RPAIN,WDHD1,WRNIP1	DNA-dependent DNA replication	22
GO:0006264	DNA2,DNAJA3,MGME1,POLG2,POLG,PRIMPOL,RRM2B,SSBP1,TEFM,TWNK	mitochondrial DNA replication	10
GO:0006265	ERCC3,HMGB1,HMGB2,TOP1,TOP1MT,TOP2A,TOP2B,TOP3A,TOP3B	DNA topological change	9
GO:0006266	APTX,LIG1,LIG3,LIG4,MGMT,TOP2A,XRCC6	DNA ligation	7
GO:0006267	MCM2,MCM3,MCM4,MCM5,MCM6,MCM7,ORC3	pre-replicative complex assembly involved in nuclear cell cycle DNA replication	7
GO:0006268	BLM,HMGA1,MCM2,MCM4,MCM6,MCM7,PURA,RAD51,RECQL4,RECQL5,RECQL,RPA1,TWNK,WRN	DNA unwinding involved in DNA replication	14
GO:0006269	HELB,POLA1,PRIM1,PRIM2,PRIMPOL	DNA replication, synthesis of RNA primer	5
GO:0006270	CCNE1,CCNE2,CDC34,CDC45,CDC6,GMNC,LRWD1,MCM10,MCM2,MCM3,MCM5,MCM6,MCM7,MCMDC2,ORC1,ORC2,ORC3,ORC4,ORC5,ORC6,POLA1,POLA2,POLE2,POLE3,POLE4,POLE,PRIM1,PRIM2,PURA,RPA4	DNA replication initiation	30
GO:0006271	GINS1,GINS2,GINS3,GINS4,MCM3,MCM4,MCM7,POLA1,POLD2,POLD3,RFC3,RFC4	DNA strand elongation involved in DNA replication	12
GO:0006272	PCNA,POLA1,POLE	leading strand elongation	3
GO:0006273	LIG1,LIG3,POLA1	lagging strand elongation	3
GO:0006275	ACVRL1,ANKRD17,CCDC88A,CCNA2,DSCC1,EHMT2,ESCO1,ESCO2,FBXO5,GMNN,ID3,MCIDAS,NUCKS1,PPP2CA,PPP2R1A,RBBP6,SMC3,USP37,ZBTB38	regulation of DNA replication	19
GO:0006278	ERVK-10,ERVK-11,ERVK-18,ERVK-19,ERVK-25,ERVK-6,ERVK-7,ERVK-8,ERVK-9,PPIA,TEP1,TERF2,TERT	RNA-dependent DNA biosynthetic process	13
GO:0006281	ACTL6A,ADPRHL2,ALKBH1,ALKBH3,ANKLE1,APEX1,ASF1A,ASTE1,ATR,ATRIP,ATRX,BACH1,BCCIP,BLM,BOD1L1,BRCC3,BTG2,CDC14B,CDC5L,CDK1,CDK2,CDK9,CENPS,CEP164,CGAS,CHAF1A,CHAF1B,CHD1L,CHEK1,CHRNA4,CINP,CLSPN,CSNK1E,DDB1,DDB2,DDX11,DMAP1,EEPD1,EID3,EMSY,ENDOV,EPC2,ERCC1,ERCC3,ERCC4,ETAA1,EXO1,EYA2,EYA4,FAN1,FANCA,FANCC,FANCD2,FANCG,FANCL,FBH1,FBXO6,FEN1,FH,FOXM1,FZR1,GADD45A,GTF2H1,GTF2H3,GTF2H4,HDAC10,HELB,HINF…	DNA repair	220
GO:0006282	CDK9,PARG,POLH,UBE2N,UBE2V1,UBE2V2,USP1,WRNIP1	regulation of DNA repair	8
GO:0006283	AQR,CCNH,CDK7,COPS2,COPS3,COPS4,COPS5,COPS6,COPS7A,COPS7B,COPS8,CUL4A,CUL4B,DDB1,EP300,ERCC1,ERCC2,ERCC3,ERCC4,ERCC5,ERCC6,ERCC8,GPS1,GTF2H1,GTF2H2,GTF2H3,GTF2H4,GTF2H5,HMGN1,ISY1,LIG1,LIG3,MNAT1,PCNA,POLD1,POLD2,POLD3,POLD4,POLK,POLR2A,POLR2B,POLR2C,POLR2D,POLR2E,POLR2F,POLR2G,POLR2H,POLR2I,POLR2J,POLR2K,POLR2L,PPIE,PRPF19,RBX1,RFC1,RFC2,RFC3,RFC4,RFC5,RPA1,RPA2,RPA3,RPS27A,TCEA1,UBA52,UBB,UBC,U…	transcription-coupled nucleotide-excision repair	73
GO:0006284	APEX1,APEX2,DNA2,ERCC6,FEN1,HMGA1,HMGA2,HUWE1,LIG1,MPG,MUTYH,NEIL1,NEIL2,NEIL3,OGG1,PARP2,POLB,POLQ,PRMT6,RPA1,RPA2,RPA3,SIRT6,SMUG1,TDG,TP53,UNG,USP47,WRN,XPA,XRCC1	base-excision repair	31
GO:0006285	NTHL1,OGG1,TDG	base-excision repair, AP site formation	3
GO:0006286	APEX1,POLB	base-excision repair, base-free sugar-phosphate removal	2
GO:0006287	PCNA,POLB,POLD1,POLE,POLG,POLL	base-excision repair, gap-filling	6
GO:0006288	LIG3,POLB,XRCC1	base-excision repair, DNA ligation	3
GO:0006289	ATXN3,BRCA2,BRIP1,CETN1,CETN2,DDB1,DDB2,ERCC1,ERCC2,ERCC3,ERCC4,ERCC5,ERCC8,FAN1,FANCC,GTF2H2C,GTF2H2,GTF2H3,GTF2H4,GTF2H5,HUS1B,HUS1,MMS19,NEIL1,NEIL2,NEIL3,POLA1,POLL,RAD23A,RAD23B,RBBP8,RPA1,RPA2,RPA3,RPA4,SLC30A9,SLX4,TP53,XPC	nucleotide-excision repair	39
GO:0006290	DDB2,ERCC6,MSH6,POLB,POLH	pyrimidine dimer repair	5
GO:0006293	CHD1L,CUL4A,CUL4B,DDB1,DDB2,ERCC1,ERCC2,ERCC3,ERCC4,ERCC5,GTF2H1,GTF2H2,GTF2H3,GTF2H4,GTF2H5,PARP1,RBX1,RPA1,RPA2,RPA3,XPA	nucleotide-excision repair, preincision complex stabilization	21
GO:0006294	CCNH,CDK7,CETN2,CHD1L,CUL4A,CUL4B,DDB1,DDB2,ERCC2,ERCC3,ERCC5,GTF2H1,GTF2H2,GTF2H3,GTF2H4,GTF2H5,MNAT1,PARP1,RAD23B,RBX1,RPA1,RPA2,RPA3,RPS27A,UBA52,UBB,UBC,XPA,XPC	nucleotide-excision repair, preincision complex assembly	29
GO:0006295	BIVM-ERCC5,CHD1L,CUL4A,CUL4B,DDB1,DDB2,ERCC1,ERCC2,ERCC3,ERCC4,ERCC5,GTF2H1,GTF2H2,GTF2H3,GTF2H4,GTF2H5,PARP1,RBX1,RPA1,RPA2,RPA3,XPA	nucleotide-excision repair, DNA incision, 3'-to lesion	22
GO:0006296	CHD1L,CUL4A,CUL4B,DDB1,DDB2,ERCC1,ERCC2,ERCC3,ERCC4,ERCC5,GTF2H1,GTF2H2,GTF2H3,GTF2H4,GTF2H5,NTHL1,PARP1,PCNA,POLD1,POLD2,POLD3,POLD4,POLK,RBX1,RFC1,RFC2,RFC3,RFC4,RFC5,RPA1,RPA2,RPA3,RPS27A,UBA52,UBB,UBC,XPA	nucleotide-excision repair, DNA incision, 5'-to lesion	37
GO:0006297	LIG1,LIG3,LIG4,PCNA,POLB,POLD1,POLD2,POLD3,POLD4,POLE,POLK,RFC1,RFC2,RFC3,RFC4,RFC5,RPA1,RPA2,RPA3,RPS27A,UBA52,UBB,UBC,XRCC1	nucleotide-excision repair, DNA gap filling	24
GO:0006298	ABL1,EXO1,LIG1,MLH1,MLH3,MSH2,MSH3,MSH4,MSH5,MSH6,MUTYH,PCNA,PMS1,PMS2,PMS2P11,PMS2P1,PMS2P2,PMS2P3,PMS2P5,POLD1,POLD2,POLD3,POLD4,RNASEH2A,RPA1,RPA2,RPA3,SETD2,TDG,TP73,TREX1,XPC	mismatch repair	32
GO:0006301	BRCA1,MSH2,NSMCE1,RAD18,TMEM189-UBE2V1,UBE2A,UBE2B,UBE2N,UBE2NL,UBE2V1,UBE2V2,WDR33	postreplication repair	12
GO:0006302	ABRAXAS1,ACTR5,ACTR8,APBB1,APLF,APTX,BABAM1,BABAM2,BRCA1,BRCA2,BRCC3,BRIP1,CDCA5,CHEK2,CIB1,DDX1,DTX3L,EME1,EME2,ESCO2,EXD2,EYA1,EYA3,FEN1,GGN,H2AX,INO80,KAT5,LIG3,LIG4,MAD2L2,MARF1,MEIOC,MRE11,MSH2,MTA1,NBN,NIPBL,PARP1,PARP2,PARP3,PARP9,POLQ,PRKDC,RAD21,RAD21L1,RAD50,RAD52,REC8,RNF168,RNF8,SETX,SMCHD1,TDP1,TDP2,TENT4A,TNKS1BP1,TP53,TRIP13,UIMC1,VCP,WRN,XRCC4,XRCC5	double-strand break repair	64
GO:0006303	ABRAXAS1,ATM,ATP23,BABAM1,BABAM2,BARD1,BRCA1,BRCC3,CYREN,DCLRE1A,DCLRE1B,DCLRE1C,DNTT,ERCC1,ERCC4,H2AX,HERC2,H4C1,H3-4,KAT5,KDM2A,LIG4,MDC1,MLH1,MRE11,NBN,NHEJ1,NSD2,NSMCE2,PAXIP1,PAXX,PIAS4,POLA1,POLB,POLL,POLM,PRKDC,PRPF19,PSMD14,RAD50,RIF1,RNF168,RNF8,SETMAR,SMC5,SUMO1,TP53BP1,UBE2N,UBE2V2,UIMC1,XRCC1,XRCC4,XRCC5,XRCC6	double-strand break repair via nonhomologous end joining	54
GO:0006304	DNTT,TREX1	DNA modification	2
GO:0006306	ATF7IP,ATRX,BAZ2A,BEND3,CTCF,DMAP1,DNMT1,DNMT3A,DNMT3B,DNMT3L,EHMT1,EHMT2,EZH2,FOS,GATAD2A,GNAS,HEMK1,KMT2E,MGMT,MTA2,MTRR,PPM1D	DNA methylation	22
GO:0006307	ALKBH1,ALKBH2,ALKBH3,ALKBH5,ASCC1,ASCC2,ASCC3,FTO,MGMT,MPG	DNA dealkylation involved in DNA repair	10
GO:0006308	DFFB,DNASE1,DNASE1L1,DNASE1L2,DNASE1L3,TREX1	DNA catabolic process	6
GO:0006309	CASP3,CECR2,DFFA,DFFB,DICER1,DNASE1L3,DNASE2B,DNASE2,ENDOG,EXOG,FOXL2,H1-0,HMGB1,HMGB2,KPNA1,KPNB1	apoptotic DNA fragmentation	16
GO:0006310	ACTL6A,ACTR5,ACTR8,APEX1,APEX2,BLM,CCDC36,EID3,ENDOG,ERCC1,ERVK-10,ERVK-11,ERVK-19,ERVK-25,ERVK-6,ERVK-7,ERVK-8,EXO1,HMGB1,HMGB1P1,HMGB2,HMGB3,HMGB4,IGHMBP2,INO80B,INO80C,INO80D,INO80E,KIN,MCRS1,MEI4,MRE11,MSH2,NCOA6,NFRKB,NONO,NSMCE3,NSMCE4A,PAGR1,PAXIP1,PIF1,POLM,RAD21,RAD50,RAD51B,RAD51C,RAD51,RAD52,RAD54L,RAG1,RBM14,REC114,RECQL4,RECQL5,RECQL,RPA1,RPAIN,RUVBL1,RUVBL2,SETX,SUPV3L1,TFPT,THAP9,T…	DNA recombination	71
GO:0006311	PRDM9,RNF212,TEX11	meiotic gene conversion	3
GO:0006312	DMC1,ERCC1,MSH3,RAD51,RAD52,RAD54B	mitotic recombination	6
GO:0006313	THAP9,VRTN	transposition, DNA-mediated	2
GO:0006323	ASH1L,HAT1,KAT6A,NAA10,PRM1,PRM2	DNA packaging	6
GO:0006325	ABRAXAS1,ACTL6B,AEBP2,ATAD2,BABAM1,BABAM2,BAG6,BANP,C17orf49,BCORL1,BRD3,BRD4,BRD9,BRWD1,BUD23,CBX2,CBX4,CBX6,CBX7,CDAN1,CHD2,CHD6,CHD9,DAPK3,DEK,DNAJC2,DNMT1,DPPA3,EHMT1,EMSY,EZH2,FOXA2,FOXA3,GFI1B,GPX4,H2AB1,H2AB2,H2AJ,H2AZ2,H2AX,MACROH2A2,MACROH2A1,H2AZ1,HDAC10,HDAC11,HDAC1,HDAC3,HDAC5,HDAC8,H1-5,H2AC1,H2AC4,H2AC6,H2AC7,H2AC11,H2AC12,H2AC14,H3C1,H2AC18,H2AC21,H2AC20,H3C15,H2AW,HLTF,HMG20A,HMG2…	chromatin organization	133
GO:0006333	BAZ1B,CHD3,HDAC8,HIRIP3,MTA2,SUV39H2	chromatin assembly or disassembly	6
GO:0006334	ANP32B,ASF1A,ATRX,BRD2,CHAF1A,CHAF1B,DAXX,GRWD1,H1-0,H1-8,H1-10,H2AB1,H2AB2,H2AX,MACROH2A2,MACROH2A1,H2BW2,H2BS1,H2BW1,H3-3A,H1-9P,H1-1,H1-5,H1-2,H1-3,H1-4,H1-6,H2BC1,H2BC3,H2BC5,H2BC5,H2BC9,H2BC11,H2BC12,H2BC13,H2BC14,H2BC15,H2BC17,H3C1,H4C1,H4C7,H2BC20P,H2BC20P,H2BC21,H2BC18,H3C15,H2BU1,H3-4,HMGB2,HP1BP3,KAT6A,KAT6B,MCM2,NAA60,NAP1L1,NAP1L2,NAP1L3,NAP1L4,NAP1L5,NAP1L6P,NPM1,PADI4,RSF1,SART3,SET…	nucleosome assembly	83
GO:0006335	ASF1A,ASF1B,CHAF1A,CHAF1B,HAT1,H3C1,H4C1,IPO4,NASP,RBBP4	DNA replication-dependent nucleosome assembly	10
GO:0006336	ASF1A,ASF1B,ATRX,CABIN1,H3-3A,HAT1,HIRA,H4C1,IPO4,NASP,RBBP4,UBN1	DNA replication-independent nucleosome assembly	12
GO:0006337	ARID1A,ARID2,GRWD1,H2BC1,H2AW,HMGA1,NFE2,PBRM1,SET,SMARCA4,SMARCB1,SMARCC1,SMARCC2,SMARCD1,SMARCD2,SMARCD3,SMARCE1,SUPT16H,TNP1	nucleosome disassembly	19
GO:0006338	ACTL6A,ACTL6B,ARID1A,ARID1B,ATRX,BAZ1A,BAZ1B,BAZ2A,BAZ2B,BPTF,BRDT,CBX3,CHD1,CHD1L,CHD7,CHRAC1,DAXX,DMAP1,DR1,ESR1,EZH1,FOXA1,FOXP3,GATA3,HDAC1,HDAC2,HDAC4,HDAC5,H1-9P,HMGB1,HMGB1P1,HMGB2,HMGB3,HMGB4,INO80B,INO80C,INO80E,INO80,JARID2,KAT2A,KAT2B,KDM4A,KDM4B,KDM4C,KDM4D,KDM4E,KDM5A,KDM5B,KDM5C,KDM5D,KDM6A,KDM6B,MORC2,MYB,MYC,MYSM1,NPM1,NPM2,NPM3,NUDT5,PABPC1L,PADI4,PAK1,PAX7,PBRM1,PIH1D1,RB1,RBBP4…	chromatin remodeling	101
GO:0006342	BMI1,COMMD3-BMI1,CTBP1,EED,H1-0,HDAC5,H1-9P,HMGB1,KMT2D,MECP2,MORF4L1,MORF4L2,MSL3,MSL3P1,PCGF1,PCGF2,PPM1D,SIRT1,SIRT2,SIRT4,SIRT5,TNP1,UBR2	chromatin silencing	23
GO:0006343	EZH1,SIRT1	establishment of chromatin silencing	2
GO:0006344	ARID1A,HDAC2,SIRT1,UBE2B	maintenance of chromatin silencing	4
GO:0006346	DNMT3A,HDAC1,HELLS,MBD1,MBD2,MBD3,MBD3L1,MBD3L2,MBD3L3,MBD3L4,MBD3L5,SIRT1	methylation-dependent chromatin silencing	12
GO:0006348	DOT1L,EZH1,EZH2,HAT1,RIF1,SIRT2	chromatin silencing at telomere	6
GO:0006349	ARID4A,ARID4B,BRCA1,CTCF,CTCFL,DIRAS3,DNMT3A,DNMT3L,EED,IGF2,KCNQ1,KDM1B,MECP2,PRMT7,ZFP57	regulation of gene expression by genetic imprinting	15
GO:0006351	ABLIM2,ABLIM3,AR,ARHGAP35,ARNT,ASCL2,ASH2L,ASXL1,ASXL2,ASXL3,ATF6B,BAZ2A,BCL3,BOLA1,CEBPA,CNOT8,COL4A2,CREBL2,CREBZF,DIDO1,DRG1,DTX1,E2F1,EPC1,ESR1,FUBP3,GATA2,GPBP1,GPBP1L1,GTF2H2C,HINFP,HIRA,HOXA9,HOXB9,HOXC9,HOXD3,HOXD9,ID1,ID3,ILF2,INO80,LDB1,LIN52,LIN9,LINC00473,LZTS1,MED20,MEF2A,MITF,MLF1,MMS19,MYNN,NCOA1,NFKBIB,NKX2-8,NR3C1,NR4A2,NUP62,PAX2,PAX8,PHF3,PLAGL2,POLR1D,POLR2A,POLR2B,POLR2C,POLR…	transcription, DNA-templated	102
GO:0006352	BRF1,BRF2,GTF2B,H4C1,NAT14,NCOA6,RSF1,SMARCA5,TAF10,TAF12,TAF13,TAF1,TAF4,TAF5,TAF6,TAF7,TCF4	DNA-templated transcription, initiation	17
GO:0006353	DHX9,MTERF1,POLR2A,PRMT5,SETX,SMN1,TTF1,TTF2,XRN2	DNA-templated transcription, termination	9
GO:0006354	ELL3,TCEA2	DNA-templated transcription, elongation	2
GO:0006355	ABL1,ACTR5,ACTR8,ACTRT1,ACVR1B,ACVR2B,ACVRL1,ADORA2A,AFF1,AFF2,AFF3,AFF4,AHR,AIRE,AKAP17A,ANKRD30A,APBB1,APBB2,APBB3,ARNT2,ARNTL2,ARNTL,ASCC1,ASCC2,ASCL2,ASH2L,ATF2,ATF4,ATF5,ATF7,ATP1B4,ATRX,ATXN1,ATXN1L,BACH1,BACH2,BAZ2A,BCL11A,BCL11B,BHLHE40,BLZF1,BMP2,BRD8,BRDT,BTG1,CALR,CARM1,CCAR1,CCAR2,CDCA7,CDCA7L,CDK11A,CDK11B,CEBPB,CELSR2,CHD3,CHD7,CHEK2,CLOCK,CNBP,CNOT3,CNOT8,CRABP2,CREBBP,CREM,CRX,CXX…	regulation of transcription, DNA-templated	507
GO:0006356	MED1,POLR2K,POLR2L,TAF1C,UBTF	regulation of transcription by RNA polymerase I	5
GO:0006357	ABCA2,ABT1,ACTL6A,ACTL6B,ADNP2,ADNP,AHCTF1,AHR,ALX3,ANHX,ANKRD1,ANKRD2,ANXA4,APOE,ARGFX,ARID1A,ARID1B,ARID2,ARID4A,ARID4B,ARID5A,ARID5B,ARNTL2,ASCL1,ASCL2,ASCL3,ASCL4,ASCL5,ATAD2,ATF2,ATF4,ATF5,ATF6,ATF7,ATOH7,ATP2B4,BARHL1,BARHL2,BARX1,BARX2,BATF2,BAZ1A,BAZ1B,BAZ2B,BBS7,BBX,BHLHA9,BHLHE22,BHLHE23,BNC1,BNC2,BPTF,BRCA1,BRD2,BRD3,BRD7,BRD8,BRIP1,BRWD1,BRWD3,BSX,C9orf40,CAMK2D,CAMTA2,CARHSP1,CASZ1,C…	regulation of transcription by RNA polymerase II	1155
GO:0006359	BRCA1,BRF2,DHX36,POLR3C,POLR3F,POLR3G,TENM1,ZNF143,ZNF345,ZNF76	regulation of transcription by RNA polymerase III	10
GO:0006360	GTF2H1,POLR1C,POLR2L,TAF1A,TAF1C,UBTF	transcription by RNA polymerase I	6
GO:0006361	CAVIN1,CCNH,CD3EAP,CDK7,ERCC2,ERCC3,GTF2H1,GTF2H2,GTF2H3,GTF2H4,GTF2H5,MAPK3,MNAT1,POLR1A,POLR1B,POLR1C,POLR1E,POLR2E,POLR2F,POLR2H,POLR2K,POLR2L,RRN3,RRN3P1,TAF1A,TAF1B,TAF1C,TAF1D,TBP,TWISTNB,UBTF,ZNRD1	transcription initiation from RNA polymerase I promoter	32
GO:0006362	CCNH,CD3EAP,CDK7,ERCC2,ERCC3,ERCC6,GTF2H1,GTF2H2,GTF2H3,GTF2H4,GTF2H5,MNAT1,POLR1A,POLR1B,POLR1C,POLR1E,POLR2E,POLR2F,POLR2H,POLR2K,POLR2L,TAF1A,TAF1B,TAF1C,TAF1D,TBP,TWISTNB,UBTF,ZNRD1	transcription elongation from RNA polymerase I promoter	29
GO:0006363	CAVIN1,CCNH,CD3EAP,CDK7,ERCC2,ERCC3,GTF2H1,GTF2H2,GTF2H3,GTF2H4,GTF2H5,MNAT1,POLR1A,POLR1B,POLR1C,POLR1E,POLR2E,POLR2F,POLR2H,POLR2K,POLR2L,TAF1A,TAF1B,TAF1C,TAF1D,TBP,TTF1,TWISTNB,UBTF,ZNRD1	termination of RNA polymerase I transcription	30
GO:0006364	BMS1,BOP1,BYSL,C1D,CHD7,DCAF13,DDX10,DDX17,DDX21,DDX24,DDX27,DDX47,DDX49,DDX51,DDX52,DDX54,DDX56,DHX37,UTP25,DIS3,DKC1,EBNA1BP2,EIF4A3,EMG1,ERI1,ESF1,EXOSC10,EXOSC1,EXOSC2,EXOSC3,EXOSC4,EXOSC5,EXOSC6,EXOSC7,EXOSC8,EXOSC9,FBL,FCF1,FRG1,GEMIN4,GTF2H5,HEATR1,IMP3,IMP4,ISG20,ISG20L2,KRR1,LAS1L,LYAR,MDN1,MPHOSPH10,MPHOSPH6,MRM2,MRTO4,MTREX,NOB1,NOC4L,NOL11,NOL6,NOL8,NOL9,NOLC1,NOP14,NOP53,NOP56,NOP58,…	rRNA processing	144
GO:0006366	ABT1,AFF4,AHR,AFM,ALX1,ARRB1,ARRB2,ASH1L,ATF4,ATOH1,BATF3,BMPR2,BTF3,CBFB,CCNH,CCNK,CCNT1,CCNT2,CDC73,CDK7,CDK9,CDX2,CEBPA,CEBPB,CEBPD,CEBPZ,COPS2,COPS5,CREB1,CREB5,CTDP1,CTR9,DDX21,DEAF1,DEK,DTX1,DUX1,DVL1,DVL2,EAF1,EAF2,ECD,EGR1,EGR2,EHF,ELF3,ELL3,ELL,ELOA2,ELOA3,ELOA,ELOB,ELOC,EPAS1,ERCC2,ERCC3,ERCC6,ESR1,ETV1,ETV7,FAM170A,FEV,FOSB,FOS,FOSL1,FOXE3,FOXN1,FOXO4,FUBP1,GABPA,GATA1,GATA3,GATA6,GCM1…	transcription by RNA polymerase II	269
GO:0006367	AR,BAX,CBFB,CCN2,CCNB1,CCNC,CCND1,CCNH,CDK1,CDK4,CDK7,CDK8,CDK9,CDKN1A,CREBBP,E2F2,E2F3,ERCC2,ERCC3,ESR1,ESR2,ESRRA,ESRRB,ESRRG,GTF2A1,GTF2A1L,GTF2A2,GTF2B,GTF2E1,GTF2E2,GTF2F1,GTF2F2,GTF2H1,GTF2H2,GTF2H3,GTF2H4,GTF2H5,GTF2I,HNF4A,HNF4G,KAT2B,LINC02218,MAML1,MAML2,MAML3,MAZ,MECP2,MED10,MED12,MED13,MED14,MED15,MED16,MED17,MED1,MED20,MED23,MED24,MED25,MED26,MED27,MED30,MED31,MED4,MED6,MED7,MED8,MNA…	transcription initiation from RNA polymerase II promoter	170
GO:0006368	ADRM1,AFF4,CCNH,CCNK,CCNT1,CCNT2,CDC73,CDK12,CDK13,CDK7,CDK9,CTDP1,CTR9,EAF1,EAF2,ELL2,ELL3,ELL,ELOA2,ELOA3,ELOA,ELOB,ELOC,ELOF1,ELP1,ELP2,ELP3,ELP4,ENY2,ERCC2,ERCC3,GTF2F1,GTF2F2,GTF2H1,GTF2H2,GTF2H3,GTF2H4,GTF2H5,IWS1,LEO1,MLLT1,MLLT3,MNAT1,NCBP1,NCBP2,NELFA,NELFB,NELFCD,NELFE,PAF1,PBRM1,PCID2,POLR2A,POLR2B,POLR2C,POLR2D,POLR2E,POLR2F,POLR2G,POLR2H,POLR2I,POLR2J,POLR2K,POLR2L,RTF1,SETD2,SOX10,S…	transcription elongation from RNA polymerase II promoter	74
GO:0006369	CLP1,CPSF1,CPSF2,CPSF3,CPSF4,CPSF7,CSTF1,CSTF2,CSTF2T,CSTF3,FIP1L1,LSM10,LSM11,MAZ,MED18,NCBP1,NCBP2,NUDT21,PABPN1,PAPOLA,PCF11,SCAF8,SETX,SLBP,SNRPB,SNRPD3,SNRPE,SNRPF,SNRPG,SSU72,SYMPK,TTF2,WDR33,ZNF473	termination of RNA polymerase II transcription	34
GO:0006370	CCNH,CDK7,CMTR1,CMTR2,ERCC2,ERCC3,GTF2F1,GTF2F2,GTF2H1,GTF2H2,GTF2H3,GTF2H4,GTF2H5,MNAT1,NCBP1,NCBP2,NCBP3,POLR2A,POLR2B,POLR2C,POLR2D,POLR2E,POLR2F,POLR2G,POLR2H,POLR2I,POLR2J,POLR2K,POLR2L,RAMAC,RNGTT,RNMT,SUPT5H	7-methylguanosine mRNA capping	33
GO:0006376	CELF1,CELF2,CELF3,CELF4,CELF5,CELF6,KHDC4,LUC7L2,LUC7L3,LUC7L,NOL3,PTBP2,RBMX,SETX,SRSF10,SRSF1,SRSF5,SRSF6,SRSF9,YTHDC1	mRNA splice site selection	20
GO:0006378	AHCYL1,APP,CDC73,CLP1,CPSF1,CPSF2,CPSF3,CSTF2,CSTF3,FIP1L1,GRSF1,LEO1,MTPAP,NUDT21,PABPC1,PABPC1L,PAF1,PAPOLA,PAPOLB,PAPOLG,PCF11,SCAF8,SSU72,SYMPK,TENT4B,TUT1,WDR33	mRNA polyadenylation	27
GO:0006379	CPSF2,CPSF3,CSTF3,ERN1,PCF11,POLR2I,RNASE4,ZNRD1	mRNA cleavage	8
GO:0006382	ADAD1,ADAD2,ADARB1,ADARB2,ADAR,METTL3,NUDT16	adenosine to inosine editing	7
GO:0006383	BRF1,CRCP,GTF3A,GTF3C1,GTF3C2,GTF3C3,GTF3C4,GTF3C5,GTF3C6,IVNS1ABP,POLR1C,POLR2E,POLR2F,POLR2H,POLR2K,POLR2L,POLR3A,POLR3B,POLR3C,POLR3D,POLR3E,POLR3F,POLR3G,POLR3GL,POLR3H,POLR3K,RO60,SNAPC2,SNAPC3,SNAPC4,TBP,ZNF143,ZNF345	transcription by RNA polymerase III	33
GO:0006384	BRF1,CRCP,GTF3C1,GTF3C4,POLR3H,SNAPC5	transcription initiation from RNA polymerase III promoter	6
GO:0006386	POLR3K	termination of RNA polymerase III transcription	1
GO:0006388	C2orf49,CLP1,CPSF1,CPSF4,CSTF2,DDX1,FAM98B,RTCB,RTRAF,TRPT1,TSEN15,TSEN2,TSEN34,TSEN54,ZBTB8OS	tRNA splicing, via endonucleolytic cleavage and ligation	15
GO:0006390	FOXO3,MRPL12,MTERF3,MTERF4,POLRMT,PPARGC1B,SLC25A33,TEFM,TFAM,TFB2M,TWNK	mitochondrial transcription	11
GO:0006391	POLRMT,TFAM,TFB2M	transcription initiation from mitochondrial promoter	3
GO:0006392	TEFM	transcription elongation from mitochondrial promoter	1
GO:0006393	MTERF1,MTERF2	termination of mitochondrial transcription	2
GO:0006396	ADAD1,ADAD2,ADARB1,ADARB2,ADAR,APOBEC1,ATXN1,BICD1,CCNL1,CELF2,DDX17,DDX20,DDX54,DEDD2,DHX8,DKC1,DROSHA,DUSP11,HNRNPD,HNRNPF,HNRNPH1,HNRNPH3,HNRNPK,HNRNPL,HNRNPU,HNRNPUL1,LARP6,LARP7,M1AP,MPHOSPH10,MRPL44,NOVA1,NUFIP1,PABPC4,PABPN1,PRPF4,RBM39,RBM3,RBM4,RBM5,RBM6,RBMS1,RBMS2,RBPMS,RNGTT,RTCA,SETX,SNRNP40,SYNCRIP,TFIP11,THOC1,TMTC1,TRMT2A,XRN2,ZFC3H1	RNA processing	55
GO:0006397	A1CF,ACIN1,ADARB1,ADARB2,ADAR,AFF2,AICDA,AKAP17A,AKAP8L,ALKBH5,APOBEC1,APOBEC2,APOBEC4,ARL6IP4,AURKAIP1,BRDT,C1QBP,CCAR2,CDK12,CELF1,CIR1,CLASRP,CNOT6L,CPEB1,CPSF6,CSDC2,DDX47,DHX15,ECD,ELAVL4,ERN2,ESRP1,FAM172A,FASTKD5,FMR1,GEMIN2,H2AB1,H2AB2,HABP4,HNRNPA0,HNRNPA1L2,HNRNPA2B1,HNRNPLL,HNRNPR,HSF1,IWS1,JMJD6,KHDRBS1,KHDRBS2,KHDRBS3,KHSRP,KIN,LGALS3,LSM10,LSM1,LSM3,LSM5,MBNL1,MBNL2,MBNL3,METTL3,NBD…	mRNA processing	157
GO:0006398	CPSF2,CPSF3,LSM11,SLBP,ZNF473	mRNA 3'-end processing by stem-loop binding and cleavage	5
GO:0006399	DTD1,DTD2	tRNA metabolic process	2
GO:0006400	AARS2,AARS1,ADAT2,ADAT3,ANKRD16,CDKAL1,CTU1,CTU2,FTSJ1,LCMT2,METTL1,NSUN2,NSUN6,PUS3,QTRT1,QTRT2,SSB,THG1L,THUMPD1,TRDMT1,TRIT1,TRMT1,TRMT61A,TRMT6,TRMT9B,TRUB1,TYW5,URM1,WDR4	tRNA modification	29
GO:0006401	EXOSC7,HNRNPD,ISG20,MTREX,OAS2,PABPC4,PNPT1,PPP1R8,RNASE2,RNASE3,RNASE6,RNASEH1,RNASEH2A,RNASEH2B,RNASEH2C,RNASET2,SIDT2,SKIV2L,SND1,STK31,SUPV3L1,XRN2	RNA catabolic process	22
GO:0006402	AGO3,AGO4,CNOT10,DCP2,DXO,ERN1,HSPA1A,HSPA1B,KHSRP,METTL14,METTL16,METTL3,NANOS2,NUDT16,NUDT16L1,PNPT1,RIDA,RNH1,SLFN14,YTHDF2,ZFP36,ZFP36L2,ZHX2	mRNA catabolic process	23
GO:0006403	PRPF6,YY1	RNA localization	2
GO:0006404	TPR	RNA import into nucleus	1
GO:0006405	ALYREF,CASC3,CDC40,CHTOP,DDX39A,DDX39B,DHX38,EIF4A3,EIF4E,HNRNPA1,MAGOHB,MAGOH,NCBP1,NCBP2,NUP98,NXF1,POLDIP3,RBM8A,RNPS1,SARNP,SLU7,SRRM1,SRSF11,SRSF1,SRSF2,SRSF3,SRSF4,SRSF5,SRSF6,SRSF7,SRSF9,THOC1,THOC2,THOC3,THOC5,THOC6,THOC7,TPR,U2AF1,U2AF1L4,U2AF2,UPF3B,ZC3H11A	RNA export from nucleus	43
GO:0006406	AAAS,AGFG1,ALKBH5,ALYREF,CASC3,CDC40,CHTOP,CPSF1,CPSF2,CPSF3,CPSF4,DDX19B,DDX25,DDX39A,DDX39B,DHX38,EIF4A3,EIF4E,EIF5A,FIP1L1,FYTTD1,GLE1,HHEX,HNRNPA2B1,MAGOHB,MAGOH,MCM3AP,NCBP1,NCBP2,NDC1,NUP107,NUP133,NUP153,NUP155,NUP160,NUP188,NUP205,NUP210,NUP214,NUP35,NUP37,NUP43,NUP50,NUP54,NUP58,NUP62,NUP85,NUP88,NUP93,NUP98,NUP42,NXF1,NXF2,NXF3,NXF5,NXT1,POLDIP3,POM121C,POM121,RAE1,RANBP2,RBM15B,RBM8A,R…	mRNA export from nucleus	101
GO:0006407	NPM1,TSC1	rRNA export from nucleus	2
GO:0006408	NCBP2,PHAX	snRNA export from nucleus	2
GO:0006409	AAAS,NDC1,NOL6,NUP107,NUP133,NUP153,NUP155,NUP160,NUP188,NUP205,NUP210,NUP214,NUP35,NUP37,NUP43,NUP50,NUP54,NUP58,NUP62,NUP85,NUP88,NUP93,NUP98,NUP42,POM121C,POM121,RAE1,RANBP2,RAN,SEC13,SEH1L,SSB,TPR,XPOT	tRNA export from nucleus	34
GO:0006412	ABCF1,AGO2,AKT1,ASMT,COPS5,CPEB1,CPEB2,CPEB3,CPEB4,DARS1,DHPS,EEF1A1,EEF1A1P5,EEF1A2,EGFR,EIF2AK2,EIF4EBP2,EIF4G1,FARSB,GCN1,GEMIN5,GGT1,GGT2,GGT3P,GGT5,GGT7,GSPT1,GSPT2,GUF1,HARS2,HARS1,HBS1L,IGF2BP3,IGHMBP2,LARP4,METTL17,MRPL10,MRPL11,MRPL13,MRPL18,MRPL23,MRPL27,MRPL28,MRPL32,MRPL34,MRPL35,MRPL36,MRPL37,MRPL3,MRPL41,MRPL42,MRPL43,MRPL51,MRPL52,MRPL55,MRPL57,MRPL9,MRPS11,MRPS12,MRPS14,MRPS15,MRP…	translation	174
GO:0006413	ABCE1,AGO2,COPS5,DDX3X,DHX29,DHX33,EIF1AD,EIF1AX,EIF1AY,EIF1B,EIF1,EIF2A,EIF2B1,EIF2B2,EIF2B3,EIF2B4,EIF2B5,EIF2S1,EIF2S2,EIF2S3,EIF3A,EIF3B,EIF3C,EIF3CL,EIF3D,EIF3E,EIF3F,EIF3G,EIF3H,EIF3I,EIF3J,EIF3K,EIF3L,EIF3M,EIF4A1,EIF4A2,EIF4B,EIF4E1B,EIF4E2,EIF4E3,EIF4E,EIF4G1,EIF4G2,EIF4G3,EIF4H,EIF5B,EIF5,EIF6,LARP1,LTO1,MTFMT,PABPC1,PAIP1,RPL10A,RPL10,RPL11,RPL12,RPL13A,RPL13,RPL14,RPL15,RPL17,RPL18A,R…	translational initiation	132
GO:0006414	ABTB1,EEF1A1,EEF1A1P5,EEF1A2,EEF1B2,EEF1D,EEF1DP3,EEF1G,EEF2,EEF2K,EEFSEC,EFL1,GTPBP1,GTPBP2,HBS1L,RPLP1,RPLP2,TSFM,TUFM	translational elongation	19
GO:0006415	ABCE1,APEH,C12orf65,MTRF1,MTRF1L,N6AMT1,TRMT112	translational termination	7
GO:0006417	ACO1,AIRE,AKT1,AKT2,APP,ATXN2,CASC3,CNOT11,CNOT6,CYFIP1,DDX25,DNAJC1,EIF2A,EIF2B4,EIF4E1B,EIF4E3,EIF4E,FOXO3,GCN1,GEMIN5,GRM5,KBTBD8,LSM14A,LSM14B,MAGOH,MAPKAPK5,METAP1,MKNK1,MKNK2,MTPN,NANOS3,NEURL1,NGDN,NOLC1,PA2G4,PIWIL1,PIWIL3,PIWIL4,PKP3,PTCD3,PUM2,QKI,RBM3,RBM4B,RBM8A,RPL10,RPL38,RPLP1,RPS14,SARNP,TACO1,TCOF1,TSC1,ZNF706	regulation of translation	54
GO:0006418	AARS1,AIMP1,AIMP2,CARS1,DARS2,DARS1,EEF1E1,EPRS1,FARS2,FARSA,FARSB,GARS1,HARS2,HARS1,IARS2,IARS1,KARS1,LARS2,LARS1,MARS2,MARS1,NARS1,PPA1,PPA2,EPRS1,RARS2,RARS1,SARS2,SARS1,TARS1,VARS1,WARS2,WARS1,YARS2,YARS1	tRNA aminoacylation for protein translation	35
GO:0006419	AARS2,AARSD1,AARS1	alanyl-tRNA aminoacylation	3
GO:0006420	DALRD3,RARS2,RARS1	arginyl-tRNA aminoacylation	3
GO:0006421	NARS2,NARS1	asparaginyl-tRNA aminoacylation	2
GO:0006422	DARS1	aspartyl-tRNA aminoacylation	1
GO:0006423	CARS2,CARS1	cysteinyl-tRNA aminoacylation	2
GO:0006424	EARS2,EPRS1	glutamyl-tRNA aminoacylation	2
GO:0006425	LARS1,EPRS1	glutaminyl-tRNA aminoacylation	2
GO:0006426	GARS1	glycyl-tRNA aminoacylation	1
GO:0006427	HARS2,HARS1	histidyl-tRNA aminoacylation	2
GO:0006428	IARS2,IARS1	isoleucyl-tRNA aminoacylation	2
GO:0006429	LARS2,LARS1	leucyl-tRNA aminoacylation	2
GO:0006430	KARS1	lysyl-tRNA aminoacylation	1
GO:0006431	MARS2,MARS1	methionyl-tRNA aminoacylation	2
GO:0006432	FARS2,FARSA,FARSB	phenylalanyl-tRNA aminoacylation	3
GO:0006433	EPRS1,PARS2	prolyl-tRNA aminoacylation	2
GO:0006434	SARS2,SARS1	seryl-tRNA aminoacylation	2
GO:0006435	TARS2,TARS1,TARS3	threonyl-tRNA aminoacylation	3
GO:0006436	WARS2,WARS1	tryptophanyl-tRNA aminoacylation	2
GO:0006437	YARS1	tyrosyl-tRNA aminoacylation	1
GO:0006438	VARS2,VARS1	valyl-tRNA aminoacylation	2
GO:0006446	ALKBH1,CTIF,DDX1,EIF1B,EIF1,EIF2AK4,EIF2B1,EIF2B2,EIF3B,EIF3E,EIF3H,EIF3K,EIF4A2,EIF4B,EIF4G1,EIF4G2,EIF4G3,EIF4H,EIF5B,EIF5,GLE1,HSPB1,KLHL25,MIF4GD,MTIF2,NCBP1,NCBP2,PAIP1	regulation of translational initiation	28
GO:0006448	ALKBH1,GRM5	regulation of translational elongation	2
GO:0006449	ETF1,GLE1,MTRF1,OGFOD1,UPF1	regulation of translational termination	5
GO:0006450	AARSD1,GATC,HSPA14,RPS5,YRDC	regulation of translational fidelity	5
GO:0006452	EIF5A2,EIF5A,EIF5AL1	translational frameshifting	3
GO:0006457	AHSP,ALG12,AMFR,APCS,ATF6,BAG2,BAG3,BAG4,BAG5,CALR3,CALR,CANX,CCT2,CCT3,CCT4,CCT5,CCT6A,CCT6B,CCT7,CCT8,CDC37,CDC37L1,CLGN,CLPX,CRYAB,CSNK2A1,CSNK2A2,CSNK2B,CWC27,DERL1,DNAJA1,DNAJA3,DNAJB11,DNAJB6,DNAJC19,DNAJC1,DNAJC21,DNAJC25,DNAJC4,DNAJC7,DNLZ,ENGASE,ERO1A,ERO1B,ERP27,ERP29,ERP44,FKBP1A,FKBP4,FKBP5,FKBP6,FKBP9,FUT10,GANAB,GNAI1,GNAI2,GNAI3,GNAO1,GNAT1,GNAT2,GNAT3,GNAZ,GNB1,GNB2,GNB3,GNB4,GNB5…	protein folding	147
GO:0006458	FKBP1A,FKBP1B,HSPD1	'de novo' protein folding	3
GO:0006463	FKBP4	steroid hormone receptor complex assembly	1
GO:0006464	ABL1,ABL2,ADPRH,AKT1,AKT2,ARAF,ATG3,ATG7,B4GALT7,BAP1,CDC34,CDKL3,CHRM3,CPE,CSNK1G3,DUSP12,ERO1A,FBXL2,FBXO11,FBXO22,FBXO2,FBXW2,GGCX,GNMT,ICMT,LCMT1,LIPT1,LOX,LOXL2,MAN2B1,MANBA,MCRS1,MMP15,MSRA,NAGPA,NEDD8,PADI4,PARP4,PHEX,PHKA2,PIGH,PLAT,PLOD1,PLOD2,PPP4R2,PRKDC,QPCT,RABGGTA,RABGGTB,RIMKLA,RIMKLB,RIPK3,RPN1,RPN2,SEPHS1,SERP1,SLC35A1,ST3GAL1,ST3GAL6,ST8SIA2,ST8SIA4,STK38,TGM1,TGM3,TGM5,TTLL12,T…	cellular protein modification process	87
GO:0006465	CLN5,FURIN,HM13,IMMP2L,PCSK5,SEC11A,SEC11B,SEC11C,SPCS1,SPCS2,SPCS3,SPPL3	signal peptide processing	12
GO:0006468	AAK1,AATK,ABL1,ACVR1B,ACVR1C,ACVR1,ACVR2A,ACVR2B,ACVRL1,ADAM10,ADCK1,ADCK2,ADCK5,ADM2,AKAP13,AKT1,AKT3,ALPK1,ALPK2,ALPK3,AMHR2,ANKK1,APP,ATM,ATP23,AURKA,AURKB,AURKC,BCKDK,BCR,BIRC5,BIRC6,BMP2,BMP2K,BMPR1A,BMPR1B,BMPR2,BMX,BRAF,BRD4,BRSK1,BRSK2,BTK,BUB1B,BUB1,PEAK3,CAMK1D,CAMK1G,CAMK1,CAMK2A,CAMK2B,CAMK2D,CAMK2G,CAMK4,CAMKK1,CAMKK2,CAMKV,CASK,CCL11,CCL2,CCL8,CCNA1,CCNB2,CCNB3,CCND1,CCND2,CCND3,CCN…	protein phosphorylation	479
GO:0006469	ADORA2A,AKT1,AKT1S1,CAMK2N1,CAMK2N2,CAV3,CEACAM1,CEP85,CHP1,DBNDD2,DEPTOR,DNAJC3,DUS2,DUSP19,DVL1,EPHA1,FABP4,FGFR1OP,GADD45A,GADD45B,GMFB,GMFG,GNAQ,GSKIP,GSTP1,HSPB1,ILK,INPP5K,ITGB1BP1,ITPRIP,LRP6,MLLT1,NCK1,NF1,NF2,PAK2,PARK7,PDPK1,PKN1,PPM1E,PPM1F,PPP1R1B,PRKAG2,PRKRIP1,PTPRC,PYDC1,EPRS1,RB1,RGN,RTRAF,SFN,SMCR8,SMYD3,SOCS1,SOCS3,SPRED1,TAF7,TAOK3,TARBP2,TESC,THY1,TRIB1,TRIB2,TRIB3,TRIM27,TSC2…	negative regulation of protein kinase activity	70
GO:0006470	BCL2,BTRC,CAMK2G,CDC14B,CPPED1,CTDNEP1,CTDP1,CTDSP1,CTDSP2,CTDSPL2,CTDSPL,CTTNBP2NL,CYCS,DAPP1,DLG1,DLGAP5,DUPD1,DUSP10,DUSP11,DUSP12,DUSP13,DUSP16,DUSP26,DUSP27,DUSP2,DUSP5,DUSP6,DUSP7,DUSP8,DUSP9,FAM220A,FAM220BP,FBXW11,ILKAP,LCK,LHPP,LRRC30,MINPP1,MTM1,MTMR2,MTMR3,MTMR4,MTMR6,MTMR7,MYH3,MYH6,MYH8,PDP2,PDXP,PGAM5,PHLPP1,PHLPP2,PHPT1,PLPP1,PLPP2,PLPP3,PP2D1,PPA2,PPEF1,PPEF2,PPM1A,PPM1B,PPM1D,PPM…	protein dephosphorylation	152
GO:0006471	ARF4,ART1,ART3,ART4,ART5,PARP10,PARP14,PARP16,PARP1,PARP2,PARP3,PARP4,PARP6,PARP8,PARP9,SIRT1,SIRT2,SIRT3,SIRT4,SIRT5,SIRT6,TIPARP,TNKS2,TNKS,ZC3HAV1	protein ADP-ribosylation	25
GO:0006473	CLOCK,CREBBP,EP300,FOXO1,GTF2B,ING4,ING5,KAT2B,KAT6A,LACRT,NAA10,NAA80,NAT9,NATD1,NUPR1,SPHK1	protein acetylation	16
GO:0006474	AANAT,NAA10,NAA11,NAA15,NAA16,NAA35,NAA40,NAA50,NAA60	N-terminal protein amino acid acetylation	9
GO:0006475	EHHADH,EP300,HAT1,MAPT,MDH2,NAA10,PCK1	internal protein amino acid acetylation	7
GO:0006476	HDAC10,HDAC1,HDAC3,HDAC4,HDAC5,HDAC6,SIN3A,SIRT1,SIRT2,SIRT3,SIRT5	protein deacetylation	11
GO:0006477	CHST4,CHST5,HS3ST3B1,HS3ST5,UST	protein sulfation	5
GO:0006478	TPST1,TPST2	peptidyl-tyrosine sulfation	2
GO:0006479	ARMT1,BHMT,BTG1,BTG2,CAMKMT,CSKMT,EEF1AKMT1,EEF1AKMT2,EEF1AKNMT,EEF2KMT,ETF1,ETFBKMT,FAM98A,FAM98B,GSPT1,HEMK1,LCMT1,METTL21A,METTL21C,METTL22,PCMT1,PCMTD1,PCMTD2,PRMT1,PRMT2,PRMT3,PRMT8,SNRPB,SNRPD3,VCPKMT	protein methylation	30
GO:0006480	METTL11B	N-terminal protein amino acid methylation	1
GO:0006481	ICMT,LCMT1	C-terminal protein methylation	2
GO:0006482	ALKBH4,JMJD6,KDM1A,PHF2,PPME1	protein demethylation	5
GO:0006486	A4GALT,ABO,ALG10B,ALG1,ALG1L2,ALG1L,ALG3,ALG5,B3GALNT1,B3GALNT2,B3GALT1,B3GALT2,B3GALT4,B3GALT5,B3GALT6,B3GAT1,B3GAT2,B3GAT3,B3GNT10,B3GNT2,B3GNT3,B3GNT4,B3GNT5,B3GNT6,B3GNT7,B3GNT8,B3GNT9,B4GALT2,B4GALT3,B4GALT4,B4GALT5,B4GALT6,COG3,COG7,DAD1,DDOST,EDEM3,EXT1,EXT2,EXTL1,EXTL2,EXTL3,FUT10,FUT11,FUT1,FUT2,FUT3,FUT4,FUT5,FUT6,FUT7,FUT9,GALNT17,GALNTL5,GBGT1,GCNT2,GCNT7,GOLGA2,LARGE1,MAN1A1,MAN1A2,M…	protein glycosylation	91
GO:0006487	ALG11,ALG12,ALG5,ALG6,ALG8,B3GALNT1,B3GALT1,B3GALT2,B3GALT5,B4GALT1,B4GALT7,DAD1,DDOST,DOLPP1,DPAGT1,ENTPD5,FUT8,GAL3ST1,GFPT1,GFPT2,GORASP1,MAGT1,MAN1C1,MGAT1,MGAT3,MGAT4A,MGAT4B,MGAT4C,MGAT4D,MGAT5B,MGAT5,MOGS,PGM3,PMM1,PMM2,RPN2,ST3GAL1,TMEM165,TMEM258,TUSC3	protein N-linked glycosylation	40
GO:0006488	ALG10B,ALG10,ALG12,ALG13,ALG14,ALG1,ALG2,ALG3,ALG6,ALG8,ALG9,DPAGT1,MPDU1,SRD5A3	dolichol-linked oligosaccharide biosynthetic process	14
GO:0006489	DHDDS,DOLK,DOLPP1,DPAGT1,MVD,NUS1,SRD5A3	dolichyl diphosphate biosynthetic process	7
GO:0006490	ALG11,ALG2,ALG6,ALG8	oligosaccharide-lipid intermediate biosynthetic process	4
GO:0006491	FUT8,GANAB,MAN1A1,MAN1A2,MAN1B1,MAN1C1,MAN2A1,MAN2A2,MGAT4A,MGAT4B,PRKCSH,ST8SIA2,ST8SIA3,ST8SIA4	N-glycan processing	14
GO:0006493	A4GNT,B3GALNT2,B4GAT1,C1GALT1C1,EOGT,FKTN,GALNT10,GALNT18,GALNT1,GALNT2,GALNT6,GALNT7,GALNT9,GCNT3,GCNT4,LARGE1,LARGE2,OGA,OGT,PGM3,PLOD1,PLOD2,PLOD3,POFUT1,POGLUT1,POMGNT1,POMGNT2,POMK,POMT1,POMT2,ST6GALNAC2,ST8SIA6,TET1,TET2,TET3,TRAK1,TRAK2,VEGFB	protein O-linked glycosylation	38
GO:0006497	ABCA1,ALOX12B,ATG10,ATG7,PIK3C3,PORCN,UGCG,WDR45B,WDR45,WIPI1,WIPI2	protein lipidation	11
GO:0006499	NMT1,PPM1A,PPM1B	N-terminal protein myristoylation	3
GO:0006501	ATG12,ATG5,ATG7,GPLD1	C-terminal protein lipidation	4
GO:0006505	PGAP1,PGAP3,PIGW	GPI anchor metabolic process	3
GO:0006506	CWH43,DPM1,DPM2,DPM3,MPPE1,PGAP2,PGAP3,PIGA,PIGB,PIGC,PIGF,PIGG,PIGH,PIGL,PIGN,PIGO,PIGP,PIGU,PIGV,PIGW,PIGY,PIGZ,PYURF	GPI anchor biosynthetic process	23
GO:0006507	GPLD1	GPI anchor release	1
GO:0006508	ACAN,ACE,ACY1,ADAM11,ADAM12,ADAM15,ADAM17,ADAM18,ADAM20,ADAM21,ADAM22,ADAM23,ADAM28,ADAM29,ADAM2,ADAM30,ADAM32,ADAM33,ADAM7,ADAM8,ADAMDEC1,ADAMTS10,ADAMTS13,ADAMTS14,ADAMTS15,ADAMTS16,ADAMTS17,ADAMTS18,ADAMTS19,ADAMTS1,ADAMTS20,ADAMTS4,ADAMTS5,ADAMTS6,ADAMTS8,ADAMTS9,ADAMTSL1,ADAMTSL2,ADAMTSL3,ADAMTSL4,ADGB,AFG3L2,AGA,AGBL1,AGBL2,AGBL3,AGBL4,AGBL5,AGTPBP1,ALG13,AMZ1,AMZ2,ANPEP,APEH,ASRGL1,ASTL,AT…	proteolysis	433
GO:0006509	ADAM10,ADAM17,ADAM19,ADAM9,APH1A,BACE1,BACE2,DAG1,ERAP1,HM13,MYH9,NCSTN,P2RX7,PRKCQ,PRTN3,PSEN1,PSEN2,PSENEN,RBMX,SPPL2A,SPPL2B,SPPL2C,SPPL3	membrane protein ectodomain proteolysis	23
GO:0006511	ADRM1,AMFR,AMN1,ANAPC10,ANAPC11,ANAPC15,ANAPC16,ANAPC1,ANAPC2,ANAPC4,ANAPC5,ANAPC7,ANKIB1,AREL1,ARIH1,ARIH2,ARRB1,ARRDC1,ATXN3,AURKA,AURKB,BAG6,BAP1,BFAR,BIRC6,BTRC,BUB1B,BUB3,CACUL1,CBLC,CBL,CDC16,CDC20,CDC23,CDC26,CDC27,CDC34,CHFR,CNOT4,COPS3,CUL1,CUL2,CUL3,CUL4A,CUL4B,CUL5,CUL7,CUL9,CYLD,DCST1,DDB1,DMAC2,DTL,DTX3L,ELOC,FBXL13,FBXL14,FBXL15,FBXL16,FBXL20,FBXL2,FBXL4,FBXL5,FBXL7,FBXO10,FBXO11,FB…	ubiquitin-dependent protein catabolic process	286
GO:0006513	CBL,CUL1,CUL3,DTL,FANCL,FBXL2,HUWE1,KBTBD8,KLHL12,KLHL22,MGRN1,NEDD4L,NEURL1,PEX12,PRKN,RAD18,RBX1,RNF126,TOPORS,TRIM21,TRIM25,TSG101,UBE2B,UBE2D3,UBE2O,UBE2R2,UBE2T,UBE2W,UBE3D,UBE4B,ZNF598	protein monoubiquitination	31
GO:0006515	ATXN3,ATXN3L,CLPP,FBXL17,HDAC6,LONP1,LONP2,NGLY1,OMA1,STUB1,UBE2W,YME1L1	protein quality control for misfolded or incompletely synthesized proteins	12
GO:0006516	ADAMTS9,FBXO17,FBXO27,FBXO2,FBXO44,FBXO6,MANBA,NCCRP1,NEU4,NGLY1,OGA,STT3B	glycoprotein catabolic process	12
GO:0006517	AGA,ENGASE,MAN2A1,MAN2A2,MAN2B1,MAN2B2,NGLY1,OGA,PARK7	protein deglycosylation	9
GO:0006518	AEBP1,CPD,CPE,CPM,CPN1,CPXM1,CPXM2,CPZ,DNPEP,MIPEP,MME,NLN,THOP1	peptide metabolic process	13
GO:0006520	ACY1,ATF4,BPHL,CLN3,CTNS,DDC,GCAT,GGT1,GGT5,GLS2,GSS,HGD,KYAT3,MTHFR,PEPD,PHGDH,PM20D1,PTS,QDPR,SCLY,SLC3A1,SLC6A14,SLC6A6,SLC7A2,SLC7A4,SLC7A6,SLC7A7,SLC7A8	cellular amino acid metabolic process	28
GO:0006521	AZIN1,INS,NQO1,OAZ1,OAZ2,OAZ3,ODC1,PSMA1,PSMA2,PSMA3,PSMA4,PSMA5,PSMA6,PSMA7,PSMA8,PSMB10,PSMB11,PSMB1,PSMB2,PSMB3,PSMB4,PSMB5,PSMB6,PSMB7,PSMB8,PSMB9,PSMC1,PSMC2,PSMC3,PSMC4,PSMC5,PSMC6,PSMD10,PSMD11,PSMD12,PSMD13,PSMD14,PSMD1,PSMD2,PSMD3,PSMD4,PSMD5,PSMD6,PSMD7,PSMD8,PSMD9,PSME1,PSME2,PSME3,PSME4,PSMF1	regulation of cellular amino acid metabolic process	51
GO:0006525	ART4,DDAH1,DDAH2	arginine metabolic process	3
GO:0006526	ASS1,CPS1,NAGS	arginine biosynthetic process	3
GO:0006527	ARG1,DDAH1,DDAH2,FAH,NOS1,NOS2,NOS3	arginine catabolic process	7
GO:0006528	NIT2	asparagine metabolic process	1
GO:0006529	ASNSD1,ASNS	asparagine biosynthetic process	2
GO:0006531	ADSS2,ADSS1,ASS1,DDO,GOT1,GOT2	aspartate metabolic process	6
GO:0006532	GOT1,GOT1L1,GOT2	aspartate biosynthetic process	3
GO:0006533	ASPA,DDO,GOT1,GOT2	aspartate catabolic process	4
GO:0006534	CDO1,CTH,GCLC,GCLM	cysteine metabolic process	4
GO:0006535	CBS,CBSL	cysteine biosynthetic process from serine	2
GO:0006536	AADAT,ALDH18A1,ALDH5A1,DGLUCY,FPGS,GCLC,GCLM,GGT1,GLUD2,GOT1,GOT2,MTHFS,NAGS,TAT	glutamate metabolic process	14
GO:0006537	GLS2,GLS,GLUD1,GLUD2,SLC1A3,SLC25A12	glutamate biosynthetic process	6
GO:0006538	GAD1,GLUD1,GLUD2,GLUL	glutamate catabolic process	4
GO:0006539	ADHFE1	glutamate catabolic process via 2-oxoglutarate	1
GO:0006540	GAD1,GAD2	glutamate decarboxylation to succinate	2
GO:0006541	ADSS1,ALDH5A1,ASNSD1,ASNS,CAD,CPS1,CTPS1,CTPS2,GFPT1,GFPT2,GLUD1,GLYATL1,GMPS,MECP2,NIT2,PFAS,PHGDH,SIRT4	glutamine metabolic process	18
GO:0006542	GLUL,LGSN	glutamine biosynthetic process	2
GO:0006543	GLS2,GLS,PPAT	glutamine catabolic process	3
GO:0006544	BAAT,GART,GLYAT,PHGDH,SHMT1,SHMT2,SLC25A32	glycine metabolic process	7
GO:0006546	AMT,GCSH,GLDC	glycine catabolic process	3
GO:0006547	HDC	histidine metabolic process	1
GO:0006548	AMDHD1,CARNMT1,CARNS1,FTCD,HAL,HDC,HNMT,UROC1	histidine catabolic process	8
GO:0006550	ACAT1,BCAT2	isoleucine catabolic process	2
GO:0006552	AUH,HMGCL,HMGCLL1,IVD,MCCC1,MCCC2	leucine catabolic process	6
GO:0006554	AADAT,AASS,ALDH7A1,CRYM,DLD,DLST,GCDH,HYKK,OGDH,PHYKPL,PIPOX,SLC25A21	lysine catabolic process	12
GO:0006555	ADI1,GNMT,MSRA,MTHFD1,MTHFR,MTRR,SMS	methionine metabolic process	7
GO:0006556	MAT1A,MAT2A,MAT2B,METTL16	S-adenosylmethionine biosynthetic process	4
GO:0006557	AMD1	S-adenosylmethioninamine biosynthetic process	1
GO:0006559	ASRGL1,FAH,GSTZ1,HGD,HPD,IL4I1,KYAT1,PAH,PCBD1,QDPR,TAT	L-phenylalanine catabolic process	11
GO:0006560	ALDH4A1,PRODH	proline metabolic process	2
GO:0006561	ALDH18A1,PYCR1,PYCR2	proline biosynthetic process	3
GO:0006562	ALDH4A1,DAO,PRODH2,PRODH	proline catabolic process	4
GO:0006563	CBS,PSPH,SHMT1,SHMT2,SRR	L-serine metabolic process	5
GO:0006564	PHGDH,PSAT1,PSPH,SERINC3,SERINC5,SHMT2,SRR	L-serine biosynthetic process	7
GO:0006565	CBS,SDS,SDSL,SHMT1,SHMT2	L-serine catabolic process	5
GO:0006566	PHGDH	threonine metabolic process	1
GO:0006567	SDS,SDSL,TDH	threonine catabolic process	3
GO:0006568	ATP7A,GCDH	tryptophan metabolic process	2
GO:0006569	AADAT,ACMSD,HAAO,IDO1,IDO2,KMO,KYAT1,KYNU,TDO2	tryptophan catabolic process	9
GO:0006570	IYD	tyrosine metabolic process	1
GO:0006571	PAH	tyrosine biosynthetic process	1
GO:0006572	FAH,GSTZ1,HGD,HPD,TAT	tyrosine catabolic process	5
GO:0006573	ALDH6A1	valine metabolic process	1
GO:0006574	ACAD8,ALDH6A1,HIBADH,HIBCH	valine catabolic process	4
GO:0006575	KYAT1	cellular modified amino acid metabolic process	1
GO:0006576	MAOA,MECP2,SULT1B1	cellular biogenic amine metabolic process	3
GO:0006577	BHMT2,BHMT	amino-acid betaine metabolic process	2
GO:0006579	BHMT,DMGDH	amino-acid betaine catabolic process	2
GO:0006580	CHKA	ethanolamine metabolic process	1
GO:0006581	ACHE	acetylcholine catabolic process	1
GO:0006582	BCL2	melanin metabolic process	1
GO:0006583	DCT,TYR	melanin biosynthetic process from tyrosine	2
GO:0006584	AOC2,ATP7A,MTPN,SULT1A1,SULT1A2,SULT1A4	catecholamine metabolic process	6
GO:0006585	TH	dopamine biosynthetic process from tyrosine	1
GO:0006589	DBH,MOXD1,MOXD2P	octopamine biosynthetic process	3
GO:0006590	CGA,CPQ,DIO1,DIO2,DIO3,DUOX1,DUOX2,FOXE1,IYD,MED1,SLC5A5,TPO	thyroid hormone generation	12
GO:0006591	HNF4A	ornithine metabolic process	1
GO:0006592	ALDH18A1	ornithine biosynthetic process	1
GO:0006593	OTC	ornithine catabolic process	1
GO:0006595	AMD1,OAZ2,ODC1,SMS,SRM	polyamine metabolic process	5
GO:0006596	OAZ1,OAZ2,OAZ3,PAOX,SAT1,SMOX,SRM	polyamine biosynthetic process	7
GO:0006597	AMD1,SMS	spermine biosynthetic process	2
GO:0006598	SMOX	polyamine catabolic process	1
GO:0006600	CKB,CKM,CKMT1A,CKMT2,GAMT,GATM,SLC6A8	creatine metabolic process	7
GO:0006601	GAMT,GATM	creatine biosynthetic process	2
GO:0006605	AKAP12,AKAP5,AKAP6,AP1M2,AP1S3,AP4B1,AP4E1,AP4M1,AP4S1,CACNG3,CDC37,ERBIN,FUT10,GABARAP,GIPC1,HAP1,HOMER3,HPS4,KATNB1,KIF13B,LAMP2,LTBP2,MYO1C,NLGN1,NUP54,OS9,PAN3,RAB27A,RASSF9,RHOD,RPL11,SORL1,SRPRA,STXBP4,SYNGR1,SYNJ2BP,TRAK1,TRAK2,YWHAB,YWHAE,YWHAG,YWHAQ,YWHAZ	protein targeting	43
GO:0006606	ABRA,AGT,AKT1,APPL1,APPL2,ARNTL,CDKN1A,CSE1L,DRD1,FAM53A,FAM53B,FAM53C,FGF9,GCKR,HEATR3,HIKESHI,IPO11,IPO13,IPO4,IPO5,IPO7,IPO8,IPO9,KPNA7,KPNB1,LMNA,LRRK2,MBTPS1,MED1,MMP12,NFKBIA,NPAP1,NUP107,NUP133,NUP153,NUP155,NUP188,NUP214,NUP50,NUP62,NUP85,NUP88,NUP93,NUP98,NUTF2,NXT1,NXT2,PHB2,PIK3R1,PML,POM121B,POM121C,POM121,POM121L12,POM121L2,PPP1R10,PPP3CA,PRICKLE1,PTTG1IP,RANBP17,RANBP6,RAN,RPAIN,SIX…	protein import into nucleus	77
GO:0006607	CBLB,IPO5,KPNA1,KPNA2,KPNA3,KPNA4,KPNA5,KPNA6,NUP35,NUP54,RANBP2,RGPD1,RGPD2,RGPD3,RGPD4,RGPD5,RGPD8	NLS-bearing protein import into nucleus	17
GO:0006610	IPO11,IPO5,KPNB1,RPL23	ribosomal protein import into nucleus	4
GO:0006611	AHCYL1,ANKLE1,CALR,CCHCR1,CHP1,CSE1L,EGR2,EIF5A,HSPA9,NUP214,NUP88,NUP42,NUTF2,PKD1,RANBP17,RANBP3,RANBP3L,RAN,SMURF1,STRADA,STRADB,TGFB1,TPR,XPO1,XPO4,XPO5,XPO6,XPO7	protein export from nucleus	28
GO:0006612	ADORA1,ARL6,ATG3,CACNG2,CHM,EXOC4,GOLGA7B,GOLGA7,ICMT,MICALL1,MYO1C,NCF1,PARD3,PRKCI,RAB3IP,RABGEF1,RTP1,RTP2,RTP3,RTP4,RTP5,SDCBP,SEC63,TAOK2,VPS37A,VPS37B,VPS37C,VPS37D,ZDHHC11B,ZDHHC11,ZDHHC12,ZDHHC14,ZDHHC15,ZDHHC18,ZDHHC19,ZDHHC1,ZDHHC20,ZDHHC21,ZDHHC22,ZDHHC23,ZDHHC24,ZDHHC2,ZDHHC3,ZDHHC4,ZDHHC6,ZDHHC7,ZDHHC9	protein targeting to membrane	47
GO:0006613	ARL6IP1,SEC61A1,SEC62,SRP14,SRP19,SRPRA,SSR1,SSR2,TRAM1	cotranslational protein targeting to membrane	9
GO:0006614	RPL10A,RPL10,RPL11,RPL12,RPL13A,RPL13,RPL14,RPL15,RPL17,RPL18A,RPL18,RPL19,RPL21,RPL22,RPL23A,RPL23,RPL24,RPL26,RPL27A,RPL27,RPL28,RPL29,RPL30,RPL31,RPL32,RPL34,RPL35A,RPL35,RPL36A,RPL36,RPL37A,RPL37,RPL38,RPL39,RPL3,RPL41,RPL4,RPL5,RPL6,RPL7A,RPL7,RPL8,RPL9,RPLP0,RPLP1,RPLP2,RPS10,RPS11,RPS12,RPS13,RPS14,RPS15A,RPS15,RPS16,RPS17,RPS18,RPS19,RPS20,RPS21,RPS23,RPS24,RPS25,RPS26,RPS27A,RPS27,RPS28,…	SRP-dependent cotranslational protein targeting to membrane	89
GO:0006616	SEC61A1,SEC61A2,SEC61B,SRP54,TRAM1,TRAM1L1,TRAM2,ZFAND2B	SRP-dependent cotranslational protein targeting to membrane, translocation	8
GO:0006617	SRP19,SRP54	SRP-dependent cotranslational protein targeting to membrane, signal sequence recognition	2
GO:0006620	GET3,CHMP4A,CHMP4B,SEC61A1,SEC61A2,SEC62,SEC63,SGTA,SGTB	posttranslational protein targeting to endoplasmic reticulum membrane	9
GO:0006621	ANKRD13C,GPAA1,GRIK5,KDELR1,KDELR2,KDELR3,OS9,PDIA2,RER1	protein retention in ER lumen	9
GO:0006622	AP3B1,AP3M1,AP4M1,GCC2,HGS,LARS1,M6PR,NAGPA,NCOA4,NEDD4,RAB7A,SCARB2,SNX16,SORL1,VPS4A,WASH3P,ZFYVE16	protein targeting to lysosome	17
GO:0006623	AP3D1,GOSR2,MON1A,MON1B,PIK3R4,VPS13A,VPS13C,VPS13D,VPS37A,VPS37B,VPS37C,VPS37D,VTI1A,VTI1B	protein targeting to vacuole	14
GO:0006624	LGMN,TMEM208	vacuolar protein processing	2
GO:0006625	ACAA1,ACOT2,ACOT4,ACOT8,ACOX1,ACOX2,ACOX3,AGPS,AGXT,AMACR,BAAT,CAT,CRAT,CROT,DAO,DDO,DECR2,DHRS4,ECH1,ECI2,EHHADH,EPHX2,GNPAT,GSTK1,HACL1,HAO1,HAO2,HMGCL,HSD17B4,IDE,IDH1,LONP2,MLYCD,MPV17,NOS2,NUDT19,NUDT7,PAOX,PECR,PEX10,PEX12,PEX13,PEX14,PEX16,PEX19,PEX1,PEX26,PEX2,PEX5,PEX6,PEX7,PHYH,PIPOX,RPS27A,SCP2,SLC27A2,TYSND1,UBA52,UBB,UBC,UBE2D1,UBE2D2,UBE2D3,USP9X,ZFAND6	protein targeting to peroxisome	65
GO:0006626	AIP,BID,DNAJC19,FBXO7,FIS1,GDAP1,MFF,MFN2,MGARP,MTERF4,PITRM1,SLC25A6,TIMM10B,TIMM10,TIMM13,TIMM17A,TIMM17B,TIMM22,TIMM23,TIMM44,TIMM8B,TIMM9,TOMM20,TOMM22,TOMM34,TOMM40,TOMM5,TOMM70,TOMM7,TSPO	protein targeting to mitochondrion	30
GO:0006627	IMMP1L,IMMP2L,MIPEP,PMPCA,PMPCB,UQCRC2	protein processing involved in protein targeting to mitochondrion	6
GO:0006629	ABCA2,ABCB4,ACAD8,ACAT2,ACOX1,ACSL4,ALDH3B1,ALDH3B2,ALOX15B,ANGPTL4,APOBEC1,APOC1,APOC4,APOD,APOF,APOL2,APOL4,APOL5,ATP5F1A,ATP5F1B,BTN2A1,CD36,CEL,CEPT1,CH25H,CHKA,CHPT1,CIDEA,CLPS,CLU,CNEP1R1,CPNE1,CPNE3,CPNE6,CPNE7,CRK,CRKL,CYP3A4,ENPP6,EPHX3,FABP5,FABP6,FAR2,G6PD,GDE1,GDPD2,GDPD4,GDPD5,GPX5,HMGCL,HMGCLL1,HMGCS1,HNF4A,HSD17B10,HSPG2,IL1RN,JAZF1,LACTB,LDLR,LEP,LIPG,LIPT1,LPA,LPIN2,LRP10,LRP1,LR…	lipid metabolic process	127
GO:0006631	AACS,AASDH,ABHD5,ACADSB,ACOT11,ACOT1,ACOT2,ACOT4,ACOT6,ACSBG2,ACSF2,ACSF3,ALKBH7,ANGPTL3,AOAH,BAAT,C3,CD36,CREM,CROT,CRYL1,CYP1A1,CYP4A11,CYP4F11,FA2H,FABP3,FASN,GGT1,GGT5,GNPAT,GPAM,GPAT2,GPAT4,HTD2,LPL,LYPLA1,LYPLA2,MECR,MORC2,MSMO1,NAAA,NDUFS6,PER2,PLA2G4D,PNPLA8,PPARA,PPARD,PPARG,PRKAR2B,SGPL1,SNCA,THEM4,THEM5,TH,UCP3,UGT1A8	fatty acid metabolic process	56
GO:0006633	ABCD3,ACACA,ACACB,ACLY,ACOT4,ACSF3,ACSL3,ACSM1,ACSM2A,ACSM2B,ACSM3,ACSM4,ACSM5,ACSM6,BRCA1,CBR4,ELOVL4,FA2H,FADS6,FASN,HSD17B12,HSD17B8,LIPC,LIPG,LPL,MCAT,MECR,MGLL,MLYCD,NDUFAB1,OXSM,PECR,PLA2G1B,PRKAA1,PRKAA2,PRKAB1,PRKAB2,PRKAG1,PRKAG2,PRKAG3,XBP1	fatty acid biosynthetic process	41
GO:0006635	ABCD1,ABCD2,ABCD3,ACAA1,ACAA2,ACAD10,ACAD11,ACADL,ACADM,ACADS,ACADVL,ACAT1,ACAT2,ADIPOQ,AUH,BDH2,CPT1A,CPT1B,CPT1C,CPT2,CROT,DECR1,ECH1,ECHDC1,ECHDC2,ECHS1,ECI1,EHHADH,HADHA,HADHB,HADH,HIBCH,HSD17B4,LEP,MCAT,MECR,PEX2,PEX7,PPARD,SESN2,SLC25A17,SLC27A2	fatty acid beta-oxidation	42
GO:0006636	DECR2,DEGS1,ELOVL1,ELOVL2,ELOVL3,ELOVL4,ELOVL5,ELOVL6,ELOVL7,FADS1,FADS2,FADS2B,FADS3,SCD5,SCD	unsaturated fatty acid biosynthetic process	15
GO:0006637	ACBD6,ACOT11,ACOT12,ACOT13,ACOT1,ACOT2,ACOT4,ACOT6,ACOT7,ACOT8,ACOT9,ACSF2,ACSL6,ACSM1,ACSM2A,ACSM2B,ACSM3,ACSM4,ACSM5,ACSM6,BAAT,DBI,GLYAT,GPAT4,HMGCL,MLYCD,OXSM,THEM4,THEM5	acyl-CoA metabolic process	29
GO:0006638	SNCA	neutral lipid metabolic process	1
GO:0006639	AGPAT5	acylglycerol metabolic process	1
GO:0006641	APOA2,APOA5,APOBEC1,APOBR,APOC1,APOC3,APOE,APOH,CAT,CAV1,CAV3,CETP,CPT1A,CYP2E1,DGAT1,G6PC,GK2,GK3P,GK5,GK,GPX1,INSIG1,INSIG2,LIPF,LMF1,LPL,NKX2-3,PCSK9,PLAAT3,PNLIPRP2,PTPN11,SEL1L,SLC22A4	triglyceride metabolic process	33
GO:0006642	APOB,LPIN1,SIRT1,SLC27A5	triglyceride mobilization	4
GO:0006643	AGMO,B4GALT4	membrane lipid metabolic process	2
GO:0006644	ACP6,AGPAT1,AGPAT2,AGPAT3,AGPAT4,AGPAT5,ANGPTL3,CLN8,GATA6,GDE1,GDPD1,GDPD3,GPX4,LCAT,LCLAT1,LGALS13,LPCAT4,LPGAT1,LPL,NKX2-1,OC90,PCSK9,PIP4K2A,PIP4K2B,PIP4P1,PLA2G10,PLA2G12B,PLA2G15,PLA2G1B,PLA2G2A,PLA2G2C,PLA2G2D,PLA2G2E,PLA2G2F,PLA2G3,PLA2G4A,PLA2G4B,PLA2G4C,PLA2G4D,PLA2G4E,PLA2G4F,PLA2G5,PLAA,PLAAT3,PLAAT4,PLB1,PLBD1,PLCB2,PLCD1,PLPP1,PLPP2,PLPP3,PLPP4,PLPP5,PLPPR1,PLPPR2,PLPPR3,PLPPR4,PLPP…	phospholipid metabolic process	62
GO:0006646	ALOX15,CEPT1,CHKA,CHKB,ETNK1,ETNK2,ETNPPL,LPIN1,LPIN2,LPIN3,PCYT2,PHOSPHO1,PISD,SELENOI,SLC27A1	phosphatidylethanolamine biosynthetic process	15
GO:0006649	ABCA4,P2RX7	phospholipid transfer to membrane	2
GO:0006650	ALDH5A1,PGP,PIP5K1A,PLA2G15,PNPLA3	glycerophospholipid metabolic process	5
GO:0006651	ANG,MOGAT1,MOGAT2,PLCE1	diacylglycerol biosynthetic process	4
GO:0006654	ABHD5,ACP6,AGPAT1,AGPAT2,AGPAT3,AGPAT4,AGPAT5,ALPI,DDHD1,DDHD2,DGKA,DGKQ,DGKZ,GNPAT,GPAM,GPAT2,GPAT3,GPAT4,GPD1,GPD1L,LCLAT1,LIPH,LIPI,LPCAT1,LPCAT4,PLA2G10,PLA2G12A,PLA2G1B,PLA2G2A,PLA2G2D,PLA2G2E,PLA2G2F,PLA2G4A,PLA2G4B,PLA2G4D,PLA2G5,PLD1,PLD2,PLD6,PNPLA3,SLC27A1	phosphatidic acid biosynthetic process	41
GO:0006655	CDS2,PGS1,SLC27A1	phosphatidylglycerol biosynthetic process	3
GO:0006656	ABHD3,ACHE,APOA1,APOA2,CEPT1,CHAT,CHKA,CHKB,CHPT1,CSNK2A1,CSNK2A2,CSNK2B,FABP5,GPAT4,LCAT,LPCAT1,LPIN1,LPIN2,LPIN3,MFSD2A,PCTP,PCYT1A,PCYT1B,PEMT,PHOSPHO1,SLC27A1,SLC44A1,SLC44A2,SLC44A3,SLC44A4,SLC44A5,STARD10,STARD7	phosphatidylcholine biosynthetic process	33
GO:0006657	CDS1,CEPT1,CHKA,CHKB,CHPT1,PCYT1A,PCYT1B	CDP-choline pathway	7
GO:0006658	PLA1A,SERINC1,SERINC2,SERINC3,SERINC5	phosphatidylserine metabolic process	5
GO:0006659	PLSCR1,PTDSS1,PTDSS2,SLC27A1	phosphatidylserine biosynthetic process	4
GO:0006660	ABHD12,ABHD16A	phosphatidylserine catabolic process	2
GO:0006661	ARF1,ARF3,BMX,CDIPT,CDS1,FGF2,FIG4,IMPA1,INPP4A,INPP4B,INPP5D,INPP5E,INPP5F,INPP5J,INPP5K,INPPL1,MTM1,MTMR12,MTMR14,MTMR1,MTMR2,MTMR3,MTMR4,MTMR6,MTMR7,MTMR8,MTMR9,OCRL,PI4K2A,PI4K2B,PI4KA,PI4KB,PIK3C2A,PIK3C2B,PIK3C2G,PIK3C3,PIK3CA,PIK3CB,PIK3CD,PIK3CG,PIK3R1,PIK3R2,PIK3R3,PIK3R4,PIK3R5,PIK3R6,PIKFYVE,PIP4K2A,PIP4K2B,PIP4K2C,PIP5K1A,PIP5K1B,PIP5K1C,PITPNM1,PITPNM2,PITPNM3,PLCG2,PLEKHA1,PLEKHA2,P…	phosphatidylinositol biosynthetic process	76
GO:0006662	TXN2,TXN	glycerol ether metabolic process	2
GO:0006663	CHPT1,LPCAT2,PLA2G4A,PLA2G5	platelet activating factor biosynthetic process	4
GO:0006664	ST3GAL6,ST6GALNAC4	glycolipid metabolic process	2
GO:0006665	ACER1,ALOX12B,ALOXE3,ARV1,PDXDC1,PDXDC2P,PSAPL1,SERINC1,SERINC2,SERINC3,SERINC5,SFTPB,SGPL1,SPNS2,SPTLC1,TECR,TEX2,TH	sphingolipid metabolic process	18
GO:0006666	KDSR	3-keto-sphinganine metabolic process	1
GO:0006667	DEGS2	sphinganine metabolic process	1
GO:0006668	SGPP1	sphinganine-1-phosphate metabolic process	1
GO:0006669	SPHK2	sphinganine-1-phosphate biosynthetic process	1
GO:0006670	ASAH2,SGPP1,SGPP2,SPHK1,SPHK2	sphingosine metabolic process	5
GO:0006672	ASAH2,CERK,CLN3,CLN8,CERT1,FUT3,FUT5,FUT6,FUT7,HTRA2,NSMAF,ORMDL1,ORMDL2,ORMDL3,PLA2G15,PPP2CA,PPP2R1A,SGPL1,SMPD3	ceramide metabolic process	19
GO:0006677	ST6GALNAC3,ST6GALNAC6	glycosylceramide metabolic process	2
GO:0006678	ALDH5A1,CLN3	glucosylceramide metabolic process	2
GO:0006679	FA2H,UGCG	glucosylceramide biosynthetic process	2
GO:0006680	GBA2,GBA3,GBA	glucosylceramide catabolic process	3
GO:0006681	ALDH5A1,CLN3	galactosylceramide metabolic process	2
GO:0006682	B3GALT1,B3GALT2,B4GALT3,FA2H,GAL3ST1,UGT8	galactosylceramide biosynthetic process	6
GO:0006683	GALC,GBA3,PSAP	galactosylceramide catabolic process	3
GO:0006684	CLN3,ENPP7,SMPD1,SMPD2,SMPD3	sphingomyelin metabolic process	5
GO:0006685	ENPP7,SMPD1,SMPD2,SMPD3,SMPD4,SMPDL3A,SMPDL3B	sphingomyelin catabolic process	7
GO:0006686	PEMT,SAMD8,SGMS1,SGMS2,SPTLC1,SPTLC2	sphingomyelin biosynthetic process	6
GO:0006687	ARSA,ASAH1,B3GALNT1,B4GALNT1,BAX,CERK,CPTP,CREM,CTSA,ENPP7,ESYT1,ESYT2,ESYT3,GALC,GBA2,GBA3,GBA,GLA,GLB1,GLTP,GM2A,HEXA,HEXB,KIT,NEU1,NEU2,NEU3,NEU4,PSAP,SMPD1,SMPD2,SMPD3,SMPD4,ST6GALNAC3,ST6GALNAC6,STS,SUMF1,SUMF2,UGCG,UGT8	glycosphingolipid metabolic process	40
GO:0006688	A3GALT2,A4GALT,LARGE1,ST3GAL5,ST6GALNAC5,ST8SIA1,ST8SIA3,ST8SIA5	glycosphingolipid biosynthetic process	8
GO:0006689	GM2A,HEXB,NEU1,NEU2,NEU3,NEU4	ganglioside catabolic process	6
GO:0006690	CYP2J2,CYP2S1,CYP4F22,CYP4F2,CYP4F3,CYP4F8,PLA2G4A,PTGIS,TBXAS1	icosanoid metabolic process	9
GO:0006691	ABCC1,ALOX15,ALOX5AP,ALOX5,CYP4A11,CYP4F2,CYP4F3,DPEP1,GGT1,GGT5,LTA4H,LTC4S,MAPKAPK2,PTGR1,TLR2	leukotriene metabolic process	15
GO:0006693	ACOX1,AKR1C2,AKR1C3,AKR1C4,ATP6V1B1,CES2,CYP2S1,CYP4F8,GSTA1,HPGD,HPGDS,PLAA,PTGES,PTGR1,PTGR2,TNFRSF1A,ZADH2	prostaglandin metabolic process	17
GO:0006694	ACBD3,CYP17A1,CYP19A1,CYP21A2,CYP51A1,DHRS11,FDFT1,FDXR,HINT2,HSD17B1,HSD17B3,HSD3B1,HSD3B2,LSS,NR0B1,PBX1,PRLR,RDH8,SCP2D1,SCP2,SDR42E1,SDR42E2,SRD5A1,STAR,TFCP2L1,TRERF1	steroid biosynthetic process	26
GO:0006695	ACAA2,ACAT2,ACLY,APOA1,APOA4,APOA5,APOE,ARV1,CES1,CFTR,CNBP,CYB5R3,CYP51A1,DHCR24,DHCR7,EBP,FDFT1,FDPS,G6PD,GGPS1,HMGCR,HMGCS1,HMGCS2,HSD17B7,IDI1,IDI2,INSIG1,INSIG2,LBR,LSS,MSMO1,MVD,MVK,NPC1L1,NSDHL,PLPP6,PMVK,PRKAA1,PRKAA2,SQLE,TM7SF2	cholesterol biosynthetic process	41
GO:0006696	ERG28,FDFT1	ergosterol biosynthetic process	2
GO:0006699	ABCB11,ACOT8,ACOX2,AKR1C4,AKR1D1,AMACR,BAAT,CH25H,CYP27A1,CYP39A1,CYP46A1,CYP7A1,CYP7B1,CYP8B1,HSD17B4,HSD3B7,OSBP,OSBPL1A,OSBPL2,OSBPL3,OSBPL6,OSBPL7,OSBPL9,SCP2,SLC27A2,SLC27A5,STAR	bile acid biosynthetic process	27
GO:0006700	AKR1B1,CYP11A1,CYP11B1,CYP11B2,FDX1,FDX2,FDXR,STARD3,STARD3NL,STAR,TSPOAP1,TSPO	C21-steroid hormone biosynthetic process	12
GO:0006701	FSHB,LHB,STARD3	progesterone biosynthetic process	3
GO:0006702	CYP17A1,HSD17B3,HSD17B6,HSD3B1,HSD3B2,MED1,SCARB1,SRD5A1,SRD5A2,SRD5A3	androgen biosynthetic process	10
GO:0006703	AKR1B15,CYP19A1,DHRS11,HSD17B11,HSD17B12,HSD17B14,HSD17B1,HSD17B2,HSD17B7,HSD17B8,HSD3B1,RDH8,STAR	estrogen biosynthetic process	13
GO:0006704	CRH,CYP11A1,CYP11B1,CYP11B2,CYP17A1,CYP21A2,HSD11B1,HSD11B2,HSD3B1,HSD3B2	glucocorticoid biosynthetic process	10
GO:0006705	CYP11B2,CYP21A2,HSD3B1,HSD3B2	mineralocorticoid biosynthetic process	4
GO:0006706	CYP1A2,CYP3A4,HSD17B14,STS	steroid catabolic process	4
GO:0006707	AKR1D1,APOE,CEL,CYP27A1,CYP39A1,CYP46A1,CYP7A1,HSD3B7,MT3,SCARB1,SCARF1,SNX17,TRERF1	cholesterol catabolic process	13
GO:0006710	CYP19A1,HSD17B11,HSD17B6,SPP1,SRD5A1	androgen catabolic process	5
GO:0006711	SULT1E1	estrogen catabolic process	1
GO:0006713	YWHAH	glucocorticoid catabolic process	1
GO:0006720	GGPS1,PHYH	isoprenoid metabolic process	2
GO:0006725	CYP1B1,SQLE	cellular aromatic compound metabolic process	2
GO:0006726	GPR143,OCA2,TYR	eye pigment biosynthetic process	3
GO:0006729	DHFR,GCH1,PCBD1,PCBD2,PTS,QDPR,SPR	tetrahydrobiopterin biosynthetic process	7
GO:0006730	AHCY,AHCYL1,AHCYL2,ALDH1L1,ALDH1L2,CA1,CA6,DHFR2,DHFR,FPGS,GNMT,MAT1A,MAT2A,MAT2B,MTHFD1,MTHFR,SFXN1,SFXN3,SHMT1,SHMT2	one-carbon metabolic process	20
GO:0006734	MDH1B,MDH1,MDH2,NUDT12,NUDT17,VCP	NADH metabolic process	6
GO:0006738	MTAP,PNP	nicotinamide riboside catabolic process	2
GO:0006739	DCXR,FMO2,G6PD,GCK,IDH1,IDH2,NOX1,TP53I3	NADP metabolic process	8
GO:0006740	G6PD,IDH1,NNT	NADPH regeneration	3
GO:0006741	IDH2,NADK2,NADK	NADP biosynthetic process	3
GO:0006742	ASPDH,NUDT12,NUDT17	NADP catabolic process	3
GO:0006743	HMGCR	ubiquinone metabolic process	1
GO:0006744	COQ10A,COQ10B,COQ2,COQ3,COQ4,COQ5,COQ6,COQ7,COQ8A,COQ8B,COQ9,FDXR,PDSS1,PDSS2,UBIAD1	ubiquinone biosynthetic process	15
GO:0006747	FLAD1	FAD biosynthetic process	1
GO:0006749	ALDH5A1,CTNS,DPEP1,ETHE1,G6PD,GLO1,GLRX2,GPX1,GPX4,GSR,GSTA1,GSTA2,GSTA3,GSTA4,GSTA5,GSTK1,GSTM1,GSTM2,GSTM3,GSTM4,GSTM5,GSTP1,GSTT1,GSTT2B,GSTT2,GSTZ1,HPGDS,IDH1,MGST1,MMACHC,NAT8,NFE2L1,OPLAH,PTGES,SLC7A11,SOD1	glutathione metabolic process	36
GO:0006750	CHAC1,CHAC2,CNDP2,GCLC,GCLM,GGCT,GGT1,GGT3P,GGT5,GGT6,GGT7,GSS,HAGH,MGST2,OPLAH	glutathione biosynthetic process	15
GO:0006751	CHAC1,CHAC2,GGT1,GGT2,GGT3P,GGT5,GGT7,GGTLC1,GGTLC2,GGTLC3	glutathione catabolic process	10
GO:0006753	NUDT14,NUDT5	nucleoside phosphate metabolic process	2
GO:0006754	ALDOA,ATP5F1A,ATP5F1B,ATP5F1C,ATP5F1D,ATP5F1E,ATP5MC1,ATP5MC2,ATP5MC3,ATP5ME,ATP5MF,ATP5MG,ATP5PB,ATP5PD,ATP5PF,ATP5PO,DMAC2L,DNAJC30,LDHC,PKLR,PKM,PRKAG2,SLC25A13,TGFB1,UQCC3	ATP biosynthetic process	25
GO:0006756	AK9	AMP phosphorylation	1
GO:0006757	AK9	ATP generation from ADP	1
GO:0006760	FOLH1,FPGS,FTCD,MTHFD1L	folic acid-containing compound metabolic process	4
GO:0006766	CYP24A1,CYP26A1,CYP26B1,CYP26C1,CYP27B1,CYP2R1,RXRA	vitamin metabolic process	7
GO:0006768	BTD,HLCS,MCCC1,MCCC2,PCCA,PCCB,PC,PDZD11,SLC5A6	biotin metabolic process	9
GO:0006771	ACP5,ENPP1,FLAD1,RFK,SLC52A1,SLC52A2,SLC52A3	riboflavin metabolic process	7
GO:0006772	ACP3,THTPA,TKTL1,TPK1	thiamine metabolic process	4
GO:0006776	ALDH1A2,LRAT,PPARD,RBP1,RBP2,RLBP1,RPE65	vitamin A metabolic process	7
GO:0006777	GPHN,MOCOS,MOCS1,MOCS2,MOCS3,NFS1	Mo-molybdopterin cofactor biosynthetic process	6
GO:0006778	CYP1A1,CYP1A2	porphyrin-containing compound metabolic process	2
GO:0006779	ABCB6,PPOX,RSAD1,SPTA1	porphyrin-containing compound biosynthetic process	4
GO:0006780	UROS	uroporphyrinogen III biosynthetic process	1
GO:0006781	SUCLA2	succinyl-CoA pathway	1
GO:0006782	ALAD,ALAS1,ALAS2,CPOX,HMBS,IREB2,PPOX,UROD,UROS	protoporphyrinogen IX biosynthetic process	9
GO:0006783	ALAD,ALAS1,ALAS2,ATP5IF1,COX10,COX15,CPOX,FECH,FXN,HMBS,IBA57,NFE2L1,PPOX,SLC11A2,SLC25A38,SLC25A39,SRRD,TMEM14C,TSPO,UROD,UROS	heme biosynthetic process	21
GO:0006784	COX10,COX15	heme a biosynthetic process	2
GO:0006788	HMOX1,HMOX2	heme oxidation	2
GO:0006789	UGT1A1,UGT1A4	bilirubin conjugation	2
GO:0006790	ARSG,CHST1,CHST2,CHST3,CHST4,CHST5,CHST6,CHST7,CHST8,CHST9,GAL3ST3,GAL3ST4,PAX8,SULT1C3,SUOX	sulfur compound metabolic process	15
GO:0006796	ACYP1,ACYP2,ENPP1,ENPP3,IMPA1,IMPA2,INPP1,INPP5D,LHPP,PPA1,PPA2,PTPRB,PTPRD,SLC17A2,SLC17A4,SLC20A1,TGFB1	phosphate-containing compound metabolic process	17
GO:0006797	MINPP1	polyphosphate metabolic process	1
GO:0006798	ATCAY,BNIP2,BNIPL,PRUNE1,PRUNE2	polyphosphate catabolic process	5
GO:0006801	CCS,CYB5R4,CYBA,CYBB,IMMP2L,NCF1B,NCF1C,NCF1,NCF2,NCF4,NOS2,NOX4,NOXA1,NOXO1,NRROS,PREX1,SH3PXD2A,SH3PXD2B,SOD1,SOD2	superoxide metabolic process	20
GO:0006805	AADAC,ACSM1,ACSM2B,ACY1,ACY3,AHR,AHRR,AIP,AKR1C1,AKR7A2,AKR7A3,AKR7L,ALDH3A1,AOC1,AOC2,AOC3,ARNT2,ARNT,BPHL,CBR3,CES1,CES2,CES3,CMBL,CYB5B,CYB5R3,CYP1A2,CYP1B1,CYP26A1,CYP26B1,CYP2A13,CYP2A6,CYP2A7,CYP2B6,CYP2C18,CYP2C19,CYP2C8,CYP2C9,CYP2D6,CYP2D7,CYP2E1,CYP2F1,CYP2G1P,CYP2J2,CYP2R1,CYP2S1,CYP2U1,CYP2W1,CYP3A4,CYP3A5,CYP3A7,CYP46A1,DPEP1,EPHX1,EPHX2,FMO1,FMO2,FMO3,GGT1,GLYAT,GSTA1,GSTA2,GSTA3,GS…	xenobiotic metabolic process	93
GO:0006807	ARID5B,CAD,CPS1,MYO1E,NIT1,PM20D1,SEC63	nitrogen compound metabolic process	7
GO:0006808	BAX,BCL2	regulation of nitrogen utilization	2
GO:0006809	AKT1,ARG2,CYP1B1,DDAH2,GCH1,GCHFR,NOS1,NOS2,NOS3,NQO1,RORA,SLC7A2,SPR	nitric oxide biosynthetic process	13
GO:0006810	AFM,AFP,ALB,CNNM1,CNNM2,CNNM3,CNNM4,GC	transport	8
GO:0006811	AQP11,ATP11B,CALHM2,CALHM3,CALHM4,CALHM5,CALHM6,CHRNA2,CHRNA3,CHRNA4,CHRNA7,CHRNB2,CHRNB4,CLDN10,CLDN15,CNNM1,CNNM3,CTNS,FXN,FXYD5,FXYD6P3,GABRB1,GLRA1,GLRB,LASP1,LHFPL5,MLC1,P2RX1,PDZD3,PLLP,PLP2,SLC12A1,SLC12A2,SLC12A3,SLC12A4,SLC12A5,SLC12A6,SLC12A7,SLC15A1,SLC15A2,SLC15A3,SLC15A4,SLC17A1,SLC17A5,SLC17A6,SLC17A7,SLC17A8,SLC1A1,SLC1A2,SLC1A3,SLC1A6,SLC1A7,SLC20A1,SLC20A2,SLC22A15,SLC22A20P,SLC2…	ion transport	100
GO:0006812	ANO10,ANO1,ANO6,ATP10D,ATP13A3,ATP13A4,ATP13A5,CALHM1,CHRNA1,CHRNB1,CHRND,CNGA3,CNGB1,CNGB3,GRIN1,HCN4,MCOLN1,P2RX1,P2RX2,P2RX3,P2RX4,P2RX5,P2RX6,P2RX7,PANX1,PANX2,PANX3,PIEZO1,PIEZO2,PKD1L3,PKD2L1,SLC39A1,TMEM63C,TRPC6,TRPM3	cation transport	35
GO:0006813	ABCC8,ABCC9,AQP1,ATP1A2,ATP1A4,CDK2,CDKN1B,CHP1,FXYD1,FXYD3,GJA5,KCNA10,KCNA1,KCNA2,KCNA3,KCNA4,KCNA5,KCNA6,KCNAB1,KCNAB3,KCNB2,KCNC1,KCNC4,KCND3,KCNF1,KCNG1,KCNG2,KCNH1,KCNH3,KCNH4,KCNIP2,KCNJ10,KCNJ12,KCNJ13,KCNJ15,KCNJ16,KCNJ1,KCNJ2,KCNJ3,KCNJ4,KCNJ5,KCNJ6,KCNJ8,KCNK16,KCNK17,KCNK18,KCNK1,KCNK3,KCNK4,KCNK5,KCNK6,KCNK7,KCNK9,KCNMA1,KCNMB1,KCNMB2,KCNMB3,KCNMB4,KCNN1,KCNN2,KCNN4,KCNQ4,KCNS1,KCNS2…	potassium ion transport	69
GO:0006814	ASIC1,ATP1A2,ATP1A4,CATSPER3,CATSPER4,COMMD3,COMMD9,FGF13,FXYD1,FXYD3,MFSD4B,NDUFA9,NEDD4L,SCN11A,SCN1A,SCN2A,SCN3A,SCN3B,SCN4A,SCN4B,SCN5A,SCN7A,SCN8A,SCN9A,SCNN1B,SCNN1D,SCNN1G,SGK1,SLC10A1,SLC10A2,SLC10A4,SLC10A5,SLC10A6,SLC10A7,SLC12A3,SLC13A1,SLC13A2,SLC13A3,SLC13A4,SLC13A5,SLC17A1,SLC17A2,SLC17A3,SLC17A4,SLC17A6,SLC17A8,SLC22A4,SLC22A5,SLC23A1,SLC23A2,SLC34A3,SLC38A10,SLC38A11,SLC38A1,SLC38…	sodium ion transport	82
GO:0006816	ATP2A1,ATP2A3,ATP2B2,ATP2C1,BSPRY,CACNA1A,CACNA1B,CACNA1C,CACNA1D,CACNA1E,CACNA1F,CACNA1S,CACNA2D1,CACNB3,CACNG3,CACNG6,CACNG7,CACNG8,CALCRL,CAMK2A,CAV1,CCL3,CCL5,CCL8,CCR1,CCR5,CDH23,CHRNA4,CHRNA7,CHRNB2,CLCA1,CORO1A,CSN2,CYP27B1,CYSLTR1,DNM1L,EFHB,FYN,GJA4,GRIN3A,ITPR1,KCNN4,NMUR1,NMUR2,PANX1,PKD2,PLCZ1,PLN,PPP3CA,PRKCB,PSEN2,RAMP1,RAMP2,RAMP3,RYR1,RYR2,RYR3,SARAF,SELENOK,SLC24A1,SLC3A2,SLN,SRI…	calcium ion transport	73
GO:0006817	IP6K2,SLC17A1,SLC17A3,SLC17A7,SLC34A1,SLC34A2,SLC34A3,XPR1	phosphate ion transport	8
GO:0006820	LRRC8A,SLC17A5,SLC26A3,SLC26A7,SLC26A8,SLC26A9,SLC4A1,SLC4A2,TSPO,VDAC1,VDAC2	anion transport	11
GO:0006821	ANO10,ANO1,ANO4,ANO5,ANO6,ANO7,ANO8,ANO9,BEST1,CLCN4,CLCN6,CLIC1,CLIC3,CLIC4,CLIC5,CLNS1A,FXYD1,FXYD3,GLRA1,NMUR1,SLC26A1,SLC26A6,SLC26A7,SLC26A8,SLC26A9,SLC4A10,SLC4A1,PACC1,TSPO,TTYH1,TTYH3,WNK4	chloride transport	32
GO:0006824	CBLIF,SLC11A2,SLC30A5,TCN1,TCN2	cobalt ion transport	5
GO:0006825	ATOX1,ATP7A,ATP7B,COX17,CP,CUTC,FKBP4,HEPH,HEPHL1,SCO1,SCO2,SLC11A2,SLC31A1,SLC31A2	copper ion transport	14
GO:0006826	B2M,CP,FTH1,FTH1P19,FTHL17,FTL,FTMT,HEPH,HEPHL1,IREB2,MELTF,NECTIN1,SFXN1,SLC11A1,SLC11A2,TFR2,TFRC,TTYH1	iron ion transport	18
GO:0006828	SLC11A1,SLC11A2,SLC30A10,TRPC1,TRPC3,TRPC4,TRPC5,TRPC6,TRPC7	manganese ion transport	9
GO:0006829	MT3,SLC30A10,SLC30A1,SLC30A5,SLC30A7,SLC30A8,SLC30A9,SLC39A2,SLC39A8,SLC39A9	zinc ion transport	10
GO:0006833	AQP10,AQP11,AQP1,AQP2,AQP3,AQP4,AQP5,AQP6,AQP7,AQP8,AQP9,AVP,MIP,PDPN,PDZD3,SLC14A1,UPK3A	water transport	17
GO:0006835	SLC13A2,SLC1A7,SLC25A10	dicarboxylic acid transport	3
GO:0006836	GABRA2,GABRQ,ICA1,SLC18A1,SLC18A2,SLC22A1,SLC6A14,SLC6A15,SLC6A16,SLC6A18,SLC6A19,SLC6A6,SLC6A7,SV2B,SV2C,SYNJ1	neurotransmitter transport	16
GO:0006839	ABCB10,FLVCR1,HSP90AA1,KIFBP,MTX2,PSEN1,SLC25A10,SLC25A13,SLC25A14,SLC25A16,SLC25A24,SLC25A30,STARD3,TMEM14C	mitochondrial transport	14
GO:0006843	SLC25A1	mitochondrial citrate transmembrane transport	1
GO:0006844	SLC25A29,SLC25A45,SLC25A47,SLC25A48	acyl carnitine transport	4
GO:0006850	MPC1,MPC1L,MPC2	mitochondrial pyruvate transmembrane transport	3
GO:0006851	AFG3L2,BHLHA15,LETM1,MAIP1,MCUB,MCU,MCUR1,MICU1,MICU2,MICU3,PARL,PHB2,PHB,PMPCA,PMPCB,SLC25A23,SLC8A3,SLC8B1,SMDT1,SPG7,STOML2,VDAC1,YME1L1	mitochondrial calcium ion transmembrane transport	23
GO:0006853	ACACA,ACACB,CPT1A,CPT1B,CPT2,MID1IP1,PRKAA2,PRKAB2,PRKAG2,SLC25A20,THRSP	carnitine shuttle	11
GO:0006855	ABCC1,ABCC2,ATP8B1,SLC22A1,SLC22A2,SLC22A3,SLC31A1,SLC47A1,SLC47A2,TMEM30A	drug transmembrane transport	10
GO:0006857	CDH17	oligopeptide transport	1
GO:0006858	ARRDC1,TSG101,WWP2	extracellular transport	3
GO:0006862	EPG5	nucleotide transport	1
GO:0006863	AQP9	purine nucleobase transport	1
GO:0006864	SLC25A33,SLC25A36	pyrimidine nucleotide transport	2
GO:0006865	PDPN,SFXN2,SFXN4,SFXN5,SLC16A10,SLC17A5,SLC1A4,SLC1A5,SLC25A29,SLC36A1,SLC36A2,SLC38A1,SLC38A2,SLC38A3,SLC38A4,SLC38A5,SLC3A1,SLC3A2,SLC43A1,SLC43A2,SLC6A12,SLC6A14,SLC6A15,SLC6A18,SLC6A19,SLC6A20,SLC6A6,SLC7A10,SLC7A11,SLC7A14,SLC7A1,SLC7A2,SLC7A3,SLC7A6,SLC7A7,SLC7A8,SLC7A9,XK	amino acid transport	38
GO:0006867	SLC38A3,SLC38A7	asparagine transport	2
GO:0006868	SLC1A4,SLC1A5,SLC38A2,SLC38A3,SLC38A7	glutamine transport	5
GO:0006869	ABCA10,ABCA11P,ABCA12,ABCA13,ABCA1,ABCA2,ABCA3,ABCA4,ABCA5,ABCA6,ABCA7,ABCA8,ABCA9,APOA4,APOA5,APOBR,APOC4,APOD,APOF,APOL1,APOL2,APOL3,APOL4,APOL5,APOL6,APOLD1,APOO,CETP,CFHR4,CHKA,CLN8,ESYT1,ESYT2,ESYT3,FABP6,GM2A,GULP1,HDLBP,LOC400499,LPA,LRP10,MFSD2B,NME4,PCTP,PDZD8,PLEKHA8,PLTP,PSAP,SERPINA5,SFTPA1,SIGMAR1,SLCO2A1,SORL1,SPNS1,SPNS2,SPNS3,STARD6,STOML1,TEX2,TSPO,VLDLR,VPS51	lipid transport	62
GO:0006873	P2RY2,RHAG,RHCG,SLC12A5,SLC4A1	cellular ion homeostasis	5
GO:0006874	ANK2,ANXA7,APOE,ATF4,ATP13A1,ATP13A2,ATP13A3,ATP13A4,ATP13A5,ATP1B1,ATP2A1,ATP2A2,ATP2A3,ATP2B1,ATP2B2,ATP2B3,ATP2B4,ATP2C1,ATP2C2,CALCB,CALR,CASR,CAV1,CCL11,CCL13,CCL14,CCL15,CCL19,CCL1,CCL23,CCL3,CCL5,CCL7,CCL8,CCR1,CCR2,CD40,CDH5,CHERP,CHRNA7,CSRP3,CXCL12,DMPK,DRD3,DRD4,DRD5,EDN3,ELANE,EPHX2,GCM2,GPR12,GRIK2,HEXB,HTR2A,HTR2B,HTR2C,KEL,NPTN,PIK3CB,PKHD1,PRKCB,PTH1R,PTH,RGN,RMDN3,RYR2,SLC24A1,SL…	cellular calcium ion homeostasis	94
GO:0006875	CLDN16,MT3,TESMIN	cellular metal ion homeostasis	3
GO:0006876	SLC11A1	cellular cadmium ion homeostasis	1
GO:0006878	APP,ARF1,ATOX1,ATP7A,ATP7B,CCDC22,COX19,MT2A,PRND,PRNP,SCO1,SCO2,SLC31A1,SLC31A2	cellular copper ion homeostasis	14
GO:0006879	ABCB6,ABCB7,ABCG2,ACO1,ALAS2,ATP13A2,ATP6AP1,ATP6V0A2,ATP6V0D1,ATP6V1A,ATP6V1G1,BMP6,CAND1,CCDC115,CP,CUL1,CYBRD1,ERFE,FBXL5,FLVCR1,FTH1,FTL,FTMT,FXN,GDF2,GLRX3,HAMP,HEPH,HFE,HIF1A,HJV,HMOX1,HMOX2,HPX,IREB2,ISCU,LCN2,MYC,NCOA4,NDFIP1,NEDD8,NUBP1,SCARA5,SKP1,SLC11A1,SLC11A2,SLC22A17,SLC40A1,SLC46A1,SMAD4,SOD1,TF,TFR2,TFRC,TMEM199,TMPRSS6,TTC7A	cellular iron ion homeostasis	57
GO:0006880	FTH1,FTH1P19,FTHL17,FTL,FTMT,SRI	intracellular sequestering of iron ion	6
GO:0006882	ATP13A2,ATP7B,LCK,MT1A,MT1B,MT1DP,MT1E,MT1F,MT1G,MT1H,MT1HL1,MT1L,MT1M,MT1X,MT2A,MT3,MT4,SLC30A1,SLC30A5,SLC30A8,SLC30A9,SLC39A10,SLC39A12,SLC39A13,SLC39A14,SLC39A4,SLC39A5,SLC39A6,SLC39A7,SLC39A8	cellular zinc ion homeostasis	30
GO:0006883	AGT,AGTR2,ATP12A,ATP1A1,ATP1A2,ATP1A3,ATP1A4,ATP1B1,ATP1B2,ATP1B3,ATP4A,ATP4B,C7,NEDD4L,SLC8A1,SLC9A1,TMPRSS3	cellular sodium ion homeostasis	17
GO:0006884	ADD1,AQP1,CLCN6,CLNS1A,E2F4,GNB3,KCNN4,LRRC8A,SLC12A1,SLC12A2,SLC12A3,SLC12A4,SLC12A5,SLC12A6,SLC12A7,SLC12A8,SLC12A9,TRPV4	cell volume homeostasis	18
GO:0006885	ATP12A,ATP6V0A4,ATP6V1B1,CLCN3,EDN1,EDNRB,PDK2,PDK4,RHCG,SLC26A4,SLC9A1,SLC9A7	regulation of pH	12
GO:0006886	ACD,ADPRH,AP1B1,AP1G1,AP1G2,AP1M1,AP1S1,AP1S2,AP2A1,AP2A2,AP2B1,AP2M1,AP2S1,AP3B1,AP3B2,AP3D1,AP3M2,AP3S1,AP3S2,AP4M1,APBA1,APPBP2,ARCN1,ARF1,ARF3,ARF4,ARF5,ARF6,ARFGAP3,ARFIP1,ARFIP2,ARFRP1,ARHGEF2,ARL11,ARL14,ARL1,ARL4A,ARL4C,ARL4D,ARL5A,ARL5B,ARL5C,ARL6,ASPSCR1,BCAP29,BCAP31,C17orf75,CD74,CDK5,CHML,CLTA,CLTB,CLTC,CLTCL1,COG3,COG7,COPA,COPB1,COPB2,COPG1,COPG2,COPZ1,COPZ2,CTSA,CTTN,DNAJC27,EHD1,…	intracellular protein transport	311
GO:0006887	ANK1,ARFGEF1,ARFGEF2,ARHGAP44,BAIAP3,BRSK2,CADPS2,CADPS,CCL3,CCL5,CCL8,CCR1,CDK16,CPLANE2,CPLX1,DNAJC5,EXOC1,EXOC2,EXOC3,EXOC3L1,EXOC3L2,EXOC3L4,EXOC4,EXOC5,EXOC6B,EXOC6,EXOC7,EXOC8,GCGR,HAP1,ITSN1,JAGN1,LGI3,LIN7A,LIN7B,LIN7C,LLGL1,LLGL2,MIA3,MICAL3,MYH10,MYO1G,MYO5A,NKD2,NSF,PAK1,PIK3C2A,PRSS12,RAB11A,RAB11B,RAB25,RAB27A,RAB3A,RALA,RPH3AL,SCAMP5,SCRN1,SCRN2,SCRN3,SLC17A9,SNAP23,SNAP25,SNAP29,SN…	exocytosis	90
GO:0006888	ACTR10,ACTR1A,ANK1,ANK2,ANK3,ARCN1,AREG,ARF4,ARFGAP1,ARFGAP2,ARFGAP3,ATL2,ATL3,BCAP29,BCAP31,BET1,BET1L,BGLAP,CAPZA1,CAPZA2,CAPZA3,CAPZB,CD55,CD59,CNIH1,CNIH2,CNIH3,CNIH4,COG1,COG2,COG3,COG4,COG5,COG6,COG7,COG8,COL7A1,COPA,COPB1,COPB2,COPE,COPG1,COPG2,COPZ1,COPZ2,CREB3L2,CTAGE15,CTAGE1,CTAGE4,MIA2,CTAGE6,CTAGE8,CTAGE9,CTSC,CTSZ,CUL3,DCTN1,DCTN2,DCTN3,DCTN4,DCTN5,DCTN6,DDHD2,DYNC1H1,DYNC1I1,DYNC1I…	endoplasmic reticulum to Golgi vesicle-mediated transport	198
GO:0006890	ARCN1,ARF3,ARF4,ARF5,ARFGAP1,ARFGAP2,ARFGAP3,ATP9A,ATP9B,BICD2,BNIP1,CENPE,COG3,COG4,COG7,COPA,COPB1,COPB2,COPE,COPG1,COPG2,COPZ1,COPZ2,DNAJC28,ERGIC1,ERGIC2,ERGIC3,GBF1,GOLPH3,GOLPH3L,HTT,KDELR1,KDELR2,KDELR3,KIF11,KIF15,KIF18A,KIF1C,KIF22,KIF23,KIF26A,KIF2A,KIF2B,KIF2C,KIF3A,KIF3B,KIF3C,KIF4A,KIF4B,KIF5A,KIFAP3,KLC1,KLC2,LMAN2,NAPA,NBAS,NSF,PICK1,PITPNB,RAB1A,RAB1B,RAB41,RAB6A,RAB6B,RAB6C,RAB6D…	retrograde vesicle-mediated transport, Golgi to endoplasmic reticulum	84
GO:0006891	COG1,COG2,COG3,COG5,COG6,COG8,COPA,COPB1,COPB2,COPE,COPG1,COPG2,COPZ1,COPZ2,GABARAPL2,GOLGA3,GOSR1,GOSR2,NAPA,NAPG,RAB33B,RAB41,RAB6A,RAB6B,RAB6C,RAB6D,TRAPPC10,TRAPPC3,TRAPPC3L,VTI1A,VTI1B	intra-Golgi vesicle-mediated transport	31
GO:0006892	ARL3,EXOC5,GBF1,MYO1B,MYO5A,RABIF,RP2,SCAMP1,SCAMP2,SCAMP3,SCFD1,SNAP23,SORL1,SORT1,STX4,VAMP2,VAMP7,VAMP8	post-Golgi vesicle-mediated transport	18
GO:0006893	ARF1,ARF3,ARF4,ARF5,ARFGEF2,ARL3,CCDC22,CCDC93,COMMD1,DNM2,EXOC1,EXOC2,EXOC4,EXOC5,EXOC6B,EXOC6,EXOC8,GOPC,LLGL1,OSBPL5,RAB10,RABEP1,STEAP2,STXBP6,TRIM23,VPS35L	Golgi to plasma membrane transport	26
GO:0006895	AP2A1,AP4M1,CORO7,DOP1A,DOP1B,EPS15,GBF1,KIF16B,KLHL20,MON2,RAB14,SORT1,SYS1-DBNDD2,SYS1,VPS13A,VPS13C	Golgi to endosome transport	16
GO:0006896	AP3D1,GOSR2,VPS52,VPS54,VTI1A,VTI1B	Golgi to vacuole transport	6
GO:0006897	AAK1,ABL1,ACKR2,ACKR4,AGER,AMPH,ANK2,ANKFY1,AP2A1,APLP1,APOBR,APP,ARC,ASGR2,ATP6V1H,ATP9A,ATP9B,BCL2L1,BIN1,BIN3,C9orf72,CAV3,CD163L1,CD209,CD5,CD5L,CD6,CDC42,CFI,CLEC10A,CLEC4F,CLEC4M,CLINT1,CSNK1E,CSNK1G1,CSNK1G2,CSNK1G3,CYTH2,DENND1A,DENND1B,DENND1C,DGKD,DMBT1,DNER,DNM1,DNM2,DNM3,DPYSL2,EEA1,EHBP1,EHD1,EHD2,ENDOU,ENPP1,ENPP2,ENPP3,EPN1,EPN2,EPS15L1,EQTN,ESYT2,FKBP15,FNBP1,GAPVD1,GHR,HEATR5A,HE…	endocytosis	181
GO:0006898	ADRB2,ADRB3,ALB,AMBP,AMN,AP1S1,APOA1,APOB,APOE,APOL1,ARHGAP27,ASGR1,CALR,CAP1,CD14,CD163,CD207,CD36,CLEC9A,CLN3,CLTC,CLTCL1,COLEC11,COLEC12,CTTN,CUBN,CXCL16,DAB2,DBNL,DNAJC13,DNAJC6,DNM1,DNM2,FCGR1A,FCGR1B,FCGR2B,FOLR1,FOLR2,FPR2,GAK,HBA1,HBB,HIP1R,HP,HPR,HPX,HSP90AA1,HSP90B1,HSPG2,HSPH1,HYOU1,IGF2R,IGHA1,IGHA2,IGHV1-2,IGHV1-46,IGHV1-69,IGHV2-5,IGHV2-70,IGHV3-11,IGHV3-13,IGHV3-23,IGHV3-30,IGHV3-3…	receptor-mediated endocytosis	158
GO:0006900	ANXA2,ANXA2P2,AP2M1,CHMP4A,FNBP1L,P2RX7,PICALM,S100A10,SNAP91,VPS4A,WASL	vesicle budding from membrane	11
GO:0006903	AP1M2,CLASP1,CLASP2,LRMP,MAP4K2,SNAP23,SNAP29,YKT6	vesicle targeting	8
GO:0006904	CFTR,CPLX2,EXOC4,EXOC6B,EXOC6,KCNB1,PLEK,RAB10,RAB15,RAB3A,RAB3B,RAB3C,RAB3D,RAB8A,RAB8B,RABEPK,SCFD1,SCFD2,STX1B,STXBP1,STXBP2,STXBP3,SYTL2,VAMP3,VPS11,VPS18,VPS33A,VPS33B,VPS45,VTI1B,YKT6	vesicle docking involved in exocytosis	31
GO:0006906	C2CD5,CAV2,DYSF,EEA1,GNAI3,GOSR1,LRMP,SNAP23,SNAP25,SNAP29,SNAP47,STX10,STX11,STX12,STX16,STX16-NPEPL1,STX17,STX19,STX1A,STX1B,STX2,STX3,STX4,STX5,STX6,STX7,STX8,TSNARE1,VAMP7,VAV3	vesicle fusion	30
GO:0006907	AHSG,EHD4,PPT1,SNX5	pinocytosis	4
GO:0006909	ABCA7,ADORA1,ADORA2A,ANXA11,ANXA1,ANXA3,AXL,CD14,CD302,CD93,CDC42SE1,CDC42SE2,CEACAM4,CEBPE,CORO1A,CORO1C,DNM2,EIF2AK1,ELANE,ELMO3,GAS6,GATA2,ICAM3,ICAM5,IRF8,ITGAL,ITGB1,LDLR,LEP,LEPR,LRP1,MERTK,MESD,MET,MYD88,NCF2,NCF4,P2RY6,PECAM1,PIP5K1A,PIP5K1C,PLD4,PRTN3,RAB11FIP2,RAB5A,RUBCN,SLAMF1,SLC11A1,SYT7,TAFA4,TICAM2,TLR4,TM9SF4,TUSC2,UNC13D	phagocytosis	55
GO:0006910	ADGRB1,CD36,CLEC7A,COLEC12,IGHA1,IGHA2,IGHD,IGHE,IGHG1,IGHG2,IGHG3,IGHG4,IGHM,IGHV1-18,IGHV1-24,IGHV1-2,IGHV1-3,IGHV1-45,IGHV1-46,IGHV1-58,IGHV1-69-2,IGHV1-69D,IGHV1-69,IGHV1-8,IGHV1OR15-1,IGHV1OR15-9,IGHV1OR21-1,IGHV2-26,IGHV2-5,IGHV2-70,IGHV2OR16-5,IGHV3-11,IGHV3-13,IGHV3-15,IGHV3-16,IGHV3-20,IGHV3-21,IGHV3-23,IGHV3-30-3,IGHV3-30-5,IGHV3-30,IGHV3-33,IGHV3-35,IGHV3-38,IGHV3-43D,IGHV3-43,IGHV3-48…	phagocytosis, recognition	92
GO:0006911	ABCA1,AIF1,ARHGAP12,ARHGAP25,BIN2,CD36,CDC42,DOCK1,ELMO1,FCER1G,FCGR1A,FCGR2B,GSN,GULP1,IGHA1,IGHA2,IGHD,IGHE,IGHG1,IGHG2,IGHG3,IGHG4,IGHM,IGHV1-18,IGHV1-24,IGHV1-2,IGHV1-3,IGHV1-45,IGHV1-46,IGHV1-58,IGHV1-69-2,IGHV1-69D,IGHV1-69,IGHV1-8,IGHV1OR15-1,IGHV1OR15-9,IGHV1OR21-1,IGHV2-26,IGHV2-5,IGHV2-70,IGHV2OR16-5,IGHV3-11,IGHV3-13,IGHV3-15,IGHV3-16,IGHV3-20,IGHV3-21,IGHV3-23,IGHV3-30-3,IGHV3-30-5,IG…	phagocytosis, engulfment	108
GO:0006913	AAAS,ANKRD54,ANP32A,ANP32C,ANP32D,CAMK1,CDK5,CITED1,EIF5A,FBXO22,NEUROD1,NPM1,NUP205,NUP62CL,NUP98,NUTF2,NXT1,NXT2,RBM15B,RGS14,RSRC1,UPF3A,XPO1	nucleocytoplasmic transport	23
GO:0006914	ABL1,AMBRA1,ANXA7,ARSB,ATG10,ATG4B,ATG4C,ATG4D,ATG5,ATG7,BECN1,BECN2,C19orf12,C9orf72,CD84,CHMP2B,CHMP4B,CLEC16A,CLTC,DAP,DEPP1,DRAM1,DRAM2,DRD2,DRD3,EPG5,EVA1A,FNBP1L,FOXO1,GABARAPL2,GBA,HAP1,HDAC6,HMGB1,IFI16,IRF8,ITGB4,LIX1,LIX1L,LRRK2,LRSAM1,MAP1LC3B,MAP1S,NHLRC1,NPC1,NRBF2,OPTN,PARK7,PHF23,PIK3C3,PIK3CB,PLEKHM1,PTPN22,RAB12,RAB1A,RAB1B,RAB24,RAB39A,RAB39B,RAB8A,RB1CC1,RGS19,RMC1,RNF185,RNF41…	autophagy	114
GO:0006915	ADAM15,ADAMTSL4,ADORA2A,ADRA1A,AHR,AIFM1,AIM2,AIMP1,AIMP2,AKTIP,ALOX15B,APAF1,APBB1,API5,APIP,APLP1,AREL1,ARHGEF6,ARL6IP1,ARRB1,ASAH2,ATCAY,ATG4D,ATG5,AVEN,AVP,AXIN1,BABAM2,BAD,BAG1,BAG6,BAK1,BAX,BBC3,BCAP29,BCAP31,BCL2,BCL2L11,BCL2L12,BCL2L13,BCL2L14,BCL2L15,BCL7B,BCL7C,BCLAF1,BECN1,BEX2,BFAR,BIK,BIRC2,BIRC3,BIRC5,BIRC6,BIRC7,BIRC8,BLID,BMX,BNIP1,BNIP2,BNIP3,BNIPL,BOK,BRAT1,BRCA1,BRMS1,BUB1B,BUB…	apoptotic process	550
GO:0006919	ACER2,AIFM1,ANP32B,APAF1,BAD,BAX,BBC3,BCL2L10,BCL2L13,BEX3,BID,BOK,CARD8,CASP10,CASP12,CASP1,CASP4,CASP5,CASP8AP2,CASP8,CCK,COL4A3,CRADD,CTSH,DAP,DIABLO,DLC1,EGLN3,EIF2AK3,F2R,F3,FADD,FAM162A,FAS,FASLG,HIP1,HIP1R,HSPD1,HSPE1,IFT57,JAK2,KHDC1,KHDC1L,LCK,MAPT,MTCH1,MUL1,NGF,NGFR,NKX3-1,NLRC4,NLRP12,NLRP1,NLRP3,NOD1,P2RX1,PDCD2,PDCD6,PIDD1,PMAIP1,PML,PPARG,PYCARD,RACK1,RIPK1,ROBO1,RPS27L,S100A8,S100…	activation of cysteine-type endopeptidase activity involved in apoptotic process	82
GO:0006921	BOK,CAPN10	cellular component disassembly involved in execution phase of apoptosis	2
GO:0006924	AKT1,DNAJA3,IL2RA,RPS6	activation-induced cell death of T cells	4
GO:0006925	FASLG,ZMPSTE24	inflammatory cell apoptotic process	2
GO:0006929	ANKS1A,EPHA8,FMNL1,ITGA11,ITGA2,VEGFC	substrate-dependent cell migration	6
GO:0006930	CD2AP,CTTN,MYH10,NCK1,NRP1,NTN1,OPHN1,P2RY12,SDCBP,SHTN1	substrate-dependent cell migration, cell extension	10
GO:0006931	CUZD1,EPB41L5,TNFRSF12A	substrate-dependent cell migration, cell attachment to substrate	3
GO:0006933	ATP5F1B,ITGB1BP1,PTPRC,SNAI2	negative regulation of cell adhesion involved in substrate-bound cell migration	4
GO:0006935	ACKR2,ACKR3,ACKR4,AIMP1,AMOT,ANOS1,C3AR1,C5AR1,C5AR2,C5,CCL11,CCL13,CCL15,CCL16,CCL17,CCL18,CCL1,CCL20,CCL22,CCL23,CCL24,CCL25,CCL26,CCL27,CCL28,CCL2,CCL3,CCL5,CCL7,CCL8,CCN1,CCR10,CCR1,CCR2,CCR3,CCR4,CCR5,CCR6,CCR7,CCR8,CCR9,CCRL2,CMKLR1,CMTM1,CMTM2,CMTM3,CMTM5,CMTM7,CMTM8,CREB3,CX3CL1,CX3CR1,CXCL10,CXCL11,CXCL12,CXCL14,CXCL16,CXCL1,CXCL2,CXCL5,CXCL6,CXCL8,CXCL9,CXCR1,CXCR2,CXCR3,CXCR4,CXCR5,CXC…	chemotaxis	121
GO:0006936	ACTA1,ACTA2,ACTG2,ANKRD2,ASPH,CACNA1H,CACNA1S,CALD1,CALM1,CAV3,CHRNB1,CHRND,CHRNE,CHRNG,CKMT2,CLCN1,CERT1,CRYAB,DES,DYSF,EMD,FXYD1,GALR2,GAMT,GJA1,GJC1,GLRA1,GNAO1,HCN4,HRC,HSBP1,IGSF22,ITGA1,ITGB5,KCNIP2,KCNJ12,LMOD1,LMOD2,LMOD3,LTB4R,MYBPC1,MYBPC2,MYBPC3,MYH11,MYH13,MYH1,MYH2,MYH4,MYH6,MYH7,MYH8,MYL10,MYL12A,MYL12B,MYL1,MYL5,MYL6B,MYL6,MYL7,MYL9,MYLK,MYLPF,MYOF,MYOM1,MYOM2,MYOM3,MYOT,NDUFS6,OBS…	muscle contraction	110
GO:0006937	PVALEF,ANXA6,HSPB6,KCNA1,MYL5,MYL9,PPP1R12B,SSTR2,TNNC1,TNNC2,TNNI2,TNNT2,TPM1	regulation of muscle contraction	13
GO:0006939	ADRA1A,BDKRB2,CHRM3,CHRNB2,CHRNB4,EDNRA,FKBP1B,HTR7,MLN,MYH11,MYLK,NMUR1,PDE4D,ROCK1,ROCK2,SMTN,TPCN2	smooth muscle contraction	17
GO:0006940	ADRA2A,ATP1A2,CAV1,CHRM2,CHRNA3,CHRNB4,CNN1,DAPK3,KCNB2,NMUR2,PLCE1,TNNI3	regulation of smooth muscle contraction	12
GO:0006941	ALDOA,ARG2,ARHGEF11,CASQ2,DTNA,KLHL41,LMOD3,MYH6,MYH7,MYLK2,NOS1,PGAM2,SMPX,TTN	striated muscle contraction	14
GO:0006942	ATP1A2,MYBPC3,MYBPH,MYL2,MYL3,SRI,TNNI1,TNNT3	regulation of striated muscle contraction	8
GO:0006948	CD4	induction by virus of host cell-cell fusion	1
GO:0006949	ERCC1,ERVFRD-1,ERVH48-1,ERVW-1	syncytium formation	4
GO:0006952	ACKR1,ACOD1,CAMLG,CD48,CD74,CD83,CD84,CEBPE,CLEC1A,CLEC1B,COLEC12,CRISP3,CSF3R,CST3,CX3CL1,CXCL12,CXCL9,CYBB,CYSLTR1,DUOX1,DUOX2,FCGR2B,FOXN1,GATA3,HP,HSF1,ICOSLG,IL17RB,IL31RA,IL32,INHBA,INHBB,IRGM,KCNN4,LILRA1,LILRA2,LILRA3,LILRB3,LILRB5,MALT1,MICU1,MPO,MST1R,MX1,MX2,NLRP3,NOD1,NOD2,NOX1,NOX3,NOX4,NOX5,OR2H2,P2RY11,PSG3,PTPRCAP,RNASE6,SOCS6,SP140,STAT1,STAT2,STAT3,STAT4,STAT5A,STAT5B,STAT6,TAP1…	defense response	71
GO:0006953	AHSG,APCS,APOL2,ASS1,CD163,CEBPB,CRP,EPO,F2,F8,FN1,HAMP,HFE,HP,IL22,IL6,IL6R,INS,ITIH4,LBP,MBL2,MRGPRX1,ORM1,ORM2,PLSCR1,REG3A,REG3G,SAA1,SAA2,SAA4,SERPINA1,SERPINA3,SERPINF2,SIGIRR,STAT3,TFR2,UGT1A1	acute-phase response	37
GO:0006954	ABCF1,ACER3,ACKR1,ACKR2,ACOD1,ADAM8,ADGRE2,ADM,ADORA1,ADORA2A,ADORA3,AFAP1L2,AGER,AGTR1,AGTR2,AIF1,AIM2,AIMP1,AKT1,ALOX15,ANXA1,AOC3,APOL3,ATRN,AXL,AZU1,BCL6,BDKRB1,BDKRB2,BLNK,BMP2,BMP6,BMPR1B,C3AR1,C3,C4A,C4B,C5AR1,C5AR2,C5,CAMK1D,CAMK4,CARD18,CASP4,CCL11,CCL13,CCL14,CCL15-CCL14,CCL15,CCL16,CCL17,CCL18,CCL19,CCL1,CCL20,CCL21,CCL22,CCL23,CCL24,CCL25,CCL26,CCL2,CCL3,CCL3L1,CCL4,CCL4L1,CCL5,CCL7,C…	inflammatory response	366
GO:0006955	ACKR2,ACKR3,ACKR4,ADAMDEC1,AIM2,AIRE,APLN,ATP6V0A2,AZGP1,BMP6,BMPR1A,C1QBP,C1QC,C1R,C3,C5AR1,C8A,C8B,CCL18,CCL19,CCL20,CCL21,CCL22,CCL23,CCL24,CCL25,CCL27,CCL28,CCL4,CCR10,CCR1,CCR2,CCR3,CCR4,CCR5,CCR6,CCR7,CCR8,CCR9,CCRL2,CD164,CD1A,CD1B,CD1C,CD1D,CD1E,CD274,CD276,CD4,CD79B,CD7,CD80,CD86,CD8A,CD8B,CD96,ADGRE5,CEACAM8,CEBPB,CEBPG,CFP,CHIT1,CHST4,CHUK,CIITA,CLNK,CMKLR1,CNIH1,CNR2,CERT1,CR2,CRHR1,C…	immune response	437
GO:0006956	C1QA,C1QB,C1QC,C1R,C1S,C2,C3,C4A,C4B,C6,C7,C8A,C8B,CFB,CFD,CFH,CFHR1,CFP,CLU,COLEC10,COLEC11,FCN1,FCN2,FCN3,IGHG1,IGHG2,IGHG3,IGHG4,IGHV1-2,IGHV1-46,IGHV1-69,IGHV2-5,IGHV2-70,IGHV3-11,IGHV3-13,IGHV3-23,IGHV3-30,IGHV3-33,IGHV3-48,IGHV3-53,IGHV3-7,IGHV3-9,IGHV4-34,IGHV4-39,IGHV4-59,IGKC,IGKV1-12,IGKV1-16,IGKV1-17,IGKV1-33,IGKV1-39,IGKV1-5,IGKV1D-12,IGKV1D-16,IGKV1D-33,IGKV1D-39,IGKV2-28,IGKV2-29,IG…	complement activation	92
GO:0006957	C3,C5,C7,C8A,C8B,C8G,C9,CFB,CFD,CFH,CFHR5,CFP,VSIG4	complement activation, alternative pathway	13
GO:0006958	APCS,C1QA,C1QB,C1QBP,C1QC,C1R,C1RL,C1S,C2,C3,C4A,C4B,C4BPA,C4BPB,C5,C6,C7,C8A,C8B,C8G,C9,CD46,CD55,CFI,CLU,CR1,CR2,CRP,IGHA1,IGHA2,IGHD,IGHE,IGHG1,IGHG2,IGHG3,IGHG4,IGHM,IGHV1-18,IGHV1-24,IGHV1-2,IGHV1-3,IGHV1-45,IGHV1-46,IGHV1-58,IGHV1-69-2,IGHV1-69D,IGHV1-69,IGHV1-8,IGHV1OR15-1,IGHV1OR15-9,IGHV1OR21-1,IGHV2-26,IGHV2-5,IGHV2-70,IGHV2OR16-5,IGHV3-11,IGHV3-13,IGHV3-15,IGHV3-16,IGHV3-20,IGHV3-21,IG…	complement activation, classical pathway	154
GO:0006959	AIRE,BCL2,BLNK,BST1,CCL2,CCR2,CCR6,CD28,CD83,EBI3,FOXJ1,GATA3,GPI,GPR183,IFNA10,IFNA14,IFNA16,IFNA17,IFNA1,IFNA21,IFNA2,IFNA4,IFNA5,IFNA6,IFNA7,IFNA8,IFNB1,IFNE,IFNG,IFNK,IFNW1,IL6,IL7,LTA,LTF,MEF2C,MNX1,MS4A1,NOTCH1,PAX5,PDCD1,POU2AF1,POU2F2,PSMB10,RBPJ,SH2D1A,ST6GAL1,TFE3,TFEB,TNF,TNFRSF21,TRAF3IP2,TREM1,TREM2,YTHDF2	humoral immune response	55
GO:0006968	ADORA2A,ADORA2B,BCL10,BECN1,C5AR1,CCR2,CCR3,CCR5,CCR6,CCR9,CD300C,CD5L,CLEC5A,CX3CR1,CXCL9,CXCR2,DCDC2,FCMR,FOSL1,HLA-G,IL1RL2,ITGB1,ITK,KIR2DL4,KIR2DS3,KIR3DL2,KLRC2,KLRC3,KLRG1,LBP,LGALS3BP,LILRB2,LSP1,LY96,MNDA,NCF1,NCF2,NCR1,NCR2,PNLIPRP2,PRF1,PTK2B,RAB23,RELA,SH2D1A,SPN,TCIRG1,TRAT1,TYROBP,UMOD,VEZF1,ZNF148	cellular defense response	52
GO:0006970	APOBEC1,AQP9,ATF2,EGFR,FMO1,KCNMA1,LRRC8A,MAP2K7,MAP7,MAPK13,MARVELD3,NFAT5,NOLC1,PLK3,PTK2B,SORD,TSC22D2,TSC22D3,TSC22D4	response to osmotic stress	19
GO:0006971	ITGA2,SLC12A5	hypotonic response	2
GO:0006972	AQP1,HNMT,ICOSLG,PDPK1,PKN1,SLC12A2,SST,TLR3	hyperosmotic response	8
GO:0006974	AATF,ABL1,ACER2,AKT1,ALKBH7,ALKBH8,APBB1,APC,APLF,APTX,ARMT1,ASH2L,ATF2,ATM,ATMIN,ATR,BABAM2,BARD1,BATF,BAZ1B,BCCIP,BCL2,BCL3,BCL6,BLM,BOD1L1,BRAT1,BRCA1,BRD4,BRSK1,BTG2,C9orf116,CASP3,CASP9,CBL,CBX1,CBX3,CBX5,CCAR2,CCDC13,CCND1,CCNK,CDK3,CDKN1A,CDKN2AIP,CENPS,CGAS,CHCHD6,CHD1L,CHD2,CHEK1,CHEK2,CIB1,CTLA4,CUL4A,CUL4B,DDB1,DDIT3,DDX11,DTL,DTX3L,DYRK2,EGLN3,ERCC8,ETAA1,FAAP20,FANCF,FANCL,FBH1,FBXO3…	cellular response to DNA damage stimulus	239
GO:0006975	ABL1,ATM,CHEK1,CHEK2,CRY1,MAP2K6,MAPK12,MAPK3	DNA damage induced protein phosphorylation	8
GO:0006977	ARID3A,ATM,AURKA,BAX,BTG2,CARM1,CASP2,CCNB1,CDC25C,CDK1,CDK2,CDKN1A,CDKN1B,CHEK2,CNOT10,CNOT11,CNOT1,CNOT2,CNOT3,CNOT4,CNOT6,CNOT6L,CNOT7,CNOT8,CNOT9,CRADD,E2F1,E2F4,E2F7,E2F8,EP300,GADD45A,GML,GTSE1,MDM2,MDM4,MUC1,PCBP4,PCNA,PIDD1,PLAGL1,PLK2,PLK3,PML,PRMT1,RBL2,RGCC,RPL26,SFN,SOX4,TFDP1,TFDP2,TNKS1BP1,TP53,TRIAP1,ZNF385A	DNA damage response, signal transduction by p53 class mediator resulting in cell cycle arrest	56
GO:0006978	BRCA1,BRCA2,CDKN1A,CHEK2,FOXM1,HIPK2,ING4,KAT5,MUC1,RPS27L,RPS6KA6,SP100,TFAP4,TP53	DNA damage response, signal transduction by p53 class mediator resulting in transcription of p21 class mediator	14
GO:0006979	ABCC2,ABL1,AKT1,ALAD,ALS2,ANGPTL7,APP,ATOX1,ATRN,BTG1,C19orf12,CA3,CHRNA4,CYGB,DGKK,DHCR24,DUOX1,DUOX2,EPX,ERCC1,ERCC2,ERCC3,ERCC6,ERCC8,ETFDH,FGF8,GCLC,GCLM,GPX4,GPX6,GSS,HAO1,HMOX1,HMOX2,IDH1,IPCEF1,KRT1,LIAS,LPO,LRRK2,MBL2,MICB,MMP14,MPO,MSRA,MTF1,NAPRT,NDUFA12,NDUFA6,NDUFB4,NDUFS2,NDUFS8,NEIL1,NUDT1,OGG1,OXR1,OXSR1,PDLIM1,PINK1,PNKP,PON2,PRDX1,PRDX2,PRDX3,PRDX4,PRDX5,PRDX6,PRKN,PRNP,PSEN1,PSI…	response to oxidative stress	97
GO:0006982	APOA4,GPX3	response to lipid hydroperoxide	2
GO:0006983	ATG10,CCDC47,DDIT3,EIF2AK3,GSK3B,HSPA5,PPP1R15B,SELENOS,TMCO1,TP53,WFS1	ER overload response	11
GO:0006984	ATP2A2	ER-nucleus signaling pathway	1
GO:0006986	CHAC1,COMP,DDIT3,DERL1,DNAJA1,DNAJB1,DNAJB2,DNAJB4,DNAJB5,DNAJC4,EDEM2,EDEM3,ERP44,FAF2,FBXO6,FICD,HERPUD1,HSP90AA1,HSP90AB1,HSPA13,HSPA14,HSPA1A,HSPA1B,HSPA1L,HSPA2,HSPA4,HSPA4L,HSPA5,HSPA6,HSPA7,HSPA8,HSPA9,HSPB1,HSPB2,HSPB3,HSPB7,HSPD1,HSPE1,HSPH1,JKAMP,MANF,MFN2,SERPINH1,STT3B,THBS1,THBS4,TMEM129,TOR1B,UBE2J2,UBXN4	response to unfolded protein	50
GO:0006990	CREB3,EP300,XBP1	positive regulation of transcription from RNA polymerase II promoter involved in unfolded protein response	3
GO:0006991	LYN,PIP4P1	response to sterol depletion	2
GO:0006995	ATG5,ATG7,BECN1,BECN2,GABARAP,GABARAPL1,GABARAPL2,GABARAPL3,MAP1LC3A,MAP1LC3B2,MAP1LC3B,MAP1LC3C,NPRL2	cellular response to nitrogen starvation	13
GO:0006996	ATP2A2,CHGA,GORASP2,HPS3,HPS5,HPS6,KIF25,KIF3A,KIF4A,KIF5C,TOR1A	organelle organization	11
GO:0006997	ATXN7,BIN1,CEP55,CHMP1A,CHMP1B,CHMP2A,CHMP2B,CHMP3,CHMP4A,CHMP4B,CHMP4C,CHMP5,CHMP6,CHMP7,GOLM1,H3-3A,NUMA1,PDCD6IP,PITPNB,PRM2,SYNE1,VPS4A,VPS4B,WDR73	nucleus organization	24
GO:0006998	CTDNEP1,DMPK,LEMD2,LEMD3,NUP155,NUP93,PARP11,REEP3,REEP4,SPAG4,SUN1,SUN2,SUN3,SUN5,TMEM170A,TOR1A,VPS4A,ZMPSTE24	nuclear envelope organization	18
GO:0006999	NDC1,NUP133,NUP205,NUP35,NUP54,NUP98,SEH1L,TPR	nuclear pore organization	8
GO:0007000	NOLC1,PES1,RPS19,RRN3,USP36	nucleolus organization	5
GO:0007004	DKC1,GAR1,HSP90AA1,HSP90AB1,MRE11,NHP2,NOP10,PINX1,POT1,PTGES3,RAD50,RFC1,RPA1,SMG5,SMG6,SMG7,TELO2,TERF1,TERF2IP,TERT,TNKS1BP1,WRAP53	telomere maintenance via telomerase	22
GO:0007005	ADGRG6,AFG1L,AGTPBP1,ALAS1,ATAD3A,ATAD3B,ATAD3C,ATP5F1B,ATP7A,BCS1L,CAMKMT,CAV2,CDK5,CEBPA,CEP89,CHCHD10,CHCHD2,CHCHD2P9,CLUH,CXADR,CYCS,DNAJA3,DNM1L,EIF4G1,EPAS1,ESRRA,FANCG,FXN,GABPA,GABPB1,GBA,GDAP1,HAX1,HCFC1,HMGCL,HSD17B10,HSPD1,HTRA2,KIF28P,LONP1,LRRK2,MAN2A1,MIEF2,MSTO1,MTERF1,MTFR1,MTFR2,NIPSNAP2,NOS3,NRF1,OPA1,P2RX7,PARK7,PARP1,PHB2,PHB,PINK1,POLG2,POLRMT,PPARGC1A,PPRC1,PRDX3,PRKN,PTCD2,…	mitochondrion organization	90
GO:0007006	CLN8,MFN2,SNCA,TIMM50	mitochondrial membrane organization	4
GO:0007007	CHCHD3,MAIP1,OPA1,TAZ,TMEM11	inner mitochondrial membrane organization	5
GO:0007009	A4GALT,ANK3,BAIAP2,BAIAP2L1,BAIAP2L2,CAV3,CRB1,FAT4,MTSS1,MTSS2,OSBPL2,SERP1,SPTA1,SPTBN1,TLCD1,TLCD2	plasma membrane organization	16
GO:0007010	ABI2,ABLIM1,ACTL6B,ACTL7A,ACTL7B,AGRN,AJUBA,ANK1,ANK2,APOE,ARAP3,ARC,ARHGAP10,ARHGAP4,AVIL,BFSP1,BIN1,BRWD1,BRWD3,CAMSAP1,CAPZB,CCDC6,CCL11,CCL13,CCL24,CCL2,CCL3,CCL7,CDC42BPB,CECR2,CFAP410,CFL1,CNN2,CNTNAP1,CSPG5,CTNNA2,CYLC1,CYLC2,DES,DIAPH1,DIAPH3,DMD,DMTN,DPYSL2,DST,ELMO2,EPB42,FGD1,FGD2,FGD3,FGD4,FGD5,FGD6,FITM2,FMNL2,FMNL3,FTCD,GAN,GPR35,KISS1,KLHL20,KRT13,KRT15,KRT16,KRT25,KRT31,KRT4,KRT5,…	cytoskeleton organization	140
GO:0007014	TRIM32	actin ubiquitination	1
GO:0007015	ACTC1,ACTN1,ALDOA,ARF1,ARHGAP12,ARHGAP17,ARHGAP25,ARHGEF2,BCAR1,BCL2,BIN3,BRK1,CARMIL1,CAV3,CCDC155,CCL11,CD2AP,CDC42EP2,CDC42,CGNL1,CLRN1,CORO1A,CORO1B,CORO1C,CORO6,CORO7,DBN1,DIAPH2,DLG1,EMP2,ERMN,EVL,FAT1,FHOD3,HIP1,HIP1R,INPPL1,KPTN,MAD2L2,MYO1B,NCK1,NCK2,PACSIN1,PDLIM3,PLA2G1B,POF1B,PPARGC1B,PPP1R9A,PPP1R9B,PRKCI,RAC2,RAC3,RHOA,RHOB,RHOBTB1,RHOBTB2,RHOBTB3,RHOC,RHOD,RHOF,RHOG,RHOH,RHOJ,RHOQ,…	actin filament organization	92
GO:0007016	ANK3,DAG1,EPB41L3,EZR,FLNB,JUP,SHANK1,SPTBN4,TLN1,TLN2	cytoskeletal anchoring at plasma membrane	10
GO:0007017	DCTN3,EML4,GTSE1,KIFAP3,MAP3K11,PAFAH1B1,SRRD,TRIM54,TUBA1A,TUBA1B,TUBA1C,TUBA3C,TUBA3D,TUBA3E,TUBA4A,TUBA4B,TUBA8,TUBAL3,TUBB1,TUBB2A,TUBB2B,TUBB3,TUBB4A,TUBB4B,TUBB6,TUBB8,TUBB,TUBD1,TUBE1,TUBG1,TUBG2,VBP1	microtubule-based process	32
GO:0007018	ACTR10,BICD2,CENPE,DNAH10,DNAH11,DNAH12,DNAH14,DNAH17,DNAH1,DNAH2,DNAH3,DNAH5,DNAH6,DNAH7,DNAH8,DNAH9,DNAI1,DNAI2,DNAL4,DNHD1,DYNC1H1,DYNC1I1,DYNC1I2,DYNC1LI1,DYNC1LI2,DYNC2H1,DYNLRB1,DYNLRB2,KIF11,KIF12,KIF13A,KIF13B,KIF14,KIF15,KIF16B,KIF17,KIF18A,KIF18B,KIF19,KIF1A,KIF1B,KIF1C,KIF20A,KIF20B,KIF21A,KIF21B,KIF22,KIF23,KIF24,KIF25,KIF26A,KIF26B,KIF27,KIF28P,KIF2A,KIF2B,KIF2C,KIF3A,KIF3B,KIF3C,KIF…	microtubule-based movement	81
GO:0007019	CKAP5,KATNB1,KIF14,KIF18A,KIF18B,KIF24,KIF2A,KIF2B,KIF2C,NCKAP5,NCKAP5L,STMN1,STMN2,STMN3,STMN4,STMND1	microtubule depolymerization	16
GO:0007020	AKAP9,CENPJ,CLASP1,CLASP2,CSNK1D,GOLGA2,NDE1,NDEL1,RANBP9,SLAIN2,TUBG1,TUBG2,TUBGCP2,TUBGCP3,TUBGCP4,TUBGCP5,TUBGCP6	microtubule nucleation	17
GO:0007021	ARL2,CRYAB,TBCA,TBCC,TBCD,TBCE,TBCEL,TCP1,VBP1	tubulin complex assembly	9
GO:0007023	RP2,TBCA,TBCC,TBCD,TBCE,TBCEL	post-chaperonin tubulin folding pathway	6
GO:0007026	APC2,APC,ARHGEF2,BMERB1,CAMSAP1,CAMSAP2,CAMSAP3,CIB1,CKAP2,CLASP1,CLASP2,FGF13,HDAC6,HDGFL3,KATNB1,MAP1B,MAP6D1,MID1,MID1IP1,NAV3,SPEF1,STMN2,TAOK1,TRIM54,TTBK2	negative regulation of microtubule depolymerization	25
GO:0007028	KIF5B,PADI6,RRN3,TFCP2L1	cytoplasm organization	4
GO:0007029	ATL1,ATL2,ATL3,BNIP1,CASQ1,CAV2,CCDC47,CERT1,DNM1L,DOP1B,EIF2AK3,GAK,JAGN1,LMAN1,LMAN1L,LMAN2,LMAN2L,LNPK,LRRK2,MAPK15,MIA3,RNF112,SEC16A,SEC16B,SEC31A,SEC31B,SEC61A1,SPTSSB,TMCC1,TMEM38A,TMEM38B,TOR1AIP2,TOR1B,VAPA,VAPB	endoplasmic reticulum organization	35
GO:0007030	ARFGEF1,ARHGAP21,ARHGEF7,ARL1,ATL2,ATL3,ATP8B1,ATP8B2,ATP8B3,ATP8B4,BAG5,BCAS3,BHLHA15,BLZF1,CDC42,CIT,CLASP1,CLASP2,COG1,COG2,COG3,COG4,COG7,CSNK1A1,CSNK1D,CUL7,DNAJC28,DYM,DYNC2H1,FBXW8,GAK,GBF1,GOLGA2,GOLGA5,GOLGA6A,GOLGA6B,GOLGA6C,GOLGA6D,GOLGA8A,GOLGA8B,GOLGA8CP,GOLGA8DP,GOLGA8F,GOLGA8H,GOLGA8IP,GOLGA8J,GOLGA8K,GOLGA8M,GOLGA8N,GOLGA8O,GOLGA8Q,GOLGA8R,GOLGA8S,GOLGA8T,GOLGB1,GOLPH3,GOLPH3L,GOR…	Golgi organization	115
GO:0007031	ABCD1,ABCD3,LONP2,PEX10,PEX11A,PEX11B,PEX12,PEX14,PEX16,PEX19,PEX1,PEX2,PEX3,PEX6,PEX7,PLAAT3,SEC16B,TMEM135	peroxisome organization	18
GO:0007032	AKTIP,ALS2CL,ALS2,ANXA8,ANXA8L1,ARFGEF2,CHMP2B,DNAJC13,DNM1,EXOC8,FAM160A2,HOOK1,HOOK2,HOOK3,LAMTOR1,LAPTM4B,PHETA1,PHETA2,PI4K2A,PI4K2B,PIK3C3,PLEKHF1,PLEKHJ1,RAB22A,RAB5B,RNF26,SNX10,SNX33,SQSTM1,STX6,TMEM127,USP50,USP8,VPS11,VPS18,VPS33B,WASH3P,WASHC4	endosome organization	38
GO:0007033	FIG4,MAN2A1,NDP,VPS11,VPS16,VPS18,VPS4A,VPS4B	vacuole organization	8
GO:0007034	ATP6V0D1,ATP6V0D2,CHMP4A,CHMP4B,CHMP4BP1,CHMP4C,CHMP6,NDFIP1,NDFIP2	vacuolar transport	9
GO:0007035	ATP6V0A1,ATP6V0A2,ATP6V0A4,ATP6V0D1,ATP6V0D2,ATP6V0E1,ATP6V0E2,ATP6V1H,DMXL1,DMXL2,ROGDI,SLC11A1,TCIRG1	vacuolar acidification	13
GO:0007039	CPA2,TCIRG1	protein catabolic process in the vacuole	2
GO:0007040	ABCA1,ACP2,AKTIP,ARSB,BECN1,CHMP5,CLN3,CLN6,CLN8,CLVS1,CLVS2,FAM160A2,GAA,GBA,GNPTAB,GRN,HEXB,HOOK1,HOOK2,HOOK3,HPS1,HPS4,LAMTOR1,LRRK2,LYST,MBTPS1,MFSD8,MYO7A,NAGLU,NAGPA,SNAPIN,TFEB,TMEM106B,TPCN2,TPP1,VPS18,VPS35,ZKSCAN3	lysosome organization	38
GO:0007041	ARSB,GRN,HGSNAT,HSPA1A,IGF2R,LRP1,M6PR,NEDD4,NPC1,PCSK9,PSAP,SPTBN5,TMEM106B,USE1,VPS51,VPS52,VPS53,VPS54	lysosomal transport	18
GO:0007042	CCDC115,CLN3,CLN5,CLN6,GRN,PPT1,SNAPIN,TMEM199	lysosomal lumen acidification	8
GO:0007043	ARVCF,CDH10,CDH11,CDH12,CDH13,CDH15,CDH17,CDH18,CDH19,CDH1,CDH20,CDH22,CDH24,CDH26,CDH2,CDH3,CDH4,CDH5,CDH6,CDH7,CDH8,CDH9,CDHR3,CLDN5,CTNND1,CTNND2,DSG1,FLCN,FSCN1,GJA4,GJC1,HDAC7,HEG1,LIM2,NR1H4,PARD6B,PKP1,PKP2,PKP3,PKP4,TJP1,TLN1,TLN2,TRPV4	cell-cell junction assembly	44
GO:0007044	FN1,ITGA5,ITGA6,TLN1,TNS1	cell-substrate junction assembly	5
GO:0007049	ACTR8,AHCTF1,AHR,ANAPC10,ANAPC13,ANAPC15,ANAPC16,ANAPC2,ANAPC4,ANAPC5,ANAPC7,APEX2,APPL1,APPL2,ARF6,ARL8A,ARL8B,AVPI1,BABAM1,BABAM2,BANP,BEX2,BIRC6,BLCAP,BOD1L2,BRCC3,BRD7,CABLES1,CABLES2,CAMK1,CASP8AP2,CCAR1,CCAR2,CCDC124,CCNDBP1,CCNK,CCNT1,CCNT2,CCPG1,CCSAP,CD2AP,CDC16,CDC26,CDC73,CDCA2,CDCA3,CDK20,CDK2AP1,CDK5,CENPV,CHAF1A,CHAF1B,CHEK1,CHTF18,CINP,CKS1B,CLTA,CREBL2,CSNK1A1,CSNK2A1,CSNK2A2,CTCF…	cell cycle	249
GO:0007050	ABL1,APBB1,APBB2,APC,ATM,BARD1,BRINP1,BRINP2,BRINP3,BTG4,CAB39,CAB39L,CDC123,CDK6,CDK7,CDKN1A,CDKN1B,CDKN1C,CDKN2A,CDKN2B,CDKN2C,CDKN2D,CDKN3,CGREF1,CGRRF1,CXCL8,DDIAS,DDIT3,DHCR24,EIF2AK4,EIF4G2,ERN1,ERN2,FOXO4,GADD45A,GAS1,GAS2,GAS2L1,GAS6,GAS7,HBP1,HEPACAM,HRAS,IFNG,IFNW1,IL12A,IL12B,ILK,ING4,INHA,INHBA,IRF1,IRF6,JMY,KAT2B,KIF20B,KLLN,KMT2E,LAMTOR1,LAMTOR2,LAMTOR3,LAMTOR4,LAMTOR5,MAP2K1,MAP2K6…	cell cycle arrest	133
GO:0007051	ASPM,AUNIP,AURKA,AURKB,CEP72,CHD3,CKAP5,KIF11,KIZ,KNSTRN,NTMT1,RGS14,SPAG5,TRIM36,TTK,UVRAG	spindle organization	16
GO:0007052	AURKA,AURKB,AURKC,BCCIP,CCNB1,CENPE,CEP126,CLASP1,CLASP2,DCTN2,DYNC1H1,EFHC1,EML1,GPSM2,INTS13,KIF11,KIF2A,KIF3B,KIF4A,KIF4B,MAP4,MECP2,NDC80,NUF2,PCNT,PLK2,POC1A,PTPA,RAN,RCC1,SBDS,SPC25,STIL,STMN1,SUN2,TACC1,TACC2,TACC3,TBCE,TNKS,TTK,TUBG1,TUBG2,WDR62	mitotic spindle organization	44
GO:0007056	TUBB8	spindle assembly involved in female meiosis	1
GO:0007057	AURKA,FBXO5	spindle assembly involved in female meiosis I	2
GO:0007059	ABRAXAS2,ARL8A,ARL8B,BANF1,BANF2,BEX4,BIRC5,BRCA1,CDCA2,CDK5RAP2,CDT1,CENPC,CENPE,CENPF,CENPN,CENPT,CENPW,CEP85,CIAO1,CIAO2A,CIAO2B,CTCF,DDX3X,ERCC2,HJURP,INCENP,KNSTRN,MIS12,MIS18A,MMS19,NAA60,NDC80,NDE1,NDEL1,NEK2,NEK6,NR3C1,NTMT1,NUF2,NUMA1,NUP37,NUP43,OIP5,PHF13,PMF1,PPP2R1A,RCC1,RGS14,RIOK3,RPS3,SETDB2,SGO1,SKA1,SKA2,SKA3,SLC25A5,SPAG5,SPC25,SRPK1,TLK1,TLK2,TOP1,TOP2A,TOP3B,TTK,UBE2I,USP44,U…	chromosome segregation	69
GO:0007060	MEIKIN,MLH1,TEX11	male meiosis chromosome segregation	3
GO:0007062	DDX11,ESCO1,ESCO2,FBXW7,HDAC8,KIF22,MCMBP,MRE11,PHB2,PLK1,RAD21,RAD21L1,RAD51C,REC8,SMC1A,SMC1B,SMC3,SMC5,STAG1,STAG2,STAG3,STAG3L1,STAG3L2,STAG3L3,STAG3L4,TENT4A	sister chromatid cohesion	26
GO:0007063	BUB1	regulation of sister chromatid cohesion	1
GO:0007064	CDC20,CDCA5,CHTF8,HASPIN,NAA50,NIPBL,PDS5A,PDS5B,POGZ,SMC1A	mitotic sister chromatid cohesion	10
GO:0007066	RAD51C	female meiosis sister chromatid cohesion	1
GO:0007072	SIRT7	positive regulation of transcription involved in exit from mitosis	1
GO:0007076	AKAP8,AKAP8L,CDCA5,CHMP1A,NCAPD2,NCAPD3,NCAPG,NCAPH2,NCAPH,NIPBL,NUSAP1,PHF13,PHF23,SMC2,SMC4,TENT4A,TTN	mitotic chromosome condensation	17
GO:0007077	CCNB1,CCNB2,CDK1,CNEP1R1,CTDNEP1,LPIN1,NEK6,NEK9,PLK1,PRKCA,PRKCB,VRK1	mitotic nuclear envelope disassembly	12
GO:0007079	CENPE,DLGAP5,KATNB1,KPNB1	mitotic chromosome movement towards spindle pole	4
GO:0007080	ANKRD53,BECN1,BOD1,CCNB1,CDC23,CDCA5,CDCA8,CENPE,CEP55,CHMP1A,CHMP1B,CHMP2A,CHMP2B,CHMP3,CHMP4A,CHMP4B,CHMP4C,CHMP5,CHMP6,CHMP7,CUL3,KIF14,KIF18A,KIF22,KIF2C,KIFC1,KPNB1,NUP62,PDCD6IP,PIBF1,PINX1,PSRC1,RAB11A,RRS1,SEH1L,SPDL1,VPS4A,VPS4B,ZW10	mitotic metaphase plate congression	39
GO:0007084	ANKLE2,BANF1,EMD,LMNA,PPP2CA,PPP2R1A,PPP2R2A,REEP3,REEP4,VRK1	mitotic nuclear envelope reassembly	10
GO:0007088	BORA,CAV2,CCDC8,CDC25C,CDK13,CUL7,CUL9,DAPK3,FBXW5,KIF20B,L3MBTL1,MKI67,NEK2,NFE2L1,OBSL1,PDXP,PIN1,PKMYT1,PRMT5,RCC1	regulation of mitotic nuclear division	20
GO:0007089	CDC6,CDK10,MDM2,MTBP	traversing start control point of mitotic cell cycle	4
GO:0007091	ANAPC1,CDC23,CDC27,TACC3	metaphase/anaphase transition of mitotic cell cycle	4
GO:0007093	BCL2L1,BUB1B,BUB1,CDKN2B,CHFR,DCLRE1B,DLG1,HRAS,INTS3,KNTC1,MAD1L1,MAD2L1BP,MAD2L1,MAP3K20,NABP1,NABP2,NBN,PLK2,PLK3,PRCC,RAD17,RB1,RPL24,RPS6,TGFB1,TICRR,USP17L2,WEE1,WEE2,WNT9A,ZW10,ZWILCH,ZWINT	mitotic cell cycle checkpoint	33
GO:0007094	APC,ATM,AURKB,BUB1B,BUB1,BUB3,CDC20,CENPF,IK,KLHL22,MAD1L1,MAD2L1,MAD2L2,PLK1,PSMG2,SPDL1,TEX14,TPR,TRIP13,TTK,ZNF207,ZW10	mitotic spindle assembly checkpoint	22
GO:0007095	BLM,BRSK1,CDK1,CDK5RAP3,CLSPN,DONSON,FOXN3,FOXO4,HMGA2,MRE11,MRNIP,NBN,NOP53,SYF2,TAOK1,TAOK2,TAOK3	mitotic G2 DNA damage checkpoint	17
GO:0007096	ANLN,CDC14A,CDC14B,CDC14C,CDC23,CDKN1B,CDKN1C,KNTC1,MAD2L1BP,NPM2,PPP1R9B,SIRT2,ZW10	regulation of exit from mitosis	13
GO:0007097	CLMN,DCTN4,DYNC1H1,FHOD1,MYH10,NTN1,PAFAH1B1,PTK2,SLC9A3R1,SLIT1,SUN2,SYNE2,SYNE3	nuclear migration	13
GO:0007098	ARL2,BBS4,BRCA1,CDK1,CDK5RAP2,CEP120,CEP68,CETN3,CHD3,CKAP5,CROCC,FES,GADD45A,GOLGA2,HAUS1,HAUS2,HAUS3,HAUS4,HAUS5,HAUS6,HAUS7,HAUS8,HEPACAM2,NPM1,NUP62,PARD6A,PARD6B,PARD6G,PCLAF,PCM1,PLK1,PPP1R12A,SDCCAG8,SLC16A1,SSX2IP,TUBE1,UVRAG,UXT,XRCC2	centrosome cycle	39
GO:0007099	CCP110,CDK2,CDK5RAP2,CENPJ,CEP135,CEP152,CEP63,CEP72,CETN1,CETN2,CNTROB,DEUP1,KIAA0753,OFD1,PLK4,RTTN,SASS6,WDR62	centriole replication	18
GO:0007100	AURKA,KIF11,KIF3B,NDE1,NDEL1,NUP62	mitotic centrosome separation	6
GO:0007112	SHCBP1L	male meiosis cytokinesis	1
GO:0007113	CIB1,PLK3,UBA3	endomitotic cell cycle	3
GO:0007127	CKS2,M1AP,PSMD13	meiosis I	3
GO:0007129	ANKRD31,CCDC155,CCDC36,CCNE1,CCNE2,DMC1,FANCD2,MAEL,MAJIN,MEI4,MEIOB,MLH1,MRE11,MSH4,NDC1,RNF212B,RNF212,SPATA22,SUN1,SYCP1,TERB1,TERB2,TEX15	synapsis	23
GO:0007130	AGO4,BAG6,HORMAD1,MCMDC2,MEIOC,MLH3,P3H4,RAD21L1,REC8,SPO11,STAG3,SYCE1,SYCE1L,SYCE2,SYCE3,SYCP1,SYCP2,TEX11,TEX12,TRIP13	synaptonemal complex assembly	20
GO:0007131	ATM,CCNB1IP1,CNTD1,DMC1,KLHDC3,MLH3,MND1,MRE11,MSH3,MSH4,MSH5,PSMC3IP,RAD21,RAD50,RAD51B,RAD51C,RAD51D,RAD51,RAD54B,RAD54L,REC8,RNF212,SPO11,SYCE3,SYCP1,TEX11,TEX19,C11orf80,TRIP13,UBR2	reciprocal meiotic recombination	30
GO:0007140	AGO4,ASZ1,ATM,BRDT,CATSPERZ,CYP26B1,DDX4,DPEP3,FANCA,FIGNL1,HSPA2,KIF18A,MAEL,MEIOB,MLH3,SPDYA,SYCP2,TAF1L,TDRD12,TDRD9,TDRKH,TEX14,TEX15,TEX19,UBR2	male meiotic nuclear division	25
GO:0007141	BRCA2,BRDT,BTBD18,CCNA1,DDX4,DMC1,DMRTC2,DNMT3L,HSPA2,ING2,MEI1,MEIOB,MEIOC,MOV10L1,MYBL1,RAD51C,REC8,SLC2A8,SPO11,SYCP3,TDRD9,TRIP13,UBB,UBR2	male meiosis I	24
GO:0007143	ATM,EREG,HSF1,MARF1,PPP2R1A,PRKAR1A,SYCP2,TOP2A,WEE2	female meiotic nuclear division	9
GO:0007144	CDC25B,MEIOB,MEIOC,MLH3,TRIP13,UBB	female meiosis I	6
GO:0007147	DAZL,MASTL	female meiosis II	2
GO:0007154	ANG,CCL16,CCL18,CCL19,ENPP5,FRAS1,FREM1,FREM2,FREM3,GJA10,GJA3,GJA9,GJB3,GJB5,GJB6,GJB7,GJD3,GJD4,GJE1,KREMEN1,NF1,NRG1,OIP5,SLC8A2,SLC8A3,SNTG1,TRIP10	cell communication	27
GO:0007155	AATF,ABL2,ACAN,ACHE,ACKR3,ACTN2,ADA,ADAM12,ADAM17,ADAM22,ADAM23,ADAM2,ADAM9,ADGRB1,ADGRE1,ADGRE2,ADGRG1,AFDN,AGGF1,AIMP1,AJAP1,ALCAM,AMBN,AMBP,AMELX,AMTN,ANOS1,AOC3,APBA1,APC,APLP1,APP,ARF6,ARHGAP5,ARVCF,ASTL,ATP1B1,ATP1B2,ATP2A2,ATP4B,AZGP1,B4GALT1,BCAM,BCAN,BCAR1,BGLAP,BMP10,BMX,BOC,BYSL,CADM2,CADM4,CASK,CASS4,CCL11,CCL2,CCL4,CCN1,CCN2,CCN3,CCN6,CCR1,CCR3,CCR8,CD151,CD164,CD177,CD226,CD22,CD300…	cell adhesion	457
GO:0007156	AMIGO1,AMIGO2,ANXA3,BSG,CADM1,CADM3,CD84,CDH10,CDH11,CDH12,CDH13,CDH15,CDH16,CDH17,CDH18,CDH19,CDH1,CDH20,CDH22,CDH23,CDH24,CDH26,CDH2,CDH3,CDH4,CDH5,CDH6,CDH7,CDH8,CDH9,CDHR1,CDHR2,CDHR3,CDHR4,CDHR5,CEACAM1,CEACAM5,CEACAM6,CELSR1,CELSR2,CELSR3,CLSTN1,CLSTN2,CLSTN3,CNTN2,CNTN4,CNTN6,DCHS1,DCHS2,DSC1,DSC2,DSC3,DSCAM,DSCAML1,DSG1,DSG2,DSG3,DSG4,EMB,ESAM,FAT1,FAT2,FAT3,FAT4,HMCN1,IGSF11,IGSF21,IGSF9…	homophilic cell adhesion via plasma membrane adhesion molecules	167
GO:0007157	ADGRL1,ALCAM,AMIGO1,AMIGO2,AMIGO3,CADM1,CADM3,CBLN1,CD164,CD209,CD6,CDH2,CDH4,CEACAM5,CEACAM6,CEACAM8,CRB1,CRB2,CXADR,DCHS1,FAT4,GRID2,HMCN1,ICAM1,IGSF21,IL1RAPL1,ITGA5,ITGAL,JAML,LGALS7,NECTIN1,NECTIN3,NECTIN4,NLGN1,PTPRD,PVR,REG3A,SCARF2,SELE,SELP,TENM1,TENM2,TENM3,TENM4,UMOD,VCAM1	heterophilic cell-cell adhesion via plasma membrane cell adhesion molecules	46
GO:0007158	ASTN1,CDK5R1,CEL,CNTN4,NCAM2,NINJ2,NLGN1,NLGN2,NLGN3,NLGN4X,NLGN4Y,NRXN1,NRXN2,NRXN3,RET,TNR	neuron cell-cell adhesion	16
GO:0007159	APOA4,CCL5,CD177,CD209,CD40LG,CERCAM,CLEC4M,EZR,FERMT3,ICAM1,ITGA4,ITGA5,ITGAL,ITGB1,ITGB2,MSN,NT5E,PECAM1,PTPRC,ROCK1,SELE,SELP,SYK,TNIP1,TSTA3,UMOD,VCAM1	leukocyte cell-cell adhesion	27
GO:0007160	ADAM15,ADAM9,ADAMTS12,ADAMTS13,ANGPTL3,BCAM,BCL2L11,CCN2,CD44,CD63,CD96,CDK5,COL13A1,COL17A1,COL3A1,COL5A3,CTNNB1,DDR1,DDR2,DEFB118,ECM2,EDA,EMILIN1,EMP2,EPDR1,FBLN5,FERMT2,FGA,FGB,FGG,FREM1,HOXD3,HPSE,ILK,ITGA10,ITGA11,ITGA1,ITGA2B,ITGA2,ITGA3,ITGA4,ITGA6,ITGA7,ITGA8,ITGAL,ITGAV,ITGB1BP1,ITGB1,ITGB2,ITGB3,ITGB4,ITGB5,ITGB6,ITGB7,ITGB8,ITGBL1,JAM3,L1CAM,LYPD3,LYPD5,LYVE1,MADCAM1,MKLN1,MSLN,MSLNL,…	cell-matrix adhesion	94
GO:0007161	FN1,ITGB1,PKD1,VWA2	calcium-independent cell-matrix adhesion	4
GO:0007162	ACVRL1,ADAM10,ADAM22,ADAMDEC1,ANGPT1,ARHGDIA,ARHGDIB,ARHGDIG,CBLL1,CD164,CDH13,DAB1,DACT2,DSCAM,DUSP1,ERBB3,FBLN1,HRG,JAM2,KNG1,LPXN,MDK,MIA3,MUC21,PDE3B,PLXNA1,PLXNA2,PLXNA3,PLXNA4,PLXNB1,PLXNB2,PLXNB3,PLXNC1,PLXND1,PODXL,RASA1,RIPOR2,RND1,SEMA4D,SEMA5A,SIPA1,SPN,TGFBI,TNC	negative regulation of cell adhesion	44
GO:0007163	ACTR2,ACTR3,CAP1,CAP2,CARMIL2,CCL4,CD3G,CDC42BPB,CDC42,CLASP1,CLASP2,CRB1,CTNNA1,DLG1,FAT1,FSCN1,FSCN2,FSCN3,MAP7,PARD3,PARD6A,PARD6B,PARD6G,PARVA,PARVB,PARVG,RHOBTB3,RHOG,RHOH,RHOJ,RHOQ,RHOU,RHOV,RPGRIP1L,SFRP5,SPINT2,SPN,STK25	establishment or maintenance of cell polarity	38
GO:0007165	ABL2,ACTL6A,ACVR1B,ACVR2B,ACVRL1,ADA2,ADCY3,ADCY8,ADCY9,ADGRA1,ADGRB1,ADIPOQ,ADM,ADORA1,ADORA3,ADRA1A,AFDN,AGAP3,AGRN,AIMP1,AKAP10,AKAP17A,AKAP4,AKAP5,AKAP8,AKAP9,AKT1,AKT2,AKT3,ALCAM,ALK,AMBN,AMELX,AMFR,ANGPT2,ANGPTL3,ANGPTL8,ANK1,ANK3,ANKDD1A,ANKDD1B,ANXA1,ANXA4,ANXA5,APBB1,APBB1IP,APLN,APPL1,APPL2,ARAP1,ARAP2,ARAP3,AREG,ARFRP1,AR,ARHGAP10,ARHGAP11A,ARHGAP11B,ARHGAP12,ARHGAP15,ARHGAP17,ARHGAP19…	signal transduction	975
GO:0007166	ADAP1,ADCYAP1R1,ADGRA1,ADGRA3,ADGRB1,ADGRB2,ADGRB3,ADGRD1,ADGRD2,ADGRE1,ADGRE2,ADGRE3,ADGRE4P,ADGRF1,ADGRF2,ADGRF3,ADGRF4,ADGRF5,ADGRG1,ADGRG2,ADGRG3,ADGRG4,ADGRG5,ADGRG6,ADGRG7,ADGRL1,ADGRL2,ADGRL3,ADGRL4,ADGRV1,ADRB2,AGER,AGT,AGTR2,ANXA1,ASGR2,BAG1,BDKRB2,BIRC2,BIRC3,BRD8,BSG,C5,CABIN1,CALCR,CALCRL,CASP10,CASP8,CBLB,CBLC,CBL,CCKBR,CCL25,CCL2,CCR1,CCR5,CD101,CD14,CD274,CD27,CD28,CD2,CD3D,CD3E,CD…	cell surface receptor signaling pathway	208
GO:0007167	CD4,ERBB2,GAS6,GP6,JAK2,JAK3	enzyme linked receptor protein signaling pathway	6
GO:0007168	GUCA1B,GUCY2C,GUCY2D,GUCY2F,NPPA,NPPB,NPPC,NPR1,NPR2,PDZD3	receptor guanylyl cyclase signaling pathway	10
GO:0007169	ABI1,AHI1,ALK,ANGPTL1,AXL,BDKRB2,BDNF,BLK,BLNK,CD3EAP,CD3E,CD4,CD7,CD8A,CD8B,CLNK,CNKSR1,CSF1,CSF1R,CSPG4,DDR1,DDR2,DOK1,DOK2,DOK5,EGFR,EPHA10,EPHA1,EPHA2,EPHA3,EPHA4,EPHA5,EPHA6,EPHA7,EPHA8,EPHB1,EPHB2,EPHB3,EPHB4,EPHB6,ERBB2,ERBB3,ERBB4,FGFR1,FGFR2,FGFR3,FGFR4,FGR,FLT1,FLT3,FLT4,FRK,FYN,GAB2,GFRA2,HCK,IGF1R,IL31RA,INSR,INSRR,KDR,KIT,LCK,LCP2,LMTK2,LTK,LYN,MERTK,MET,MPZL1,MST1R,MTSS1,MUSK,NGF,NR…	transmembrane receptor protein tyrosine kinase signaling pathway	107
GO:0007171	ADRB2,ANGPT1,ANGPT4,CHRNA3,DGKQ,EFNA5,EGF,GREM1,NRG1,NRG3,PDGFC,PILRB,PRLR	activation of transmembrane receptor protein tyrosine kinase activity	13
GO:0007172	CD3E,MAPK8IP2,NCK1,NCK2,PTK2B,PTK2,PXN,SRC	signal complex assembly	8
GO:0007173	ABL1,ADAM17,AKT1,AREG,ARF4,BCAR1,BTC,CAMLG,CBL,DGKD,EFEMP1,EGF,EGFR,EPGN,ERBIN,EREG,FAM83A,FAM83B,GAB1,GAREM1,GRB2,GRB7,HBEGF,IQGAP1,KIF16B,NCK2,PDPK1,PIGR,PIK3C2A,PIK3CA,PIK3R1,PLCE1,PLCG1,PTK2B,PTK2,PTPN11,REPS2,RPS6KA5,SHC1,SHC3,SLC30A10,SOCS5,SOS1,SOX9,SRC,TDGF1,TGFA,TGFB1,VIL1	epidermal growth factor receptor signaling pathway	49
GO:0007174	RAB7A,SNX5	epidermal growth factor catabolic process	2
GO:0007175	CBLB,CBLC,CBL,CHMP6,ERRFI1,GPRC5A,PSEN1,SNX6,SOCS4,SOCS5,TSG101,VPS25,ZFYVE28,ZGPAT	negative regulation of epidermal growth factor-activated receptor activity	14
GO:0007176	APP,NCK2,SHC1	regulation of epidermal growth factor-activated receptor activity	3
GO:0007178	ACVR1B,ACVR2A,ACVR2B,AKAP3,AKAP4,BMPR2,IRAK1,LTBP1,LY6G6E,MAPK14,PPM1L	transmembrane receptor protein serine/threonine kinase signaling pathway	11
GO:0007179	ACVR1B,ACVR1C,ACVR1,ACVR2A,ACVR2B,ACVRL1,ADAM9,AMHR2,APOA1,APPL1,APPL2,ARHGEF18,ARRB2,BAMBI,BMPR1A,BMPR1B,BMPR2,CBL,CDH5,CGN,CITED1,CLDN5,COL1A2,COL3A1,CREB1,DUSP15,DUSP22,F11R,FERMT2,FNTA,FOS,FOXH1,FSHB,FURIN,FUT8,GCNT2,GDF10,GDF15,GDF5,GDF9,HIPK2,HPGD,ID1,ITGB1,ITGB5,JUN,LEFTY1,LEFTY2,LRRC32,LTBP2,LTBP3,LTBP4,MAP3K7,MSTN,MTMR4,NLK,NRROS,PARD3,PARD6A,PARP1,PML,PRKCZ,PTK2,PTPRK,PXN,RHOA,RPS27A,SI…	transforming growth factor beta receptor signaling pathway	99
GO:0007181	EID2,FMOD,TGFBR3	transforming growth factor beta receptor complex assembly	3
GO:0007182	BMP4,PML,SMAD2,SPTBN1,TGFB1,TGFBR2	common-partner SMAD protein phosphorylation	6
GO:0007183	EID2,FKBP1A,SMAD1,SMAD2,SMAD3,SMAD4,TGFB1	SMAD protein complex assembly	7
GO:0007185	FRS2,PTN,PTPRD,PTPRF,PTPRU,TRIO	transmembrane receptor protein tyrosine phosphatase signaling pathway	6
GO:0007186	ABCA1,ABR,ACKR1,ACKR2,ACKR3,ACKR4,ADCY1,ADCY2,ADCY3,ADCY4,ADCY5,ADCY6,ADCY7,ADCY8,ADCY9,ADCYAP1,ADCYAP1R1,ADGRA1,ADGRA2,ADGRA3,ADGRB1,ADGRB2,ADGRB3,ADGRD1,ADGRD2,ADGRE1,ADGRE2,ADGRE3,ADGRE4P,ADGRF1,ADGRF2,ADGRF3,ADGRF4,ADGRF5,ADGRG1,ADGRG2,ADGRG3,ADGRG4,ADGRG5,ADGRG6,ADGRG7,ADGRL1,ADGRL2,ADGRL3,ADGRL4,ADGRV1,ADM2,ADM,ADORA1,ADORA2A,ADORA2B,ADORA3,ADRA1A,ADRA1B,ADRA1D,ADRA2A,ADRA2B,ADRA2C,ADRB1,AD…	G protein-coupled receptor signaling pathway	1141
GO:0007187	ADRB3,ANXA1,CALCRL,CCL2,CCR1,CHRM1,CHRM2,CHRM3,CHRM4,CHRM5,CNR1,CNR2,DRD1,DRD4,GALR3,HRH1,HRH2,HRH3,HRH4,HTR1A,HTR1B,HTR1D,HTR1E,HTR1F,HTR2A,HTR2B,HTR2C,HTR4,HTR5A,HTR6,HTR7,LHCGR,LPAR3,MC1R,MC2R,MC3R,MC5R,MTNR1A,MTNR1B,NPY1R,NPY,OPRD1,OPRM1,OR10H1,OR10H2,OR10H3,OR10H4,OR10H5,OR10J5,OR10J6P,OR11H4,OR11H7,OR5T2,OR5T3,OR6T1,PTGIR,PTH1R,SSTR1,SSTR2,SSTR3,SSTR4,SSTR5,TSHR,VIPR1,XCR1	G protein-coupled receptor signaling pathway, coupled to cyclic nucleotide second messenger	65
GO:0007188	ADCY2,ADCY4,ADORA2A,ADRA1A,ADRA1B,ADRA1D,ADRA2A,ADRA2B,ADRA2C,ADRB1,ADRB2,ADRB3,AVPR2,CACNA1D,CCR3,CHRM2,CNR1,CRHR2,DRD2,DRD3,FPR1,GALR2,GCG,GCGR,GLP2R,GNA11,GNA12,GNA13,GNA14,GNA15,GNAI1,GNAI2,GNAI3,GNAL,GNAO1,GNAQ,GNAS,GNAT1,GNAT2,GNAT3,GNAZ,GPR101,GRK5,MC4R,OR13F1,OR56A1,OR56A4,OR56A5,OR5T1,PRKACB,PTGER4,PTH1R,RXFP1,WASF2	adenylate cyclase-modulating G protein-coupled receptor signaling pathway	54
GO:0007189	ABCA1,ADCY1,ADCY2,ADCY3,ADCY4,ADCY5,ADCY6,ADCY7,ADCY8,ADCY9,ADCYAP1,ADGRB1,ADGRB2,ADGRB3,ADGRD1,ADGRD2,ADGRE1,ADGRE2,ADGRE3,ADGRE4P,ADGRF1,ADGRG1,ADGRG2,ADGRG3,ADGRG4,ADGRG5,ADGRG6,ADGRG7,ADGRL1,ADGRL2,ADGRL3,ADGRL4,ADM2,ADM,ADORA2A,ADORA2B,ADRA2A,CALCA,CALCB,CALCR,CALCRL,ADGRE5,CRHR1,CXCL10,CXCL11,CXCL9,DRD1,DRD5,FSHR,GALR1,GALR2,GCG,GCGR,GHRH,GHRHR,GLP1R,GNA13,GNAI2,GNAL,GNAQ,GNAS,GPER1,GPHA2,G…	adenylate cyclase-activating G protein-coupled receptor signaling pathway	102
GO:0007190	ACR,ADCY1,ADCY2,ADCY3,ADCY4,ADCY5,ADCY6,ADCY7,ADCY8,ADCY9,ADCYAP1,ADORA2B,ADORA3,ADRB1,ADRB2,ADRB3,AVPR2,CALCR,CALM3,CAP1,CAP2,CRHR1,DRD1,DRD5,EDNRA,FSHR,GHRHR,GIPR,GLP1R,LGR4,LGR5,LHCGR,P2RY11,RAF1,RXFP1,RXFP2,TMIGD3,TSHR,VIPR2	activation of adenylate cyclase activity	39
GO:0007191	ADCY5,DRD1,DRD3,DRD5,GNAS,GNB1,GNG2,OPRM1,PTGER1,SLC9A3R1	adenylate cyclase-activating dopamine receptor signaling pathway	10
GO:0007193	ADCY1,ADCY2,ADCY3,ADCY4,ADCY5,ADCY6,ADCY7,ADCY8,ADCY9,ADORA1,ADRA2A,AKAP12,AKAP5,CASR,CORT,EDN1,EDNRA,FFAR3,FPR2,GABBR1,GNAI1,GNAI2,GNAI3,GNAL,GNAT3,GNAZ,GPR176,GPR37,GPR37L1,GRM8,HTR1B,HTR1D,HTR1E,HTR1F,INSL3,LPAR1,MARCO,MCHR1,MTNR1A,NPR3,NPY1R,NPY2R,OPRD1,OPRK1,OPRL1,OXER1,P2RY12,P2RY1,PALM,PDE2A,PSAP,PSAPL1,PTGDR2,RGS1,RIC8A,RXFP2,S1PR1,S1PR3,SSTR2	adenylate cyclase-inhibiting G protein-coupled receptor signaling pathway	59
GO:0007194	ADGRV1,AKAP5,AKAP9,CCR2,EDNRB,GABBR2,GALR1,GALR2,GALR3,GNAI2,GNAI3,GPR87,GRM2,GRM3,LTB4R2,NPR3,P2RY13,PALM	negative regulation of adenylate cyclase activity	18
GO:0007195	ADCY5,DRD2,DRD3,DRD4,FLNA,OR13F1,OR56A1,OR56A4,OR56A5,OR5T1	adenylate cyclase-inhibiting dopamine receptor signaling pathway	10
GO:0007196	GRIK3,GRM2,GRM3,GRM4,GRM6,GRM7,GRM8	adenylate cyclase-inhibiting G protein-coupled glutamate receptor signaling pathway	7
GO:0007197	CHRM1,CHRM2,CHRM3,CHRM4,CHRM5,HRH3,HRH4,OPRM1	adenylate cyclase-inhibiting G protein-coupled acetylcholine receptor signaling pathway	8
GO:0007198	HTR1A,HTR1B,HTR5A	adenylate cyclase-inhibiting serotonin receptor signaling pathway	3
GO:0007199	AGT,AGTR2	G protein-coupled receptor signaling pathway coupled to cGMP nucleotide second messenger	2
GO:0007200	ADRA1A,ADRA1B,AGT,AGTR1,ANO1,C3AR1,C5AR1,C5AR2,CASR,CCKAR,CCKBR,CMKLR1,CRHR1,CX3CR1,CXCR2,EDNRB,ESR1,F2R,F2RL3,FPR1,FPR2,FPR3,GALR2,GNB1,GNG13,GPR139,GPR32,GPR32P1,GPR33,GRPR,HCRT,HCRTR2,HRH1,HTR2A,HTR2C,LHCGR,LTB4R,MC3R,NMBR,NMUR1,NMUR2,NPR3,NTSR2,OPRD1,OPRK1,OPRM1,P2RY11,P2RY12,P2RY1,P2RY2,P2RY4,P2RY6,PLCE1,PTGER3,PTH1R,TACR1,TRHR,VIP	phospholipase C-activating G protein-coupled receptor signaling pathway	58
GO:0007202	ADCYAP1R1,ADRA1A,AGT,ANG,ARHGAP6,AVPR1A,AVPR1B,BDNF,C5AR1,EDNRA,EGFR,GNA15,GNAQ,GPR55,HTR2A,HTR2B,ITK,LPAR1,LPAR2,NMUR1,NTF4,NTRK2,P2RY12,P2RY6,PLCB2,PLCG1,PTH,RASGRP4,S1PR4,SELE,TXK	activation of phospholipase C activity	31
GO:0007204	ABL1,ABL2,ACKR2,ACKR3,ACKR4,ADCY5,ADCY8,ADCYAP1,ADM,ADRA1A,ADRA1B,AGT,AGTR1,AVP,AVPR1A,AVPR1B,BCAP31,BDKRB1,BDKRB2,C1QTNF1,C3AR1,C5AR1,C5AR2,CACNA1A,CACNA1C,CALCA,CALCR,CAV3,CCKBR,CCL1,CCL28,CCR10,CCR1,CCR2,CCR3,CCR4,CCR5,CCR6,CCR7,CCR8,CCR9,CCRL2,CD24,CD36,CD38,CD52,CD55,CHRNA10,CHRNA9,CIB2,CMKLR1,CRHR1,CX3CR1,CXCL13,CXCR1,CXCR2,CXCR3,CXCR4,CXCR5,CXCR6,CYSLTR1,DLG4,EDN1,EDN2,EDNRA,EDNRB,ESR1,F2R…	positive regulation of cytosolic calcium ion concentration	148
GO:0007205	ADORA2A,AZU1,BDKRB1,CCK,CHRM1,CISH,DGKA,DGKB,DGKD,DGKE,DGKG,DGKH,DGKI,DGKK,DGKQ,DGKZ,EDN1,F2R,GAP43,HCRT,HTR1B,HTR2B,IL2,LRP1,PARD3,PICK1,PLPP1,PRKD3	protein kinase C-activating G protein-coupled receptor signaling pathway	28
GO:0007206	GRM5,HOMER1	phospholipase C-activating G protein-coupled glutamate receptor signaling pathway	2
GO:0007207	CHRM1,CHRM2,GNA15	phospholipase C-activating G protein-coupled acetylcholine receptor signaling pathway	3
GO:0007208	HTR2A,HTR2C	phospholipase C-activating serotonin receptor signaling pathway	2
GO:0007210	HTR1A,HTR2A,HTR2B,HTR2C,HTR3A,HTR3B,HTR3C,HTR3D,HTR3E	serotonin receptor signaling pathway	9
GO:0007212	ADCY6,ARRB2,CALY,DRD4,GNAI3,GNAO1,GNB5,GSK3A,GSK3B,KLF16,NCSTN,NSG1,NSG2,RGS9,SULT1A3	dopamine receptor signaling pathway	15
GO:0007213	AGRN,CDK5R1,CHRM1,CHRM2,CHRM3,CHRM4,CHRM5,GNA11,GNAI2,GNAQ,GNB1,GRK2,PLCB1,RGS10,RGS8	G protein-coupled acetylcholine receptor signaling pathway	15
GO:0007214	ATF4,GABBR1,GABBR2,GABRA1,GABRA2,GABRA3,GABRA4,GABRA5,GABRA6,GABRB1,GABRB2,GABRB3,GABRE,GABRG1,GABRG2,GABRG3,GABRR1,GABRR2,GABRR3,GNAI2,GPR156,PHF24,PLCL1,PLCL2,SLC12A2	gamma-aminobutyric acid signaling pathway	25
GO:0007215	FMR1,GNAQ,GRIA3,GRIA4,GRID2,GRIK1,GRIK2,GRIK3,GRIK4,GRIN2A,GRIN2B,GRIN2C,KCNB1,NCSTN,PLCB1,SSTR1	glutamate receptor signaling pathway	16
GO:0007216	DAGLA,DAGLB,GRIK3,GRM1,GRM2,GRM3,GRM4,GRM5,GRM6,GRM7,GRM8,HOMER1,HOMER2,HOMER3,TRPM1	G protein-coupled glutamate receptor signaling pathway	15
GO:0007217	GRK2,GRK5,TAC1,TAC3,TAC4,TACR1,TACR2,TACR3	tachykinin receptor signaling pathway	8
GO:0007218	ADCYAP1,AGRP,CARTPT,CPE,CRCP,CRHR1,CYSLTR1,CYSLTR2,ECEL1,GAL,GALP,GALR1,GALR2,GALR3,GLRA1,GLRA2,GLRA3,GLRA4,GLRB,GPR139,GPR143,GPR149,GPR1,GPR83,GPR84,GRP,GRPR,HCRT,HCRTR1,HCRTR2,KISS1R,LTB4R2,LTB4R,MC2R,MCHR1,MCHR2,NMB,NMS,NMU,NMUR1,NMUR2,NPB,NPBWR1,NPBWR2,NPFF,NPFFR1,NPFFR2,NPPA,NPPB,NPS,NPSR1,NPVF,NPW,NPY1R,NPY2R,NPY4R2,NPY4R,NPY5R,NPY6R,NPY,NTSR1,NTSR2,NXPH2,NXPH3,NXPH4,OPRD1,OPRK1,OPRL1,OPRM…	neuropeptide signaling pathway	105
GO:0007219	ADAM10,ADAM17,AGXT,ANGPT4,ANXA4,APH1A,APH1B,APP,ASCL1,ATOH1,BMP2,CDH6,CDK6,CDKN1B,CEBPA,CFD,CHAC1,CNTN1,CNTN6,CREBBP,DLL1,DLL3,DLL4,DNER,DTX1,DTX2,DTX3,DTX3L,DTX4,EP300,EPN1,ETV2,FAT4,FBXW7,FCER2,FOXA1,FOXC1,FOXC2,GMDS,GOT1,GRIP2,HES1,HES5,HES7,HEY1,HEY2,HEYL,HNF1B,HOXD3,IFT172,IFT74,IL2RA,ITCH,ITGB1BP1,JAG1,JAG2,KAT2B,KCNA5,KRT19,MAML1,MAML2,MAML3,MDK,MESP1,MESP2,MIB1,MIB2,MYC,NEURL1B,NEURL1,NEU…	Notch signaling pathway	111
GO:0007220	ADAM17,APH1A,APH1B,DNER,GALNT11,NCSTN,PSEN1,PSEN2,PSENEN	Notch receptor processing	9
GO:0007221	CREBBP,DLGAP5,EP300,HEYL,KAT2B,MAML1,MAML2,MAML3,NOTCH1,NOTCH3,NOTCH4,PBX1,PLXND1,RBM15,RBPJ,SNW1,STAT1,WWC1	positive regulation of transcription of Notch receptor target	18
GO:0007223	AGO1,AGO2,AGO3,AGO4,CALM1,CAMK2A,CTNNB1,FZD2,FZD3,FZD4,FZD5,FZD6,GNAO1,GNAT2,GNB1,GNG2,LEF1,MAP3K7,MOV10,NFATC1,NLK,PDE6A,PDE6B,PDE6G,PLCB1,PLCB2,PLCB3,PPP3CA,PPP3CB,PPP3R1,ROR2,TCF7L2,TNRC6A,TNRC6B,TNRC6C,WNT11,WNT5A	Wnt signaling pathway, calcium modulating pathway	37
GO:0007224	ARL13B,ARL3,B9D1,BBS7,BMP4,BOC,CC2D2A,CDON,CENPJ,DHH,DISP2,DISP3,DYRK2,DZIP1,EVC2,EVC,FKBP8,FOXF1,GLI1,GLI2,GLI3,GPC2,HES1,HES5,HHAT,HIPK1,HIPK2,HSPB11,IFT172,IFT20,IFT27,IFT46,IFT52,IFT57,IFT80,IHH,IQUB,KIAA0586,MAP3K10,NKX2-2,NKX6-1,NSDHL,PAX6,PDX1,PKD2L1,PTCH1,PTCH2,PTCHD1,RO60,ROR2,SEPTIN2,SHH,SMO,STIL,TCTN2,TCTN3,TGFBR2,TMEM17,TMEM231,TTBK2,TTC21B,TTC26,WDPCP,WNT10B	smoothened signaling pathway	64
GO:0007225	DISP1	patched ligand maturation	1
GO:0007227	IFT122	signal transduction downstream of smoothened	1
GO:0007228	SHH,SMO,STK36	positive regulation of hh target transcription factor activity	3
GO:0007229	ABL1,ADAM10,ADAM11,ADAM15,ADAM9,ADAMTS13,ADAMTS1,ANGPTL3,APOA1,BCAR1,CCM2,CCN2,CD47,CDC42,CDH17,CEACAM1,COL16A1,COL3A1,CUL3,DAB2,DOCK1,DST,ERBIN,FBLN1,FCER1G,FERMT1,FERMT2,FERMT3,FGR,FUT8,FYB1,FYB2,HCK,ILK,ISG15,ITGA10,ITGA11,ITGA1,ITGA2B,ITGA2,ITGA3,ITGA4,ITGA5,ITGA6,ITGA7,ITGA8,ITGA9,ITGAD,ITGAE,ITGAL,ITGAM,ITGAV,ITGAX,ITGB1BP1,ITGB1,ITGB2,ITGB3,ITGB4,ITGB5,ITGB6,ITGB7,ITGB8,ITGBL1,LAMA3,LAMA5,…	integrin-mediated signaling pathway	93
GO:0007231	OXSR1,TRPV4	osmosensory signaling pathway	2
GO:0007249	AKT1,AVPR2,AZI2,BCL10,BCL3,BIRC2,BIRC3,BTK,CARD11,CARD9,CD14,CHUK,FAIM,HACD3,IKBKB,IKBKG,IRAK1BP1,IRAK2,LY96,MAP3K14,MAP3K7,NFKBIA,NFKBIL1,NKIRAS1,NKIRAS2,NLRC3,RBCK1,RELA,RELB,REL,RIPK1,RIPK2,RIPK3,RNF31,ROCK1,ROCK2,RPS27A,SHARPIN,SNIP1,TAB1,TAB2,TAB3,TANK,TBK1,TIAF1,TICAM1,TICAM2,TIFAB,TIFA,TLR3,TLR4,TLR7,TLR8,TLR9,TNF,TNFRSF1A,TNIP2,TRADD,TRAF2,TRAF6,UBA52,UBB,UBC,ZNF675	I-kappaB kinase/NF-kappaB signaling	64
GO:0007250	CARD10,CARD14,CHI3L1,COPS8,IRAK1,MALT1,MAP3K7,MAS1,TIRAP,TLR3,TLR6,TNFRSF10A,TNFRSF10B,TNFSF15,TRAF2,TRAF4,TRAF6,ZFP91	activation of NF-kappaB-inducing kinase activity	18
GO:0007252	CHUK,DAB2IP,ERC1,IKBKB,IKBKE,MAP3K7,PRDX4,TLR2,TLR3,TLR4,TLR7,TLR9	I-kappaB phosphorylation	12
GO:0007253	CCDC22,FAF1,G3BP2,IL10,NFKBIA,PSMD10,TMSB4X	cytoplasmic sequestering of NF-kappaB	7
GO:0007254	ADORA2B,ARHGEF6,CASR,CDC42EP5,CRKL,DUSP9,GPS1,GPS2,IKBKG,IRAK1,IRAK2,IRAK4,MAP2K4,MAP2K7,MAP3K10,MAP3K11,MAP3K12,MAP3K13,MAP3K5,MAP3K7,MAP4K2,MAP4K3,MAPK10,MAPK8,MAPK8IP2,MAPK9,MINK1,NOD1,NOD2,NPHS1,PTGER4,RIPK2,ROR2,RPS27A,SH2D3A,SH2D3C,TAB1,TAB2,TAB3,TNF,TNFRSF19,TRAF6,TRIB1,UBA52,UBB,UBC,UBE2N,UBE2V1	JNK cascade	48
GO:0007256	ERCC6,MAP3K10,MAP3K11,MAP3K12,MAP3K13,MAP3K9,MLKL,NRK,RIPK1,RIPK2,TNIK	activation of JNKK activity	11
GO:0007257	BIRC7,CCL19,CD40LG,DAB2IP,DAXX,DBNL,ERCC6,ERN1,ERN2,HACD3,MAP2K4,MAP2K7,MAP3K10,MAP3K11,MAP3K12,MAP3K13,MAP3K20,MAP3K21,MAP3K2,MAP3K5,MAP3K6,MAP3K9,MAP4K1,MAP4K2,MAP4K5,MAPK8IP3,MDFIC,MLKL,MUL1,PKN1,PTPN1,RIPK1,RIPK2,SPAG9,SYK,TAOK1,TNFSF11,WNT5A,WNT7B	activation of JUN kinase activity	39
GO:0007258	MAPK10,MAPK8,MAPK8IP1,MAPK9	JUN phosphorylation	4
GO:0007259	CCL2,CCR2,CLCF1,CTR9,GHR,IFNAR1,IFNAR2,IFNG,IFNL1,IFNL2,IFNL3,IL31RA,JAK2,NMI,PIAS1,PKD1,PKD2,SOCS1,SOCS2,SOCS3,SOCS5,SOCS6,STAMBP,STAT1,STAT2,STAT3,STAT4,STAT5A,STAT5B,STAT6	receptor signaling pathway via JAK-STAT	30
GO:0007260	FER,IFNL4,IL15,IL21,JAK2,JAK3,LEP,LIF,PTK6	tyrosine phosphorylation of STAT protein	9
GO:0007263	AGT,AGTR2,APOE,CD36,DDAH1,DDAH2,FPR1,GUCY1A1,GUCY1B1,MAFA,MT2A,NDNF,NEUROD1,NOS1,NOS2,NOS3,NPY2R,PDX1,RASD1	nitric oxide mediated signal transduction	19
GO:0007264	ABR,ARFIP2,ARHGAP18,ARHGAP1,ARHGAP30,ARHGAP31,ARHGAP32,ARHGAP33,ARHGEF18,ARL3,BCAR3,BCR,CHM,CHML,CHP1,DAB1,DIRAS3,DNAJA3,DOCK10,DOCK11,DOCK1,DOCK2,DOCK3,DOCK4,DOCK5,DOCK6,DOCK7,DOCK8,DOCK9,GDI2,HACD3,HMOX1,ITSN1,KNDC1,KRIT1,PLD1,PLD2,RAB18,RAB38,RAB42,RAB6C,RABIF,RAC3,RALBP1,RALGPS1,RALGPS2,RAP1A,RAP1B,RAPGEF2,RAPGEF4,RAPGEF5,RAPGEFL1,RASGEF1A,RASGEF1B,RASGEF1C,RASGRF1,RASGRF2,RASGRP3,RASGRP4,RAS…	small GTPase mediated signal transduction	83
GO:0007265	ADRA2A,BRAP,CCNA2,CDK2,CDKN1A,CDKN2A,CNKSR1,CRKL,DHCR24,DNMT1,DOK1,DOK2,DOK3,ERAS,FGF2,G3BP1,G3BP2,GNB1,GRAP2,GRAP,GRB2,HRAS,IGF1,IQGAP3,JUN,KRAS,KSR1,KSR2,LAT,MAPK11,MAPK14,MAPKAPK5,MRAS,NF1,NRAS,NTN1,PARK7,PLCE1,PLD1,PLK2,PRKD1,RALA,RALB,RALGDS,RAPGEF6,RASGRP1,RASGRP2,RASGRP3,RASSF1,RB1,RERG,RFXANK,RGL2,RIT1,RIT2,RRAS2,RRAS,RREB1,SETDB1,SHC1,SHC2,SHC3,SHOC2,SHTN1,SOS1,SYNGAP1,TP53,TRIM28,USP28,…	Ras protein signal transduction	72
GO:0007266	ADGRG1,ADRA2A,AGTR1,ARHGAP1,ARHGAP29,ARHGAP4,ARHGAP5,ARHGAP6,ARHGDIA,ARHGDIB,ARHGDIG,ARHGEF11,ARHGEF12,ARHGEF1,ARHGEF3,BCL6,C15orf62,CDC42EP1,CDC42EP2,CDC42EP3,CDC42EP4,CDC42EP5,CDC42,CDH13,CELSR1,CFL1,CHUK,CNKSR1,COL1A2,CTNNAL1,EPS8,EPS8L1,EPS8L2,EPS8L3,GNA12,GNA13,HACD3,LIMK1,MYO9B,NGFR,PDPN,PECAM1,PHACTR4,PTH,RAC1,RAC2,RAC3,RHOA,RHOB,RHOBTB1,RHOBTB2,RHOBTB3,RHOC,RHOD,RHOF,RHOG,RHOH,RHOJ,RHOQ,R…	Rho protein signal transduction	75
GO:0007267	ADAM10,ADCYAP1,ADGRG1,ADORA1,ADORA2A,ADRA1A,ADRA1B,ADRA1D,ADRA2B,ADRA2C,AFDN,AGT,AIMP1,AMH,AREG,AR,ASH1L,ASIP,AVP,BARX1,BHLHA15,BMP2,BMP3,C1QA,CARTPT,CCL13,CCL15,CCL16,CCL17,CCL18,CCL20,CCL21,CCL22,CCL23,CCL24,CCL26,CCL27,CCL3,CCL4,CCL5,CCL7,CCL8,CCN6,CCR1,CCR5,CD33,CD70,ADGRE5,CGB3,CGB7,CHST4,CRB1,CTF1,CX3CL1,CX3CR1,CXCL10,CXCL11,CXCL13,CXCL14,CXCL5,CXCL6,CXCL9,DHH,ECE2,EDN1,EDN3,EFNA1,EFNA2,EFN…	cell-cell signaling	216
GO:0007268	AKAP5,AKAP9,AMPH,APBA1,APBA2,APBA3,ASIC2,ATXN3,BSN,CACNA1A,CACNA1B,CACNA1E,CACNA1G,CACNB1,CACNB2,CACNB3,CACNB4,CARTPT,CBLN1,CDK5,CEP89,CHRFAM7A,CHRM1,CHRM2,CHRM3,CHRM4,CHRM5,CHRNA10,CHRNA1,CHRNA2,CHRNA3,CHRNA4,CHRNA5,CHRNA6,CHRNA7,CHRNA9,CHRNB1,CHRNB2,CHRNB3,CHRNB4,CHRND,CHRNE,CHRNG,CNP,CORT,CPLX1,CPNE6,CRH,CTNNB1,DBH,DLG1,DLG2,DLG3,DLG4,DLGAP1,DOC2A,DRD4,DRD5,DTNA,EXOC4,FGF12,GABARAP,GABBR2,GABR…	chemical synaptic transmission	242
GO:0007269	APBA1,BRSK1,CACNA1B,CASK,CHAT,CPLX1,DGKI,DNAJC5,DVL1,GAD1,GAD2,GRM4,HRH3,HSPA8,LIN7A,LIN7B,LIN7C,NAAA,NRXN1,NRXN2,PDZD11,PPFIA1,PPFIA2,PPFIA3,PPFIA4,PPT1,PTPRN2,RAB3A,RIMS1,SLC18A2,SLC18A3,SLC22A2,SLC32A1,SLC5A7,SNAP25,SNAPIN,SNPH,STX1A,STXBP1,SYN1,SYN2,SYN3,SYT1,TSPOAP1,UNC13A,UNC13B,VAMP2,WNT7A	neurotransmitter secretion	48
GO:0007270	ARID1B,DLGAP2,DRD2,KIF1B,PTEN,TMOD2,VDAC1,VDAC3	neuron-neuron synaptic transmission	8
GO:0007271	ADORA2A,APOE,CHRFAM7A,CHRM3,CHRNA10,CHRNA1,CHRNA3,CHRNA4,CHRNA5,CHRNA6,CHRNA7,CHRNB1,CHRNB2,CHRNB3,CHRNB4,CHRND,CHRNE,CHRNG,LYNX1,LYPD1,NQO1,RAPSN,RIC3,SLC5A7	synaptic transmission, cholinergic	24
GO:0007274	ADARB1,CHAT,CHRM1,CHRNA1,CHRNA3,CHRNA4,CHRNA5,CHRNA6,CHRNB1,CHRNB2,CHRNB3,CHRNB4,CHRND,CHRNE,CHRNG,DTNA,EGR3,ETV5,FCHSD1,FCHSD2,KIF1B,MYLK2,P2RX2,P2RX3,RAB3A,RIMBP2,RIMBP3B,RIMBP3C,RIMBP3,SLC5A7,STAC3,STXBP1,TSPOAP1	neuromuscular synaptic transmission	33
GO:0007275	ACKR2,ACRV1,ACSBG2,ADA2,ADAD1,ADAM18,ADAMTS9,AGFG1,ALX1,AMN,ANGPTL2,ANO1,APOL2,ARHGDIB,ARIH2,ARVCF,ASZ1,ATR,AXIN1,BANP,BEX3,BHLHA9,BMP1,BOLL,BTBD7,C19orf57,CACTIN,CADM1,CASZ1,CATSPER1,CATSPER2,CATSPER3,CATSPER4,CATSPERB,CATSPERD,CATSPERG,CBLL1,CCDC120,CCHCR1,CCIN,CCL17,CCSAP,CD164,CDK13,CDK20,CENPE,CEP131,CFAP20,CFDP1,CHST2,CHURC1,CLC,CLPTM1,CNOT1,COLEC11,CRABP1,CREB3L1,CREG1,CREM,CSF1R,CSF3,CSRP…	multicellular organism development	437
GO:0007276	CTDNEP1,DDX3X,DDX3Y,DDX4,FANCD2,FANCL,GGN,GJA10,NR6A1,RHOXF1,SMAD1,SPATA22,SPIN1,SPIN2A,SPIN2B,SPIN3,SPIN4,WNT3,ZNF148	gamete generation	19
GO:0007281	ACVR1,AKT1,ANGPT2,BAX,BCL2L1,BMP4,BOLL,CELF1,CELF4,DAZ1,DAZ2,DAZ3,DAZ4,DAZAP1,DAZL,DEAF1,DND1,DZIP1,FANCC,H1-9P,LIN28A,MOV10L1,MSH2,MTOR,NANOS3,PRDM14,PRDM1,PRSS44P,RARA,RNF2,SMAD5,TDRD1,TIAL1,WT1	germ cell development	34
GO:0007283	ACE,ACOX1,ACSBG2,ACTR1A,ACVR2A,ADAM10,ADAM18,ADAM28,ADAM29,ADAMTS2,ADCY10,ADCYAP1R1,ADGRG2,ADIG,ALKBH5,ANKRD49,APOB,AR,ARID4A,ARID4B,ARNTL,ASF1B,ASPM,ASZ1,ATAT1,ATP1A4,ATP2B4,ATRX,AURKC,AXL,AZIN2,B4GALNT1,BAD,BAG6,BCAP31,BCL2L10,BCL2L11,BCL2L1,BCL2L2,BCL6,BIRC3,BNC1,BOLL,BPY2,BRCA2,BRD2,BRDT,BTBD18,BTG1,C11orf74,CABS1,CADM1,CALR3,CALR,CATSPER1,CATSPERB,CATSPERD,CATSPERG,CATSPERZ,CCDC136,CCDC155,C…	spermatogenesis	405
GO:0007284	BRIP1,ZNF449	spermatogonial cell division	2
GO:0007286	ADAD1,AFF4,BBS4,BRIP1,CAPZA3,CCDC42,CCDC63,CCNB1IP1,CDYL,CEP57,CIB1,DDX25,DHH,DMC1,DPY19L2,DPY19L2P1,DPY19L2P2,DYNLL1,FAM9A,FAM9B,FAM9C,FANCG,FNDC3A,FSCN3,GALNTL5,H3-3A,HSPA2,ICA1L,ING2,IQCG,JAM3,KIT,KLHL10,MEI1,MEIOC,MKKS,NECTIN2,NECTIN3,NME5,NSUN2,NUP210L,OCA2,ODF2,OSBP2,PACRG,PANK2,PDILT,PIWIL1,PLD6,PRM2,PTCHD3,QKI,REC8,RFX2,RIMBP3B,RIMBP3C,RIMBP3,RNF17,RNF8,RSPH1,SIX5,SLIRP,SMARCA2,SPAG6,SPAN…	spermatid development	81
GO:0007288	BBS2,CFAP157,CFAP43,CFAP44,DNAH1,IQCG,NEURL1,PLA2G3,SPAG16,TPGS1,TTLL1,UBE2B	sperm axoneme assembly	12
GO:0007289	AGFG1,HMGB2,MFSD14A,NECTIN2,PYGO1,PYGO2,TBPL1,TMF1,TNP1	spermatid nucleus differentiation	9
GO:0007290	DMRTC2,H1-7,KDM3A,TNP1	spermatid nucleus elongation	4
GO:0007291	SPEM1,SPEM3	sperm individualization	2
GO:0007292	BCL2L10,BMP15,CGB3,CGB7,DIAPH2,DMC1,FSHB,FSHR,GDF9,M1AP,MCM8,MCM9,MSH4,PARN,SPO11,TOB2,USP9X	female gamete generation	17
GO:0007296	ETV6,FOSL1,SOS1,ZMIZ1	vitellogenesis	4
GO:0007320	DDO,P2RX1,SEMG1,TAC1	insemination	4
GO:0007321	EDDM3A	sperm displacement	1
GO:0007338	ACR,ADAM20,ADAM21,ADCY3,AKAP3,AKAP4,AR,ASH1L,BPY2,BSPH1,CCDC136,CCDC87,CD46,CLGN,CRKL,DAZ2,DEFB126,ELSPBP1,FETUB,FOXL2,GLIPR1L1,GNPDA1,H3-3A,HOXA10,HOXA11,HOXA9,HOXD10,HOXD9,IGSF8,IZUMO1,IZUMO1R,KDM5B,LCN6,LHFPL2,LRMP,LYZL4,MFGE8,MST1R,NPM2,OR10J1,OR1D2,PARK7,RNASE10,SLC22A16,SLC9B1,SLIRP,SMAD4,SNU13,SPA17,SPACA7,SPAG1,SPAG8,TARBP2,TRPC3,TRPC6,TRPC7,TUBGCP3,UBXN8,UMODL1,WDR48,XKRY	single fertilization	61
GO:0007339	ACR,ADAM20,ADAM21,ADAM2,ADAM30,ALDOA,ATP8B3,B4GALT1,CCT2,CCT3,CCT4,CCT5,CCT7,CCT8,CLGN,CRISP1,FETUB,HSPA1L,OVGP1,PCSK4,POMZP3,PRSS37,SPA17,SPAM1,TCP1,TEX101,UBAP2L,VDAC2,ZAN,ZP1,ZP2,ZP3,ZP4,ZPBP2,ZPBP	binding of sperm to zona pellucida	35
GO:0007340	ABHD2,ACR,ADCY3,AKAP3,C11orf74,GLRA1,GLRB,PCSK4,PKDREJ,PLCD4,PRND,ROPN1B,SPESP1,STX2,SYT8,TNP2,TRIM36	acrosome reaction	17
GO:0007341	ACR,B4GALT1,DKKL1,HEXB,HYAL3,SMCP,TBXT,TNP2	penetration of zona pellucida	8
GO:0007342	ADAM2,CD9,CRISP1,EQTN,FOLR2,FOLR3,IZUMO1,IZUMO1R,LYZL6,ROPN1B,SERPINA5,SPACA3,SPACA6,SPAM1,SPATA46,SPESP1	fusion of sperm to egg plasma membrane involved in single fertilization	16
GO:0007343	PLCZ1,WBP2NL	egg activation	2
GO:0007344	CDK1	pronuclear fusion	1
GO:0007346	AATF,AFAP1L2,ASAH2,ASCL1,CDC26,CDK5RAP3,CDK9,CKS1B,CKS2,CYLD,DAPK3,DYNLT3,FBXO5,GBF1,HNRNPU,INTS13,IQGAP1,MAEA,MCIDAS,NEK6,NEK7,PIM3,PLK1,PTCH1,RB1,RBL1,RBL2,RNF20,RNF40,RPA3,RPRM,SDCBP,SIK1,SIRT1,THAP1,TMEM8B,TP73,TTC28,ZNF268	regulation of mitotic cell cycle	39
GO:0007352	CXXC4,SMAD2,SMAD6	zygotic specification of dorsal/ventral axis	3
GO:0007354	PCSK6	zygotic determination of anterior/posterior axis, embryo	1
GO:0007356	BASP1,DCANP1,NEUROG1,TIFAB,WT1	thorax and anterior abdomen determination	5
GO:0007368	ACVR1,ACVR2A,ACVR2B,ALG5,AP1B1,ARL6,ARMC4,BBS7,BICC1,C9orf116,CC2D2A,CCDC103,CCDC151,CFAP53,CFC1B,CFC1,CITED2,DAAM2,DISP1,DLL1,DNAAF4,DNAH11,DNAH5,DNAI1,DNAI2,DPCD,DRC1,DYNC2H1,DYNC2LI1,FGF10,FOXF1,FOXJ1,GALNT11,GAS8,IFT140,IFT74,KIF3B,LEFTY1,MKKS,MKS1,MMP21,NEK8,NKX3-2,NOTCH1,NPHP3,PCSK5,PCSK6,PITX2,PKD2,PSKH1,RIPPLY2,RPGRIP1L,RTTN,STIL,TBC1D32,TBX1,TDGF1,TDGF1P3,ZIC3	determination of left/right symmetry	59
GO:0007369	APLN,APLNR,ARFRP1,CER1,CFC1B,CFC1,CUL3,DLD,EXT1,FGF8,GSC,HIRA,MESP1,MIXL1,NR4A3,POGLUT1,RACK1,RPS6,SMAD2,SUPT20H,SYF2,TGFBR2,TP53,WNT8B	gastrulation	24
GO:0007371	SMO	ventral midline determination	1
GO:0007379	BMI1,DVL2,HOXA2,MAFB,MLLT3,MSGN1,MTF2	segment specification	7
GO:0007386	DLL1,DLL3,LFNG,NOTCH1	compartment pattern specification	4
GO:0007387	PBX3	anterior compartment pattern formation	1
GO:0007388	PBX3	posterior compartment specification	1
GO:0007389	ACVR1B,ACVR1C,ACVR1,ACVR2A,ACVR2B,ACVRL1,ALX3,AMHR2,APC2,APC,ASPH,BMP5,BMPR1A,BMPR1B,BMPR2,DCHS1,EYA1,FOXJ1,GLI2,GRHL3,HOXB1,HOXD12,LHX1,MFNG,MID1,NRG3,RAX,RFNG,RNF111,SHH,SHROOM3,SIX1,SOSTDC1,SYNGAP1,TBX1,TBX5,TGFBR1,TGFBR2,UNCX,ZEB1,ZIC1	pattern specification process	41
GO:0007398	AMER2,BMPR1A,CTNNB1,EPB41L5,GRHL3,KRT6B,NF2,SHH,SMURF1,STX2,VAX2,ZBTB17,ZBTB7B	ectoderm development	13
GO:0007399	ACHE,ACTL6A,ACTL6B,ADGRV1,ADORA1,APAF1,APBA1,APBA2,APLP1,APOB,ARHGAP26,ARHGEF7,ATOH8,ATXN10,ATXN1,ATXN1L,ATXN3,AVIL,AXL,BARHL1,BARHL2,BDNF,BEX1,BPNT1,BZW2,CAMK2G,CBLN1,CER1,CHERP,CHRDL1,CHRM1,CHRM2,CHRM3,CHRNA3,CLN8,CNTFR,CNTN3,CNTN4,CPLX2,CPNE6,CRIM1,CRMP1,CSGALNACT1,CSPG5,CXCL1,CYP46A1,DCLK1,DCTN1,DCX,DLG4,DLX5,DLX6,DOC2A,DPF1,DPF2,DPF3,DPYSL2,DPYSL4,DPYSL5,DSCAM,DYRK1A,EDNRB,EFNA5,EFNB3,ELAVL3…	nervous system development	295
GO:0007400	ASCL1	neuroblast fate determination	1
GO:0007402	NTF4,POU6F2	ganglion mother cell fate determination	2
GO:0007403	CTNNB1	glial cell fate determination	1
GO:0007405	ARTN,ASCL1,DAGLA,DAGLB,EML1,FRS2,FZD9,HHIP,ID4,KCNA1,NDE1,NEUROD4,PAFAH1B1,PLXNB2,RACGAP1,SHH	neuroblast proliferation	16
GO:0007406	CTNNA1,KCTD11,NF1,PTN,TGFB1,TP53,VAX1	negative regulation of neuroblast proliferation	7
GO:0007409	ACTB,ADCY1,ADGRB1,AFG3L2,ALS2,AMIGO1,ANK3,APBB1,APP,ATL1,ATP8A2,BAIAP2,BCL2,BRSK1,BRSK2,CCKAR,CCK,CDK5,CNP,CNTN4,CREB1,CTNNA2,DCC,DOCK7,DRD2,DSCAML1,FGFR2,FLOT1,ISL1,ISL2,KLF7,LLGL1,MAP1A,MAP1B,MAP1S,MAP2,NEFH,NKX2-8,NOTCH1,NRCAM,NTNG1,NTNG2,NUMB,NUMBL,PAK3,PARD3,PARD6B,PAX2,PICALM,PITPNA,PLPPR4,POU4F1,PTPRZ1,RAB10,RAB3A,RAB8A,RTN4R,RYK,S100A6,S100B,SEMA4A,SHTN1,SLITRK1,SLITRK2,SLITRK3,SLITRK4,SL…	axonogenesis	78
GO:0007411	AGRN,ANOS1,APBB2,ARHGAP35,ARTN,ARX,ATOH1,B3GNT2,BDNF,BMP7,BOC,BSG,CDH4,CDK5R1,CHL1,CNTN2,CNTN4,CNTN6,CRMP1,CRPPA,CSF1R,CXCL12,CXCR4,CYFIP1,CYFIP2,DAB1,DCC,DOK1,DOK2,DOK4,DOK5,DOK6,DPYSL2,DPYSL5,DRAXIN,DRGX,DSCAM,DSCAML1,DVL1,EFNA1,EFNA2,EFNA3,EFNA4,EFNA5,EFNB1,EFNB2,EFNB3,EMB,ENAH,EPHA10,EPHA1,EPHA2,EPHA3,EPHA4,EPHA5,EPHA6,EPHA7,EPHA8,EPHB1,EPHB2,EPHB3,EPHB4,EPHB6,ETV1,EVL,EXT1,EZR,NIBAN2,FEZ1,FE…	axon guidance	205
GO:0007412	FOXB1,STXBP1,UCHL1	axon target recognition	3
GO:0007413	AMIGO1,ARHGAP35,CASP3,CDK5R1,CELSR3,CNR1,CNTN2,CNTN4,CRTAC1,EPHB2,EPHB3,FEZF2,NCAM2,NDN,NRCAM,NRP1,RTN4,SEMA3A,SEMA5A,TNFRSF21	axonal fasciculation	20
GO:0007416	ACHE,ADD2,ADGRF1,ADGRL3,BDNF,BSN,CDH1,CDH2,CDH9,CDK5,CLSTN3,CRKL,DBNL,DNER,DNM3,DRD1,DRD2,DSCAM,ERBB4,FARP1,FLRT3,FZD5,GJA10,GNPAT,GPM6A,KIRREL3,MAP1B,MECP2,NLGN1,NLGN2,NLGN3,NRCAM,NRG1,NRXN1,NRXN2,PCDHB10,PCDHB11,PCDHB13,PCDHB14,PCDHB16,PCDHB2,PCDHB3,PCDHB4,PCDHB5,PCDHB6,PCDHB9,PCLO,PLXND1,POU4F1,PTEN,RAB29,RYK,SDK1,SDK2,SHANK1,SHANK2,SHANK3,SLITRK1,SLITRK6,SPOCK2,SPTBN2,VPS35	synapse assembly	62
GO:0007417	ACAN,ACVR1B,ADAM22,ADAM23,ADGRA2,ADORA2A,AHI1,ALDH3A2,ALDH5A1,ANKLE2,ARNT2,ARSB,ASIC2,ATN1,ATOH1,B3GNT5,BCAN,BTD,ECRG4,CELSR1,CHD7,CHST8,CNTN6,COL2A1,COX7B,CYP26C1,DCLK1,DCX,DHX30,DMBX1,DNER,DRP2,DSCAML1,EIF2B2,ELP3,EMX1,EMX2,FMR1,GABRA4,GBA2,GLIS2,GRHL3,GRIK1,GSTP1,GSX1,HAPLN1,HAPLN2,HAPLN3,HAPLN4,HELT,HES5,HPCAL4,ID3,IL1RAPL2,JARID2,JRKL,KLK6,LIG4,MAL,MBP,MOG,MTF1,NCAN,NCKAP1,NDN,NES,NEUROG3,NH…	central nervous system development	141
GO:0007418	GLI1,GLI2,SHH	ventral midline development	3
GO:0007420	ABCB6,ABR,ACAT1,ACSL3,ADCY1,ADGRG1,ADGRL2,ADGRL3,AFF2,AGTR2,AK4,AMIGO1,AMIGO2,AMIGO3,APOD,ARF4,ARL6,ARNT2,ARRB2,ATM,ATP2B1,ATP6V0D1,ATXN1,ATXN1L,B3GNT5,BAG3,BAG6,BAIAP2,BAK1,BBS7,BCL2L11,BCR,BMPR2,BOK,BPTF,BRCA2,C2CD3,CA10,CASP2,CCDC39,CD9,CDH22,CDK5R1,CDK5RAP1,CDK5RAP2,CDK5RAP3,CHD8,CIC,CITED1,CLN5,CNTN4,CNTNAP2,COL4A1,COX17,CSK,CTNND1,CTNS,CTTNBP2,CXCR4,DDIT4,DLX2,DMBX1,DNAJC30,DPYSL2,DSCAML1,E…	brain development	215
GO:0007422	ADGRB1,ADGRB2,ALDH3A2,ARTN,ASIC2,BDNF,EDNRB,EGR2,EGR3,ERBB2,ERBB3,GDNF,GFRA3,NEUROG3,NF1,NFASC,NGF,NTF3,NTF4,PMP22,SCN8A,SERPINI1,SLC5A3,SOX10,SOX8,UGT8	peripheral nervous system development	26
GO:0007423	ASCL1,ASCL2,MAFB,SOX3	sensory organ development	4
GO:0007431	FGF10,NKX3-1,TFCP2L1	salivary gland development	3
GO:0007435	EGFR,PAX6,POLB,TGFB1,TGFB2,TGFB3,TWSG1	salivary gland morphogenesis	7
GO:0007440	NOTCH1	foregut morphogenesis	1
GO:0007442	GLI2,GLI3,SHH,WNT5A	hindgut morphogenesis	4
GO:0007468	NRL,RPE65	regulation of rhodopsin gene expression	2
GO:0007492	APELA,ARC,BMP4,BPTF,EPB41L5,EXT1,GATA4,GDF3,HDAC1,HOXC11,KIF16B,LAMC1,MED12,MIXL1,NKX2-1,NOTCH1,ONECUT1,PAX9,PELO,SMAD3,TGFB1	endoderm development	21
GO:0007493	GATA6,SOX17	endodermal cell fate determination	2
GO:0007494	ALDH1A2,ASS1,CPS1,DAB1,EGFR,FOXF1,OTC,REG1A,SMO,WNT5A	midgut development	10
GO:0007495	FOXL1	visceral mesoderm-endoderm interaction involved in midgut development	1
GO:0007497	EDNRB,RET	posterior midgut development	2
GO:0007498	ACVR2A,ACVR2B,BMX,BTK,CTDNEP1,ETS2,EXT1,FOXC2,GDF11,GDF3,HCK,HES7,IKZF1,IKZF3,IRX3,JAK2,LHX2,MESD,MEST,OVOL1,PALB2,POU4F1,PPP2CA,SECTM1,TBX1,TBX6,TBXT,TCF15,TIE1,VEGFA	mesoderm development	30
GO:0007499	TP63	ectoderm and mesoderm interaction	1
GO:0007500	BMP4,KLF4,TRIM15	mesodermal cell fate determination	3
GO:0007501	EYA1,EYA2,HOXA11,PAX2,SIX2	mesodermal cell fate specification	5
GO:0007506	AMH,TSPY10,TSPY1,TSPY2,TSPY3,TSPY4,TSPY8,ZFPM2	gonadal mesoderm development	8
GO:0007507	ACAN,ACVR1,ACVR2B,ADAP2,ADIPOR2,ADM,AKAP13,ALPK3,AP1B1,APELA,APLNR,ASCL1,ATM,BCOR,BICC1,BMP2,BORCS8,BVES,C1orf127,CACNA1C,CACYBP,CAD,CALCRL,CASP3,CC2D2A,CDKL1,CDKN1A,CDKN1B,CFC1B,CFC1,CITED2,COL3A1,COX17,CRIP1,CXADR,DNAAF4,DNAH5,DRC1,DVL1P1,DVL2,ECE1,EDN1,EDNRA,EEF1AKMT4-ECE2,EP300,EPOR,ERBB2,ERBB3,ERBB4,FBN1,FGF12,FGF19,FLRT3,FOXC1,FOXC2,FOXF1,FOXJ1,FOXL1,FREM2,GJA1,GLI2,GLI3,GNA11,GRK2,GYS1,HAN…	heart development	188
GO:0007509	APELA,EPB41L5,TBXT	mesoderm migration involved in gastrulation	3
GO:0007512	ADRA1A,APELA,APLNR,BMP10,CHD7,GJA1,HAND2,MEF2D,MNAT1,MYH10,MYH6,MYH7,NKX2-5,SCUBE1,TCAP	adult heart development	15
GO:0007517	ACHE,ADGRB1,ALX4,ANKRD2,BTBD1,BVES,CACNA1H,CAPN3,CAV3,CAVIN4,CD164,CENPF,CHD2,CHKB,CHODL,COL6A3,COPRS,CRYAB,CTF1,CXCL10,DMD,EGR3,EID2B,EID2,EMD,ETV1,EVC,FHL1,FHL3,FKTN,FOXK1,FOXO4,FRG1,FXR1,HBEGF,H1-5,ID3,IGF1,ITGA11,ITGA7,ITGB1BP2,JPH1,KMT5B,LAMA2,LAMA5,LBX1,MAPK12,MEF2A,MEF2B,MEF2C,MEF2D,MKX,MRAS,MRTFB,MSTN,MSX1,MYF5,MYH3,MYMK,MYOD1,NEB,PAX3,PAXBP1,POU6F1,PRR14,SGCA,SGCB,SGCD,SGCE,SGCG,SIRT1,SM…	muscle organ development	91
GO:0007518	IFRD1,MYOD1	myoblast fate determination	2
GO:0007519	ANKRD1,ANKRD2,BVES,CASQ1,CAV1,CCNT2,CDK5,CFL2,CFLAR,COL19A1,CSRP3,DCN,ELN,EP300,FLNB,FOXP2,GPCPD1,HLX,HOXD10,HOXD9,IGSF8,KCNAB1,MAPK14,MEF2C,MEOX2,METTL21C,MYF5,MYF6,MYH14,MYL6B,MYL6,MYLPF,MYOD1,MYOG,MYOZ1,MYOZ2,NEURL1,NF1,NPHS1,NR2F2,POPDC2,POPDC3,RHOA,SIX1,SIX4,SRPK3,SVIL,TAZ,VAMP5,VGLL2,ZBTB18	skeletal muscle tissue development	51
GO:0007520	ADAM12,ADGRB3,CACNA1H,CAPN2,CAV3,CDON,DYRK1B,FER1L5,KCNH1,MYH9,MYMK,MYMX,MYOD1,MYOF,NOS1,NPHS1,PLEKHO1,TANC1,WNT1	myoblast fusion	19
GO:0007521	MEF2C,TBX2	muscle cell fate determination	2
GO:0007522	MYH6	visceral muscle development	1
GO:0007525	NEB,NKD1	somatic muscle development	2
GO:0007528	AFG3L2,AGRN,ALS2,ANK3,CACNA2D2,CACNB1,CACNB2,CACNB3,CACNB4,CACNG2,CHRNA1,COL4A1,COL4A5,DCTN1,DVL1,ERBB2,KALRN,LAMB2,LRRK2,MUSK,NEDD4,NRDC,P2RX2,PDZRN3,TNC,UNC13A,UNC13B,UNC13C,UTRN,ZC4H2	neuromuscular junction development	30
GO:0007529	F2R,GPHN	establishment of synaptic specificity at neuromuscular junction	2
GO:0007530	AMH,CITED2,NR5A1,SOX3,SRD5A1,TCF21,WT1	sex determination	7
GO:0007538	NR5A1	primary sex determination	1
GO:0007548	AMH,AMHR2,AR,CDKL2,CENPI,CNOT9,CNTFR,CYP17A1,DMRT3,DMRTC2,HNF4A,PBX1,SRY,TSPY1,WNT7A	sex differentiation	15
GO:0007549	MACROH2A2,MACROH2A1	dosage compensation	2
GO:0007565	ABCC2,ADCYAP1,ADIPOR2,ADM,ADRA2B,ADRA2C,AGT,AMBP,BCL2,BYSL,CAD,CAPN2,CD38,CLDN4,CLIC5,COL16A1,COMT,CORIN,CRHBP,CRH,CRHR1,DHODH,ENDOU,EPN1,EPYC,ETS1,FOSB,FOS,FOSL1,FSHB,GIP,GNRH1,GOT2,HFE,HPGD,HSD11B2,IDO1,IGFBP2,IGFBP5,ITGA2,ITGA5,KRAS,LEP,LGALS9,LNPEP,MAGED2,NAMPT,NPPA,OVGP1,OXT,OXTR,PAPPA,PGF,PNOC,PRL,PRLHR,PSG11,PSG1,PSG2,PSG3,PSG4,PSG5,PSG6,PSG7,PSG9,PTHLH,PZP,RAMP2,RARA,RLN1,RLN2,SCGB1A1,SLC…	female pregnancy	86
GO:0007566	ACOD1,ARID1A,BSG,CALCA,DDR1,EMP2,EPO,FBLN1,FKBP4,H3-3A,HMX3,IGFBP7,IL1B,LIF,MMP2,MMP9,PCSK5,POLR1B,PPARD,PRDM14,PRLR,PTGIS,PTGS2,RECK,RPL29,RXRA,SCGB1A1,SOD1,SPP1,STC1,STC2,TGFBR2,TRIM28,TRO,UBE2Q1,UBTFL1,VMP1	embryo implantation	37
GO:0007567	CRH,CRHR1,HPGD,MAFF,NRK,PLA2G4B,PLA2G4C,PTAFR,PTGFR	parturition	9
GO:0007568	ABAT,ADA,ADM,ADRA1A,AGT,AKT1,ALDH3A1,ALOX12,AMFR,AMH,APAF1,APEX1,APOD,ARG1,ASS1,ATG7,ATP2B1,ATP8A2,AURKB,BAK1,BCL2A1,BECN1,C1QA,CACYBP,CANX,CARM1,CASP2,CASP9,CAT,CCN2,CD68,CDKN1C,CLDN1,CNP,CNR1,COL4A2,CREB1,CTNNA1,CTSC,CX3CL1,CYP1A1,DAG1,DCN,DLD,DNMBP,DNMT3A,EDNRB,EEF2,EIF2B5,EIF2S1,ENDOG,ENO3,EPO,ERCC2,FBXO4,FOS,FOXG1,FOXO3,FOXO4,GCLC,GCLM,GJB2,GJB6,GLRX2,GNAO1,GNRH1,GPX4,GRB2,GSN,GSS,HAMP,HMGCR…	aging	166
GO:0007569	BCL2,BGLAP,BRCA2,CDK1,DNAJA3,ICAM1,ILK,LIMS1,MIF,MNT,MORC3,MTOR,NOX4,NPM1,NUP62,PDCD4,PRELP,RWDD1,SIRT1,SOD1,TBX2,TBX3,TP53,WRN,ZMIZ1	cell aging	25
GO:0007584	AACS,ABCA1,ABCG5,ABCG8,ACSL1,ACSL3,ACSL4,ADIPOQ,ADIPOR2,ADSL,AGL,AHCY,AKR1C3,ALDH3A1,AMELX,APAF1,APOA1,ARSB,ASS1,BCKDHB,C2,CCL28,CD3E,CNR1,COX4I1,DAD1,ENSA,ERCC1,GCGR,GCLC,GCLM,GIPR,GNAI2,GNPAT,HAT1,HMGCL,HMGCR,IGFBP2,LDHA,LIPG,LTA,MTOR,NOD2,NQO1,OGT,OXCT1,PKM,POR,PPARG,SERPINC1,SFRP2,SLC27A4,SLC6A19,SLC6A4,SST,STAR,STAT1,TBXA2R,TGFBR2,TNFRSF11B,TTPA,UCP3,UGT1A1,VCAM1	response to nutrient	64
GO:0007585	BPGM,CHRNA4,CHST11,COX15,COX5B,CSF2RB,CYSLTR1,DACH1,EDN1,EDNRA,ELN,FUT8,HNMT,MAFB,MAN1A2,MAN2A1,MECP2,NDUFA12,PBX3,SFTPA1,SFTPA2,SFTPB,SFTPC,SFTPD,TAS2R4,TLX3,TMPRSS11D,TRAF4,UCP3	respiratory gaseous exchange by respiratory system	29
GO:0007586	ADM2,AKR1C1,AKR1C2,AKR1D1,ALPI,CAPN8,CAPN9,CCK,CLPSL1,CLPSL2,CTRB1,CTRB2,CYP39A1,GKN1,GUCA2A,GUCA2B,GUCY2C,LRCOL1,PGA3,PGA4,PGA5,PGC,PIR,PPARGC1A,PRSS1,PRSS2,PRSS3,SST,UCN2,UCN3	digestion	30
GO:0007588	ABCG5,ABCG8,ADORA2B,AMN,AQP6,AQP9,ATP6V0A4,ATP6V1B1,AVPR2,CLCN5,CLCNKA,CLCNKB,CLDN16,GRHPR,GUCA2B,HMOX1,KCNJ1,KCNK5,KIRREL1,NEDD4L,NFAT5,NPHP1,NPHS1,NPHS2,POU3F3,SCNN1B,SCNN1G,SLC22A18,SLC26A3,TACR2,UGT1A7,UMOD	excretion	32
GO:0007589	ANXA2,EDN1,GUCA1B,GUCA2B,NPPB,NPR1,SLC22A2,SLC22A4,VIP	body fluid secretion	9
GO:0007595	APLN,APRT,ATP7A,ATP7B,CAD,CAV1,CCND1,CDO1,CREB1,CSN2,CSN3,DDR1,DHODH,ERBB4,FOXB1,GHRHR,GOT2,GPAT4,HIF1A,HK2,KALRN,MED1,MTCO2P12,MTX1,NCOA1,NCOR2,NEURL1,NME1,OXTR,PAM,PPAT,PRL,PRLR,SERPINC1,SLC6A3,SOCS2,STAT5A,UMPS,UPRT,USF2,VDR,VEGFA,XDH,ZBTB7B	lactation	44
GO:0007596	ADORA2A,AK3,AKAP10,AKAP1,ANO6,ANXA5,ANXA8,AP3B1,C4BPB,CAPZA1,CAPZA2,CAPZB,CARMIL1,CBX5,CD177,CD36,CD59,CDC42,COL1A1,COL1A2,CPB2,CYP4F11,CYP4F2,DOCK11,DOCK1,DOCK6,DOCK8,DOCK9,DTNBP1,EHD1,EHD2,EHD3,ENPP4,ENTPD1,F10,F11,F13A1,F13B,F2,F2R,F2RL1,F2RL2,F2RL3,F3,F5,F7,F8,F9,FCER1G,FGA,FGB,FGG,FYN,GATA1,GATA2,GATA3,GATA4,GATA5,GATA6,GGCX,GNA12,GNAQ,GP1BA,GP1BB,GP5,GP6,GP9,H3-3A,HBB,HBD,HBE1,HBG1,HBG2,HDA…	blood coagulation	169
GO:0007597	A2M,APOH,C1QBP,F11,F12,F2,F8,F9,GP1BA,GP1BB,GP5,GP9,KLKB1,KNG1,PRCP,SERPING1,VWF	blood coagulation, intrinsic pathway	17
GO:0007598	F10,F3,F7,TFPI	blood coagulation, extrinsic pathway	4
GO:0007599	ANXA7,AVPR2,FLI1,GPI,HPS4,NFE2,P2RY12,VWF,ZNF385A	hemostasis	9
GO:0007600	ADORA2A,ASIC3,NTSR2,OPRK1,OPRL1,OPRM1,PNOC,SCN10A,TRPV2	sensory perception	9
GO:0007601	ABCA4,ABCC6,ABLIM1,ADGRV1,AIPL1,AOC2,ARL6,ARR3,ATF6,ATXN7,BBS10,BBS1,BBS2,BBS4,BBS5,BBS7,BBS9,BEST1,BFSP2,CABP1,CABP2,CABP4,CACNA1F,CACNB2,CDH23,CDH3,CHM,CHRNB2,CLDN19,CLIC5,CLN6,CLN8,CLRN1,CNGA1,CNGA3,CNGB1,CNGB3,CNNM4,COL11A1,COL18A1,COL1A1,COL2A1,CPLX3,CPLX4,CRX,CRYAA,CRYBA1,CRYBA2,CRYBA4,CRYBB1,CRYBB2,CRYBB3,CRYBG3,CRYGA,CRYGB,CRYGC,CRYGD,CRYGN,CRYGS,CRYZ,CYP1B1,CYP4V2,DHRS3,DLL4,DNAJC19,DRAM…	visual perception	208
GO:0007602	ARRB1,ASIC2,CABP4,CDS1,GNAT2,GNGT2,GPR52,GPR88,GUCA1B,NR2E3,OPN1LW,OPN1MW2,OPN1MW3,OPN1MW,OPN1SW,OPN3,OPN4,OPN5,PDC,PITPNM1,PLEKHB1,RCVRN,RGR,RHO,RRH,TRPC3,UNC119	phototransduction	27
GO:0007603	ABCA4,AIPL1,GNA11,GNAQ,GNAT1,PDE6B,PDE6C,RHO,RP1	phototransduction, visible light	9
GO:0007605	ADGRV1,ALDH7A1,ASIC2,ATP2B2,ATP6V0A4,ATP6V1B1,ATP8B1,BARHL1,BIRC5,CABP2,CACNA1D,CASP3,CCDC50,CDC14A,CDH23,CDKN1B,CDKN2D,CEACAM16,CEMIP,CHD7,CHRNB2,CLIC5,CLRN1,CNTN5,COCH,COL11A1,COL11A2,COL1A1,COL2A1,COL4A3,CRYM,DCDC2,PJVK,DIAPH1,EML2,EPS8L2,EPYC,ESPN,ESPNL,EYA1,EYA4,FBXO11,FGFR1,FZD4,GABRA5,GABRB2,GABRB3,GJB2,GJB6,GJC3,GPX1,GRM7,GRXCR1,GRXCR2,GSDME,HEXB,HOMER2,HOXA1,ICAM1,KCNE1,KCNQ1,KCNQ4,LOXHD…	sensory perception of sound	137
GO:0007606	C5AR1,OBP2A,OR10J1,OR1D4,OR1E2,OR3A2,TAAR3P,TAAR5	sensory perception of chemical stimulus	8
GO:0007608	ADCY3,B3GNT2,BBS1,BBS4,BEST2,CFAP69,CNGA2,CNGA4,CNGB1,DRD2,FZD2,GFY,GJB4,GNAL,MKKS,NAV2,NCAM2,NXNL2,OBP2A,OBP2B,OMP,OR10A3,OR10A5,OR10Q1,OR10V1,OR10W1,OR11L1,OR13A1,OR14A16,OR14A2,OR14C36,OR14I1,OR14J1,OR14K1,OR14L1P,OR1C1,OR1D2,OR1D5,OR1E1,OR1Q1,OR2D2,OR2M4,OR2S2,OR3A4P,OR4D1,OR51B4,OR51B5,OR51B6,OR51I1,OR51I2,OR51J1,OR51M1,OR51V1,OR52A1,OR52A5,OR52D1,OR5A1,OR5A2,OR5AC1,OR5AC2,OR5AK2,OR5AK3P,OR5…	sensory perception of smell	147
GO:0007610	HTR2B,PMCH,PMCHL1,PMCHL2,TRMT1L	behavior	5
GO:0007611	ADCY8,AFF2,AGER,AMFR,APP,B2M,BHLHB9,CASP3,CCL11,CHRNA7,CRHBP,CRH,DKK1,DNAH11,DRD3,EGFR,EGR2,EP300,EPHB2,FZD9,GALR2,GALR3,GATM,GHSR,GLP1R,GM2A,GRIN2A,GRIN2B,GRM5,GRPR,KCNAB1,LHX8,LILRB2,MAPK1,MEF2C,MME,NCSTN,NTRK1,PAFAH1B1,PICALM,POMK,PRKAR1B,PRKCG,PRNP,PSEN1,PTEN,PTPRZ1,S100B,SHC3,SLC11A2,THRA,TMOD2,TTBK1,VIP,ZNF385A	learning or memory	55
GO:0007612	AAAS,APP,ARC,ARF4,ATAD1,ATP8A1,ATXN1,ATXN1L,BCHE,CHRNB2,CIC,CLDN5,CNTN2,CNTNAP2,COMT,DLG4,DRD3,EIF2AK4,EPHB2,FGF13,FOSL1,FYN,GMFB,GRM5,INSR,JPH3,JPH4,JUN,NLGN3,NLGN4X,NLGN4Y,NPAS4,NRXN1,NRXN3,NTRK2,NTSR1,PAK5,PAK6,PPP3CB,PRKAR2B,PRKN,PTGS2,PTN,RGS14,SHANK2,SHANK3,SLC12A5,SLC24A2,SLC6A1,SLC8A2,SLC8A3,SORCS3,STRA6,SYNJ1,TH,TLR2,UBA6,VDAC1,VDAC3,YTHDF1	learning	60
GO:0007613	ABCA7,ADCY8,ADGRF1,ASIC1,ATAD1,ATXN1,ATXN1L,B4GALT2,BDNF,CCK,CEBPB,CHRNA7,CHRNB2,CIC,CNR1,CREB1,CRHR1,CRTC1,CX3CR1,DBH,DRD1,EIF4EBP2,FEN1,FGF13,FOXO6,GIP,GRIN2A,HRH1,HRH2,HTR2A,INSR,ITGA3,ITGA5,ITGA8,ITPR3,JPH3,KALRN,KCNK10,KCNK2,KCNK4,KLK8,KMT2B,LGMN,LMX1A,MAP1A,MAPT,MUSK,NETO1,NGF,NQO2,NTAN1,NTF3,NTF4,OXT,OXTR,PAK5,PAK6,PLA2G6,PLCB1,PLK2,PPP1R1B,PPP3CB,PSEN1,PTEN,PTGS2,PTN,RIN1,S100B,SCN2A,SHAN…	memory	81
GO:0007614	ADNP,BRINP1,CALB1,CHRNA7,COMT,CUX2,MDK,NPAS4,SERPINF1	short-term memory	9
GO:0007616	ADCY1,ADCY8,APOE,ARC,BTBD9,CALB1,CAMK4,CPEB3,CTNS,DRD2,EIF2AK4,GRIA1,GRIN1,KAT2A,LDLR,LRRN4,MECP2,MTOR,NFATC4,NPAS4,NTF4,PJA2,PRKCZ,PRNP,RASGRF1,RELN,RGS14,SGK1,SHANK1,SLC17A7,SRF,TAC1	long-term memory	32
GO:0007617	APP,DRD1,MAPK8IP2,MTNR1A,NHLH2,TH,UBE2Q1	mating behavior	7
GO:0007618	OR2H2	mating	1
GO:0007620	ABAT,PI3	copulation	2
GO:0007621	AVP,AVPR1A,PPP1R1B,THRB	negative regulation of female receptivity	4
GO:0007622	EGR2	rhythmic behavior	1
GO:0007623	AANAT,ADCY1,ADIPOQ,AGRP,ARNTL2,ARNTL,ASS1,ATF5,ATOH7,BHLHE40,CDK4,CLDN4,CLOCK,CPT1A,CREB1,CRX,CRY1,CRY2,DBP,DDC,DYRK1A,EGFR,EGR3,EP300,F7,GSK3B,HDAC3,HEBP1,HNRNPR,HS3ST2,HTR7,ID1,ID2B,ID2,ID3,ID4,IMPDH2,JUND,JUN,KLF10,KLF9,LEP,METTL3,MTNR1A,NAMPT,NCOR1,NDUFA9,NFIL3,NOCT,NONO,NOS2,NPAS2,NR0B2,NR1D1,NRIP1,NTRK1,NTRK2,NTRK3,PER1,PER2,PPARGC1A,PROK1,PROK2,PROKR1,PROKR2,PROX1,RBM4B,RPE65,SERPINE1,SETX…	circadian rhythm	79
GO:0007624	ENOX1,ENOX2	ultradian rhythm	2
GO:0007625	APRT,AVP,AVPR1A,CTNS,DDO,DRD1,DRD2,HOXB8,HPRT1,NMUR2,OXT,PPT1,QRFP,SLITRK5	grooming behavior	14
GO:0007626	ABAT,ADCY5,ADCY8,ADORA2A,ALDH1A3,ALS2,ANKH,APBA1,APBA2,APH1B,APP,ASTN1,ATP7A,AVP,B4GALT2,BSX,C1QL1,CACNA1B,CALB1,CDH23,CELSR1,CHRNA3,CHRNA4,CHRNB2,CHRNB4,DBH,DDHD2,DRD2,DRD3,DSCAM,ESPN,ETV5,FEZF2,FIG4,GAA,GMFB,GNAO1,GPR52,GPR88,GRM1,GRM5,GRM6,HEXB,HPGDS,HPRT1,HTR2C,LMX1A,LRRTM1,MCOLN3,MEIS1,MYO15A,NAV2,NEGR1,NKX2-1,NOVA1,NPY1R,NPY2R,NRG1,OLFM2,OPRK1,OPRM1,PAK5,PAK6,PDE1B,PEX13,PITX3,PPP1R1B,PTEN,…	locomotory behavior	84
GO:0007628	ABHD12,ARRB2,CEND1,CHD7,CLN8,CNTN2,CTNS,DAB1,DMRT3,DRD1,DRD2,EFNB3,EPHA4,FXN,GBX1,GLRA1,GLRB,HIPK2,HTRA2,KCNJ10,KLHL1,NPC1,OXR1,SCN1A,SPTBN4,TRH,UCHL1,ZIC1,ZMPSTE24	adult walking behavior	29
GO:0007631	ADM2,AGRP,CCKAR,CRHR1,FYN,GAL,GALR2,GALR3,GCG,GIGYF2,HCRTR1,HCRTR2,HTR2C,MC4R,MCHR1,MRAP2,NEGR1,NMUR2,NPW,NPY1R,NPY,NTRK2,PMCH,PRLHR,PYY,STRA6	feeding behavior	26
GO:0007632	DYNLRB1,NPHP1,NPHP4,SLC1A2	visual behavior	4
GO:0007634	HOXA1	optokinetic behavior	1
GO:0007635	CASR,OBP2B,PRKCG,TAS2R5,TRPV1	chemosensory behavior	5
GO:0007638	ETV1,STRBP	mechanosensory behavior	2
GO:0008015	ACVRL1,ADORA2A,AVPR1A,BDKRB2,C3AR1,CHD7,COL4A3,CXCL10,CXCL12,CYB5R3,DLL4,E2F4,EDN3,ELN,EPO,F5,FLI1,GUCY1A1,GUCY1B1,HCN4,HOXB2,HTR7,IMMP2L,LPA,MEOX2,MTHFR,MYOF,NFE2,OLR1,PLN,RCAN1,SERPING1,STAT1,TBC1D8,TBX20,UTS2R,XCL2	blood circulation	37
GO:0008016	ADORA3,CACNA1B,CACNA1H,CAMK2D,CAV3,CELF2,CHRM2,CYP2J2,DES,DMPK,FOXN4,FXYD1,GLP1R,GNAO1,HBEGF,HSPB7,KCNE5,KCNG2,KCNIP2,KCNJ12,KCNQ1,MYH6,PLN,S100A1,SRI,TBX2,TH,THRA,THRB,TMIGD3,TNNT2,TPM1	regulation of heart contraction	32
GO:0008033	AARS1,ADAT1,FARS2,GRSF1,KARS1,LAGE3,LSM6,POP1,POP5,POP7,RPP21,RPP30,RPUSD4,SARS1,SSB,THG1L,TP53RK,TRMT2B,TYW1B,TYW1	tRNA processing	20
GO:0008037	CADM1,CD226,CD5,CLEC7A,CNTNAP3,CRTAM,CSGALNACT1,LAMA5,NCR3,PECAM1,VCAN	cell recognition	11
GO:0008038	CNTNAP2,CXCR4,NTM,OPCML,PCDH12	neuron recognition	5
GO:0008039	YWHAZ	synaptic target recognition	1
GO:0008045	ALCAM,CDK5,CHN1,EGR2,EPHA4,ERBB2,FGF8,HOXA2,KIF5C,LHX1,LHX3,LHX4,NOG,NTN1,NTN3,NTNG1,NTNG2,RAC1,RAC2,RNF165,SEMA3A,SLIT1,SLIT2	motor neuron axon guidance	23
GO:0008049	HEXB	male courtship behavior	1
GO:0008050	THRA,THRB	female courtship behavior	2
GO:0008052	NTF4	sensory organ boundary specification	1
GO:0008053	AFG3L2,BAK1,BAX,CHCHD3,FIS1,GDAP1,MFF,MFN1,MFN2,MIEF1,MIEF2,MIGA1,MIGA2,OPA1,PLD6,USP30	mitochondrial fusion	16
GO:0008057	SHROOM2	eye pigment granule organization	1
GO:0008063	MYD88,PALM3,PELI1,PELI2,PELI3,TRAF3	Toll signaling pathway	6
GO:0008064	ARHGAP35,BRK1,CIT,CXCL12,NAA80,TMSB4Y,WAS	regulation of actin polymerization or depolymerization	7
GO:0008065	CLDN1,GSTM3,HAPLN2	establishment of blood-nerve barrier	3
GO:0008078	FGF8,MESP1	mesodermal cell migration	2
GO:0008088	APBA1,APP,HSPA8,KLC3,SPG11	axo-dendritic transport	5
GO:0008089	AP3B1,AP3B2,AP3D1,AP3M1,AP3M2,AP3S1,AP3S2,ARL8A,ARL8B,BLOC1S1,BLOC1S2,BLOC1S3,BLOC1S4,BLOC1S5,BLOC1S6,DTNBP1,FMR1,HAP1,KIF1A,KIF1B,KIF3A,KIF3B,KIF4A,MGARP,NEFL,RAB21,SNAPIN,SOD1,SPAST,SPG7,TRAK1,TRAK2	anterograde axonal transport	32
GO:0008090	DST,DYNC1H1,HAP1,MGARP,NDEL1,NEFL,PAFAH1B1,SNAPIN,SOD1,TMEM108	retrograde axonal transport	10
GO:0008104	AKAIN1,AKAP10,AKAP11,AKAP3,AKAP4,ALS2,AP4B1,AP4E1,AP4M1,AP4S1,BBS2,BBS7,BCL6,BIN3,CACNG3,CADM3,CAV1,CAV3,CBY1,CCDC120,CCDC68,CD81,CDAN1,CEP128,CEP250,CROCC,CUTA,DDX42,DHCR24,DOC2B,DRD2,DUOXA1,DUOXA2,ERCC3,EXOC8,GGA1,GNGT1,GRASP,HAP1,HEATR5A,HEATR5B,IST1,MAPRE1,MAPRE3,MECP2,MGAT3,MLH3,NBEA,NEDD8,NIN,NPM1,NR0B1,NRCAM,ODF2,ODR4,PARD3B,PARD3,PHYHIP,PLOD3,RAB35,SLC9A2,SPHKAP,SPTSSA,SQSTM1,STK11IP,TNS4…	protein localization	73
GO:0008150	A1BG,AARSD1,AATK,ABHD11,ABHD1,ACOXL,ACRBP,ACTBL2,ACTR3B,ACTR3C,ACY3,ADAM5,ADAMTS10,ADM5,AFDN-DT,AGFG2,AGR3,AKAP14,AKAP7,AMMECR1,ANKRD30B,ANKRD39,ANKRD40,ANKRD45,APMAP,ARID3B,ARID4B,ARL15,ARPC5L,ARPP21,ASCL5,ASMTL,ASNSD1,ATP13A1,ATP5MPL,BCL7B,BEST2,BEST3,BEST4,BFSP1,BGN,BOLA3,BPESC1,BRD9,BTNL3,C11orf1,C17orf80,C19orf18,C20orf194,C20orf27,C21orf62,C22orf23,C2orf49,C3orf84,C5orf46,C6orf15,C6orf163,C…	biological_process	605
GO:0008152	LYZL1,LYZL2,LYZL6,PDE11A,SPACA5,SPAST	metabolic process	6
GO:0008154	ABI1,ABI2,CAP1,CAP2,DSTN,ENAH,EVL,GHRL,GHSR,VASP,WAS,WASL,WIPF1	actin polymerization or depolymerization	13
GO:0008156	ATR,CDAN1,CDC6,ENPP7,GDF2,GMNN,GTPBP4,HCRT,HUS1,PDS5A,RAD17,S100A11,SLFN11,TERF1,TP53,TSPYL2,TTF1,WAPL	negative regulation of DNA replication	18
GO:0008202	AKR1C1,AKR1C2,AKR1C3,AKR1C4,AKR1C8P,AKR1D1,CYP17A1,CYP1A1,CYP1B1,CYP21A2,CYP2A6,CYP2B6,CYP2C19,CYP2C8,CYP2C9,CYP2D6,CYP2E1,CYP3A43,CYP3A4,CYP3A5,CYP3A7-CYP3A51P,CYP3A7,DHCR24,DHRS4,G6PC,MSMO1,NR1I2,RDH16,RDH5,STARD3,SULT1A2,SULT1A3,SULT1A4,SULT1B1,SULT1E1,SULT2A1,SULT2B1,SULT4A1,TSPO,UGT1A1,UGT1A8,UGT2B15,UGT2B17,UGT2B28,WWOX	steroid metabolic process	45
GO:0008203	ABCA1,ABCG1,ANGPTL3,APOA1,APOA2,APOA4,APOB,APOBR,APOC1,APOE,APOF,APOL1,APOL2,APP,CAT,CEBPA,CETP,CH25H,CLN6,CLN8,CUBN,CYP11A1,CYP11B1,CYP11B2,CYP7B1,DISP3,EBP,ERLIN1,ERLIN2,FDX1,FDXR,GBA2,GBA,HDLBP,IL4,LCAT,LDLRAP1,LDLR,LEP,LEPR,LIMA1,LIPC,LIPE,MBTPS1,MBTPS2,NFE2L1,NPC1,NPC2,NR0B2,NSDHL,OSBPL1A,OSBPL5,PCSK9,PIP4P1,PON1,PPARD,RXRA,SCAP,SMPD1,SOAT1,SOAT2,SORL1,SQLE,SREBF1,SREBF2,STARD3,STAR,SULT2B1,…	cholesterol metabolic process	69
GO:0008206	ACAA1,AKR1C1,AMACR,ARV1,ATP8B1,BAAT,GBA2,LEP,NPC1,NR1H4,NR5A2,SLC27A5	bile acid metabolic process	12
GO:0008207	AKR1D1,DHRS2,HSD3B1,HSD3B2	C21-steroid hormone metabolic process	4
GO:0008209	ADM,AKR1C4,AKR1D1,CYP3A4,DHRS9,ESR1,HSD17B4,HSD17B8,PLEKHA1,PPARGC1A,SGPL1,SHH,SRD5A2,TIPARP,UGT2B7	androgen metabolic process	15
GO:0008210	COMT,CYP1A1,CYP1A2,CYP1B1,CYP2C8,CYP2C9,CYP2D6,CYP3A4,CYP3A5,CYP3A7,HSD17B1,HSD17B4,PDGFRA,PLEKHA1,SGPL1,SULT1A1,SULT1E1,TIPARP,UGT1A1,UGT2B11	estrogen metabolic process	20
GO:0008211	APOA1,MECP2,SERPINA6,STAR	glucocorticoid metabolic process	4
GO:0008216	DHPS	spermidine metabolic process	1
GO:0008217	ACE,ACSM3,ACTA2,ACVRL1,AGT,AGTR2,AGTRAP,ATP1A1,ATP1A2,ATP2B1,BRS3,CACNA1B,CD34,CHGA,COL1A2,CORIN,CYP11B1,CYP4F2,DLL1,EDNRA,EDNRB,EPHX2,ERAP1,ERAP2,GCGR,GCH1,GNB3,GUCY1A1,HBB,HMOX1,LEP,LRP5,MC3R,MYH6,NISCH,NOS3,NOX1,NPPA,NPPB,NPR1,NPR2,NPR3,NPY1R,NPY,P2RX1,P2RX4,POMC,PPARG,PTGS1,PTGS2,RAMP2,RENBP,REN,SGK1,SOD1,SOD2,STK39,TAC1,TAC4,UTS2B,UTS2,UTS2R	regulation of blood pressure	62
GO:0008219	ALS2,BCL10,BNIP3,BRINP1,CACNA1A,CIDEA,EIF4G2,EMP1,EMP2,EMP3,FAF1,FBH1,FOSL2,GSDME,GZMM,HMOX1,HTR2A,IL17A,KLK8,MAP3K11,MAP3K20,NDOR1,NUP62,OPTN,PARP4,PMP22,PNPLA8,PRKD2,PTGER3,RRAGA,SGCD,SNCAIP,SUSD6,TGFB2,VAPA	cell death	35
GO:0008228	C4B,CD47,CRP,FCN2,LBP,MBL2,PTX3,SFTPA1,SPON2	opsonization	9
GO:0008272	RACGAP1,SLC13A1,SLC13A4,SLC25A10,SLC25A14,SLC25A30,SLC26A11,SLC26A1,SLC26A4,SLC26A6,SLC26A7,SLC26A8	sulfate transport	12
GO:0008277	ADCYAP1,DGKQ,DYNLT1,FRMPD1,GIT1,GIT2,GNG4,GNG7,GRK1,GRK4,GRK5,GRK6,HOMER2,KCTD8,PDCL,PHF24,PLCB1,PLCE1,RAMP1,RAMP2,RASGRP4,RGS10,RGS11,RGS12,RGS14,RGS16,RGS18,RGS1,RGS20,RGS2,RGS3,RGS4,RGS5,RGS6,RGS9,RIC8B,TUB,TULP3,USP20,USP33	regulation of G protein-coupled receptor signaling pathway	40
GO:0008283	ACHE,AKT1,ALKBH3,ALK,ANXA7,APPL1,APPL2,AR,ASCC3,AURKB,AXIN2,BAK1,BCL2L1,BHLHE41,BOK,BOP1,BRAT1,BUB1,BYSL,CD276,CD34,CD5,CD74,CDC25A,CDC25C,CDK1,CDK3,CDK5RAP3,CDK9,CDV3,CEMP1,CENPF,CITED2,CKLF,CKS2,CNOT11,CERT1,COL4A3,CRIP1,CSF1,CSF1R,CSGALNACT1,CSPG4,CUL1,CUZD1,CYP1A1,DACH1,DAZAP1,DCTN2,DDIT4,DDX41,DLGAP5,DLX5,DPH1,DUX4L9,E2F8,ECD,EDNRA,EGFR,EHF,EMP2,ENPEP,ENTPD5,EPO,ERCC1,ERCC2,FAM83A,FAM83B,FAM…	cell population proliferation	209
GO:0008284	ACER2,ACER3,ADAM10,ADAM17,ADCYAP1,ADM,ADRA1D,ADRA2A,AGTR2,AIF1,AKIRIN2,AKR1C2,AKR1C3,AKT1,AKT2,ALDH1A2,ALDH3A1,AREG,AR,ARNT2,ARRB1,ASH2L,ATF3,AVP,AVPR1A,AVPR2,BAMBI,BCL2,BCL2L1,BIRC5,BIRC6,BMP4,BMP5,BMP6,BNC1,BRK1,BST1,BTC,C8orf17,CACUL1,CALR,CAPN1,CAPNS1,CARM1,CASR,CAV3,CBX8,CCAR1,CCKBR,CCK,CCL14,CCN2,CCND2,CCPG1,CD248,CD47,CD81,CD86,CDC123,CDC20,CDC25B,CDC7,CDCA7L,CDK13,CDK2,CDK4,CDKN1B,CDX2,CE…	positive regulation of cell population proliferation	491
GO:0008285	ABI1,ACVRL1,ADAMTS1,ADAMTS8,ADARB1,ADGRB1,ADGRG1,ADM,ADORA1,ADORA2A,ADORA3,ADRA1A,AIMP2,ALDH1A2,ALOX15B,AMBRA1,APC,APP,AR,ARID2,ASPH,ATF5,ATP8A2,AXIN2,AZGP1,B4GALT1,BAK1,BAP1,BCHE,BCL11B,BCL6,BECN1,BMP2,BMP4,BMP5,BNIPL,BRD7,BRIP1,BTG1,BTG2,BTG3,BTG4,CAMK2N1,CBFA2T3,CCL23,CCL3L1,CD164,CD200,CD33,CD9,CDC6,CDC73,CDH13,CDH5,CDK10,CDK6,CDKN1A,CDKN1B,CDKN2A,CDKN2B,CDKN2C,CDKN2D,CDKN3,CEBPA,CER1,CGREF1,…	negative regulation of cell population proliferation	391
GO:0008286	AKT1,AKT2,AP3S1,APC,APPL1,ATP6AP1,ATP6V0A1,ATP6V0A2,ATP6V0A4,ATP6V0B,ATP6V0C,ATP6V0D1,ATP6V0D2,ATP6V0E1,ATP6V0E2,ATP6V1A,ATP6V1B1,ATP6V1B2,ATP6V1C1,ATP6V1C2,ATP6V1D,ATP6V1E1,ATP6V1E2,ATP6V1F,ATP6V1G1,ATP6V1G2,ATP6V1G3,ATP6V1H,BAIAP2,BCAR1,CAV2,CSRP3,EIF4EBP1,EIF4EBP2,FOXC2,FOXO1,FOXO3,FOXO4,FOXO6,GAB1,GPLD1,GRB10,GRB14,GRB2,GRB7,GSK3A,GSK3B,IDE,IGF1R,IGF2,IGFBP1,INS,INSR,INSRR,IRS1,IRS2,IRS4,KL,N…	insulin receptor signaling pathway	84
GO:0008292	CHAT,SLC44A4,SLC5A7	acetylcholine biosynthetic process	3
GO:0008295	AGMAT,AMD1,SRM	spermidine biosynthetic process	3
GO:0008298	BICD1,CASC3	intracellular mRNA localization	2
GO:0008299	COQ2,CRPPA,HMGCR,IDI2,MVD,MVK,PDSS1,PDSS2	isoprenoid biosynthetic process	8
GO:0008306	ACTR2,AGT,ASIC1,BRSK1,BTG2,CHRNB2,CLN3,CLN8,CRH,DRD2,DRD5,EIF4A3,GABRA5,LGMN,MAP1A,NEUROD2,NPTX2,NRGN,PPT1,RELN,RIN1,SHANK1,SNAP25,SRF,TAC1,TNR,UCN	associative learning	27
GO:0008333	ADRB2,AKTIP,ATG14,BECN2,BIN1,CDX2,CHMP5,CLEC16A,DENND3,DTX3L,EPG5,FAM160A2,GPRASP1,HMGXB4,HOOK1,HOOK2,HOOK3,KIF13A,M6PR,MGRN1,MTM1,PCDHGA3,RAB12,RAB7A,RAB7B,RHOB,RILP,SCYL2,SNAPIN,SNX16,SNX27,SORT1,STX8,TGFBRAP1,TRAK1,TRAK2,TSG101,VAMP7,VIPAS39,VPS11,VPS16,VPS18,VPS33A,VPS33B,VPS39,VPS41	endosome to lysosome transport	46
GO:0008334	LSM10,LSM11,NCBP1,NCBP2,SLBP,SNRPB,SNRPD3,SNRPE,SNRPF,SNRPG,SSB,ZNF473	histone mRNA metabolic process	12
GO:0008340	ATM,CGAS,COQ7,GHRHR,IDE,INPP5D,LEP,LRRK2,MSH2,MSH6,POU1F1,PRDM2,RAD54L,TFCP2L1,TP53,TREX1,ZMPSTE24	determination of adult lifespan	17
GO:0008343	AGRP,ASIP,BRS3,CARTPT,DMBX1,GHRL,GHSR,LEP,NPY,USP46	adult feeding behavior	10
GO:0008344	ADAM22,APP,ARCN1,ATP1A2,BTBD9,CHL1,CNP,CSTB,CXCL12,DMBX1,DRD4,EN1,EPS8,FGF12,FOXA2,GDNF,GIGYF2,GIP,GRIN1,GRIN2D,HOXB8,HOXD10,HOXD9,ID2,INPP5F,KALRN,LGI4,MECP2,NR4A2,NTAN1,NTF4,NTSR1,OPRD1,OTOG,PAFAH1B1,PARK7,PBX3,PPT1,PREX2,PRKN,PUM1,SEZ6,SEZ6L,SLITRK6,SNCA,SNCG,TMOD1,TSC1	adult locomotory behavior	48
GO:0008347	AZU1,CSPG4,EPHA4,MATN2,NDN,P2RY1,TGFB2,TSPO	glial cell migration	8
GO:0008354	CXADR,DMRT1,FOXC1,ITGB1,KIT,PLPP1,PLPP3,TGFB1,TGFBR1	germ cell migration	9
GO:0008355	ADCY3,GRIN1	olfactory learning	2
GO:0008356	ACTR2,ACTR3,GOLGA2,INSC,PARD3	asymmetric cell division	5
GO:0008360	ALDOA,ANXA1,ANXA7,ARAP1,ARHGAP15,ARHGAP18,ARHGAP35,ARHGEF18,ATP10A,BAIAP2,BAMBI,BRWD1,BRWD3,BVES,C15orf62,CCL11,CCL13,CCL24,CCL2,CCL3,CCL7,CDC42EP1,CDC42EP2,CDC42EP3,CDC42EP4,CDC42EP5,CDC42,CDC42SE1,CDC42SE2,CFAP410,CFDP1,COCH,CORO1A,CRK,CSF1R,CYFIP1,DAPK3,DIAPH1,DLC1,DLG1,DMTN,DNMBP,EPB41,EPB41L3,EPB42,EPS8,ERMN,EZR,F2,FAM171A1,FBLIM1,FERMT2,FES,FGD1,FGD2,FGD3,FGD4,FGD5,FGD6,FGR,FMNL1,FMNL2,FMNL…	regulation of cell shape	144
GO:0008361	CLN8,CREB1,EZR,IL7R,IQGAP3,KEL,LAMTOR4,LAMTOR5,LARS1,MSN,MTOR,MTPN,RAC1,RAP1GAP2,RARG,RDX,RPTOR,SLC9A3R1,VAV1,VAV2,VAV3,WDTC1,XK	regulation of cell size	23
GO:0008366	MBP,PLP1,POU3F1,PPARD,PRX	axon ensheathment	5
GO:0008380	ACIN1,AFF2,AKAP17A,AKAP8L,ARL6IP4,BCAS2,BRDT,C1QBP,CCAR2,CDK12,CELF3,CIR1,CLASRP,DDX23,DDX39B,DDX47,DHX15,DHX16,DHX8,ECD,ESRP1,FAM172A,FMR1,FUS,GEMIN2,HABP4,HNRNPA1L2,HNRNPC,HNRNPH3,IVNS1ABP,IWS1,JMJD6,KHSRP,LGALS3,LSM10,LSM1,LSM4,LSM6,LUC7L3,MAGOHB,MAGOH,MBNL1,MBNL2,MBNL3,MPHOSPH10,NCBP1,NCBP2,NOL3,NONO,NOVA1,NSRP1,PDCD7,PPARGC1A,PPIG,PPP1R8,PPP1R9B,PPP2CA,PPP2R1A,PPP4R2,PRKRIP1,PRPF18,PRPF38B,P…	RNA splicing	151
GO:0008406	BASP1,FGF8,FSHR,IRX5,MKKS,NR0B1,OSR1,RDH10,SALL1,WDR19,WT1	gonad development	11
GO:0008535	COA6,COX10,COX15,COX18,SURF1	respiratory chain complex IV assembly	5
GO:0008542	ADAM2,APP,ATP1A2,B4GALT2,CCK,CDK5,CHRNB2,CREB1,CRHR1,CTNS,DBH,DDHD2,DEAF1,DRD1,DRD2,DRD3,FOXB1,GRIN1,GRIN2A,HIF1A,HMGCR,HRH1,HRH2,IFT20,ITGB1,KIT,KRAS,LRRN4,MECP2,MEIS2,MTOR,NDRG4,NETO1,NF1,NLGN3,NPS,NPTN,PDE1B,PIAS1,PPP1R1B,RAG1,RGS14,RIC8A,SLC7A11,SYNGAP1,SYNPO,TAFA2,TANC1	visual learning	48
GO:0008543	ANOS1,CBL,CCN2,CEP57,CRKL,ESRP1,ESRP2,FAT4,FGF10,FGF12,FGF16,FGF17,FGF18,FGF19,FGF1,FGF20,FGF22,FGF23,FGF2,FGF3,FGF4,FGF5,FGF6,FGF7,FGF8,FGF9,FGFBP1,FGFR1,FGFR2,FGFR3,FGFR4,FGFRL1,FIBP,FLRT1,FLRT2,FLRT3,FRS2,FRS3,GALNT3,GRB2,GTF2F1,GTF2F2,HNRNPA1,HNRNPF,HNRNPH1,HNRNPM,IQGAP1,KIF16B,KLB,KL,MAPK1,MAPK3,NCBP1,NCBP2,POLR2A,POLR2B,POLR2C,POLR2D,POLR2E,POLR2F,POLR2G,POLR2H,POLR2I,POLR2J,POLR2K,POLR2L,P…	fibroblast growth factor receptor signaling pathway	78
GO:0008544	ACER1,AGPAT2,ALDH3A2,ATP2A2,ATP2C1,BNC1,CALML5,CASP14,CCN2,CDSN,COL17A1,COL7A1,CRABP2,CST6,DCT,DSP,EDA2R,EDAR,ELF3,EMP1,EVPL,EVPLL,FABP5,FGF7,FLOT2,FOXN1,GJB5,GRHL1,GRHL2,GRHL3,HOXB13,IFT172,INSR,KLK5,KLK7,KRT14,KRT15,KRT17,KRT2,KRT31,KRT32,KRT34,KRT5,KRT83,KRT85,KRT9,KRTAP5-9,KRTDAP,LAMA3,LAMB3,LAMC2,LCE2B,NTF4,PLOD1,POU2F3,POU3F2,PPARA,PTHLH,RBP2,S100A7,SATB1,SCEL,SPRR1A,SPRR1B,SPRR2A,SPRR2B,SP…	epidermis development	78
GO:0008582	COLQ,MUSK,SIX1,SIX4	regulation of synaptic growth at neuromuscular junction	4
GO:0008584	ADAM15,AGO4,AKR1C3,AMHR2,ARID5B,ASPM,BCL2,BCL2L11,BCL2L1,BIK,BOK,CBL,COL9A3,CRKL,CSDE1,CTNNA1,EIF2S2,ERCC1,ESR1,FANCA,FGF9,FSHR,FSTL3,GATA1,GATA3,GATA4,GATA6,GJA1,H3-3A,HMGB2,HMGCS1,HOXA10,HOXA11,HOXA9,INHA,INHBA,INSR,KDM5A,KIT,KITLG,KLHL10,LHB,LHCGR,LHX9,LRP2,LRRC6,MAMLD1,MAS1,MEA1,MMP14,MSH2,NASP,NCOA1,NCOA4,NKX3-1,NR0B1,NR5A1,NUDT1,NUPR1,PATZ1,PDGFRB,PRDX4,PRKACG,RBMY1B,REN,RHOBTB3,RNF38,RRM1,…	male gonad development	92
GO:0008585	AMHR2,ARID5B,BRCA2,CCDC182,COL9A3,CYP19A1,FANCA,FSHR,IDH1,LHX8,LHX9,NR5A1,NUP107,SFRP1,TIPARP,UBB,WNT4,ZFP42	female gonad development	18
GO:0008589	ACTRT1,ARL6,C2CD3,CREBBP,FBXL17,FGF10,FGFR2,FUZ,GAS1,GLI1,IFT140,IFT81,INTU,OTX2,PTCH1,RORA,RPGRIP1L,TCTN1,TTC21B,WDR11,ZIC1	regulation of smoothened signaling pathway	21
GO:0008592	PELI1,PELI2,PELI3	regulation of Toll signaling pathway	3
GO:0008593	ADAM10,CD46,DTX1,GALNT11,GAS2,IL6ST,LFNG,LLGL1,LLGL2,MFNG,POFUT1,POSTN,PRAG1,RFNG,SYNJ2BP,TSPAN15,TSPEAR	regulation of Notch signaling pathway	17
GO:0008594	C8orf37,CABP4,CDHR1	photoreceptor cell morphogenesis	3
GO:0008595	FRS2,FZD5,HOXD8,TBX3,TBXT,TDGF1,WNT5A	anterior/posterior axis specification, embryo	7
GO:0008608	ABRAXAS2,AURKB,AURKC,BUB3,KNL1,NDC80,SGO1,TEX14,ZNF207	attachment of spindle microtubules to kinetochore	9
GO:0008610	ACLY,ACSL1,ACSS2,AGPS,CLN8,DOLPP1,GPAT4,OLAH,PRKAA1,PRKAA2,PRPF19,SREBF1	lipid biosynthetic process	12
GO:0008611	AGPS,DHRS7B,FAR1,FASN,GNPAT,PEX7	ether lipid biosynthetic process	6
GO:0008612	DHPS,DOHH	peptidyl-lysine modification to peptidyl-hypusine	2
GO:0008615	PNPO,PSAT1	pyridoxine biosynthetic process	2
GO:0008617	DGUOK	guanosine metabolic process	1
GO:0008625	BAD,BAG3,BAX,BCL2,BEX3,BID,BLOC1S2,CASP8AP2,CASP8,CRADD,DAB2IP,DAPK1,DAXX,DDX3X,DDX47,DEDD2,DEDD,DELE1,DIABLO,FADD,FASLG,GABARAP,MOAP1,NF1,NGF,PIDD1,PIK3R1,SORT1,TNF,TNFRSF10A,TNFRSF10B,TNFRSF1A,TRADD	extrinsic apoptotic signaling pathway via death domain receptors	33
GO:0008626	BNIP3,GZMB,GZMH,LAMP1,SRGN,UBE4B	granzyme-mediated apoptotic signaling pathway	6
GO:0008627	CASP3,SCN2A	intrinsic apoptotic signaling pathway in response to osmotic stress	2
GO:0008628	CRH,METTL21C,PTH,SST,SSTR3	hormone-mediated apoptotic signaling pathway	5
GO:0008630	ABL1,ATM,BAD,BAK1,BAX,BCL2A1,BCL2,BCL2L10,BCL2L11,BCL2L1,BCL2L2,BOK,BRCA1,CASP14,CASP2,CASP9,CHEK2,CIDEB,CRIP1,E2F1,EPHA2,ERCC6,FNIP2,HIC1,HMOX1,HTRA2,IKBKE,MAEL,MCL1,MLH1,MOAP1,MSH6,NFATC4,PIK3R1,PML,POLB,PRKDC,PYCARD,SFN,TNF,TNFRSF1A,TNFRSF1B,TOPORS,TP73,XPA	intrinsic apoptotic signaling pathway in response to DNA damage	45
GO:0008631	ARL6IP5,BCL2,CYP1B1,DIABLO,GSKIP,JAK2,MAP3K5,MELK,PDK1,PML,PRKCD,PRODH,STK24,ZNF622	intrinsic apoptotic signaling pathway in response to oxidative stress	14
GO:0008635	APAF1,BAK1,BAX,BOK,CASP9,CYCS,DIABLO	activation of cysteine-type endopeptidase activity involved in apoptotic process by cytochrome c	7
GO:0008637	AIFM2,AKT1,ATP2A1,BAX,BCL2L1,BID,BIK,DNM1L,DNM1P34,GCLC,GCLM,HK2,HSPD1,IFIT2,NDUFS1,PIM2,PPIF,PPP2CB,SLC25A4	apoptotic mitochondrial changes	19
GO:0008643	AKT1,AKT2,MFSD12,MFSD2A,MFSD2B,PEA15,RFT1,SLC35A1,SLC35A2,SLC35A3,SLC35A4,SLC35A5,SLC35B1,SLC35B4,SLC35C1,SLC35D1,SLC35D2,SLC35D3,SLC37A1,SLC37A2,SLC37A3,SLC37A4,SLC50A1	carbohydrate transport	23
GO:0008645	SLC2A10,SLC2A11,SLC2A12,SLC2A2,SLC2A6,SLC2A7,SLC2A8,SLC2A9,SLC45A3,SLC50A1,SLC5A10,SLC5A2,SLC5A9	hexose transmembrane transport	13
GO:0008652	ALDH18A1,ASNS,ASPA,ASPG,FOLH1B,FOLH1,GADL1,GLS2,GLS,GLUD1,GLUL,GOT1,GOT2,GPT2,GPT,KYAT1,NAALAD2,NAT8L,OAT,PAH,PYCR1,PYCR2,PYCR3,RIMKLA,RIMKLB	cellular amino acid biosynthetic process	25
GO:0008654	AGPAT3,AGPAT4,AGPAT5,DGKE,FADS1,FITM1,FITM2,GNPAT,GPAM,GPAT2,HEXB,ISYNA1,LPCAT1,LPCAT3,LPGAT1,MBOAT1,MBOAT2,MBOAT7,PCYT2,PIP5K1A,PLAAT3,PPARD,SERAC1,SERINC1,SERINC4,SERINC5,TMEM38B	phospholipid biosynthetic process	27
GO:0008655	CDA	pyrimidine-containing compound salvage	1
GO:0009051	G6PD,PGD,PGLS	pentose-phosphate shunt, oxidative branch	3
GO:0009052	RPE,RPEL1,RPIA,SHPK,TALDO1,TKT	pentose-phosphate shunt, non-oxidative branch	6
GO:0009055	ADH5,AKR1A1,AKR1B1,AKR1C4,AKR7A2,AKR7A3,ALDH2,ALDH4A1,AOC2,AOX1,ASPH,CIAPIN1,COX11,COX5A,CYBA,CYBB,CYP19A1,CYP1A2,DEGS1,DHDH,DHRS3,DLD,DMGDH,ETFA,ETFB,ETFDH,FDX1,FDX2,GLDC,GLRX2,GLRX3,GLRX5,GLRX,GPX2,GRXCR1,GSR,HAAO,HSD17B6,IDH3B,IDO1,LOXL2,MAOB,ME1,ME2,NCF1,NCF2,NDUFA12,NDUFAF2,NDUFS1,NDUFS2,NDUFS3,NDUFS6,NDUFV2,NOX4,NQO1,NQO2,P4HA2,PHGDH,POR,PTGES2,QDPR,RDH16,SDHA,SDHB,SDHC,SDHD,SH3BGRL3,SRD5A1…	electron transfer activity	75
GO:0009058	AADAT,ACCSL,ALDH1L1,ALDH1L2,APMAP,GCAT,GMPPA,KYAT3,PBLD,TAT	biosynthetic process	10
GO:0009060	ADSL,ATP5F1D,BLOC1S1,CAT,COX6A1,COX6A2,FXN,MDH2,ME3,MTFR1,MTFR1L,MTFR2,NDUFS7,NDUFS8,OXA1L,PANK2,SDHB,SDHC,SIRT3,SLC25A14,SURF1,UCN,UQCR10,UQCRB,UQCRC1,UQCRC2,UQCRH,UQCRHL	aerobic respiration	28
GO:0009062	ACBD5,ACOT8,CEL,FAAH,HAO2,LPIN1,LPIN2,LPIN3,NUDT19,NUDT7,PLA2G15,PPARD	fatty acid catabolic process	12
GO:0009063	BCKDK,ENOSF1,IL4I1	cellular amino acid catabolic process	3
GO:0009069	MTHFD1,SRR	serine family amino acid metabolic process	2
GO:0009070	MTHFD1	serine family amino acid biosynthetic process	1
GO:0009071	THNSL2	serine family amino acid catabolic process	1
GO:0009072	HPDL,TPH1,TPH2	aromatic amino acid family metabolic process	3
GO:0009082	BCAT1,BCAT2	branched-chain amino acid biosynthetic process	2
GO:0009083	ACAD8,ACADSB,ACAT1,ALDH6A1,AUH,BCAT1,BCAT2,BCKDHA,BCKDHB,BCKDK,DBT,DLD,HIBADH,HIBCH,HSD17B10,IVD,MCCC1,MCCC2,PPM1K	branched-chain amino acid catabolic process	19
GO:0009086	MTHFD1,MTHFD2L,MTHFR,MTR,MTRR	methionine biosynthetic process	5
GO:0009087	MAT1A	methionine catabolic process	1
GO:0009088	THNSL2	threonine biosynthetic process	1
GO:0009098	BCAT1,BCAT2	leucine biosynthetic process	2
GO:0009099	BCAT1,BCAT2	valine biosynthetic process	2
GO:0009100	ADAMTS13,ERP44,GAL3ST4,OGA,PCSK6,PORCN,SLC34A1,ST6GALNAC3,ST6GALNAC6,ST8SIA3,ST8SIA6	glycoprotein metabolic process	11
GO:0009101	A4GNT,B3GNT6,GCNT1,GOLPH3,LARGE1,ST3GAL2,ST3GAL4,TNIP1	glycoprotein biosynthetic process	8
GO:0009104	AOAH	lipopolysaccharide catabolic process	1
GO:0009106	DLD	lipoate metabolic process	1
GO:0009107	LIAS	lipoate biosynthetic process	1
GO:0009108	COASY,MMADHC,PANK1,PANK2,PPCDC,PPCS,SLC25A16	coenzyme biosynthetic process	7
GO:0009113	GMPS,MTHFD1,MTHFD1L,PAICS,PPAT,SHMT1	purine nucleobase biosynthetic process	6
GO:0009115	AOX1,XDH	xanthine catabolic process	2
GO:0009116	ATIC,DNPH1,NME4,NME5,NT5C1A,PPAT,PRPS1,PRPS1L1,PRPS2,PRPSAP2,UPP2,UPRT	nucleoside metabolic process	12
GO:0009117	ACP3,ADAL,ASMTL,FHIT,NT5C3A,NT5C3B,NUDT5,PUDP,REXO2,SMARCAD1	nucleotide metabolic process	10
GO:0009124	ENTPD8	nucleoside monophosphate biosynthetic process	1
GO:0009128	NT5C1A	purine nucleoside monophosphate catabolic process	1
GO:0009132	NUDT7	nucleoside diphosphate metabolic process	1
GO:0009133	ENTPD8	nucleoside diphosphate biosynthetic process	1
GO:0009134	ENTPD3	nucleoside diphosphate catabolic process	1
GO:0009142	AK1,AK4,AK5,AK7,AK8,CMPK1,CMPK2,NME2,SUCLG1	nucleoside triphosphate biosynthetic process	9
GO:0009143	DCTPP1,ENPP1,ENPP3,ENTPD3,ITPA,SMPDL3A	nucleoside triphosphate catabolic process	6
GO:0009154	HINT1	purine ribonucleotide catabolic process	1
GO:0009156	ADK,PRPS1,PRPS1L1,PRPS2	ribonucleoside monophosphate biosynthetic process	4
GO:0009157	DCK,DGUOK,TK1,TK2	deoxyribonucleoside monophosphate biosynthetic process	4
GO:0009159	DNPH1	deoxyribonucleoside monophosphate catabolic process	1
GO:0009165	DCK,DGUOK,ME1,NMNAT1,NMNAT2,NMNAT3,PNP,PRPS1,PRPS1L1,PRPS2,PRPSAP1,PRPSAP2,TK2	nucleotide biosynthetic process	13
GO:0009166	UPP1,UPP2	nucleotide catabolic process	2
GO:0009168	ADA,ADSL,ADSS2,ADSS1,ATIC,GART,GMPS,IMPDH1,IMPDH2,LHPP,PAICS,PFAS,PPAT	purine ribonucleoside monophosphate biosynthetic process	13
GO:0009181	ENTPD2	purine ribonucleoside diphosphate catabolic process	1
GO:0009191	NUDT5	ribonucleoside diphosphate catabolic process	1
GO:0009200	RRM2B	deoxyribonucleoside triphosphate metabolic process	1
GO:0009204	ITPA	deoxyribonucleoside triphosphate catabolic process	1
GO:0009214	CNP	cyclic nucleotide catabolic process	1
GO:0009220	AK5,CMPK1,DHODH	pyrimidine ribonucleotide biosynthetic process	3
GO:0009223	NT5C,NT5M	pyrimidine deoxyribonucleotide catabolic process	2
[truncated: 10,235 more rows]
