# Supplementary material for: The mining and construction of a knowledge base for gene-disease association in mitochondrial diseases
Source: Sci Rep. 2021 Dec 13;11:23909. doi: 10.1038/s41598-021-03249-0 (PMC8668972; doi:10.1038/s41598-021-03249-0)
Supplement: Supplementary file 10 — Supplementary Information 10. [file 41598_2021_3249_MOESM10_ESM.xlsx]

## Sheet: tools_GOCC
ID	geneSymbol	name	geneN
GO:0000015	ENO1,ENO2,ENO3,ENO4	phosphopyruvate hydratase complex	4
GO:0000109	ERCC1,ERCC4,ERCC5,ERCC8,POLD1,XPC	nucleotide-excision repair complex	6
GO:0000110	ERCC1,ERCC4,XPA	nucleotide-excision repair factor 1 complex	3
GO:0000111	XPC	nucleotide-excision repair factor 2 complex	1
GO:0000112	ERCC3	nucleotide-excision repair factor 3 complex	1
GO:0000118	CBX5,DNTTIP1,MIDEAS,HDAC10,HDAC11,HDAC1,HDAC2,HDAC3,HDAC4,HDAC5,HDAC6,HDAC7,HDAC8,HDAC9,HINT1,MBD2,MECOM,MTA2,NCOR1,NCOR1P1,NCOR2,NRIP1,PHF21A,RERE,SAP18,SAP30,SAP30L,SATB2,TAF6L,TAL1,TBL1X,TBL1XR1,TBL1Y,TRERF1,ZNF217,ZNF541	histone deacetylase complex	36
GO:0000120	CD3EAP,TAF1A	RNA polymerase I transcription factor complex	2
GO:0000123	CREBBP,DPF1,DPF2,DPF3,EP300,HCFC1,ING4,JADE1,JADE2,JADE3,KANSL1,KANSL2,KANSL3,KAT5,KAT6A,KAT6B,KAT7,KAT8,MCRS1,MORF4L1,MORF4L2,MSL3,MSL3P1,OGT,PHF10,PHF20,RSF1,WDR5	histone acetyltransferase complex	28
GO:0000124	ATXN7L3,ENY2,SGF29,SUPT20H,SUPT20HL1,SUPT20HL2,TADA1,TADA3,TAF12,TAF6,TAF6L,TAF9B,TAF9,TRRAP,USP22	SAGA complex	15
GO:0000125	KAT2B,TADA2A,TAF10,TAF9,TRRAP	PCAF complex	5
GO:0000126	BDP1,BRF1,BRF2,TBP,TBPL1,TBPL2	transcription factor TFIIIB complex	6
GO:0000127	GTF3C1,GTF3C2,GTF3C3,GTF3C4,GTF3C5,GTF3C6	transcription factor TFIIIC complex	6
GO:0000137	ATL1,GOLGA2,GOLGA6A,GOLGA6B,GOLGA6C,GOLGA6D,GOLGA8A,GOLGA8B,GOLGA8CP,GOLGA8DP,GOLGA8F,GOLGA8H,GOLGA8IP,GOLGA8J,GOLGA8K,GOLGA8M,GOLGA8N,GOLGA8O,GOLGA8Q,GOLGA8R,GOLGA8S,GOLGA8T,GOLT1A,LLGL1,NECAB3,SMPD3,TMEM59,XYLT1	Golgi cis cisterna	28
GO:0000138	B4GALT1,BET1,BET1L,HID1,SGMS1,TMEM59,YIPF1,YIPF2,YIPF6	Golgi trans cisterna	9
GO:0000139	A4GNT,ABCA5,ABCA7,ABCB6,ABCG1,ACBD3,ACER2,ADAM10,ADORA2A,AGPAT3,AGTRAP,ANKRD28,AP1B1,AP1G1,AP1G2,AP1M1,AP1M2,AP1S1,AP1S2,AP1S3,AP3D1,APOO,ARCN1,AREG,ARF1,ARF3,ARFGAP1,ARFGAP2,ARFGAP3,ARFGEF1,ARFGEF2,ARFIP1,ARHGAP21,ARHGAP32,ARL3,ARRB1,ASAH2,ATF6,ATL1,ATP2C1,ATP2C2,ATP7B,B2M,B3GALNT1,B3GALNT2,B3GALT1,B3GALT2,B3GALT4,B3GALT5,B3GALT6,B3GAT1,B3GAT2,B3GAT3,B3GNT10,B3GNT2,B3GNT3,B3GNT4,B3GNT5,B3GNT6,B3…	Golgi membrane	611
GO:0000145	EXOC1,EXOC2,EXOC3,EXOC3L1,EXOC3L2,EXOC3L4,EXOC4,EXOC5,EXOC6B,EXOC6,EXOC7,EXOC8,MYRIP,RAB10,SEPTIN2,SH3BP1,STXBP6,TNFAIP2,WASHC1	exocyst	19
GO:0000151	ABTB1,AMFR,ANKIB1,ARIH1,ARIH2,ARMC8,ASB12,ASB1,ASB2,BARD1,BMI1,BRAP,BRCA1,BRCC3,CAND1,CBLL1,DCUN1D1,DCUN1D2,DCUN1D3,DCUN1D4,DCUN1D5,DYRK2,FBXL21P,FBXL3,FBXL4,FBXL5,FBXL7,FBXO10,FBXO11,FBXO21,FBXO24,FBXO25,FBXO4,FBXO7,FBXO8,FBXO9,FBXW11,FBXW4,GID4,GID8,GPR37,IKBKG,LMO7,MAEA,MED10,MED11,MED12,MED1,MED20,MED21,MED27,MED30,MED31,MED7,MIB2,MKLN1,NEDD4,PRKN,RANBP10,RANBP9,RCHY1,RING1,RMND5A,RNF11,RNF14…	ubiquitin ligase complex	104
GO:0000152	BABAM2,BRCC3	nuclear ubiquitin ligase complex	2
GO:0000153	ATG3	cytoplasmic ubiquitin ligase complex	1
GO:0000159	CYCS,IER5,NKD1,PPP2CA,PPP2CB,PPP2R1A,PPP2R1B,PPP2R2A,PPP2R2B,PPP2R2C,PPP2R2D,PPP2R3A,PPP2R3B,PPP2R5A,PPP2R5B,PPP2R5C,PPP2R5D,PPP2R5E,PTPA	protein phosphatase type 2A complex	19
GO:0000164	NCK1,PPP1CA,PPP1CB,PPP1CC,PPP1R11,PPP1R15A,PPP1R15B,PPP1R3B,PPP1R9B,SHOC2	protein phosphatase type 1 complex	10
GO:0000172	POP1,POP4,POP5,POP7,RPP25,RPP30	ribonuclease MRP complex	6
GO:0000176	C1D,DIS3,DIS3L,EXOSC10,EXOSC1,EXOSC2,EXOSC3,EXOSC4,EXOSC5,EXOSC6,EXOSC7,EXOSC8,EXOSC9,MPHOSPH6,MTREX,NVL,WDR74	nuclear exosome (RNase complex)	17
GO:0000177	CARHSP1,DIS3,DIS3L,EXOSC2,EXOSC3,EXOSC4,EXOSC5,EXOSC6,EXOSC7,EXOSC8,EXOSC9,GTPBP1	cytoplasmic exosome (RNase complex)	12
GO:0000178	DIS3,DIS3L2,DIS3L,EXOSC10,EXOSC1,EXOSC2,EXOSC3,EXOSC4,EXOSC5,EXOSC6,EXOSC7,EXOSC8,EXOSC9,KHSRP,MPHOSPH6,MTREX,ZFC3H1,ZFP36	exosome (RNase complex)	18
GO:0000214	CLP1,TSEN2,TSEN34,TSEN54	tRNA-intron endonuclease complex	4
GO:0000220	ATP6V0A1,ATP6V0A2,ATP6V0A4,TCIRG1	vacuolar proton-transporting V-type ATPase, V0 domain	4
GO:0000221	ATP6V1C1,ATP6V1C2,ATP6V1H	vacuolar proton-transporting V-type ATPase, V1 domain	3
GO:0000228	BIRC5,BLM,EXOSC9,FIGNL1,MACROH2A1,H3-3A,HDAC8,H3C1,H4C1,HMGA2,HNRNPU,IK,JUN,MSH4,NCAPD2,NIPBL,PBRM1,PINX1,RAD51,SETX,SMARCE1,SMC2,SPIDR,TERF2IP,THOC5,TOP1,TOP2A,ZBTB18	nuclear chromosome	28
GO:0000235	FAM161A,KIF18B,MAP9,PAFAH1B1	astral microtubule	4
GO:0000242	BBS4,BBS9,CDK5RAP2,CEP152,CEP192,CEP85,DYRK3,HOOK3,LCK,NEDD1,NEK1,NIN,PCM1,RABL2B,TCP1,TNKS2,TNKS,TUBE1,TUBG1,TUBG2,WDR60	pericentriolar material	21
GO:0000243	PRPF39,SNRPC,SNRPD1,SNRPD3,U2AF2	commitment complex	5
GO:0000262	POLG2	mitochondrial chromosome	1
GO:0000274	ATP5PD	mitochondrial proton-transporting ATP synthase, stator stalk	1
GO:0000275	ATP5F1A,ATP5F1C,ATP5F1D,ATP5F1E,ATP5F1EP2	mitochondrial proton-transporting ATP synthase complex, catalytic core F(1)	5
GO:0000276	ATP5MC1,ATP5MC2,ATP5MC3,ATP5ME,ATP5MF,ATP5MG,ATP5MGL,ATP5PB,ATP5PF	mitochondrial proton-transporting ATP synthase complex, coupling factor F(o)	9
GO:0000306	VAC14	extrinsic component of vacuolar membrane	1
GO:0000307	CCNA1,CCNA2,CCNB1,CCNB2,CCNB3,CCND1,CCND2,CCND3,CCNE1,CCNE2,CCNF,CCNG1,CCNG2,CCNI2,CCNI,CCNJ,CCNJL,CCNO,CDK12,CDK13,CDK1,CDK2,CDK4,CDK6,CDK9,CDKN1A,CKS1B,CKS2,CNTD2,PCNA	cyclin-dependent protein kinase holoenzyme complex	30
GO:0000308	CCNY,CDK14	cytoplasmic cyclin-dependent protein kinase holoenzyme complex	2
GO:0000322	STX4	storage vacuole	1
GO:0000329	SLC39A11	fungal-type vacuole membrane	1
GO:0000333	TERT	telomerase catalytic core complex	1
GO:0000346	ALYREF,C12orf50,CHTOP,DDX39A,DDX39B,NXF1,SARNP,THOC1,THOC2,THOC3,THOC5,THOC6,THOC7,ZC3H11A,ZC3H11B	transcription export complex	15
GO:0000347	THOC1,THOC2,THOC5,THOC6,THOC7	THO complex	5
GO:0000407	ATG101,ATG13,ATG2A,ATG2B,ATG7,ATG9A,ATG9B,BECN1,BECN2,ILRUN,NBR1,PIK3C3,RB1CC1,SQSTM1,STX12,TRAPPC8,ULK1,ULK2,ULK3,VMP1,WDR45B,WDR45,WIPI1,WIPI2,ZFYVE1	phagophore assembly site	25
GO:0000408	GON7,LAGE3,OSGEP,OSGEPL1,TP53RK,TPRKB	EKC/KEOPS complex	6
GO:0000417	HIRA	HIR complex	1
GO:0000421	ATG14,ATG16L1,ATG16L2,ATG9A,ATG9B,CALCOCO2,GABARAP,GABARAPL1,GABARAPL2,GABARAPL3,IRGM,MAP1LC3A,MAP1LC3B2,MAP1LC3B,MAP1LC3C,MCOLN3,PRKD1,RAB7A,RPN2,RUBCNL,SH3GLB1,SNAP29,STX17,TECPR1,TEX264,TM9SF1,TMEM150B,STING1,TMEM74,UVRAG,VMP1,WDR81,WIPI1	autophagosome membrane	33
GO:0000438	GTF2H2,GTF2H3,GTF2H4	core TFIIH complex portion of holo TFIIH complex	3
GO:0000439	ERCC2,ERCC3,GTF2H1,GTF2H2C,GTF2H2,GTF2H3,GTF2H4,GTF2H5	transcription factor TFIIH core complex	8
GO:0000444	DSN1,MIS12,NSL1,PMF1	MIS12/MIND type complex	4
GO:0000445	THOC1,THOC2,THOC3,THOC5,THOC6,THOC7	THO complex part of transcription export complex	6
GO:0000502	ADRM1,DNAJB2,ECPAS,HSPB1,PAAF1,PSMA1,PSMA2,PSMA3,PSMA4,PSMA5,PSMA6,PSMA7,PSMB10,PSMB1,PSMB2,PSMB3,PSMB4,PSMB5,PSMB6,PSMB7,PSMB8,PSMB9,PSMC1,PSMC2,PSMC3,PSMC4,PSMC5,PSMC6,PSMD10,PSMD11,PSMD12,PSMD13,PSMD14,PSMD1,PSMD2,PSMD3,PSMD4,PSMD5,PSMD6,PSMD7,PSMD8,PSME1,PSME2,PSME3,RAD23A,RAD23B,TXNL1,UBE3A,UBE3C,UBQLN1,UBR1,UCHL5,USP14,VCP,ZFAND2A,ZFAND2B	proteasome complex	56
GO:0000506	DPM2,PIGA,PIGC,PIGH,PIGP,PIGQ,PIGY,PYURF	glycosylphosphatidylinositol-N-acetylglucosaminyltransferase (GPI-GnT) complex	8
GO:0000775	BIRC5,CBX1,CBX3,CDCA5,CDCA8,CENPA,CENPB,CENPE,CENPF,CENPL,CENPP,CENPQ,CENPT,CENPW,CTCF,DAXX,DNMT3A,DSCC1,FMR1,HELLS,HIRA,HJURP,INCENP,KIF2C,MIS18A,NDC80,NGDN,NUF2,OIP5,PDS5A,PDS5B,PKHD1,PPP2CA,PPP2CB,PPP2R1A,PPP2R5A,PPP2R5C,RAD21,SGO1,SGO2,SMC1A,SMC1B,SMC3,STAG1,STAG2,STAG3,SUV39H1,SUV39H2,SYCP1,SYCP3,UVRAG,WAPL,ZNF330,ZNFX1	chromosome, centromeric region	54
GO:0000776	ANAPC16,APC,AURKB,BUB1B,BUB1,BUB3,CBX5,CDT1,CENPC,CENPE,CENPF,CENPH,CENPI,CENPQ,CENPT,CENPV,CENPW,CKAP5,CLASP1,CLASP2,CLIP1,DCTN1,DCTN2,DCTN4,DYNC1I1,DYNC1LI1,DYNC1LI2,DYNLL1,DYNLT3,FBXO28,GPATCH11,HNRNPU,HSF1,INCENP,KAT2B,KAT8,KIF18A,KIF22,KIF2C,KNSTRN,LRWD1,MAD1L1,MAD2L1,MEAF6,MTBP,NDC80,NDE1,NDEL1,NEK2,NUP107,NUP160,NUP37,NUP43,NUP85,NUP98,PAFAH1B1,PHF2,PINX1,PLK1,PPP1R12A,PSEN1,PSEN2,RANGAP1,…	kinetochore	85
GO:0000777	AHCTF1,ANAPC16,BIRC5,BOD1L2,BUB1B,BUB1,BUB3,CDT1,CENPE,CENPH,CENPM,CENPN,CENPS,CENPT,CENPU,CENPV,CENPW,CENPX,CFDP1,CHAMP1,CKAP5,CLASP1,CLASP2,CSNK1A1,DCTN3,DCTN5,DCTN6,DSN1,DYNC1I1,DYNC1LI1,DYNLT3,ERCC6L,FBXO28,GPATCH11,HJURP,HNRNPU,HSF1,INCENP,ITGB3BP,KANSL1,KIF2B,KIF2C,KNL1,KNSTRN,KNTC1,LRWD1,MAD1L1,MAD2L1,MEAF6,MEIKIN,MIS12,NDC80,NDE1,NDEL1,NEK2,NSL1,NUDCD2,NUP107,NUP133,NUP37,NUP43,NUP85,PHF2…	condensed chromosome kinetochore	88
GO:0000778	BUB1B,BUB1,CENPA,CENPC,CENPO,MIS18BP1,NDC80,NUF2,REC8	condensed nuclear chromosome kinetochore	9
GO:0000779	AURKB,CBX3,CEBPB,CENPE,NCAPD2,NCAPD3,NCAPG,SGO1	condensed chromosome, centromeric region	8
GO:0000780	ATRX,AURKA,AURKB,AURKC,CENPA,CENPB,CENPC,KMT5B,KMT5C,MEIKIN,SGO1,SS18L1,SYCP2L	condensed nuclear chromosome, centromeric region	13
GO:0000781	ATM,BLM,CCDC155,CDK2,CHEK1,CHEK2,DCLRE1B,DHX36,DMC1,DOT1L,EID3,ERCC4,EZH1,EZH2,H2AX,HNRNPA2B1,MRE11,NSMCE1,NSMCE2,NSMCE3,NSMCE4A,PINX1,POT1,PTGES3,RAD17,RAD51D,RECQL4,RIF1,RNF8,RPA2,RPA4,RTEL1,SETX,SIRT2,SLX4,SMC5,SMC6,SMG6,SPO11,TEP1,TERB1,TERF2,TERF2IP,TERT,TINF2,TNKS,TP53BP1,WRAP53,WRN,ZBTB48	chromosome, telomeric region	50
GO:0000783	ACD,POT1,TERF1,TERF2,TERF2IP,TERT,TINF2,XRCC5,XRCC6	nuclear telomere cap complex	9
GO:0000784	ACD,ALYREF,APEX1,ATM,ATR,ATRX,BRCA2,CBX1,CBX3,CBX5,CDC73,CDK1,CTC1,DCLRE1A,DCLRE1B,DCLRE1C,DDB1,DNA2,ERCC1,ERCC4,FEN1,GAR1,MACROH2A2,MACROH2A1,H3-3A,HAT1,H2AC1,H2BC1,H2BC3,H4C1,H3-4,HMBOX1,KDM1A,LIG4,LRIF1,MAJIN,MCM2,MCM3,MCM4,MCM5,MCM6,MCM7,MEN1,MRE11,MSH2,NABP1,NABP2,NAT10,NBN,NHP2,NLRP2,ORC1,ORC2,ORC3,ORC4,ORC5,PARP1,PCNA,PIF1,PINX1,PML,POLD1,POLR2B,POT1,PPP1CA,PPP1CB,PPP1CC,PPP1R10,PRKDC,PURA…	nuclear chromosome, telomeric region	109
GO:0000785	AHCTF1,AKAP8L,ANKRD17,ANKRD31,APTX,ARRB1,CAPN2,CBX1,CBX3,CCND2,CDK4,CENPF,CHEK1,CHMP2A,CHMP7,COPS5,CREB3L2,CSNK2A2,CSNK2B,DSCC1,EIF3E,ESCO1,ESCO2,FAM111A,FANK1,FBH1,HDAC1,HIC1,HLCS,HMGN1,HMGN2,HMGN3,HMGN4,HMGN5,HR,HTRA2,IST1,JMJD1C,JUNB,JUND,KDM3A,KDM3B,KIF22,KMT2E,L3MBTL1,LEMD2,LOXL2,MAEL,MAF,MAGED1,MAU2,MBD4,MCM2,MCM7,MECP2,MED1,MEN1,MIS18A,MTBP,MYCN,NEDD4,NFE2L2,NIPBL,NSD1,NSD2,NSD3,NUCKS1,OIP…	chromatin	114
GO:0000786	CENPA,GLYR1,H1-0,H1-8,H1-10,H2AJ,H2AZ2,H2AX,MACROH2A2,MACROH2A1,H2AZ1,H2BW2,H2BS1,H2BW1,H3-3A,H3-5,H3Y1,H1-9P,H1-1,H1-5,H1-2,H1-3,H1-6,H2AC1,H2AC4,H2AC6,H2AC7,H2AC11,H2AC12,H2AC14,H2BC1,H2BC3,H2BC5,H2BC5,H2BC9,H2BC11,H2BC12,H2BC13,H2BC14,H2BC15,H2BC17,H3C1,H4C1,H4C7,H2AC18,H2AC21,H2AC20,H2BC20P,H2BC20P,H2BC21,H2BC18,H3C15,H3-2,H2BU1,H3-4,HP1BP3,KAT6A,KAT6B,KDM1B,PRM1,PRM2,PRM3,SHPRH,SLF1,SOS1,SOS…	nucleosome	68
GO:0000788	CENPA,H2AB1,H2AB2,H3-3A,H1-4,H2BC1,H3C1,H4C1,H2AW,H3-4,IRF4,MPHOSPH8,TNP1,TNP2	nuclear nucleosome	14
GO:0000789	NPM2	cytoplasmic chromatin	1
GO:0000790	ACTB,ACTL6A,APTX,AR,ARID1A,ASF1A,ASF1B,ASXL1,ASXL2,ASXL3,BORCS8-MEF2B,BPTF,BUD31,CALCOCO1,CBX7,CBX8,CCAR2,CDCA5,CDK12,CDK13,CDK9,CEBPB,CHAF1A,CHAF1B,CHD4,CITED2,COPS9,CREB3L1,CREBBP,DBF4B,DDX11,DFFA,DFFB,DLX5,DNTT,DPF1,DPF2,DPF3,DVL3,E2F1,E2F4,EHMT2,EME1,EME2,EOMES,ESR1,ETV3,EZH2,FER,FOXD3,FOXH1,GABPA,GATA3,GATA5,GATAD2B,H1-0,H1-7,H2AB1,H2AB2,H2AJ,H2AZ2,H2AX,MACROH2A2,MACROH2A1,H2AZ1,HAND2,HAT1,H…	nuclear chromatin	233
GO:0000791	ANKRD2,CBX2,DNMT3A,DNTT,HSF1,RNF2,RRP1B,UHRF1	euchromatin	8
GO:0000792	CBX2,CBX6,CBX8,CHD5,DDX6,HDAC1,HSF1,MBD2,MBD3,MECP2,MORC2,MPHOSPH8,ORC2,PHC2,PML,RRP1B,SALL1,SALL4,SMARCAD1,SUMO1,SUV39H1,TASOR,TOP2B,UBA1,UHRF1,WDR76	heterochromatin	26
GO:0000793	AKAP8,AURKC,BANF1,BAZ1B,CDK2,CHAMP1,CTCF,ESRRB,FANCD2,MACROH2A1,HMGB1,HMGB2,L3MBTL1,LIG4,MKI67,NCAPD2,NCAPG,NCAPH2,PES1,RAD51,RIF1,SETMAR,SMARCA5,SMC2,TOP2A,TOP3B,XRCC4	condensed chromosome	27
GO:0000794	ADD3,AGO3,BRD4,CCDC36,CDX2,CHEK1,CHMP1A,DMC1,H2AX,KIFAP3,LRPPRC,NEK2,NIFK,NOL6,P3H4,RAD21,RAD50,RAD51,RCC1,RGS12,RRS1,RSPH1,SHOC1,SMC1A,SUN2,SUV39H1,TOPBP1,TTN,TUBG1	condensed nuclear chromosome	29
GO:0000795	CCNB1IP1,FAM9A,FAM9B,FAM9C,FKBP6,HORMAD1,HORMAD2,HSPA2,MLH1,MLH3,MSH4,P3H4,PLK1,RNF212B,RNF212,STAG3,SYCE1,SYCE1L,SYCP1,SYCP2,SYCP3,SYN1,TEX11,UBE2I,WAPL	synaptonemal complex	25
GO:0000796	NCAPD2,NCAPG2,NCAPG,NCAPH2,NCAPH,SMC2,SMC4	condensin complex	7
GO:0000797	NCAPD2	condensin core heterodimer	1
GO:0000799	NCAPD2,NCAPD3,NCAPH	nuclear condensin complex	3
GO:0000800	BLM,BRCA1,BRCA2,CCDC155,INCENP,MEI4,RAD21L1,RAD51,REC8,SMC1B,SMC3,SYCP2,SYCP3	lateral element	13
GO:0000801	INCENP,SYCE1,SYCE2,SYCE3,SYCP1,TEX11,TEX12	central element	7
GO:0000802	SYCP1	transverse filament	1
GO:0000803	SMC5,SMC6	sex chromosome	2
GO:0000805	CDK2,PCGF3,PCGF5,SIN3B	X chromosome	4
GO:0000806	CDK2,SIN3B	Y chromosome	2
GO:0000808	ORC1,ORC2,ORC3,ORC4,ORC5,ORC6	origin recognition complex	6
GO:0000811	GINS1,GINS2,GINS4	GINS complex	3
GO:0000812	ACTR6,ANP32E,BRD8,DMAP1,EP400,ING3,KAT5,RUVBL1,RUVBL2,SRCAP,TRRAP,ZNHIT1	Swr1 complex	12
GO:0000813	MVB12A,MVB12B,TSG101,UBAP1,UBAP1L,VPS28,VPS37A,VPS37B,VPS37C,VPS37D	ESCRT I complex	10
GO:0000814	SNF8,VPS25,VPS36	ESCRT II complex	3
GO:0000815	CHMP1A,CHMP1B,CHMP2A,CHMP2B,CHMP3,CHMP4A,CHMP4B,CHMP4C,CHMP6,CHMP7	ESCRT III complex	10
GO:0000818	DSN1,MIS12,PMF1	nuclear MIS12/MIND complex	3
GO:0000835	MARCHF6	ER ubiquitin ligase complex	1
GO:0000836	OS9,SEL1L,SYVN1	Hrd1p ubiquitin ligase complex	3
GO:0000839	AUP1,DERL1,DERL2,DERL3,SEL1L2,SEL1L,SYVN1	Hrd1p ubiquitin ligase ERAD-L complex	7
GO:0000922	AAAS,ALMS1,ANKRD53,AUNIP,BEX4,BIRC6,BOD1,BOD1L1,BOD1L2,BRCC3,CALM1,CALM2,CALM3,CCNB1,CDC14A,CDC14B,CDC14C,CDC20,CDC25B,CDC6,CDK5RAP2,CENPF,CEP104,CEP128,CEP19,CEP44,CEP63,CEP85,CEP89,CEP95,CETN1,CKAP2,CKAP2L,CKAP5,CSPP1,CTDP1,CTNNB1,DCTN1,DCTN4,DDX11,DNAAF1,DSN1,DYNC1I1,DYNC1LI1,EFHC1,FAM110A,FAM110C,FBF1,FRY,GOLGA2,HAUS1,HAUS8,HNRNPU,IKBKG,KATNA1,KATNAL1,KATNAL2,KATNB1,KIF11,KIF2A,KNSTRN,KNTC1,L…	spindle pole	122
GO:0000923	TUBGCP2,TUBGCP3,TUBGCP4,TUBGCP5,TUBGCP6	equatorial microtubule organizing center	5
GO:0000930	BLOC1S2,CEP290,CKAP5,MARK4,PDE4B,RESF1,TOPORS,TUBG1,TUBG2,TUBGCP2,TUBGCP3,TUBGCP4,TUBGCP5,TUBGCP6,UXT	gamma-tubulin complex	15
GO:0000932	AGO1,AGO2,AGO3,AGO4,AICDA,AJUBA,APOBEC3C,APOBEC3D,APOBEC3F,APOBEC3G,APOBEC3H,BTBD1,BTBD2,C9orf72,CAPRIN1,CARHSP1,CNOT1,CNOT2,CNOT3,CNOT7,CNOT8,CNOT9,CPEB1,DCP1A,DCP1B,DCP2,DCPS,DDX6,DIS3L2,EDC3,EDC4,EIF4E,EIF4ENIF1,HAX1,LIMD1,LIN28A,LSM14A,LSM1,LSM2,LSM3,LSM4,LSM6,MEX3A,MEX3B,MOV10,NANOS2,NANOS3,NBDY,NOCT,PAN2,PAN3,PATL1,PATL2,PNRC2,POLR2D,POLR2G,PSMA2,PSMA4,PSMA6,PSMC2,PSMC3,PUM1,RBPMS,RC3H1,RC3…	P-body	84
GO:0000938	EIPR1,VPS51,VPS52,VPS53,VPS54	GARP complex	5
GO:0000939	CENPA,ORC2	condensed chromosome inner kinetochore	2
GO:0000940	BOD1,BOD1L1,BOD1L2,BUB1B,CENPF,NUP133,SKA1,SKA2,SKA3,SPDL1	condensed chromosome outer kinetochore	10
GO:0000941	CENPK,DSN1	condensed nuclear chromosome inner kinetochore	2
GO:0000942	BUB1,CCNB1,NDC80,PLK1	condensed nuclear chromosome outer kinetochore	4
GO:0000974	BCAS2,CDC5L,CRNKL1,CTNNBL1,HSPA8,ISY1,PLRG1,POLR2A,PRPF19,RBM22,SYF2,U2AF2,XAB2	Prp19 complex	13
GO:0001401	DNAJC11,MTX1,MTX2,MTX3,SAMM50	SAM complex	5
GO:0001405	DNAJC15,DNAJC19,GRPEL1,GRPEL2,PAM16	PAM complex, Tim23 associated import motor	5
GO:0001518	SCN10A,SCN11A,SCN1A,SCN1B,SCN2A,SCN2B,SCN3A,SCN3B,SCN4A,SCN4B,SCN5A,SCN7A,SCN8A,SCN9A	voltage-gated sodium channel complex	14
GO:0001520	DDX6,FLACC1,ODF1,ODF2,ODF3,RSPH1	outer dense fiber	6
GO:0001527	ADAMTS10,ADAMTSL5,FBN1,FBN2,LTBP1,MFAP1,MFAP2,MFAP4,MFAP5,THSD4	microfibril	10
GO:0001533	ANXA1,CDSN,CNFN,CST6,CSTA,DSC1,DSC2,DSC3,DSG1,DSG2,DSG3,DSG4,DSP,EVPL,EVPLL,FLG2,FLG,HRNR,IVL,JUP,KAZN,KRT10,KRT1,KRT2,LCE1A,LCE1B,LCE1C,LCE1D,LCE1E,LCE1F,LCE2A,LCE2B,LCE2C,LCE2D,LCE3A,LCE3B,LCE3C,LCE3D,LCE3E,LCE4A,LCE5A,LELP1,LORICRIN,PI3,PKP1,PKP2,PKP3,PKP4,PPL,PRR9,RPTN,SCEL,SPRR1A,SPRR1B,SPRR2A,SPRR2B,SPRR2D,SPRR2E,SPRR2F,SPRR2G,SPRR3,SPRR4,TCHH,TGM1,C1orf68	cornified envelope	65
GO:0001534	CFAP206,RSPH4A,RSPH6A,RSPH9	radial spoke	4
GO:0001536	CFAP61,MAATS1,WDR66	radial spoke stalk	3
GO:0001650	ACACA,AFF4,AGER,AKNA,ANKRD1,APEX2,ARHGAP32,B3GNT9,BTBD10,CAMK4,CC2D1A,CCDC137,CD2BP2,CD3EAP,CDCA7L,CDK12,CHCHD1,CHD1,COIL,CRIPT,DAB2,DCAF1,DCLRE1A,DDX11,DDX46,DEAF1,DKC1,DSN1,DUSP11,E2F5,EEF1D,EN2,ESRRA,EZR,FAM111A,FBL,FBLIM1,FBLL1,FHIT,FOXA1,FOXJ2,FOXL2NB,GAR1,HEATR1,HERC4,HOXB5,CILK1,IMP4,INO80C,IP6K1,IP6K2,IPO11,JAZF1,KDM4A,KDM5D,KLF6,LEO1,LIPA,MALT1,MAP3K14,MBD6,MLLT1,MRI1,MRPL23,MTDH,NFIB,NF…	fibrillar center	132
GO:0001651	FBL,SNU13	dense fibrillar component	2
GO:0001652	CDKN2AIP,CLEC3B,FBL,RRP1B,SURF6	granular component	5
GO:0001669	ABHD2,ACRBP,ACRV1,ADAM15,AKAP3,ARC,ATP6V0A2,BMF,CALR,CAPN11,CAPZA3,CATSPER3,CATSPER4,CEP131,CLK3,CRCP,CSNK2A2,CTNNA1,CXADR,DKKL1,DPEP3,DRD2,ENKUR,FABP9,FAM170B,FNDC3A,GLIPR1L1,GNAT3,GOLGA1,HEXB,HYAL3,ICA1L,IQCF1,IQUB,ITGA1,KCNJ11,KIAA1210,KIT,KNL1,LOXL1,LRGUK,LY6K,LYZL4,MORN2,MROH2B,NCF2,NOTCH1,NUDT1,PATE4,PCSK4,POMT1,PPFIA3,PRKACA,PRSS37,RAB3A,RACGAP1,RCBTB2,SCNN1A,SH3GL3,SKIL,SLIRP,SPACA4,SPACA…	acrosomal vesicle	86
GO:0001673	ACTL7A,ACTRT3,H2AX,H1-9P,HSPA2,KIF6,MLH1,MLH3,MORC1,REC8,SYCP1,TCFL5,TNP1,TOPBP1,TRIP13	male germ cell nucleus	15
GO:0001674	LHX8	female germ cell nucleus	1
GO:0001725	ABLIM1,ABLIM3,ACTA1,ACTN1,ACTN4,BAG3,CNN2,CORO1B,CYBA,DAAM1,DCTN4,FAM107A,FBLIM1,FERMT2,FHL3,FHOD1,FLNB,FSCN1,ILK,LCP1,LDB3,LIMA1,LIMCH1,LPP,MICALL2,MST1R,MYH10,MYH14,MYH6,MYH7,MYH9,MYL9,MYLK,MYO1C,NEBL,NOX4,PDLIM1,PDLIM2,PDLIM3,PDLIM4,PDLIM5,PDLIM7,PGM5,PRICKLE4,PRKCZ,PTK2,PXN,ROR1,SEPTIN11,SEPTIN12,SEPTIN7,SEPTIN9,SH2B2,SHROOM4,SIPA1L3,SORBS1,SYNPO2,SYNPO,TEK,TLNRD1,TPM1,TPM3,TPM4,TRIP6,VANGL2,…	stress fiber	68
GO:0001726	ACTN1,AIF1,ALS2,AMOT,ANXA2,APPL1,APPL2,ARAP3,ARF6,ARFIP2,ARHGEF26,ARHGEF7,ASAP3,ATP6V1B2,BAIAP2,BCAR1,CAPG,CARMIL2,CD2AP,CDK6,CLIP1,COBL,CTTN,CYFIP1,CYTH3,DBNL,EZR,FGD1,FGD2,FGD3,FGD4,FGD5,FGD6,FRMD4B,FSCN1,GSN,INPP5E,INPP5J,INPP5K,IQGAP1,ITGA5,ITGB1BP1,ITGB1,KIF18A,KLHL2,KLHL41,LAYN,LCP1,LIMA1,MEFV,MKLN1,MTM1,MTMR14,MTSS1,MYADM,MYH9,MYO10,MYO5A,MYO6,NCKAP1,NME2,PAK1,PALLD,PARD6A,PDLIM7,PDPN,PLCG…	ruffle	92
GO:0001739	EED,MACROH2A1,PCGF2,RING1,RNF2,SUZ12	sex chromatin	6
GO:0001740	MACROH2A2,MACROH2A1,H2AZ1,H3-3A,LRIF1,SMCHD1	Barr body	6
GO:0001741	BIRC2,DMRTC2,DNMT3A,ESCO2,H2AX,MAEL,PBX4,PLK4,SIN3B,SMARCC1,SUMO1,UBE2A,UBE2B	XY body	13
GO:0001750	ARR3,ATP8A2,BBS4,BBS7,CACNA1F,CCDC66,CEP250,CERKL,CFAP410,CIB2,CNGB1,CNGB3,EYS,GNA11,GNAQ,GNAT1,GNAT2,GNAT3,GUCA2B,IFT140,IFT20,INHA,IQCB1,LYAR,MAK,MAP1B,MERTK,MYO5A,MYO7A,MYRIP,NXNL1,OCRL,OPN1LW,OPN1MW2,OPN1MW3,OPN1MW,OPN1SW,OPN3,PCARE,PCDH15,PDC,PEX6,PPEF2,PROM1,PRPH2,PTGS1,PTPRK,RAB27A,RGS9BP,RHO,RP1,RP1L1,RPGR,RRH,SAG,SHANK2,SPATA7,TULP1,USH1C,WDR19	photoreceptor outer segment	60
GO:0001772	ALCAM,ATP2B1,BCL10,CARD11,CD28,CD37,CD3E,CD53,CD6,CD81,CORO1A,DLG1,DUSP3,EZR,FYB2,GZMA,GZMB,HAVCR2,ICAM1,LAT,LCK,LGALS3,MYH9,NPTN,PDCD6IP,PRKAR1A,PRKCQ,PTPRJ,RHOH,SCIMP,SKAP1,SNX27,SOCS6,STOML2,STX7,ZAP70	immunological synapse	36
GO:0001891	ABCA7,ADGRB1,AIF1,ANXA1,ARHGAP12,ARHGAP25,BIN2,CDC42SE2,CORO1A,DNM2,IRGM,LCP1,MCOLN1,MEGF10,MYO1G,PEAR1,PIP5K1C,RAB11FIP2,RAB31,RACK1,SH3BP1,SNX5,SYT11,TICAM2,TLR4,TNF,TRIP10	phagocytic cup	27
GO:0001917	ADGRV1,AIPL1,ARMS2,ARR3,ASRGL1,BBS4,C8orf37,CCDC66,CEP250,CERKL,CIB2,CRB1,CROCC,DNM1,DNM2,DNM3,DRAM2,ENO2,FAM161A,GNAT1,GNAT2,GNAT3,GNB1,GNGT1,GUCA1B,INHA,KIAA0586,LRRC30,MAK,MYO7A,NOS1,PCARE,PDC,PDZD7,PHLPP1,PHLPP2,PPEF2,RDH12,REEP6,RHO,RP1,SAG,SHANK2,SHOC2,TULP1,USH1C,USH1G,USH2A,WHRN	photoreceptor inner segment	49
GO:0001931	BST1,EZR,FLOT1,FLOT2,ICAM2,MSN,MYH9,PIP5K1B,PIP5K1C,PSTPIP1,SELPLG,SPN	uropod	12
GO:0001939	AKAP8,CBX1,CCNA2,DPPA3,RIF1,SLC2A1,STPG4,TBP,TET3	female pronucleus	9
GO:0001940	CBX1,CCNA2,DPPA3,RIF1,STPG4,TBP,TET3	male pronucleus	7
GO:0002079	CD46,EQTN,SPACA1,TMEM190,TRIP11	inner acrosomal membrane	5
GO:0002080	ACRBP,ATP8B3,BSG,CAV1,CAV2,CCDC136,EQTN,FLOT2,HYAL3,IZUMO1,PCSK4,PLA1A,RND2,SERPINA5,SPACA1,SPACA3,TEKT3,TMEM225,ZPBP	acrosomal membrane	19
GO:0002081	EQTN,FAM170B,TEKT3,TRIP11	outer acrosomal membrane	4
GO:0002102	ADAM8,AFAP1L1,ARHGEF2,ARHGEF5,ASAP1,BIN2,CTTN,DBNL,FERMT3,FSCN1,GSN,HNRNPK,KIF9,LCP1,LPXN,PALLD,PTPN12,RHOU,SCIN,SH3GL1,SH3PXD2A,SH3PXD2B,SRC,SVIL,TJP1,TPM4,VCAM1,VCL,WDR1	podosome	29
GO:0002116	NRP1,NRP2,PLXNA1,PLXNA2,PLXNA3,PLXNA4,PLXNB1,PLXNB2,PLXNB3,PLXNC1,PLXND1	semaphorin receptor complex	11
GO:0002133	PKD1,PKD2	polycystin complex	2
GO:0002141	ADGRV1,PDZD7,USH1C,USH2A,WHRN	stereocilia ankle link	5
GO:0002142	ADGRV1,PDZD7,USH1C,USH2A,VEZT,WHRN	stereocilia ankle link complex	6
GO:0002144	CTU1	cytosolic tRNA wobble base thiouridylase complex	1
GO:0002169	MCCC1,MCCC2	3-methylcrotonyl-CoA carboxylase complex, mitochondrial	2
GO:0002177	ACTR1A,CCDC181,IQCG,LRGUK,PPP1R42,RIMBP3B,RIMBP3C,RIMBP3,C9orf24,STRBP	manchette	10
GO:0002178	GOLGA7B,GOLGA7,ZDHHC9	palmitoyltransferase complex	3
GO:0002189	PRPS1,PRPS1L1,PRPS2,PRPSAP1,PRPSAP2	ribose phosphate diphosphokinase complex	5
GO:0002193	MAML1,NOTCH1,RBPJ	MAML1-RBP-Jkappa- ICN1 complex	3
GO:0002199	CCT2,CCT3,CCT4,CCT8,HSPA1L,TCP1,ZPBP2	zona pellucida receptor complex	7
GO:0002944	CCNK,CDK12	cyclin K-CDK12 complex	2
GO:0002945	CCNK,CDK13	cyclin K-CDK13 complex	2
GO:0002947	RFFL,TNFRSF1A,TNFRSF1B	tumor necrosis factor receptor superfamily complex	3
GO:0005575	AATK,ABHD11,ABHD3,ACOXL,ACSM3,ADAM5,ADAMDEC1,ADM5,ADNP2,AFDN-DT,AIDA,AMZ1,AMZ2,ANKRD30B,ANKRD39,ANKRD40,ANKRD45,APOL5,ARAF,ARHGAP26,ARHGAP42,ARID4B,ARPP21,ASCL4,ASCL5,ASNSD1,ASTN1,ATP5MPL,AUTS2,BCL7A,BCL7B,BMP5,BPESC1,BTG4,BTNL3,C19orf57,C1QL1,C20orf194,C20orf27,C21orf62,C22orf23,C3orf84,C6orf15,C6orf163,C9orf16,C9orf64,CA10,CACFD1,CAMK2N1,CAPN9,CARNS1,CASC2,CATR1,CCDC130,CCDC182,CCDC22,CCDC65,CC…	cellular_component	440
GO:0005576	A1BG,A2M,AADACL2,ABHD15,ABHD18,ABI3BP,ABO,ACAA1,ACAN,ACE2,ACE,ACHE,ACLY,ACP7,ACRBP,ACR,ACTN1,ACTN2,ACTN4,ACTR10,ACTR1B,ACTR2,ADA2,ADAM12,ADAM23,ADAM28,ADAMTS12,ADAMTS14,ADAMTS16,ADAMTS17,ADAMTS18,ADAMTS19,ADAMTS2,ADAMTS3,ADAMTS4,ADAMTS5,ADAMTS6,ADAMTS7,ADAMTSL1,ADAMTSL3,ADAMTSL5,ADCK1,ADCY10,ADCYAP1,ADGRE3,ADGRE4P,ADGRF1,ADIPOQ,ADM2,ADM5,ADM,ADPGK,AEBP1,AFM,AGA,AGER,AGGF1,AGL,AGRN,AGT,AHSG,AKR1B1…	extracellular region	1881
GO:0005577	FGA,FGB,FGG,FGL1,FGL2,FN1,SERPINF2,THBS1	fibrinogen complex	8
GO:0005579	C5,C6,C7,C8A,C8B,C8G,C9	membrane attack complex	7
GO:0005581	ADIPOQ,C1QA,C1QB,C1QC,C1QL1,C1QL2,C1QL3,C1QL4,C1QTNF1,C1QTNF2,C1QTNF3,C1QTNF5,C1QTNF6,C1QTNF7,C1QTNF8,C1QTNF9B,C1QTNF9,CCBE1,COL10A1,COL11A2,COL14A1,COL17A1,COL18A1,COL19A1,COL20A1,COL21A1,COL22A1,COL23A1,COL24A1,COL25A1,COL26A1,COL28A1,COL2A1,COL5A2,COL6A2,COL6A5,COL6A6,COL8A2,COLEC10,COLEC11,COLEC12,COLQ,CTHRC1,EDA,EMID1,EMILIN1,EMILIN2,FCN1,FCN2,FCN3,GLDN,LOX,MARCO,MBL2,MSR1,OTOL1,SCARA3,SFTPA…	collagen trimer	61
GO:0005582	COL15A1	collagen type XV trimer	1
GO:0005583	COL27A1,LUM	fibrillar collagen trimer	2
GO:0005584	COL1A1,COL1A2	collagen type I trimer	2
GO:0005585	COL2A1	collagen type II trimer	1
GO:0005586	COL3A1	collagen type III trimer	1
GO:0005587	COL4A1,COL4A2,COL4A3,COL4A4,COL4A5,COL4A6	collagen type IV trimer	6
GO:0005588	COL5A1,COL5A2,COL5A3	collagen type V trimer	3
GO:0005589	COL6A1,COL6A3,DCN	collagen type VI trimer	3
GO:0005590	COL7A1	collagen type VII trimer	1
GO:0005591	COL8A1	collagen type VIII trimer	1
GO:0005592	COL11A1,COL11A2	collagen type XI trimer	2
GO:0005594	COL9A1,COL9A2,COL9A3	collagen type IX trimer	3
GO:0005595	COL12A1	collagen type XII trimer	1
GO:0005596	COL14A1	collagen type XIV trimer	1
GO:0005597	COL16A1	collagen type XVI trimer	1
GO:0005600	COL13A1	collagen type XIII trimer	1
GO:0005602	C1QA,C1QB	complement component C1 complex	2
GO:0005604	ACAN,ACHE,ADAMTS1,AGRN,AMTN,ANG,ANXA2,ANXA2P2,APLP1,CASK,CCDC80,CD151,COL17A1,COL18A1,COL28A1,COL2A1,COL4A1,COL4A3,COL4A4,COL5A1,COL7A1,COL8A2,COL9A2,COLQ,DAG1,DLG1,DST,EFEMP2,EFNA5,EGFL6,EGFLAM,ENTPD2,ERBIN,FBLN1,FBN1,FGF9,FN1,FRAS1,FREM1,FREM2,FREM3,HMCN1,HMCN2,HSPG2,ITGA6,LAD1,LAMA1,LAMA2,LAMA3,LAMA4,LAMA5,LAMB1,LAMB2,LAMC1,LAMC2,LAMC3,LOXL1,LOXL2,MATN2,MEGF9,MMRN2,NID1,NID2,NPNT,NTN1,NTN3,NTN…	basement membrane	87
GO:0005606	LAMA1,LAMB1,LAMC1	laminin-1 complex	3
GO:0005607	LAMB1,LAMC2	laminin-2 complex	2
GO:0005608	LAMA1,LAMB2	laminin-3 complex	2
GO:0005610	LAMA3,LAMA5,LAMB3	laminin-5 complex	3
GO:0005614	ABI3BP,ADAMTSL4,CCDC80,ECM2,EGFLAM,KAZALD1,NAV2,SMOC2,TNC,VIT,VWA1,VWC2	interstitial matrix	12
GO:0005615	A1BG,A2M,A2ML1,ABCA3,ABI3BP,ACE2,ACE,ACHE,ACP3,ACTA1,ACTA2,ACTB,ACTBL2,ACTC1,ACTG1,ACTG2,ACTN1,ACTN4,ADA2,ADA,ADAM9,ADAMTS13,ADAMTS15,ADAMTS20,ADAMTS3,ADAMTS4,ADAMTS5,ADAMTS9,ADCYAP1,ADGRB1,ADIPOQ,ADM,ADNP,ADPRH,AEBP1,AFM,AFP,AGA,AGR2,AGRP,AGT,AHSG,AIFM2,AIMP1,AKR1A1,AKR1B1,ALB,ALDH3A1,ALDOA,ALOX5,AMBP,AMH,AMN,AMY1A,AMY2A,ANG,ANGPT1,ANGPT2,ANGPT4,ANGPTL1,ANGPTL2,ANGPTL3,ANGPTL4,ANOS1,ANPEP,ANXA13…	extracellular space	1566
GO:0005622	ABI1,ABI3,AKR1C3,ANAPC15,ANXA5,ARHGEF3,ARVCF,ASCC3,ATG10,BBS5,C6orf62,CAPN3,CCND1,CDC23,CETN2,CHMP2B,CLEC1A,CLIC2,CLIC4,CNOT8,CSTF2T,CTSB,DDIT4,DDX43,DDX59,DEPTOR,EDF1,EEF1AKMT3,FAM126B,FAM49A,FRK,GABARAPL1,GABARAPL2,GDA,GSTK1,HPCAL4,HSPB8,IKBKG,INTS2,LGALS1,LGALSL,MAF1,MAP1LC3B,MICU1,MKKS,MOB3A,MPP1,NAA10,NAA20,NCALD,NCOA7,NECAP2,NUDCD2,NUDT11,OSTF1,PARP8,PLPBP,POLI,RAB14,RAB17,RAB18,RAB39B,RAB5…	intracellular	87
GO:0005623	ANXA8L1,ASIP,ATP13A3,C1QA,C1QB,C1QC,C1QTNF3,CALCA,CALCB,CCL11,CCL13,CCL14,CCL15,CCL19,CCL1,CCL21,CCL23,CCL28,CCL2,CCL7,CCL8,CD36,CD68,CPB2,CRCP,CXCL11,CXCL13,DNAJC16,EDN2,EDN3,ERFE,EVI5L,FAM20A,FGF21,FGGY,GDF2,GRTP1,HEATR3,HMGB2,IL2,LDLR,LTBP2,MAPT,MEI1,NPY,OLFM1,P2RY12,PROK2,PTH,RABL2A,RABL3,RAMP1,RAMP2,RAMP3,RUNDC1,SCT,SLC12A8,SLIT1,TAC4,TBC1D12,TBC1D22A,TBC1D22B,TBC1D26,TBC1D28,TBC1D8B,TBC1D8,…	cell	81
GO:0005634	A1CF,AAAS,AAK1,AARSD1,AATF,ABCB8,ABCC6,ABCG2,ABHD14B,ABI1,ABI2,ABL1,ABRAXAS1,ABRAXAS2,ABT1,ABTB2,ACACB,ACAD11,ACAD9,ACADM,ACADS,ACADVL,ACAT2,ACBD5,ACHE,ACIN1,ACKR3,ACOT13,ACOX1,ACP3,ACRBP,ACR,ACSL5,ACTB,ACTG1,ACTL6A,ACTL6B,ACTL7A,ACTL7B,ACTN4,ACTR2,ACTR3,ACTR5,ACTR6,ACTR8,ACTRT1,ACTRT3,ADAD1,ADAD2,ADAM10,ADAM19,ADAP1,ADARB1,ADARB2,ADAR,ADCY10,ADCY1,ADD1,ADH4,ADI1,ADIG,ADIRF,ADK,ADNP2,ADNP,ADPRHL2…	nucleus	5583
GO:0005635	AAAS,ABCF1,AGPAT3,AGPAT5,AKAP6,ALOX5AP,ALOX5,ANXA11,ANXA7,ATF6,ATP1B4,ATRAID,BANF1,BAX,BICD2,BIN1,BNIP1,BNIP2,BNIP3,BNIP3L,CALR3,CALR,CBX3,CBX5,CENPF,CHMP2A,CHMP4B,CHMP7,CLGN,CLIC1,CLIP1,CNEP1R1,CSE1L,CTDNEP1,CYBB,DCTN1,DHRS2,DNASE1,DST,EBP,EMD,FAF1,FAM156A,FANCL,GABRB1,GCOM2,GHDC,GNAZ,GOLT1A,GPER1,GPX4,HAX1,HTATIP2,IFI27,INSR,IPO11,IPO7,IPO8,IPO9,IST1,ITSN1,KCNJ11,KPNB1,LBR,LEMD2,LMNA,LMNB1,LMNT…	nuclear envelope	176
GO:0005637	ATP11B,ATP1B4,CBX3,DPY19L1,DPY19L2,DPY19L2P1,DPY19L2P2,DPY19L3,DPY19L4,EMD,ERN1,FAM169A,GHRHR,IFI27,ITPR1,KCNH1,LBR,LEMD2,LEMD3,LMNB1,LMNB2,LRPPRC,MATR3,NEMP1,NEMP2,NPAP1,NRM,NUTF2,PSEN2,RNF13,SIGMAR1,SIRT1,SMAD1,SMAD3,SPAG4,SUN3,SUN5,TERB1,TERB2,TM7SF2,TMEM120A,TMEM120B,TOR1AIP1,TRA2B,UNC50,ZMPSTE24	nuclear inner membrane	46
GO:0005638	EIF6,LMNA,LMNB1,LMNB2,NARF	lamin filament	5
GO:0005639	LBR,LEMD2,LEMD3,MAJIN,P2RX1,P2RX2,P2RX3,P2RX4,P2RX5,P2RX6,P2RX7,SUN1,SUN2,TMEM201,TMEM43	integral component of nuclear inner membrane	15
GO:0005640	BOK,CCDC155,CLMN,CPTP,DHCR7,DMPK,EMD,GHRHR,GUCY2D,GUCY2F,ITPR3,LRPPRC,LTC4S,NAV3,NUCB2,NUTF2,PSEN1,RETSAT,SIGMAR1,SNCA,SYNE1,SYNE2,SYNE3,TMEM109,UGT2B28	nuclear outer membrane	25
GO:0005641	ALOX5,APP,BCHE,CACYBP,IGF2R,PLAAT1,PTGES,SORL1,TUBB	nuclear envelope lumen	9
GO:0005642	BICD2,EIF5A,NUP62,RANBP2,XPO1	annulate lamellae	5
GO:0005643	AAAS,AGFG1,AHCTF1,BICD2,DDX19A,DDX19B,EIF5A2,EIF5A,EIF5AL1,GLE1,IPO5,IPO7,KPNA1,KPNA3,KPNA5,KPNA6,KPNB1,MVP,MX2,MYO1C,NDC1,NPAP1,NPIPA1,NUP107,NUP133,NUP153,NUP160,NUP205,NUP210,NUP210L,NUP214,NUP50,NUP58,NUP62CL,NUP62,NUP88,NUP93,NUP98,NUP42,NXF1,NXT1,PARP11,POM121B,POM121C,POM121,POM121L12,POM121L2,RAE1,RANBP17,RANBP1,RANBP2,RANBP3,RANBP3L,RANGAP1,RAN,RGPD1,RGPD2,RGPD3,RGPD4,RGPD5,RGPD8,SENP2,S…	nuclear pore	70
GO:0005652	CASK,HLCS,NARF,NUP35,PCNA,PRR14,SUV39H1	nuclear lamina	7
GO:0005654	A1CF,AAAS,ABCA6,ABCB4,ABCB6,ABCF1,ABL1,ABRAXAS1,ABTB2,ACADS,ACBD5,ACD,ACIN1,ACKR2,ACLY,ACOT7,ACOX1,ACSS2,ACTB,ACTL6A,ACTR5,ACTR8,ADAM12,ADARB1,ADAR,ADAT2,ADAT3,ADD1,ADD3,ADH1A,ADH1B,ADH1C,ADIRF,ADK,ADPRHL2,ADRM1,AEBP2,AEN,AFDN,AFF3,AFF4,AGO1,AGO2,AGO3,AGO4,AGTRAP,AHCTF1,AHR,AHRR,AIM2,AIP,AIPL1,AK6,AK9,AKAP8,AKIP1,AKIRIN1,AKIRIN2,AKNA,AKR1B1,AKR1E2,AKT1,AKT1S1,AKT2,ALAS1,ALDH1B1,ALDH6A1,ALKBH2,ALK…	nucleoplasm	3136
GO:0005655	POP1,POP5,RPP21,RPP30,RPP40	nucleolar ribonuclease P complex	5
GO:0005656	CDC45,ORC3,WDR18	nuclear pre-replicative complex	3
GO:0005657	BCL6,BLM,DMAP1,DNMT1,DONSON,H2AX,HMCES,MRE11,NBN,PCNA,PIF1,POLH,RAD18,RAD51B,RAD51C,RAD51D,RADX,RTF2,TP53BP1,TP53,UBE2B,UHRF1,WRN,XRCC2,XRCC3	replication fork	25
GO:0005658	MCM3,POLA1,POLA2,PRIM1,PRIM2	alpha DNA polymerase:primase complex	5
GO:0005662	BCAS2,CDC5L,ERCC5,HELB,PLRG1,PRPF19,PURA,PURB,RPA1,RPA2,RPA3,RPA4,SMARCAL1,TONSL,XPA	DNA replication factor A complex	15
GO:0005663	RFC1,RFC2,RFC3,RFC4,RFC5	DNA replication factor C complex	5
GO:0005664	LRWD1,MCM2,ORC1,ORC2,ORC3,ORC4,ORC5,ORC6,REPIN1	nuclear origin of replication recognition complex	9
GO:0005665	POLR2A,POLR2B,POLR2C,POLR2D,POLR2E,POLR2F,POLR2G,POLR2H,POLR2I,POLR2J2,POLR2J3,POLR2J,POLR2K,POLR2L,ZNF768	RNA polymerase II, core complex	15
GO:0005666	CRCP,POLR1C,POLR1D,POLR2E,POLR2F,POLR2H,POLR2K,POLR2L,POLR3A,POLR3B,POLR3C,POLR3D,POLR3E,POLR3F,POLR3G,POLR3GL,POLR3H,POLR3K	RNA polymerase III complex	18
GO:0005667	ABT1,AHR,AJUBA,ALX1,ALX4,ANHX,APEX1,ARNT2,ARNTL2,ARNTL,ASCC1,ATF1,ATF5,ATF7IP,BARX2,BEX1,BSX,CDK2,CDK4,CEBPA,CLOCK,CREB1,CREG1,CREM,CTBP1,CTNNB1,DACH1,DACH2,DEAF1,DMBX1,MIDEAS,EP300,EPAS1,ETS1,EYA3,FIGLA,FOXE3,FOXF1,FOXF2,FOXH1,GATA1,GATA6,GCM1,GFI1B,GSC,HAND2,HAX1,HCLS1,HDAC1,HDAC9,HELT,HES6,HIF1A,HMGA1,HNF1B,HOXA10,HOXA11,HOXA9,HOXB13,HOXD12,IVNS1ABP,JUNB,JUND,JUN,KAT5,KDM1A,KLF5,LBX1,LDB1,LDB2…	transcription factor complex	203
GO:0005668	TAF1B,TAF1D	RNA polymerase transcription factor SL1 complex	2
GO:0005669	ERCC1,ERCC2,ERCC3,ERCC4,GTF2A1,GTF2A2,GTF2B,GTF2E1,GTF2E2,GTF2F1,GTF2H2,GTF2H3,GTF2H4,GTF2H5,SUPT3H,TAF10,TAF11,TAF12,TAF13,TAF1,TAF1L,TAF2,TAF3,TAF4B,TAF4,TAF5,TAF6,TAF6L,TAF7,TAF7L,TAF8,TAF9B,TAF9,TBP,TBPL1,TBPL2,TCEA1,TP53	transcription factor TFIID complex	38
GO:0005671	DR1,HCFC1,KAT14,KAT2A,KAT2B,MAP3K7,MBIP,POLE3,POLE4,SGF29,TADA3,UBAP2L,WDR5,YEATS2,ZZZ3	Ada2/Gcn5/Ada3 transcription activator complex	15
GO:0005672	AFM,GTF2A1,GTF2A1L,GTF2A2,TBP,TBPL1	transcription factor TFIIA complex	6
GO:0005673	GTF2E1,GTF2E2	transcription factor TFIIE complex	2
GO:0005674	GTF2F1,GTF2F2	transcription factor TFIIF complex	2
GO:0005675	CCNH,CDK7,ERCC2,ERCC3,GTF2H1,GTF2H2C,GTF2H2,GTF2H3,GTF2H4,GTF2H5,MMS19,MNAT1	transcription factor TFIIH holo complex	12
GO:0005677	BAHD1,BAZ2A,RRP8,SIRT1,SIRT2,SMARCA5,SUV39H1	chromatin silencing complex	7
GO:0005680	ANAPC10,ANAPC11,ANAPC13,ANAPC15,ANAPC16,ANAPC1,ANAPC2,ANAPC4,ANAPC5,ANAPC7,BUB1B,CDC16,CDC20,CDC23,CDC26,CDC27,CUL7,FZR1,MAD2L2,UBE2C,UBE2S	anaphase-promoting complex	21
GO:0005681	AAR2,AKAP17A,API5,AQR,BCAS2,BUD31,C9orf78,CIRBP,CRNKL1,CTNNBL1,CWC15,CWC22,DDX39B,DDX41,DHX16,DHX8,GEMIN2,GPKOW,HNRNPA1,HNRNPA1L2,HNRNPA2B1,HNRNPC,HNRNPH3,HNRNPM,HNRNPR,HSPA8,IVNS1ABP,KHDC4,LGALS3,LSM4,PPIH,PPP1R8,PRKRIP1,PRPF18,PRPF3,PRPF4,PRPF6,PTBP2,RBM17,RBM28,RBM3,RBM5,RBMX,RBMXL1,RBMY1B,RHEB,SCAF8,SF1,SF3A1,SF3A2,SF3A3,SF3B1,SF3B2,SF3B4,SLU7,SMNDC1,SNRNP200,SNRNP70,SNRPA1,SNRPA,SNRPB2,SNRPB…	spliceosomal complex	86
GO:0005682	CD2BP2,DDX23,PRPF18,PRPF6,PRPF8,SNRNP200,SNRNP40,SNRPB,SNRPD1,SNRPD2,SNRPD3,SNRPE,SNRPG,SNRPGP15,SNRPN,TXNL4A,TXNL4B	U5 snRNP	17
GO:0005683	LSM10,LSM11,SNRPB,SNRPD3,SNRPE,SNRPF,SNRPG	U7 snRNP	7
GO:0005684	BUD13,CCDC12,HTATSF1,PRPF31,RNF113A,RNF113B,SF3A1	U2-type spliceosomal complex	7
GO:0005685	LUC7L2,LUC7L3,LUC7L,PRPF39,PRPF40A,PRPF40B,SNRNP70,SNRPA,SNRPB2,SNRPB,SNRPC,SNRPD1,SNRPD2,SNRPD3,SNRPE,SNRPF,SNRPG,SNRPGP15,SNRPN	U1 snRNP	19
GO:0005686	HTATSF1,PHF5A,RBMX2,RBMY1C,RBMY1D,RBMY1E,SF3A1,SF3A2,SF3A3,SF3B1,SF3B2,SF3B5,SF3B6,SNRPA1,SNRPB2,SNRPB,SNRPD1,SNRPD2,SNRPD3,SNRPE,SNRPG,SNRPGP15,SNRPN	U2 snRNP	23
GO:0005687	DDX39B,PRPF31,SNRPB,SNRPD1,SNRPD2,SNRPD3,SNRPE,SNRPF,SNRPG,SNRPGP15,SNRPN	U4 snRNP	11
GO:0005688	DDX39B,LSM2,LSM3,LSM4,LSM5,LSM6,LSM7,LSM8	U6 snRNP	8
GO:0005689	DHX15,LSM7,PDCD7,PHF5A,RBM41,RNPC3,SF3B1,SF3B2,SF3B3,SF3B4,SF3B5,SF3B6,SNRNP25,SNRNP35,SNRNP48,SNRPB,SNRPD1,SNRPD2,SNRPD3,SNRPE,SNRPF,SNRPG,SNRPGP15,YBX1,ZCRB1,ZMAT5,ZRSR2	U12-type spliceosomal complex	27
GO:0005690	PRPF31,SNU13	U4atac snRNP	2
GO:0005691	SART3	U6atac snRNP	1
GO:0005694	ASH1L,ATR,BAHD1,BLM,BOD1L1,BRCA1,C1orf131,CCDC137,CD3EAP,CDCA2,CDCA5,CDK12,CDK13,CDK9,CDYL,CENPB,CENPE,CLOCK,DDI2,DDX18,DDX27,DMC1,DTL,EHMT1,EP300,EPOP,ESCO1,ESCO2,FAAP20,FBL,FBXO11,FH,FMR1,GRWD1,GTF2B,GTPBP10,HASPIN,HMG20B,HORMAD1,HORMAD2,HP1BP3,IL33,INTS7,KDM2B,KDM8,KIF4A,KMT5A,LLPH,LRMP,MAD2L1,MAD2L2,MCM3AP,MCM8,MCM9,MDC1,MEIOB,MLLT3,MPHOSPH10,MYT1L,NEIL1,NSFL1C,NUMA1,NUSAP1,PAK1,PAXIP1,PDS5A,…	chromosome	123
GO:0005697	DKC1,GAR1,GNL3L,HNRNPC,HNRNPU,LSM11,NAT10,NHP2,NOP10,NVL,PTGES3,SMG5,SMG6,SMG7,SNRPB,SNRPD3,SNRPE,TEP1,TERT,WRAP53	telomerase holoenzyme complex	20
GO:0005712	MLH1,MLH3	chiasma	2
GO:0005713	MSH4	recombination nodule	1
GO:0005715	MLH1	late recombination nodule	1
GO:0005719	ALKBH1,ASH2L,CBX3,CREB1,CTNNB1,H1-0,H1-7,H2AZ1,H3-5,H1-9P,H1-1,H1-5,H1-2,H1-3,H1-4,H1-6,JUN,KLF4,NR1H4,NSMF,POU4F2,PPARGC1A,RBMX,RUVBL2,SIRT1,TBP,TCF7,TRIM24,TRIM28,TRNP1	nuclear euchromatin	30
GO:0005720	ATRX,BEND3,CBX1,CBX3,CBX5,DNMT3A,EME1,FOXC1,H2AZ1,H1-5,H1-4,KMT5C,MPHOSPH8,SATB1,SIRT1,SIRT2,TCP1,TNKS1BP1,TRIM28,UHRF1,UHRF2	nuclear heterochromatin	21
GO:0005721	ATRX,BAZ1B,CBX1,CBX5,CENPC,DNMT1,MACROH2A1,HELLS,INCENP,KDM4C,KDM4D,KMT5C,LRWD1,SNAI1	pericentric heterochromatin	14
GO:0005724	SIRT6,SIRT7	nuclear telomeric heterochromatin	2
GO:0005726	CPSF6,DHX9,NUFIP1,TARDBP,TRIM24	perichromatin fibrils	5
GO:0005730	AATF,ABCB8,ABHD14B,ABL1,ABT1,ABTB1,ACADVL,ACAT2,ACIN1,ACOX1,ACSL5,ACTL6B,ADAD1,ADAD2,ADARB1,ADARB2,ADAR,AEN,AGAP2,AGPS,AGTPBP1,AK6,AKAP11,AKAP8,ANAPC11,ANG,ANP32B,AOPEP,APEX1,APTX,ARFGEF1,ARID5A,ARL14EP,ARL2,ARL4A,ARL4D,ARL6IP4,ARNTL2,GET3,ATF3,ATF6B,ATM,ATXN1,ATXN1L,ATXN3,ATXN7,BAZ2A,BCAS2,BCAS3,BCL9L,BEND3,BLM,BMS1,BMT2,BOP1,BRIX1,BRWD1,BUD23,BYSL,C19orf53,C1D,C1QBP,C6orf89,CA9,CAMTA1,CAPG,CARF…	nucleolus	835
GO:0005731	SIRT7	nucleolus organizer region	1
GO:0005732	LSM6,MPHOSPH10,NAF1,NHP2,NOP10,NOP56,NOP58,SNRNP40,SNRPF	small nucleolar ribonucleoprotein complex	9
GO:0005736	CD3EAP,POLR1A,POLR1B,POLR1C,POLR1D,POLR1E,POLR2E,POLR2F,POLR2H,POLR2K,POLR2L,TWISTNB,ZNRD1	RNA polymerase I complex	13
GO:0005737	A1CF,AAGAB,AAMDC,AANAT,AARSD1,AARS1,AASS,AATF,ABCA12,ABCB4,ABCD1,ABCE1,ABHD14A,ABHD14B,ABI2,ABI3,ABL1,ABLIM1,ABLIM2,ABLIM3,ABRAXAS2,ACAT2,ACE2,ACMSD,ACO1,ACP1,ACP6,ACSBG1,ACSBG2,ACSL4,ACSS2,ACTA2,ACTB,ACTBL2,ACTC1,ACTG2,ACTL7A,ACTL7B,ACTL9,ACTN1,ACTN4,ACTR1A,ACTR1B,ACTR2,ACTR3B,ACTR3,ACTR5,ACTR6,ACTRT1,ACTRT2,ACTRT3,ACVR2A,ACVR2B,ADAD1,ADAD2,ADAM10,ADAM17,ADAM8,ADAP1,ADAP2,ADARB1,ADARB2,ADAR,ADCY…	cytoplasm	4390
GO:0005739	AARS2,AARS1,AASS,ABAT,ABCB6,ABCB8,ABCD3,ABCE1,ABCG1,ABHD10,ABHD11,ABHD6,ABL1,ACAA2,ACACB,ACAD10,ACAD9,ACADL,ACADM,ACADSB,ACADS,ACADVL,ACAT1,ACAT2,ACBD3,ACO1,ACO2,ACOD1,ACOT13,ACOT2,ACOT7,ACOT9,ACP6,ACSBG2,ACSF3,ACSL1,ACSL5,ACSM2A,ACSM2B,ADAM28,ADCY10,ADH5,ADHFE1,ADPRHL2,AFG1L,AFG3L2,AGAP2,AGK,AGMAT,AGPAT5,AGPS,AGTPBP1,AGXT2,AIFM1,AIFM2,AIFM3,AIM2,AK3,AK4,AKAP10,AKAP1,AKAP8,AKR1B10,AKR1B15,AKT1,AL…	mitochondrion	1226
GO:0005740	ABCB6,ADAP2,CIDEA,HADHB,HSD17B8,MAOB,SDHD	mitochondrial envelope	7
GO:0005741	ABCB6,ACACB,ACSL1,ACSL3,ACSL4,ACSL5,ACSL6,AGK,AGPAT4,AGPAT5,AIFM2,AKAP1,AMBRA1,ARG1,ARMCX1,ARMCX2,ARMCX6,ASS1,ATF2,ATP5MC2,ATP5MC3,BAD,BAK1,BAX,BCL2A1,BCL2,BCL2L10,BCL2L11,BCL2L1,BCL2L2,BID,BMF,BNIP3,BNIP3L,BOK,BPHL,BRI3BP,CASP8,CISD2,CNP,CNR1,COASY,CPT1A,CPT1B,CPT1C,CYB5A,CYB5B,CYB5R3,CYP24A1,CYP27B1,DAO,DDX3X,DNM1L,EPHA4,FAM210B,FATE1,FIS1,FOXO3,FUNDC1,GJA1,GK2,GK3P,GK,GPAM,GPAT2,HADHB,HAX1,HK1…	mitochondrial outer membrane	162
GO:0005742	TOMM20,TOMM20L,TOMM22,TOMM40,TOMM40L,TOMM5,TOMM6,TOMM70,TOMM7	mitochondrial outer membrane translocase complex	9
GO:0005743	ABCB10,ABCB7,ABCB8,ACAD11,ACAD9,ACADVL,AFG3L2,AGK,AIFM1,AIFM3,ALAS2,ALDH18A1,ATAD3A,ATAD3B,ATP5F1A,ATP5F1C,ATP5F1D,ATP5F1E,ATP5F1EP2,ATP5MC1,ATP5ME,ATP5MF,ATP5MG,ATP5PB,ATP5PD,ATP5PF,ATP5PO,AURKAIP1,BCL2L1,BOK,CABS1,CDS2,CHCHD1,CHCHD3,CHCHD6,CHDH,CKMT1A,CKMT2,CLPX,CLU,CNP,COQ10A,COQ10B,COQ2,COQ5,COQ7,COQ9,COX10,COX15,COX20,COX4I1,COX5A,COX5B,COX6A1,COX6B1,COX6C,COX7A2L,COX7B,COX7C,COX8A,COX8C,CPO…	mitochondrial inner membrane	382
GO:0005744	PAM16,ROMO1,SLC25A6,TIMM10,TIMM17A,TIMM17B,TIMM21,TIMM23B,TIMM23,TIMM50	TIM23 mitochondrial import inner membrane translocase complex	10
GO:0005745	AFG3L2,SPG7	m-AAA complex	2
GO:0005746	COX15,COX7A1,COX7A2,COX7A2L,COX7A2P2,COX7B2,COX7B,NDUFA13,NNT,OXA1L,STMP1,SURF1,UQCRB,UQCRC1,UQCRH	mitochondrial respirasome	15
GO:0005747	DMAC1,DMAC2,FOXRED1,NDUFA10,NDUFA11,NDUFA12,NDUFA13,NDUFA1,NDUFA2,NDUFA3,NDUFA4,NDUFA5,NDUFA6,NDUFA7,NDUFA8,NDUFA9,NDUFAB1,NDUFAF1,NDUFB10,NDUFB11,NDUFB1,NDUFB2,NDUFB3,NDUFB4,NDUFB5,NDUFB6,NDUFB7,NDUFB8,NDUFB9,NDUFC1,NDUFC2,NDUFC2-KCTD14,NDUFS1,NDUFS2,NDUFS3,NDUFS4,NDUFS5,NDUFS6,NDUFS7,NDUFS8,NDUFV1,NDUFV2,NDUFV3,WDR93	mitochondrial respiratory chain complex I	44
GO:0005749	SDHAF4,SDHA,SDHB,SDHC,SDHD	mitochondrial respiratory chain complex II, succinate dehydrogenase complex (ubiquinone)	5
GO:0005750	BCS1L,CYC1,UQCC3,UQCR10,UQCRB,UQCRC1,UQCRC2,UQCRFS1,UQCRFS1P1,UQCRH,UQCRHL,UQCRQ	mitochondrial respiratory chain complex III	12
GO:0005751	COA3,COX4I1,COX4I2,COX5A,COX6A1,COX6A2,NDUFA4,NDUFA4L2,C15orf48,UQCRC2,UQCRFS1	mitochondrial respiratory chain complex IV	11
GO:0005753	ATP5F1A,ATP5F1B,ATP5F1C,ATP5F1D,ATP5F1E,ATP5MC1,ATP5MD,ATP5ME,ATP5MF,ATP5MG,ATP5MPL,ATP5PB,ATP5PD,ATP5PF,ATP5PO,PPIF	mitochondrial proton-transporting ATP synthase complex	16
GO:0005754	ATP5F1B	mitochondrial proton-transporting ATP synthase, catalytic core	1
GO:0005757	BAX,PPIF,SPG7,VDAC1	mitochondrial permeability transition pore complex	4
GO:0005758	AGK,AIFM1,AK2,ARL2BP,ARL2,BLOC1S1,CAPN2,CAT,CEP89,CHCHD10,CHCHD2,CHCHD4,CHCHD5,CHCHD7,CIAPIN1,CMC4,COA4,COA6,COA7,COX17,COX19,COX6B1,COX6B2,CPOX,CYCS,DIABLO,DTYMK,FBXL4,FGR,GATM,GFER,GOLPH3,HAX1,HSD3B1,HSD3B2,HTRA2,LYN,MICU1,MICU2,MYOC,NDUFA8,NDUFB7,NDUFS1,NDUFS5,NLN,NME4,OPA1,PANK2,PARK7,PINK1,PNPT1,PPOX,PRELID1,PRELID2,PRELID3A,PRELID3B,REXO2,SDHAF3,SHMT2,SIRT5,SNCA,SOD1,STAR,STOML2,SUOX,THEM4,…	mitochondrial intermembrane space	77
GO:0005759	AADAT,AASS,ABAT,ABCE1,ABHD10,ACAA2,ACAD10,ACAD8,ACADL,ACADM,ACADSB,ACADS,ACADVL,ACAT1,ACO2,ACOT11,ACOT2,ACOT9,ACP6,ACSF2,ACSF3,ACSM1,ACSM2A,ACSM2B,ACSM3,ACSM4,ACSM5,ACSM6,ACSS1,ACSS2,ACSS3,ADHFE1,ADPRHL2,AGXT2,AGXT,AK3,AK4,AKR1B15,ALAS1,ALAS2,ALDH1B1,ALDH1L2,ALDH2,ALDH4A1,ALDH5A1,ALDH6A1,ALDH7A1,ALKBH7,AMT,ARG2,ARL2BP,ARL2,ATG4D,ATP5F1A,ATP5F1B,ATP5F1C,ATP5F1D,ATP5F1E,ATP5MF-PTCD1,ATP5PB,ATXN3,AT…	mitochondrial matrix	363
GO:0005760	DNA2,POLG	gamma DNA polymerase complex	2
GO:0005761	CHCHD1,MRPL11,MRPL13,MRPL18,MRPL20,MRPL28,MRPL32,MRPL34,MRPL35,MRPL37,MRPL39,MRPL40,MRPL43,MRPL48,MRPL49,MRPL51,MRPL57,MRPL9,MRPS12,MRPS14,MRPS22,MTG1,MTG2,NDUFA7	mitochondrial ribosome	24
GO:0005762	C12orf65,MALSU1,MPV17L2,MRPL10,MRPL11,MRPL12,MRPL13,MRPL14,MRPL15,MRPL16,MRPL17,MRPL18,MRPL19,MRPL20,MRPL21,MRPL22,MRPL23,MRPL24,MRPL27,MRPL28,MRPL2,MRPL30,MRPL32,MRPL33,MRPL34,MRPL35,MRPL36,MRPL37,MRPL38,MRPL39,MRPL3,MRPL40,MRPL41,MRPL42,MRPL43,MRPL44,MRPL45,MRPL46,MRPL47,MRPL48,MRPL49,MRPL4,MRPL50,MRPL51,MRPL52,MRPL53,MRPL54,MRPL55,MRPL57,MRPL58,MRPL9,MRPS18A,MRPS30,MTERF4,NDUFAB1,NSUN3,NSUN4	mitochondrial large ribosomal subunit	57
GO:0005763	DAP3,MRPL42,MRPS10,MRPS11,MRPS12,MRPS14,MRPS15,MRPS16,MRPS17,MRPS18A,MRPS18B,MRPS18C,MRPS21,MRPS22,MRPS24,MRPS26,MRPS27,MRPS28,MRPS2,MRPS31,MRPS33,MRPS34,MRPS35,MRPS36,MRPS5,MRPS6,MRPS7,MRPS9	mitochondrial small ribosomal subunit	28
GO:0005764	ABCA2,ABCA5,ABCB9,ACE,ACP2,ACP5,ADA,ADRB2,AGA,AKR1B10,ANK2,ANK3,ANKRD27,AP3M1,AP5M1,AP5S1,ARRDC3,ARSA,ARSB,ARSD,ARSG,ASAH1,ASS1,ATP13A2,BACE1,BBC3,BCL10,C9orf72,CALCRL,CAPN1,CAPN2,CAT,CCDC115,CD164,CD1C,CD34,CD68,CHID1,CHIT1,CHMP2B,CLN3,CLN5,CLTC,CPQ,CST7,CTBS,CTNS,CTSA,CTSB,CTSC,CTSD,CTSF,CTSH,CTSK,CTSL,CTSO,CTSS,CTSV,CTSW,CTSZ,CXCR4,DEPDC5,DNASE2B,DNASE2,DOC2A,DRAM1,DRAM2,DTX3L,DYNC1LI2,EPG5,FL…	lysosome	247
GO:0005765	ABCA2,ABCA5,ABCB9,ABCC10,ABCD1,ABCD4,ABHD6,ACP2,ACP3,AHNAK,ANKFY1,ANPEP,ANXA2,ANXA6,AP1B1,AP1G1,AP1M1,AP1M2,AP1S1,AP1S2,AP1S3,AP2M1,AP3B1,AP3D1,AP3M1,AP5B1,AP5M1,AP5S1,ARL8A,ARL8B,ARRB1,ATP11A,ATP11C,ATP13A2,ATP6V0A1,ATP6V0A2,ATP6V0A4,ATP6V0C,ATP6V0D1,ATP6V0D2,ATP6V1A,ATP6V1B2,ATP6V1C1,ATP6V1C2,ATP6V1D,ATP6V1E1,ATP6V1G1,ATP6V1H,ATRAID,BLOC1S1,BLOC1S2,BORCS6,BORCS7,BORCS8,C12orf66,CCZ1B,CCZ1,CD164…	lysosomal membrane	297
GO:0005767	CRHBP	secondary lysosome	1
GO:0005768	ABCA1,ABCA2,ABCB6,ABCG1,ACE,ACKR3,ADCYAP1R1,ADRA2C,ADRB2,ANKFY1,ANKRD50,ANXA1,ANXA2,AP1AR,APP,APPL1,APPL2,ARF6,ARPC2,ARPC5,ARRB1,ARRB2,ARRDC3,ARRDC4,ASTN1,ATG9A,ATP1A1,ATP1A2,ATP6V0A4,ATP6V1E1,ATP8A2,ATP9A,ATP9B,AVPR1A,AVPR1B,AVPR2,BACE1,BACE2,BDKRB2,BECN1,BET1L,BIN1,BIRC6,C9orf72,CALCRL,CALY,CAV1,CBLIF,CCDC115,CCDC120,CCDC22,CCR5,CD164,CDH1,CDK2,CDKN1B,CHMP2B,CHMP4A,CHMP4B,CLCN3,CLCN4,CLCN5,CLEC…	endosome	265
GO:0005769	ABCB9,ACKR1,ACKR2,ACKR3,ACKR4,ADRB1,ADRB2,AKT2,ALS2,ANGPTL3,ANK2,ANKFY1,ANKRD13B,ANKRD27,ANXA2,AOC3,AP1AR,AP4M1,APH1A,APOA1,APOA2,APOA4,APOB,APOC2,APOC3,APOE,APP,APPL1,ARRDC3,ARRDC4,ASAH1,ASTN2,ATP11A,ATP11B,ATP6V0D1,ATP6V0D2,ATP9A,BACE1,C1orf210,CACNG7,CCDC154,CCDC93,CD1E,CD22,CD4,CFTR,CHMP1A,CLCN3,CLCN4,CLCN5,CLN3,CLTCL1,CNTNAP2,COMMD1,CORO1A,CTNS,CXCR4,CYTIP,DBNL,DERL1,DERL2,DIAPH2,DNER,DTX3L,…	early endosome	250
GO:0005770	ABCA5,ANKRD13A,ANKRD13B,ANKRD13D,ANKRD27,AP1AR,AP5M1,AP5S1,ARF1,ASTN2,ATG9A,ATP13A2,ATP7A,ATP7B,BACE1,CD1E,CHID1,CHMP2B,CHMP3,CLCN3,CLEC16A,CLN3,CLTCL1,CTNS,CTSS,CXCR4,DDIT3,DERL1,DERL2,DYNC1LI2,DYSF,ECPAS,EXOC8,F2R,FYCO1,GNPNAT1,GRN,HTT,IFNAR1,IGF2R,KCNQ1,KIAA1324,KIDINS220,LAMP1,LAMP2,LAMTOR2,LDLR,LGMN,M6PR,MAGI2,MAP1LC3A,MAP2K1,MAP2K2,MAPK1,MAPK3,MCOLN1,MICALL1,MTM1,MVB12B,MYO5A,NBR1,NMNAT2,NS…	late endosome	126
GO:0005771	ATP13A2,BACE1,BST2,CD74,CD79A,CHMP1A,CHMP1B,CHMP2A,CHMP2B,CHMP3,CRHBP,CRHR1,CST7,CTSL,ECPAS,GJA1,HDAC6,LAMP1,LRAT,NEDD4L,RAB11A,SFTPA1,SFTPA2,SFTPB,SFTPD,SLC17A8,SLC2A4,SORL1,STEAP3,TPT1,TSG101,ZP2	multivesicular body	32
GO:0005773	CD74,CPA2,GGH,GLB1,GLB1L2,GLB1L3,GLB1L,MST1R,RAB29,SLC11A2,STX3,STX4,TMEM208,VMA21	vacuole	14
GO:0005774	ABCB6,ABCC11,ABCC1,ABCC3,ABCC6,ARL8A,ARL8B,ATP6V0B,ATP6V1A,CTNS,MAN2B1,MAN2B2,MTMR2,NAPA,NAPB,NAPG,RAB7A,RAB7B,SBF2,SLC22A17,SLC3A1,THBD,TMEM138,VPS4A,YWHAB	vacuolar membrane	25
GO:0005776	AMBRA1,ATG12,ATG14,ATG16L1,ATG5,ATG9A,ATG9B,ATP13A2,BECN1,C9orf72,CALCOCO2,CLN3,FYCO1,GABARAP,GABARAPL1,GABARAPL2,GABARAPL3,HAP1,HSPA8,HTT,ILRUN,MAP1LC3A,MAP1LC3B2,MAP1LC3B,MAP1LC3C,MAPK15,MEFV,NBR1,NRBF2,OPTN,OSBPL7,PEG3,PIK3R4,PIP4K2A,PIP4K2B,PIP4K2C,RAB12,RAB23,RAB24,RUFY4,SNAP29,SQSTM1,SRPX,STX17,TBC1D14,TBC1D17,TBC1D25,TBC1D5,TICAM1,STING1,TMEM230,TP53INP1,TP53INP2,TRIM21,UBQLN1,UBQLN2,UBQLN…	autophagosome	69
GO:0005777	ABCD1,ABCD2,ABCD3,ABCD4,ACAA1,ACAD11,ACBD5,ACOT4,ACOX1,ACOX2,ACOX3,ACOXL,AGPS,AGXT,AKAP11,AMACR,AOC1,BAAT,CAT,CD33,CRAT,CROT,DAO,DDO,DEPP1,DHRS4,DNM1L,ECH1,ECI2,EHHADH,EPHX2,FAR1,FAR2,FIS1,GBF1,GNPAT,GSTK1,HACL1,HAO1,HAO2,HMGCL,HSD17B4,HSDL2,IDE,IDH1,IDH2,IDI1,IDI2,ISOC1,LACC1,LONP2,MTARC2,MARF1,MFF,MIEF1,MIEF2,MLYCD,MPV17,MUL1,MVD,MVK,MYO5A,NOS2,NUDT12,NUDT17,NUDT7,PECR,PEX10,PEX11A,PEX11B,PEX11…	peroxisome	107
GO:0005778	ABCD1,ABCD2,ABCD3,ABCD4,ACBD5,ACOX1,ACSL1,ACSL3,ACSL4,ACSL6,AGPS,ALDH3A2,ARF1,ATAD1,CAT,DAO,DECR2,DHRS4,FAR1,FNDC5,GNPAT,HMGCR,HSD17B4,IMPDH2,MAP2K2,MAVS,MGST1,MPV17,MPV17L,PECR,PEX10,PEX11A,PEX11B,PEX12,PEX13,PEX14,PEX16,PEX19,PEX1,PEX26,PEX2,PEX3,PEX5,PEX5L,PEX6,PEX7,PLAAT3,PNPLA8,PXMP2,PXMP4,RAB8B,SLC25A17,SLC27A2,SYT7,TMEM135,TMEM35A,TTC1	peroxisomal membrane	57
GO:0005779	ABCD1,FAR1,FAR2,FIS1,PEX11A,PEX11B,PEX11G,PEX12,PEX13,PEX16,PEX26,PEX2,PEX3,SLC25A17,SLC27A2	integral component of peroxisomal membrane	15
GO:0005782	ABCD3,ACAA1,ACOT2,ACOT4,ACOT6,ACOT8,ACOX1,ACOX2,ACOX3,ACOXL,AGPS,AGXT,AMACR,BAAT,CAT,CRAT,CROT,CRYM,DAO,DDO,DHRS4,ECH1,ECI2,EHHADH,EPHX2,FABP1,FAR1,FAR2,GNPAT,GRHPR,GSTK1,HACL1,HAO1,HAO2,HMGCL,HSD17B4,IDE,IDH1,LONP2,MLYCD,NOS2,NUDT12,NUDT19,NUDT7,PAOX,PEX7,PHYH,PIPOX,PRDX5,SCP2,TYSND1	peroxisomal matrix	51
GO:0005783	A1CF,ABCA4,ABCA7,ABCB6,ABCB9,ABI1,ACER1,ACER3,ACO1,ACSBG1,ACSL1,ACSL3,ADAMTS9,ADIPOQ,ADORA1,ADPGK,AGA,AGMO,AGPAT1,AGPAT2,AGPAT3,AGPAT4,AGR2,AGR3,AHCYL2,AHSA1,AIFM3,AIMP1,ALB,ALDH3A1,ALG10B,ALG12,ALG1,ALG1L2,ALG1L,ALG9,ALOX5AP,AMFR,ANGEL1,ANK3,ANKLE2,ANKRD13C,ANO7,ANP32A,AOC3,APEX1,APH1A,APH1B,APMAP,APOC1,APOD,APOE,AQP11,AQP5,ARHGAP5,ARMC10,ARSG,ASAH1,ASB11,ASPH,ASS1,ATF6,ATL1,ATL2,ATL3,ATP10A,ATP…	endoplasmic reticulum	984
GO:0005784	ARL6IP1,SEC61A1,SEC61A2,SEC61B,SSR4	Sec61 translocon complex	5
GO:0005785	DERL1,DERL2,DERL3,RP9,SRP9,SRPRA	signal recognition particle receptor complex	6
GO:0005786	SRP14,SRP19,SRP54,SRP68,SRP72,SRP9	signal recognition particle, endoplasmic reticulum targeting	6
GO:0005787	SEC11A,SEC11B,SEC11C,SPCS1,SPCS2,SPCS3	signal peptidase complex	6
GO:0005788	ADAM10,ADAMTS13,ADAMTS5,ADAMTS7,ADAMTSL1,ADAMTSL4,AFP,AHSG,ALB,ALG12,AMBN,AMELX,AMTN,ANO8,APLP2,APOA1,APOA2,APOA4,APOA5,APOB,APOE,APOL1,APP,ARSA,ARSB,ARSD,ARSL,ARSF,ARSG,ARSH,ARSI,ARSJ,ARSK,B2M,BACE1,BCHE,BGLAP,BMP15,BMP4,BPIFB2,C3,C4A,CALR3,CALR,CALU,CANX,CCN1,CD4,CDH2,CERCAM,CES1,CES2,CES3,CFP,CHGB,CHRDL1,CKAP4,CLN6,CNPY3,COL10A1,COL11A1,COL11A2,COL12A1,COL13A1,COL14A1,COL15A1,COL16A1,COL17A1,C…	endoplasmic reticulum lumen	300
GO:0005789	AADAC,ABCA1,ABCB6,ABCC6,ABCD1,ABCD4,ABCG1,ABHD12,ABHD4,ACER1,ACER3,ACSL1,ACSL3,ACSL4,ACSL5,ACSL6,ADPGK,AGMO,AGPAT1,AGPAT2,AGPAT3,AGPAT4,AGPAT5,AGTRAP,AHCYL1,ALDH3A2,ALG10B,ALG10,ALG11,ALG12,ALG13,ALG14,ALG1,ALG2,ALG3,ALG5,ALG6,ALG8,ALG9,ALOX5AP,AMFR,ANKLE2,ANKRD13C,ANKS4B,ANO5,ANTXR2,ANXA7,APH1A,APOB,APOL2,APOO,ARCN1,AREG,ARHGAP32,ARL6IP1,ARL6IP5,ARMC10,ARV1,GET3,ASPH,ATF6B,ATF6,ATG101,ATG13,ATG1…	endoplasmic reticulum membrane	929
GO:0005790	APOB,APP,CALR,CANX,CASQ1,DNAJC3,ERP29,GABARAP,GBA2,HSPA5,HYOU1,JPH4,KCNJ2,MYO1D,MYO5A,PLCB4,PPIB,PRDX4,PSEN1,RPL10,RYR1,RYR2,RYR3,SLMAP,SRI,SYVN1,TH	smooth endoplasmic reticulum	27
GO:0005791	ADCYAP1R1,APP,ARSB,BAIAP2,BGLAP,CA4,CANX,CCDC47,CDKAL1,CKAP4,CYBB,EPHA5,F12,FKRP,GLUL,HCRT,HGFAC,HM13,HTR5A,KCNJ2,LIN28A,LRAT,MPZ,MT3,MYOC,NCF1,NUCB1,P2RX3,PCSK9,PLOD3,PSEN1,PTGDS,RAB14,RANGRF,RPL18,RPL4,RPL6,RPN1,RPN2,RPS21,RPS23,SCGB1A1,SEC62,SFTPA1,SFTPA2,SFTPD,SLC7A11,SNCA,SPPL3,STAU1,STX17,SUCO,SYNE3,TMCC1,TMEM97,TP63,TRAM1,TRAM1L1,TRAM2,ZC3H12A	rough endoplasmic reticulum	60
GO:0005793	ANPEP,CA4,CCDC115,CHP1,CLN8,CNIH4,COPB1,COPG1,COPG2,DDHD2,DICER1,ECPAS,ERGIC1,ERP44,FN1,FTCD,GBF1,GJB2,GNPNAT1,GOLGB1,HMGB1,HSPA5,INPP5B,IST1,KDELR1,LMAN1,LMAN1L,LMAN2,LMAN2L,LRPAP1,MAN1A1,MGAT4B,MGAT4D,MPPE1,MTMR6,MYDGF,MYO18A,NAT8B,NAT8,NUCB1,NUCB2,P4HB,PDIA6,PROM1,PTPN2,RAB37,RAB6B,RER1,RGMB,SCYL1,SEC22B,SEC23IP,SERPINH1,SLC35C2,STK17B,STX17,SURF4,TICAM2,TMED10,TMED1,TMED2,TMED3,TMED4,TMED5,TM…	endoplasmic reticulum-Golgi intermediate compartment	75
GO:0005794	A3GALT2,AATF,ABCA1,ABCA5,ABCA7,ABCB6,ABCG1,ABO,ACBD3,ACER2,ACHE,ACO1,ACSL3,ACTL7A,ADAM10,ADAM19,ADCY3,AFTPH,AGBL4,AHSG,AIMP1,AJUBA,AKAP8,AKAP9,AKR1E2,AKR7A2,ALB,ALKBH5,ALX1,AMELX,AMFR,ANGPTL3,ANK3,AOC3,AP1AR,AP1B1,AP1G1,AP1G2,AP1S1,AP1S2,AP3B1,AP3B2,AP3D1,AP3M1,AP3M2,AP3S1,AP3S2,APBA1,APC2,APH1A,APOE,APP,AQP2,ARAP1,ARF1,ARF3,ARF4,ARF5,ARF6,ARFGAP2,ARFGAP3,ARFGEF1,ARFRP1,ARHGAP21,ARHGAP32,ARHGAP4,…	Golgi apparatus	967
GO:0005795	AKAP9,ARSL,CLIP3,CLN3,COG2,DNMBP,GALNT2,GBF1,GOLGA7,GOLGB1,LPCAT2,LYPLA2,MARCHF4,MARCHF9,MBTPS1,MGAT2,MGAT4B,MGAT4D,NSF,NSFL1C,OCRL,PLK3,RAB14,RAB27B,RAB30,RAB34,RASIP1,SULF1,SULF2,TMBIM4,TOM1L1,TRAPPC4,USO1,VCPIP1,VRK1,ZFYVE1	Golgi stack	36
GO:0005796	ACAN,AGRN,AGRP,APP,BCAN,BGLAP,BGN,CGA,CSPG4,CSPG5,DAG1,DCN,DEFA1,DEFA3,DEFA4,DEFA5,DEFA6,DEFB103A,DEFB1,DEFB4A,F10,F2,F7,F9,FGF23,FMOD,FURIN,GAS6,GOLIM4,GPC1,GPC2,GPC3,GPC4,GPC5,GPC6,HS3ST1,HSPG2,IMPAD1,INS,KERA,LALBA,LHB,LRPAP1,LUM,MMP11,MMP14,MMP16,MUC12,MUC13,MUC15,MUC16,MUC17,MUC19,MUC1,MUC20,MUC21,MUC2,MUC3A,MUC3B,MUC4,MUC5AC,MUC5B,MUC6,MUC7,MUCL1,NCAN,NGF,OGN,OMD,PCSK5,PCSK6,PDGFA,PDGFB,POD…	Golgi lumen	100
GO:0005797	B3GALT6,GOSR1,HID1,MAN2A1,SLC10A7,TMEM59,YIPF1,YIPF2,YIPF6	Golgi medial cisterna	9
GO:0005798	ACR,ADAM10,AP1G2,APP,CHIC2,COPB1,GNRH1,LRRK2,MAP6D1,MAP6,NUCB1,OCRL,SCFD1,STK16,STK26,TYR,VPS41	Golgi-associated vesicle	17
GO:0005801	AKAP9,ANGEL1,AZIN2,B3GAT3,BCL9,CCN2,COG3,COPZ2,FKTN,GBF1,GOLGA2,GOLGA5,GOLGA6A,GOLGA6B,GOLGA6C,GOLGA6D,GOLGA8A,GOLGA8B,GOLGA8CP,GOLGA8DP,GOLGA8F,GOLGA8H,GOLGA8IP,GOLGA8J,GOLGA8K,GOLGA8M,GOLGA8N,GOLGA8O,GOLGA8Q,GOLGA8R,GOLGA8S,GOLGA8T,GOLGB1,GOLIM4,GOSR1,HOOK3,IFT20,KDELR1,KDELR2,KDELR3,LIMK2,LRPAP1,MAN2A1,MAP6D1,MAP6,MPPE1,NUCB1,PHTF1,PIK3R1,RAB29,RAB30,RETREG1,SCFD1,SCYL1,SLC10A7,SLC35C2,TMED10,…	cis-Golgi network	64
GO:0005802	ADAM10,AP4B1,AP4M1,ARAP1,ARF1,ARFGAP2,ARFGAP3,ARFGEF1,ARFGEF2,ARFRP1,ARL1,ARL5A,ARL5B,ARL5C,ATG9A,ATP11A,ATP11B,ATP11C,ATP2C1,ATP7A,ATP7B,ATP8A1,ATP9A,ATP9B,ATXN2,AZIN2,BACE1,BACE2,BECN1,BICD1,BIRC6,C16orf70,C17orf75,CA4,CBY1,CCDC91,CDH1,CHAC1,CHID1,CHST1,CHST2,CHST3,CHST4,CHST5,CHST6,CHST7,CLASP2,CLIP3,CLN3,CLTB,CLTCL1,CLVS1,CLVS2,CNST,CORO7,CRHR1,DENND5A,DNM2,DOP1A,DOP1B,DPY30,ECPAS,EIPR1,FAM91…	trans-Golgi network	167
GO:0005811	ABHD4,ABHD5,ACSL3,ACSL4,ADIG,AIFM2,ALDH3B2,ALOX15,ANXA2,AQP10,AQP7,ATG2A,ATG2B,BCAP31,CAV1,CIDEA,CIDEB,CIDEC,CKAP4,CTDNEP1,CYB5R3,DFFA,DGAT2,DHRS3,EDA,EHD1,FAAH2,FABP4,FAF2,FIG4,G0S2,GAPDH,GBF1,GIMAP2,GIMAP7,HILPDA,HSD17B11,HSD17B13,HSD3B7,IRAK1,LDAH,LIPE,LMLN,LPCAT1,LPCAT2,LSS,METTL7A,NSDHL,OSBPL2,PITPNM1,PLA2G4A,PLIN1,PLIN2,PLIN3,PLIN4,PLIN5,PNPLA1,PNPLA2,PNPLA3,PNPLA5,PRPF19,RAB3GAP1,RAB5C,RAB…	lipid droplet	81
GO:0005813	AAAS,ABRAXAS2,ACTL8,ACTR1A,ACTR1B,ACTR8,ADGRB2,AHI1,AKAP9,AKNA,ALMS1,ALS2,ANKRD26,APC,APEX1,ARHGEF10,ARL2BP,ARL2,ARL3,ASPM,ATF4,ATF5,ATP6V0D1,ATP6V1D,AUNIP,AURKA,AXIN2,B9D1,B9D2,BBS1,BBS4,BBS7,BCAS2,BCCIP,BCL2L1,BICD1,BICD2,BICDL1,BOD1,BOD1L1,BOD1L2,BRCA2,BRSK1,BRSK2,C10orf90,C2CD3,C4orf47,C7orf31,CABCOCO1,CALM1,CALM2,CALM3,CAMK2N2,CAMSAP2,CAMSAP3,CAPRIN2,CCDC116,CCDC13,CCDC14,CCDC15,CCDC187,CCDC…	centrosome	483
GO:0005814	ACTR1A,AGBL2,AGBL4,AHI1,AKNA,ALMS1,AURKA,BBS4,BCCIP,C10orf90,C2CD3,CAPG,CBY1,CBY3,CCDC120,CCDC146,CCDC151,CCDC68,CCDC78,CCDC88A,CCDC92,CCHCR1,CCNF,CCP110,CCSAP,CENPJ,CEP104,CEP120,CEP128,CEP135,CEP152,CEP162,CEP164,CEP170,CEP192,CEP19,CEP250,CEP290,CEP295,CEP295NL,CEP350,CEP41,CEP55,CEP63,CEP76,CEP78,CEP83,CEP89,CETN1,CETN2,CETN3,CFAP20,CNTLN,CNTROB,CROCC,DCTN1,DEUP1,DZIP1,DZIP1L,FAM92A,FAM92B,FB…	centriole	140
GO:0005815	ABCA2,AJUBA,AK5,AKAP11,ALDOB,ARFGEF2,BIRC6,BIRC7,BOD1L2,BUB1B,C2CD5,CAMK2B,CC2D1A,CCDC124,CCDC141,CCDC96,CDC42BPG,CENPU,CEP131,CEP250,CEP55,CEP68,CEP85,CEP97,CETN3,CHD3,CHMP1A,CLASP2,CLIC5,CNTRL,DBH,DCDC2B,DCDC2C,DCDC2,DDAH2,DDHD2,DIAPH1,DLGAP5,DYSF,DZIP1,EVI5,EXOC7,EYS,FAM110A,FAM110B,FAM110C,FIGN,FLII,FLOT1,FRY,GSDMC,HARBI1,HAUS6,IFT43,ITGB1BP1,KEAP1,KIF18A,KIF5B,KIFC1,KLHL12,KLHL4,KMT2E,KRT18,…	microtubule organizing center	156
GO:0005819	ACOT13,AKT1,ANKRD53,ANXA11,ARHGEF2,ARL2BP,ATM,AURKA,AURKB,AURKC,BUB1B,CBX1,CBX3,CCSAP,CDC20,CENPF,CEP162,CEP170,CEP350,CHAMP1,CIAO2B,CLTA,CLTC,CLTCL1,CRMP1,CSNK1D,CSPP1,CTDP1,CYLD,DCTN1,DCTN3,DIDO1,DYNLT1,E4F1,EMD,ERCC2,EVI5,FBXO5,FMN2,HASPIN,HAUS4,HAUS5,HAUS6,HAUS7,HEPACAM2,HSPB1,INCENP,INO80,INVS,JTB,KATNA1,KATNAL1,KATNAL2,KATNB1,KBTBD8,KIF11,KIF15,KIF20A,KIF23,KLHL42,KPNA7,MAD1L1,MAD2L1BP,MAD2…	spindle	119
GO:0005826	ANLN,MAEA,MYH9,RTKN	actomyosin contractile ring	4
GO:0005827	CUL3,KLHL21,KLHL22,TUBG1,TUBGCP3	polar microtubule	5
GO:0005828	CENPE,CLASP1,CLASP2,KIF18A,KNTC1,RAB11A,ZW10	kinetochore microtubule	7
GO:0005829	A2M,AAAS,AACS,AAGAB,AAK1,AAMP,AANAT,AARS1,AASDHPPT,ABCA12,ABCB4,ABCB6,ABCD1,ABCD2,ABCD3,ABCE1,ABCF1,ABHD10,ABHD14B,ABHD5,ABI1,ABI2,ABL1,ABL2,ABRAXAS2,ABR,ABTB1,ACAA1,ACACA,ACACB,ACADVL,ACAT2,ACBD6,ACIN1,ACKR2,ACLY,ACMSD,ACO1,ACO2,ACOT11,ACOT12,ACOT13,ACOT1,ACOT2,ACOT4,ACOT6,ACOT7,ACOT8,ACOX1,ACOX2,ACOX3,ACP5,ACSBG1,ACSBG2,ACSS2,ACTA1,ACTA2,ACTB,ACTC1,ACTG1,ACTG2,ACTN1,ACTN2,ACTN3,ACTN4,ACTR10,ACT…	cytosol	5017
GO:0005832	CCT2,CCT3,CCT4,CCT5,CCT6A,CCT6B,CCT7,CCT8,CCT8L1P,CCT8L2,TCP1	chaperonin-containing T-complex	11
GO:0005833	AHSP,CYB5R3,HBA1,HBB,HBD,HBE1,HBG1,HBG2,HBM,HBQ1,HBZ	hemoglobin complex	11
GO:0005834	DNAJC25-GNG10,GNA11,GNA12,GNA13,GNA14,GNA15,GNAI1,GNAI2,GNAI3,GNAL,GNAO1,GNAQ,GNAS,GNAT1,GNAT2,GNAT3,GNAZ,GNB1,GNG10,GNG11,GNG12,GNG13,GNG14,GNG2,GNG3,GNG4,GNG5,GNG7,GNG8,GNGT1,GNGT2	heterotrimeric G-protein complex	31
GO:0005838	PSMD12,PSMD13,PSMD1,PSMD2,PSMD6,PSMD7,PSMD8,PSMD9	proteasome regulatory particle	8
GO:0005839	PSMA1,PSMA2,PSMA3,PSMA4,PSMA5,PSMA6,PSMA7,PSMA8,PSMB10,PSMB11,PSMB1,PSMB2,PSMB3,PSMB4,PSMB5,PSMB6,PSMB7,PSMB8,PSMB9,PSMF1	proteasome core complex	20
GO:0005840	ABCF1,APEX1,AURKAIP1,CANX,DNAJC21,EIF2AK2,GADD45GIP1,GCN1,HSPA14,METTL17,MRPL13,MRPS23,MRPS25,MT3,NCK1,PTCD3,RPL13A,RPL13AP3,RPL15,RPL23,RPL27,RPL36A,RPL37AP8,RPL3L,RPL9,RPS10,RPS11,RPS13,RPS17,RPS18,RPS19,RPS23,RPS25,RPS27,RPS3,RPS4X,RPS6KL1,RPS7,RPS9,RRBP1,SERP1,SF1,SNCA,SRP68	ribosome	44
GO:0005844	AGO1,AGO2,ATXN2,CALR,DAZL,DHX9,DIS3L2,DRG1,EIF2AK4,EIF2S1,EIF4B,EIF4G1,EIF4H,FMR1,FUS,FXR1,FXR2,GCN1,HSPA14,IMPACT,LARP1,LARP4,LARP6,LIN28A,MCRS1,MSI1,MSI2,MYH10,NAA30,NAA35,NAA38,PSMA1,PSMA6,RPL10L,RPS3,RPS4X,RPS4Y1,RPS6,RWDD1,UNK,UPF2,VBP1,VIM	polysome	43
GO:0005845	AGO2,CYFIP1,EIF4E1B,EIF4E2,EIF4E3,EIF4E,FMR1,NCBP1,NCBP2,RAMAC,RAMACL,RNMT	mRNA cap binding complex	12
GO:0005846	NCBP1,NCBP2,NCBP2L	nuclear cap binding complex	3
GO:0005847	CPSF1,CPSF2,CPSF3,CPSF4,CPSF4L,CPSF6,CPSF7,CSNK1A1,CSTF2,CSTF2T,FIP1L1,NUDT21,PIP5K1A,SSU72,TUT1,WDR33,ZC3H3	mRNA cleavage and polyadenylation specificity factor complex	17
GO:0005848	CSTF1	mRNA cleavage stimulating factor complex	1
GO:0005849	CLP1,CPSF6,CPSF7,NUDT21,PCF11	mRNA cleavage factor complex	5
GO:0005850	EIF2A,EIF2S1,EIF2S2,EIF2S3B,EIF2S3	eukaryotic translation initiation factor 2 complex	5
GO:0005851	EIF2B1,EIF2B2,EIF2B3,EIF2B4,EIF2B5,EIF2S1	eukaryotic translation initiation factor 2B complex	6
GO:0005852	COPS5,DDX3X,EIF3A,EIF3B,EIF3C,EIF3CL,EIF3D,EIF3E,EIF3F,EIF3G,EIF3H,EIF3I,EIF3J,EIF3K,EIF3L,EIF3M	eukaryotic translation initiation factor 3 complex	16
GO:0005853	EEF1A1,EEF1A2,EEF1B2,EEF1D	eukaryotic translation elongation factor 1 complex	4
GO:0005854	BTF3,NACA2,NACA4P,NACAD,NACA	nascent polypeptide-associated complex	5
GO:0005856	ABI1,ABI2,ACTB,ACTG1,ACTL7A,ACTL9,ACTN2,ACTR6,ADD1,ADD2,ADD3,AKAP12,AKAP4,AKAP9,ALDOC,ALOX15B,ANK1,ANK2,ANKRA2,APBB1IP,ARAP3,ARHGAP24,ARHGAP26,ARHGAP39,ARHGDIA,ARHGDIB,ARHGEF18,ARHGEF2,ARL6IP5,BASP1,BICD1,BIN1,BRK1,CABP1,CABYR,CALCOCO2,CALD1,CAPZA1,CAPZB,CASP8,CASS4,CC2D2A,CCDC6,CCT3,CDC42BPA,CDC42BPB,CDC42BPG,CDC42EP1,CDC42EP5,CDC42SE1,CDC42SE2,CDK5RAP2,CEP295,CFAP298,CFAP300,CIT,CKAP4,CLNS1A,CL…	cytoskeleton	361
GO:0005858	CCDC65,DNAH17,DNAH1,DNAH2,DNAH3,DNAH7,DNAH8,DNAI2,DRC1,WDR78	axonemal dynein complex	10
GO:0005859	MYH11,MYH13,MYH1,MYH2,MYH3,MYH4,MYH6,MYH7,MYH8,MYL1,MYL3,MYL5,MYL6B,MYL9,MYLPF	muscle myosin complex	15
GO:0005861	PVALEF,TNNC1,TNNC2,TNNI1,TNNI2,TNNI3,TNNT1,TNNT2,TNNT3	troponin complex	9
GO:0005862	TPM1,TPM2,TPM3,TPM4	muscle thin filament tropomyosin	4
GO:0005863	MYBPC3,MYOM1,TRIM32	striated muscle myosin thick filament	3
GO:0005865	ACTA1,FHOD3,IGSF22,LMOD1,LMOD2,LMOD3,MYBPC1,MYBPC2,MYBPC3,MYOM1,MYOM2,MYOM3,OBSL1,TMOD1,TMOD2,TMOD3,TMOD4,TNNT2,TTN	striated muscle thin filament	19
GO:0005868	DYNC1H1,DYNC1I1,DYNC1I2,DYNC1LI1,DYNC1LI2,DYNC2H1,DYNC2LI1,DYNLL1,DYNLL2,DYNLRB1,DYNLRB2,DYNLT1,DYNLT3,NUDCD3,SNX4,TCTEX1D2,TOPORS,TPR,WDR34,WDR60	cytoplasmic dynein complex	20
GO:0005869	ACTL8,ACTR10,ACTR1A,ACTR1B,DCTN2,DCTN3,DCTN4,DCTN6	dynactin complex	8
GO:0005871	CENPE,DISC1,KIF11,KIF12,KIF13A,KIF13B,KIF14,KIF15,KIF16B,KIF17,KIF18A,KIF18B,KIF19,KIF1A,KIF1B,KIF1C,KIF20A,KIF20B,KIF21A,KIF21B,KIF22,KIF23,KIF24,KIF25,KIF26A,KIF26B,KIF27,KIF28P,KIF2A,KIF2B,KIF2C,KIF3A,KIF3B,KIF3C,KIF4A,KIF4B,KIF5A,KIF5B,KIF5C,KIF6,KIF7,KIF9,KIFC1,KIFC2,KIFC3,KLC1,KLC2,KLC3,KLC4,NDE1,NDEL1,PAFAH1B1,YWHAE	kinesin complex	53
GO:0005873	BORCS5,KIF15,KIF3B	plus-end kinesin complex	3
GO:0005874	AKNA,APC,APPBP2,ARHGAP4,ARHGEF2,ATAT1,BAG2,BAIAP2,BEX4,CAMSAP1,CCDC181,CCDC66,CCT2,CCT3,CCT4,CCT5,CCT6A,CCT7,CCT8,CDK2AP2,CDK5,CDK5RAP2,CDK5RAP3,CENPE,CENPJ,CEP170B,CEP170,CEP57,CEP57L1,CFAP20,CLASP2,CLIP1,CLRN1,CRHBP,CSPP1,DCDC1,DCDC2B,DCDC2C,DCDC2,DCLK2,DCTN1,DCTN2,DCTN3,DCX,DISC1,DLG1,DNAH10,DNAH11,DNAH12,DNAH14,DNAH17,DNAH1,DNAH2,DNAH3,DNAH5,DNAH6,DNAH7,DNAH8,DNAH9,DNAI1,DNAI2,DNAL1,DNAL4,DNM…	microtubule	310
GO:0005875	ACTR1A,APPBP2,CLIP2,DCTN1,DCX,EML1,EML2,FNTA,FNTB,GABARAP,HDAC6,KIF1B,LRP8,MAP1A,MAP1B,MAP1S,MAP2,MAP4,MAP7,MEFV,MID1,PAFAH1B1,PEA15,PXN,RABGAP1,RANBP9,RP1,SHTN1,STAU1,TRIM54,TTBK1	microtubule associated complex	31
GO:0005876	ARL3,AURKA,AURKB,AURKC,BIRC5,BOD1,BOD1L1,BOD1L2,CALM1,CALM2,CALM3,CAPN6,CDC16,CDC27,CDK1,CLASP1,CSNK1D,FAM161A,HAUS2,KIF11,KIF2A,KIF3A,KIF3B,KIF4A,KIFAP3,NEIL2,NUMA1,NUSAP1,PARP4,PLK1,POLB,PRC1,PSRC1,SKA1,SKA2,SKA3,TUBG2	spindle microtubule	37
GO:0005879	ARFGEF2,ARL6,CEP162,RPGRIP1L,SAXO1,SAXO2,TTC30A,TTC30B	axonemal microtubule	8
GO:0005880	HAUS8	nuclear microtubule	1
GO:0005881	APC2,APC,ARL3,BCAS3,BCL10,BICD1,CKAP2,CLASP1,CLASP2,CLIP1,CLIP2,CLMP,CYLD,CYP2A6,DCXR,DYNC1H1,DYNC2LI1,DYNLT1,ENKD1,FAM161B,FHDC1,GRAMD2B,GTSE1,HDAC6,HID1,KIF2C,MAP10,MAPRE1,MAPRE2,MAPRE3,MID1,MTUS2,ODF3L2,PAFAH1B1,RAB3D,REEP2,SAA1,SCTR,SELENOS,SERP1,SNPH,SPACA9,SRPRB,SS18,TMEM214,TPT1,TRPV4,TUBA1A,TUBA1B,TUBG1,TUBG2,TUBGCP2	cytoplasmic microtubule	52
GO:0005882	ADORA2A,BFSP1,BFSP2,CLIP1,DES,DSP,DST,EPPK1,EVPL,EVPLL,FLG,GFAP,GJA1,IFFO1,IFFO2,JUP,KRT10,KRT12,KRT14,KRT15,KRT16,KRT17,KRT18,KRT19,KRT20,KRT222,KRT23,KRT24,KRT25,KRT26,KRT27,KRT28,KRT2,KRT31,KRT32,KRT33A,KRT33B,KRT34,KRT35,KRT36,KRT37,KRT38,KRT39,KRT3,KRT40,KRT4,KRT5,KRT6C,KRT75,KRT76,KRT7,KRT8,KRT9,KRTAP11-1,KRTAP12-4,KRTAP13-1,KRTAP13-2,KRTAP13-3,KRTAP13-4,KRTAP15-1,KRTAP17-1,KRTAP19-1,KRTAP1…	intermediate filament	117
GO:0005883	DLGAP2,INA,LDLRAP1,NEFH,NEFL,NEFM,NRP1,SHANK2	neurofilament	8
GO:0005884	ACKR2,ACTA1,ACTC1,ACTG1,ACTN1,ACTN2,ACTN3,AIF1,AIF1L,AKAP13,AMOT,ANXA1,APC2,ARHGAP6,BIN3,COBL,CORO1A,CORO1B,COTL1,CTTN,DAPK3,DBN1,DBNL,DMTN,DNAJA3,EZR,FKBP15,FLNA,FMN1,FYN,GAS2,GAS7,GDPD2,GNG12,HCK,HCLS1,IQGAP1,KEAP1,LCP1,LMOD1,LMOD2,MARK2,MISP,MYO1B,MYO5A,MYO6,MYO9B,PAK1,PALLD,PAWR,PLS1,PLS3,POF1B,POTEKP,PSTPIP1,PSTPIP2,RAC1,RAC2,RCSD1,RHOQ,SH2B2,SHROOM4,SRC,TEK,TIGD5,TMOD1,TPM1,TPM2,TPM3,TPM4,T…	actin filament	81
GO:0005885	ACTR2,ACTR3B,ACTR3C,ACTR3,ARPC1A,ARPC1B,ARPC2,ARPC3,ARPC4,ARPC5,ARPC5L	Arp2/3 protein complex	11
GO:0005886	AAMP,ABCA12,ABCA13,ABCA1,ABCA3,ABCA6,ABCA7,ABCA8,ABCB11,ABCB1,ABCB4,ABCB5,ABCB6,ABCC10,ABCC11,ABCC13,ABCC1,ABCC2,ABCC3,ABCC4,ABCC5,ABCC6,ABCC8,ABCC9,ABCG1,ABCG2,ABCG4,ABCG5,ABCG8,ABHD12,ABHD17A,ABHD3,ABHD6,ABRA,ABR,ABTB1,ACE2,ACE,ACHE,ACIN1,ACKR1,ACKR2,ACKR3,ACKR4,ACLY,ACOX1,ACP3,ACSBG1,ACSL1,ACSL6,ACTB,ACTG1,ACTL6A,ACTN1,ACTN2,ACVR1B,ACVR1C,ACVR2A,ACVR2B,ACVRL1,ADA,ADAM10,ADAM11,ADAM12,ADAM15,AD…	plasma membrane	4496
GO:0005887	ABCA1,ABCA4,ABCB11,ABCB4,ABCB5,ABCC11,ABCC1,ABCC2,ABCC3,ABCC5,ABCG5,ABCG8,ACKR2,ACKR4,ACVR1B,ACVR1C,ACVR1,ACVR2A,ACVR2B,ACVRL1,ADAM17,ADAM23,ADAM29,ADAM2,ADAM8,ADCY1,ADCY2,ADCY3,ADCY4,ADCY5,ADCY6,ADCY7,ADCY8,ADCY9,ADCYAP1R1,ADGRB1,ADGRB2,ADGRB3,ADGRD1,ADGRD2,ADGRE1,ADGRE2,ADGRE3,ADGRE4P,ADGRG1,ADGRG2,ADGRG3,ADGRG4,ADGRG5,ADGRG6,ADGRG7,ADGRL1,ADGRL2,ADGRL3,ADGRL4,ADORA1,ADORA2A,ADORA2B,ADORA3,ADRA…	integral component of plasma membrane	1382
GO:0005889	ATP12A	potassium:proton exchanging ATPase complex	1
GO:0005890	ATP1A1,ATP1A2,ATP1A3,ATP1A4,ATP1B1,ATP1B2,ATP1B3,ATP1B4,ATP4B,FXYD1,FXYD2,FXYD4	sodium:potassium-exchanging ATPase complex	12
GO:0005891	CACHD1,CACNA1A,CACNA1B,CACNA1C,CACNA1D,CACNA1E,CACNA1F,CACNA1G,CACNA1H,CACNA1I,CACNA1S,CACNA2D1,CACNA2D2,CACNA2D3,CACNA2D4,CACNB1,CACNB2,CACNB3,CACNB4,CACNG2,CACNG3,CACNG6,CACNG7,CACNG8,PDE4B,PDE4D,STAC3	voltage-gated calcium channel complex	27
GO:0005892	CHRFAM7A,CHRNA1,CHRNA2,CHRNA3,CHRNA4,CHRNA5,CHRNA6,CHRNA7,CHRNA9,CHRNB1,CHRNB2,CHRNB3,CHRNB4,CHRND,CHRNE,CHRNG,STXBP5	acetylcholine-gated channel complex	17
GO:0005893	IL2RA,IL2RB	interleukin-2 receptor complex	2
GO:0005895	SDCBP	interleukin-5 receptor complex	1
GO:0005896	IL6,IL6R,IL6ST	interleukin-6 receptor complex	3
GO:0005898	IL13RA1	interleukin-13 receptor complex	1
GO:0005899	IGF1R,INSR,INSRR,IRS1,SORBS1	insulin receptor complex	5
GO:0005900	IL6ST,OSMR	oncostatin-M receptor complex	2
GO:0005901	ADCY8,ADCYAP1R1,ADRA1A,ADRA1B,ADTRP,AKAP6,ASAH2,ATP1A1,ATP1A2,ATP1B1,ATP1B3,ATP2B4,BMPR1A,BMPR2,BVES,CAV1,CAV2,CAV3,CAVIN1,CAVIN2,CAVIN3,CAVIN4,CDH13,CDH15,CLN3,DLC1,EFNA5,EHD2,EMP2,F2R,FASLG,FLOT1,FLOT2,FXYD1,GASK1A,HCK,HDAC6,HMOX1,HTR2A,INSR,IRS1,JAK2,KCNA5,KCNMA1,KIF18A,LIPE,LRP6,LRP8,MAPK1,MAPK3,MLC1,MYOF,NOS1AP,NOS1,NOS3,P2RY12,PACSIN2,PLVAP,PTCH1,PTGIS,PTGS2,RANGRF,SCARB1,SCN5A,SELE,SLC22A6…	caveola	74
GO:0005902	ANGPT1,ANKS4B,AOC3,AQP5,ATP6V1A,ATP6V1B1,ATP6V1B2,ATP6V1E1,ATP7A,BBS2,CA2,CBLIF,CD302,CD44,CLCA1,CLIC4,CLRN1,CNP,CRB1,CTSV,DCXR,ENPP7,ESPN,EXOC4,EZR,FMN2,FOXA1,FSCN1,GRXCR1,GRXCR2,HYAL2,ICAM2,IFT20,IQGAP2,KIF13B,LRRK2,MSN,MYO1A,MYO1C,MYO1G,MYO6,MYO7A,MYO7B,OXTR,PDGFA,PDGFRA,PLEKHG6,PROM1,PROM2,RAPGEF3,RDX,SLC10A2,SLC27A4,SLC9A3R1,SPN,STARD10,TBC1D10A,TEK,TGFB1,USH1C,VCAM1,VIL1,WWOX	microvillus	63
GO:0005903	ACTN1,ACTN4,ACTR3,ADD3,ANKS4B,AQP1,CAPZA2,CDHR2,CLIC1,DAB1,DCXR,DNM1L,ENPEP,EPS8,ESPN,EZR,FLII,FLNB,GIPC1,ITPR3,LCTL,MME,MYH10,MYH14,MYH9,MYL6,MYO1A,MYO1B,MYO1C,MYO1D,MYO1E,MYO7B,PDZD3,PLEC,PLS1,RALGDS,RGS19,SCIN,SI,SLC15A1,SLC2A2,SLC34A1,SLC34A2,SLC34A3,SLC38A2,SLC9A3,SNX5,SOAT2,TMPRSS15,USH1C,VIL1	brush border	51
GO:0005905	AAK1,ACKR3,ADCY8,AMN,AP1S1,AP1S2,AP1S3,APP,ARRB1,ARRB2,ATAT1,CDHR5,CEMIP,CLTCL1,CTTN,CUBN,DAB2,DNM1L,DNM2,EPN1,EPN3,EPS15,FCHO1,FCHO2,FCHSD2,FNBP1,HSPD1,INPP5F,ITSN1,LDLR,LRP10,LRP12,LRP1,LRP2,LRP3,MYO6,NECAP1,NECAP2,OCRL,PICALM,RAB35,RAMP2,REPS1,SELE,SGIP1,SH3BP4,SLC2A4,SNAP91,SORT1,SPHK1,TF,TFRC,TNK2,VLDLR	clathrin-coated pit	54
GO:0005911	ACTN1,ACTN4,ACTR3,ADAM17,ADD3,ADGRB1,ADGRL3,AFDN,AHI1,AJUBA,AKT1,AMTN,APP,AQP3,AQP7,ARVCF,CADM1,CADM3,CASK,CD2AP,CD2,CD3E,CD53,CDC42BPA,CDC42BPB,CDH24,CDH2,CDH5,CDSN,CEACAM1,CFL1,CLDN5,CLIC4,CNKSR1,CNN2,COL13A1,COL17A1,CORO1A,CSK,CTNNA1,CTNNB1,CTNND1,CTNND2,CXADR,DLG1,DNMBP,DSC1,DSC2,DSC3,DSG1,DSG2,DSG3,DSG4,ECT2,EPB41L3,F11R,FABP7,FAT1,FGFR4,FLNA,FLOT1,FLRT1,FLRT2,FLRT3,FSCN1,FZD4,GAB1,GRB2,GRHL…	cell-cell junction	170
GO:0005912	ABI2,ADAM15,AHI1,AJM1,AJUBA,CD96,CEACAM1,CTNNA2,CTNNB1,CXADR,CYTH1,CYTH2,CYTH3,DLL1,EFNA5,EPHA4,ESAM,NIBAN2,FMN1,FRMD4A,FRMD4B,FRMD5,JAG1,JCAD,KLHL24,LIMD1,MAGI1,MISP,MPP7,MYO1E,NECTIN1,NF2,NOTCH1,NPHP1,PARD3B,PARD3,PIANP,PKP2,PLPP3,POF1B,PPP1R9B,PTK2,PTPRK,PXN,RND1,SDCBP,SH3BP1,SHROOM1,SHROOM2,SHROOM3,SHROOM4,SPTBN4,SYNM,TBCD,TJP2,TMEM204,TMEM47,TNK2,TRPV4,VCL,VEZT,WNK3,WTIP	adherens junction	63
GO:0005913	ADD1,AFDN,AJAP1,ANXA1,ANXA2,APC,ARVCF,BAIAP2,BAIAP2L1,BMPR2,CD99L2,CDC42EP1,CDC42EP4,CDCA3,CDH10,CDH11,CDH12,CDH13,CDH15,CDH17,CDH18,CDH19,CDH1,CDH20,CDH22,CDH24,CDH26,CDH2,CDH3,CDH4,CDH5,CDH6,CDH7,CDH8,CDH9,CDHR3,CNN3,CRB1,CTNNA2,CTNNB1,CTNND1,CTNND2,CXADR,DAG1,DDX6,DLG5,DSC2,EIF4G2,FAT2,FLOT1,FLOT2,FRS2,HMCN1,IGSF21,ITGA6,JUP,KRT18,LDB3,LRRC7,LYN,MPP4,MPP5,MYH9,NDRG1,NECTIN1,NECTIN3,NECTIN4,OXT…	cell-cell adherens junction	104
GO:0005914	PGM5	spot adherens junction	1
GO:0005915	CAMSAP3,CTNNA1,CTNND1,JUP,KIFC3,NECTIN2,PLEKHA7,SORBS1	zonula adherens	8
GO:0005916	ACTN1,CDH2,CTNNA3,CTNNB1,DES,DSP,GJA1,JUP,NRAP,VCL	fascia adherens	10
GO:0005921	CALB2,CCN3,DBN1,DSC1,GJA1,GJA4,GJA5,GJB3,GJC1,GJC2,MIP,PANX1,PANX2,PANX3,SGSM3,SPECC1L,TJP1	gap junction	17
GO:0005922	GJA10,GJA1,GJA3,GJA4,GJA5,GJA8,GJA9,GJB1,GJB2,GJB3,GJB4,GJB5,GJB6,GJB7,GJC1,GJC2,GJC3,GJD2,GJD3,GJD4,GJE1	connexin complex	21
GO:0005923	ADCYAP1R1,AMOT,AMOTL1,AMOTL2,ANK3,AOC1,APC,ARHGAP17,ARHGEF2,ASH1L,BVES,C1QTNF5,CCDC85C,CCND1,CDH5,CDK4,CGN,CGNL1,CLDN10,CLDN11,CLDN12,CLDN14,CLDN15,CLDN16,CLDN17,CLDN18,CLDN19,CLDN1,CLDN20,CLDN22,CLDN23,CLDN24,CLDN25,CLDN2,CLDN34,CLDN3,CLDN4,CLDN5,CLDN6,CLDN7,CLDN8,CLDN9,CLMP,CRB3,CTNNB1,CXADR,CYTH1,CYTH2,CYTH3,DDX58,DLG1,DLG3,ECT2,EPB41L4B,EPCAM,EPPK1,ESAM,F11R,FRMD4A,FRMD4B,FRMPD2,FZD5,IGSF5,JA…	bicellular tight junction	123
GO:0005924	SORBS1	cell-substrate adherens junction	1
GO:0005925	ABCB4,ACTB,ACTC1,ACTG1,ACTN1,ACTN2,ACTN3,ACTN4,ACTR2,ACTR3,ADAM10,ADAM17,ADAM9,ADD1,ADGRB1,AFAP1,AHNAK,AIF1L,AJUBA,AKAP12,ALCAM,ALKBH6,ANXA1,ANXA5,ANXA6,APBB1IP,ARF1,ARF6,ARHGAP22,ARHGAP24,ARHGAP26,ARHGAP31,ARHGEF2,ARHGEF7,ARL14EP,ARL2,ARMC5,ARPC1B,ARPC2,ARPC3,ARPC5,ARPC5L,ASAP3,ATAT1,ATP6V0C,B2M,BCAR1,BSG,CALR,CAP1,CAPN1,CAPN2,CAPN5,CASK,CASS4,CAT,CAV1,CAV2,CAV3,CBL,CD151,CD44,CD46,CD59,CD81,ADG…	focal adhesion	408
GO:0005927	CIB2,NRAP,SMPX	muscle tendon junction	3
GO:0005929	ADCY3,ADCY5,ADCY6,AHI1,AJM1,ALMS1,ANKMY2,ANKS6,ARL13A,ARL13B,ARL2BP,ARL2,ARL3,ARL6,ATP6V1D,AURKA,BBS10,BBS12,BBS4,BBS9,BEST2,CATSPERB,CAV1,CBL,CCDC114,CCDC151,CCDC39,CCDC40,CCDC66,CCP110,CCSAP,CCT8,CDK20,CEP104,CEP19,CEP295NL,CEP41,CFAP126,CFAP20,CFAP221,CFAP298,CFAP45,CFAP53,CFAP58,CFAP70,CFAP77,CLUAP1,CSNK1A1,CSNK2B,CYS1,DAW1,DCDC2,DNAH12,DNAH14,DNAH6,DNAH7,DNAI1,DNAL4,DNALI1,DRD1,DRD2,DRD5,DYN…	cilium	196
GO:0005930	AK8,AKAP14,AMBRA1,ARL13B,ARL6,ARMC4,ATG14,ATG16L1,ATG5,ATG7,BBS1,BBS5,BBS7,CCDC103,CCDC114,CCDC151,CCDC39,CCDC40,CCDC63,CCDC65,CCSAP,CENPF,CFAP221,CFAP43,CFAP44,CFAP46,CFAP52,CFAP54,CFAP57,CFAP61,CFAP74,DCDC2,DCX,DNAAF1,DNAH10,DNAH11,DNAH1,DNAH2,DNAH5,DNAH9,DNAI2,DNAJB13,DNALI1,DRC1,DRC3,DYNC2H1,DYNC2LI1,EFHC1,GABARAP,GAS8,GLI1,GLI2,GLI3,GNAT3,IFT140,IFT172,IFT57,INPP5E,IQCA1,IQCA1L,KIF17,KIF19,K…	axoneme	103
GO:0005938	ADD3,AGTRAP,AKAP12,AKAP13,AKT2,ANXA2,AQP7,ARC,ARF6,ARFIP2,ARHGAP32,ARHGEF7,ASTN2,BFSP1,BFSP2,BIN2,C2CD5,CABP1,CAV1,CCN2,CD302,CDC42,CLASP1,CLASP2,CLIC5,CNKSR1,COBL,CORO1C,CRIP2,CTNNB1,CTTNBP2,CTTN,CYTIP,DBNL,DCTN1,DCTN4,DST,DYNC1H1,EPS8,ERMN,FAM110C,FER,FERMT2,FGB,FGF1,FGFR2,FLNB,FMN2,FMNL1,FNBP1,FNBP1L,FRMPD1,FRY,FRYL,GAD1,GIPC1,GLRX3,GPSM1,GPSM2,GRK4,GRM7,GYS2,HAX1,HMCN1,HMCN2,INSC,ITPR2,KCNC3,…	cell cortex	135
GO:0005940	SEPTIN10,SEPTIN11,SEPTIN12,SEPTIN14,SEPTIN1,SEPTIN2,SEPTIN3,SEPTIN4,SEPTIN5,SEPTIN6,SEPTIN7,SEPTIN8,SEPTIN9,TMEM250	septin ring	14
GO:0005942	CISH,PIK3C2A,PIK3C2B,PIK3C2G,PIK3CA,PIK3CB,PIK3CD,PIK3CG,PIK3R1,PIK3R2,PIK3R3,PIK3R5,PIK3R6,SLA2,SOCS1,SOCS2,SOCS3,SOCS5,SOCS6,SOCS7	phosphatidylinositol 3-kinase complex	20
GO:0005943	PIK3CA,PIK3R1	phosphatidylinositol 3-kinase complex, class IA	2
GO:0005944	PIK3CG,PIK3R5,PIK3R6	phosphatidylinositol 3-kinase complex, class IB	3
GO:0005945	PFKL,PFKM,PFKP	6-phosphofructokinase complex	3
GO:0005947	BCKDHA,BCKDHB,BCKDK,DBT	mitochondrial alpha-ketoglutarate dehydrogenase complex	4
GO:0005952	AKAP14,AKAP4,PRKACA,PRKACB,PRKACG,PRKAR1A,PRKAR1B,PRKAR2A,PRKAR2B,PRKG1,PRKG2,PRKX,PRKY	cAMP-dependent protein kinase complex	13
GO:0005953	FNTA,PGGT1B	CAAX-protein geranylgeranyltransferase complex	2
GO:0005954	CAMK1G,CAMK2A	calcium- and calmodulin-dependent protein kinase complex	2
GO:0005955	ITPR1,PPP3CA,PPP3CB,PPP3CC,PPP3R1	calcineurin complex	5
GO:0005956	CSNK2A1,CSNK2A3,CSNK2B	protein kinase CK2 complex	3
GO:0005958	ATP23,LIG4,PRKDC,XRCC4	DNA-dependent protein kinase-DNA ligase 4 complex	4
GO:0005960	GCSH,GLDC	glycine cleavage complex	2
GO:0005964	PHKA1,PHKA2,PHKB,PHKG1,PHKG2	phosphorylase kinase complex	5
GO:0005965	CHURC1-FNTB,FNTA,FNTB	protein farnesyltransferase complex	3
GO:0005967	DLAT,PDK1,PDK2	mitochondrial pyruvate dehydrogenase complex	3
GO:0005968	CHM,CHML,RABGGTA,RABGGTB	Rab-protein geranylgeranyltransferase complex	4
GO:0005969	EEA1	serine-pyruvate aminotransferase complex	1
GO:0005971	RRM1,RRM2	ribonucleoside-diphosphate reductase complex	2
GO:0008021	ADAM10,AMPH,APBA1,APBA2,APH1A,APP,ATG9A,ATP6V0D1,BACE1,BDNF,BIN1,BRSK1,BSN,CDK16,CLCN3,CLN3,COPS4,COPS5,CTTNBP2,DDC,DGKI,DISC1,DLG4,DMXL2,DNM1,GIPC1,GRIA1,GRIN1,GRIN2A,HAP1,HCRT,KCNK9,KIAA1107,KIF1A,LGI3,MFF,MME,MT3,MTMR2,NCSTN,NDEL1,NGF,NTF3,NTF4,PDE4B,PICALM,PICK1,PPT1,PRRT2,PSEN1,PSEN2,PTPRN,RAB10,RAB11B,RAB15,RAB3A,RAB3B,RAB3C,RAB3D,RAB5A,RAB8A,RAB8B,RABAC1,RNF112,ROGDI,RPH3A,SEC22B,SEPTIN1,S…	synaptic vesicle	118
GO:0008023	AFF1,AFF2,AFF3,AFF4,CDK9,EAF1,EAF2,ELL2,ELL3,ELL,ELOF1,ELP1,ELP2,ELP3,ELP4,ERCC6,ICE1,ICE2,MLLT1,MLLT3,NUFIP1,SUPT6H,TCEA2,TTF2,ZC3H8	transcription elongation factor complex	25
GO:0008024	CCNK,CCNT1,CCNT2,CDK12,CDK13,CDK9,RB1,SNW1	cyclin/CDK positive transcription elongation factor complex	8
GO:0008043	FTH1,FTL	intracellular ferritin complex	2
GO:0008074	GUCY1A1,GUCY1B1	guanylate cyclase complex, soluble	2
GO:0008076	AKAP9,AMIGO1,CALM3,CNTNAP2,CTTN,DLG2,DLG4,DPP10,DPP6,HCN2,KCNA10,KCNA1,KCNA2,KCNA3,KCNA4,KCNA5,KCNA6,KCNA7,KCNAB1,KCNAB2,KCNB1,KCNB2,KCNC1,KCNC2,KCNC3,KCNC4,KCND1,KCND2,KCND3,KCNE1B,KCNE1,KCNE2,KCNE3,KCNE4,KCNE5,KCNF1,KCNG1,KCNG2,KCNG3,KCNG4,KCNH1,KCNH2,KCNH4,KCNIP1,KCNIP2,KCNIP3,KCNIP4,KCNJ14,KCNJ16,KCNJ1,KCNJ2,KCNJ3,KCNJ4,KCNJ5,KCNJ6,KCNJ8,KCNK1,KCNK2,KCNK6,KCNMA1,KCNMB1,KCNMB2,KCNMB3,KCNMB4,KC…	voltage-gated potassium channel complex	84
GO:0008091	EPB41L2,SPTA1,SPTAN1,SPTB,SPTBN1,SPTBN2,SPTBN4,SPTBN5	spectrin	8
GO:0008180	AMOT,AMOTL1,ATP5F1A,BASP1,COPS2,COPS3,COPS4,COPS5,COPS6,COPS7A,COPS7B,COPS8,COPS9,DCAF1,DOCK7,DYNLL1,EPB41L2,FLOT1,GPS1,GRB2,HSP90AB1,HSPA1A,HSPA1B,HSPA1L,HSPA5,HSPA6,HSPA7,LAT,MYH9,NCKIPSD,PLCG1,STOML2,TESPA1,THEMIS,TMOD1,WDR6	COP9 signalosome	36
GO:0008250	DAD1,DDOST,KRTCAP2,MAGT1,OST4,OSTC,RPN1,RPN2,STT3A,STT3B,TREX1,TUSC3	oligosaccharyltransferase complex	12
GO:0008274	BRCA1,CDK5RAP2,MZT1,MZT2A,MZT2B,TUBGCP4,TUBGCP5,TUBGCP6	gamma-tubulin ring complex	8
GO:0008275	CENPJ,TUBGCP2,TUBGCP3,TUBGCP6	gamma-tubulin small complex	4
GO:0008278	CDCA5,RAD21,SMC1A,SMC3,STAG1,STAG2,STAG3,STAG3L1,STAG3L2,STAG3L3,STAG3L4,WAPL	cohesin complex	12
GO:0008282	ABCC8,ABCC9,KCNJ11	inward rectifying potassium channel	3
GO:0008287	PPP4R4	protein serine/threonine phosphatase complex	1
GO:0008290	ADD1,ADD2,CAPG,CAPZA1,CAPZA2,CAPZA3,CAPZB,MTPN	F-actin capping protein complex	8
GO:0008305	ITGA10,ITGA11,ITGA1,ITGA2B,ITGA2,ITGA3,ITGA5,ITGA7,ITGA8,ITGA9,ITGAD,ITGAE,ITGAL,ITGAM,ITGAV,ITGAX,ITGB1,ITGB2,ITGB3,ITGB4,ITGB5,ITGB6,ITGB7,ITGB8,ITGBL1	integrin complex	25
GO:0008328	DLG1,DLG2,DLG3,DLG4,GRID2,LRRC7,SCRIB,SHANK1,SHANK2,SHANK3,SHISA9,SYNJ2BP-COX16,SYNJ2BP	ionotropic glutamate receptor complex	13
GO:0008352	KATNB1	katanin complex	1
GO:0008385	CHUK,ERC1,IFIT5,IKBKB,IKBKG,MAP3K7,PYCARD,PYDC1,TRIM40	IkappaB kinase complex	9
GO:0008537	PSME1,PSME2,PSME3	proteasome activator complex	3
GO:0008540	PSMC1,PSMC2,PSMC3,PSMC4,PSMC5,PSMC6,PSMD10,PSMD1,PSMD2,PSMD4,PSMD5,PSMD9	proteasome regulatory particle, base subcomplex	12
GO:0008541	ADRM1,PSMD11,PSMD12,PSMD13,PSMD14,PSMD3,PSMD8,SEM1	proteasome regulatory particle, lid subcomplex	8
GO:0008622	CHRAC1,POLE2,POLE3,POLE4,POLE	epsilon DNA polymerase complex	5
GO:0008623	BAZ1A,CHRAC1	CHRAC	2
GO:0009330	TOP1,TOP2A	DNA topoisomerase complex (ATP-hydrolyzing)	2
GO:0009331	GPD1,GPD1L,GPD2	glycerol-3-phosphate dehydrogenase complex	3
GO:0009346	ACLY	citrate lyase complex	1
GO:0009353	MRPS36	mitochondrial oxoglutarate dehydrogenase complex	1
GO:0009360	CRCP	DNA polymerase III complex	1
GO:0009368	CLPP,CLPX	endopeptidase Clp complex	2
GO:0009374	ACACB,HLCS,MCCC1,PCCA,PC	biotin binding	5
GO:0009855	ALDH1A2	determination of bilateral symmetry	1
GO:0009898	ACP1,AJAP1,AKAP5,ANK1,ASPSCR1,ATP2B1,ATP2C2,BIRC2,CACNB4,CBX6,CD2,CDH1,CHMP4A,CHMP4B,CHUK,DIABLO,DLG1,DSG1,EPB41,G6PD,GEM,GM2A,GNB1L,HTRA2,IKBKB,JUP,KIT,LDLRAP1,LITAF,MAP2K2,NPTX2,NPTXR,NTSR1,PGM5,PKP4,PPP3CA,PTEN,PTP4A1,PTPN22,PTPN3,PTPN4,PTPN7,PTPRC,RAB21,RGS2,RNF31,SHROOM4,SLC4A1,TH,TRAF2,TRAF3,TRAF5,TRAF6	cytoplasmic side of plasma membrane	53
GO:0009912	JAG2,NOTCH1,RBPJ	auditory receptor cell fate commitment	3
GO:0009931	CAMK2A,CAMK4,MAPKAPK2,MAPKAPK3,MAPKAPK5,MKNK1,MKNK2	calcium-dependent protein serine/threonine kinase activity	7
GO:0009987	APP,MAP1B,TUBB	cellular process	3
GO:0010021	SLC2A4	amylopectin biosynthetic process	1
GO:0010370	PIWIL2,TINF2	perinucleolar chromocenter	2
GO:0010385	EGR1,MACROH2A1,MBD1,MECP2,WT1	double-stranded methylated DNA binding	5
GO:0010498	ATE1,BAG6,CUL4B,DDB1,DDI1,DDI2,FBXO44,MARCHF6,NR1D1,PMAIP1,PRKN,PRPF19,PSMA1,PSMA2,PSMA3,PSMA4,PSMA5,PSMA6,PSMA7,PSMA8,PSMB10,PSMB11,PSMB1,PSMB2,PSMB3,PSMB4,PSMB5,PSMB6,PSMB7,PSMB8,PSMB9,RNF41,SOCS6,VCP	proteasomal protein catabolic process	34
GO:0012507	AREG,B2M,CD59,CD74,CNIH1,CNIH2,CNIH3,FOLR1,GOSR2,GRIA1,HLA-A,HLA-B,HLA-C,HLA-DPA1,HLA-DPB1,HLA-DQA1,HLA-DQA2,HLA-DQB1,HLA-DQB2,HLA-DRA,HLA-DRB1,HLA-DRB3,HLA-DRB4,HLA-DRB5,HLA-E,HLA-F,HLA-G,HLA-H,LMAN1,MCFD2,SAR1B,SCAP,SEC13,SEC16A,SEC16B,SEC22B,SEC23A,SEC23IP,SEC24A,SEC24B,SEC24C,SEC24D,SEC31A,SREBF1,SREBF2,STX17,STX5,TGFA,TMED10,TMED2,USO1,VMA21,VTI1A,VTI1B	ER to Golgi transport vesicle membrane	54
GO:0012510	NRGN,RASSF9	trans-Golgi network transport vesicle membrane	2
GO:0014002	CDK6,DLL1,DRD1,EIF2B5,LAMB2,LAMC3,MT3,PLP1,POU3F2,ROR1,ROR2,S100A8,TLR4,TSPAN2,VIM	astrocyte development	15
GO:0014003	ASCL1,CD9,EIF2B1,EIF2B2,EIF2B3,EIF2B4,EIF2B5,GSN,GSTP1,HDAC10,HDAC11,HES5,ID2,LPAR1,LYN,MED12,MYRF,NKX2-2,PRDM8,SHH,SOX10,SOX11,TGFB1,WASF3,ZNF488	oligodendrocyte development	25
GO:0014074	AACS,ADSS2,HMGCS1,SLC6A1,TRPM2	response to purine-containing compound	5
GO:0014705	MYBPC3	C zone	1
GO:0014706	EYA1,EYA2,IFRD1,PGM5,SHH	striated muscle tissue development	5
GO:0014707	MSC,PITX1,TCF21	branchiomeric skeletal muscle development	3
GO:0014733	CAMK2B,CAMK2G	regulation of skeletal muscle adaptation	2
GO:0014804	CASQ1	terminal cisterna lumen	1
GO:0014805	IL1B	smooth muscle adaptation	1
GO:0014806	HMOX1,NOS3	smooth muscle hyperplasia	2
GO:0015035	CCS,CHCHD4,DNAJC10,ENOX2,ERO1A,ERO1B,GFER,GLRX2,GLRX3,GLRX5,GRXCR1,GSTK1,PTGES2,SCO2,SH3BGRL3,STAB1,STAB2,TXN2,TXNDC8,TXN,TXNRD1,TXNRD3	protein disulfide oxidoreductase activity	22
GO:0015633	SLC30A3	ATPase-coupled zinc transmembrane transporter activity	1
GO:0015636	SLC22A9	short-chain fatty acid transmembrane transporter activity	1
GO:0015937	ACAT1,ACOT7,COASY,DCAKD,PANK1,PANK2,PANK3,PANK4,PPCDC,PPCS	coenzyme A biosynthetic process	10
GO:0015938	NUDT7	coenzyme A catabolic process	1
GO:0016013	DMD,SNTA1,SNTG1,SNTG2	syntrophin complex	4
GO:0016015	CER1,DAND5,GREM1,NBL1,NODAL,SHH,WNT1	morphogen activity	7
GO:0016018	CWC27,NKTR,PPIA,PPIAL4A,PPIAL4C,PPIAL4D,PPIAL4E,PPIAL4F,PPIAL4G,PPIAL4H,PPIB,PPIC,PPID,PPIE,PPIF,PPIG,PPIH,PPIL1,PPIL2,PPIL6,PPP3CA,PPP3R1,PPWD1,RANBP2	cyclosporin A binding	24
GO:0016019	CD14,PGLYRP1,PGLYRP2,PGLYRP3,PGLYRP4	peptidoglycan receptor activity	5
GO:0016028	MERTK	rhabdomere	1
GO:0016031	TOMM20,TOMM20L	tRNA import into mitochondrion	2
GO:0016034	GSTZ1	maleylacetoacetate isomerase activity	1
GO:0016042	ABHD4,ADORA1,APOA4,APOC2,ASPG,BSCL2,CES1,CES1P1,CES3,CES4A,CES5A,CLPS,CLPSL1,CLPSL2,DDHD1,HINT2,IAH1,LDAH,LIPA,LIPC,LIPE,LIPF,LIPG,LIPH,LIPI,LIPJ,LIPK,LIPM,LIPN,LPL,LRCOL1,NAAA,NCEH1,OC90,PAFAH1B1,PAFAH1B2,PAFAH1B3,PAFAH2,PLA1A,PLA2G10,PLA2G12A,PLA2G12B,PLA2G1B,PLA2G2A,PLA2G2C,PLA2G2D,PLA2G2E,PLA2G2F,PLA2G3,PLA2G5,PLA2G6,PLA2G7,PLAAT1,PLAAT2,PLAAT3,PLAAT4,PLB1,PLBD1,PLBD2,PLCB1,PLCB2,PLCB3,PLCB4,…	lipid catabolic process	86
GO:0016230	NSMAF,STX4	sphingomyelin phosphodiesterase activator activity	2
GO:0016239	BNIP3,BNIP3L,C9orf72,DCN,EPM2A,GNAI3,GPSM1,HIF1A,HMOX1,IKBKG,IL4,KDR,LACRT,LARP1,MAP3K7,PAFAH1B2,PIM2,PINK1,PRKAA2,RAB12,RUFY4,SCOC,SESN1,SESN2,SESN3,SIRT1,SUPT5H,TBK1,STING1,TRIM13,TSC1,TSC2,WAC	positive regulation of macroautophagy	33
GO:0016240	ATG14,SNAP29,STX17,VAMP8	autophagosome membrane docking	4
GO:0016278	CSKMT,KMT5A,SETD9,SMYD2	lysine N-methyltransferase activity	4
GO:0016287	GNPAT	glycerone-phosphate O-acyltransferase activity	1
GO:0016289	ACOT8,NUDT7	CoA hydrolase activity	2
GO:0016328	ABCC6,ANK3,ANXA1,APC,ARL2,ATP6V1B1,AXIN1,BVES,C1QTNF5,CDH1,CEACAM1,CLDN12,CLDN15,CLDN1,CLDN3,CLDN4,CORO1C,CTNNB1,DLG1,DMD,DRD2,DSG1,DSG2,DVL1,DVL2,EPCAM,ERBB3,FGF13,FZD3,GJA1,GJB1,GJB2,GNA12,GPSM2,IQGAP1,IQGAP3,JUP,KCNB1,MARK2,MTCL1,MYO1A,MYO1C,NKD2,NSG1,NUMA1,OCLN,PKD1,PPP2R1A,PTPRO,RAB13,SCN5A,SLC26A5,SNTA1,TACSTD2,TBCD,VANGL1,VANGL2	lateral plasma membrane	57
GO:0016331	ALDH1A2,FGFR2,GRSF1,JAG2,KDF1,LAMA5,PCDH8,PDX1,TBX18,TGFB1I1,VEGFC	morphogenesis of embryonic epithelium	11
GO:0016332	WNT7B	establishment or maintenance of polarity of embryonic epithelium	1
GO:0016338	CLDN10,CLDN11,CLDN12,CLDN14,CLDN15,CLDN16,CLDN17,CLDN18,CLDN19,CLDN1,CLDN20,CLDN22,CLDN23,CLDN2,CLDN3,CLDN4,CLDN5,CLDN6,CLDN7,CLDN8,CLDN9	calcium-independent cell-cell adhesion via plasma membrane cell-adhesion molecules	21
GO:0016361	ACVR1B,ACVR1C,ACVR1,ACVRL1	activin receptor activity, type I	4
GO:0016403	DDAH1,DDAH2	dimethylargininase activity	2
GO:0016447	MSH2,MSH3,MSH6	somatic recombination of immunoglobulin gene segments	3
GO:0016462	ALPL,GMPS,NUDT13,PHOSPHO1	pyrophosphatase activity	4
GO:0016469	ATP6AP1,ATP6V1A,ATP6V1C1,ATP6V1E1,ATP6V1F	proton-transporting two-sector ATPase complex	5
GO:0016471	ATP6V0A1,ATP6V0A2,ATP6V0A4,ATP6V0D1,ATP6V0D2,ATP6V1B1,ATP6V1F,ATP6V1G1,ATP6V1G2-DDX39B,ATP6V1G2,ATP6V1G3,CCDC115,TCIRG1,TMEM199	vacuolar proton-transporting V-type ATPase complex	14
GO:0016477	ABI2,ADAM9,ADAMTS12,ADGRE2,ADGRG1,ANG,APC2,APC,ARC,ARF4,ARHGAP35,ARPC5,ARPC5L,ASAP3,AVL9,AXL,BAMBI,BCAR1,BDKRB1,BRAT1,BTG1,CARMIL1,CASS4,CCDC88A,CCN2,CD151,CD248,CD24,CD44,CD47,CD63,CDC42BPA,CDC42BPB,CDH2,CDK1,CEACAM1,CLEC14A,COL5A1,CORO1A,CORO1B,CORO1C,CORO6,CTHRC1,CUL3,DEPDC1B,DGKZ,DOCK1,DOCK5,EFNA1,EFS,EGFLAM,ELMO1,ELMO3,EMILIN1,EMP2,ENPEP,EPHA2,EPHA3,EPHB3,ERBB4,FAM83D,FAT1,FGFR1,FGFR4,FLT1,F…	cell migration	218
GO:0016479	FLNA	negative regulation of transcription by RNA polymerase I	1
GO:0016513	CBFB,RUNX1,RUNX3	core-binding factor complex	3
GO:0016517	IL12RB1	interleukin-12 receptor activity	1
GO:0016519	GIPR	gastric inhibitory peptide receptor activity	1
GO:0016531	ATOX1,COX17	copper chaperone activity	2
GO:0016532	ATP7A,CCS,PARK7	superoxide dismutase copper chaperone activity	3
GO:0016540	AFG3L2,CAPN2,CASP1,CTSE,F12,FXN,HJV,HTRA2,KLK6,MYRF,PARP1,PCSK2,PCSK9,PIDD1,PISD,TMPRSS2	protein autoprocessing	16
GO:0016586	EN1,EN2,PBRM1,SUZ12	RSC-type complex	4
GO:0016589	C17orf49,BPTF,HMGXB4,RBBP4,RNASEK-C17orf49,SMARCA1,SMARCA5	NURF complex	7
GO:0016591	GCOM2,MYO6,POLR2M,RECQL5,RPAP2,RPRD1A,RPRD1B,RPRD2	RNA polymerase II, holoenzyme	8
GO:0016592	CCNC,CDK19,CDK8,HAVCR2,MED10,MED11,MED12,MED12L,MED13,MED13L,MED14,MED15,MED16,MED17,MED18,MED19,MED1,MED20,MED21,MED22,MED23,MED24,MED25,MED26,MED27,MED28,MED29,MED30,MED31,MED4,MED6,MED7,MED8,MED9,PPARGC1B,RBM14,THRAP3	mediator complex	37
GO:0016593	CDC73,CTR9,LEO1,PAF1,PEX2,RTF1,SETD5,WDR61	Cdc73/Paf1 complex	8
GO:0016594	ALAS2,CEP104,GLDC,GLRA1,GLRA2,GLRA3,GLRA4,GLRB,GNMT,GRIN1,GRIN2B,GRIN3A,GRIN3B,GSS,SRR	glycine binding	15
GO:0016595	CEP104,CPS1,GAD1,GAD2,GCLC,GLUL,GRIN1,GRIN2B,SLC1A1,SLC1A3	glutamate binding	10
GO:0016596	CEP104	thienylcyclohexylpiperidine binding	1
GO:0016603	QPCT,QPCTL	glutaminyl-peptide cyclotransferase activity	2
GO:0016605	AKAP8L,ANKRD2,ARNTL,ATR,ATRX,BLM,CASP8AP2,CBX5,CDK9,CHEK2,CHFR,CIART,CIITA,DAPK3,DAXX,EIF3E,EIF4ENIF1,ELF4,HIPK1,HIPK2,HIPK3,HIRA,HMBOX1,HSF1,IKBKE,ISG20,KAT6A,KLHL20,LRCH4,MAGEA2,MAPK7,MAX,MKNK2,MLIP,MORC3,MRE11,MTOR,N4BP1,NBN,NFE2,NR2C1,NSMCE2,PARK7,PATL1,PIAS1,PIAS2,PIAS4,PML,PPARGC1A,PTEN,RAD51,RB1,RDM1,RFWD3,RGS14,RNF111,RNF4,RNF6,RPA1,RPA2,RPAIN,SATB1,SENP2,SIRT1,SKI,SMC5,SMC6,SP100,SP140,S…	PML body	99
GO:0016608	GHRH,GHRL	growth hormone-releasing hormone activity	2
GO:0016615	LIPF	malate dehydrogenase activity	1
GO:0016616	CBR4,CTBP1,CTBP2,GRHPR,HSD17B8,HSD3B1,HSD3B2,HSD3B7,NSDHL,PRXL2B,RDH11,SDR42E1,SDR42E2,UEVLD	oxidoreductase activity, acting on the CH-OH group of donors, NAD or NADP as acceptor	14
GO:0016920	PGPEP1	pyroglutamyl-peptidase activity	1
GO:0016939	KIF3A,KIF3B,KIFAP3	kinesin II complex	3
GO:0016942	IGF1,IGFBP3,IGFBP5	insulin-like growth factor binding protein complex	3
GO:0016964	LRP1	alpha-2 macroglobulin receptor activity	1
GO:0016972	TMX3	thiol oxidase activity	1
GO:0017056	NDC1,NPAP1,NUP107,NUP133,NUP153,NUP155,NUP160,NUP188,NUP205,NUP214,NUP35,NUP54,NUP58,NUP62CL,NUP62,NUP85,NUP88,NUP93,NUP98,NUTF2,POM121B,POM121C,POM121,POM121L12,POM121L2,TPR,UPF3A,UPF3B	structural constituent of nuclear pore	28
GO:0017057	H6PD,PGLS	6-phosphogluconolactonase activity	2
GO:0017064	FAAH2,FAAH,NAAA	fatty acid amide hydrolase activity	3
GO:0017077	UCP1,UCP2,UCP3	oxidative phosphorylation uncoupler activity	3
GO:0017091	DND1,ELAVL1,EXOSC7,EXOSC8,EXOSC9,HNRNPA0,NUDT21	AU-rich element binding	7
GO:0017096	ASMT	acetylserotonin O-methyltransferase activity	1
GO:0017110	ENTPD2,ENTPD3,ENTPD8,NUDT15	nucleoside-diphosphatase activity	4
GO:0017112	ALS2,C9orf72,DENND1A,DENND1B,DENND1C,DENND2A,DENND2C,DENND2D,DENND3,DENND4A,DENND4B,DENND4C,DENND5A,DENND5B,DENND6A,DENND6B,MADD,RAB3GAP1,RAB3GAP2,RAB3IL1,RAB3IP,RABGEF1,RGP1,RIC1,RIN2,RIN3,SBF1,SBF2,SH3BP5,SH3BP5L,SMCR8,DENND2B,TRAPPC1,TRAPPC3,TRAPPC3L,TRAPPC4,TRAPPC5,WDR41	Rab guanyl-nucleotide exchange factor activity	38
GO:0017124	ABI1,ABI2,ABI3,ABL1,ADAM10,ADAM12,ADAM15,ADAM17,ADAM19,ADAM9,AFAP1,AFAP1L1,AFAP1L2,AKAP5,ARHGAP17,ARHGAP1,ARHGAP27,ARHGAP31,ARHGAP6,BCAR1,CABYR,CASP9,CBLB,CBLC,CBL,CCDC6,CD2AP,CD3E,CIT,CNTNAP1,CRB3,CRK,CTTNBP2,CYBA,DAB2IP,DENND1A,DNAJC6,DNM1,DNM2,DOCK1,DOCK3,DOCK4,DPYSL3,DRD4,DTX1,EFS,ELMO1,ELMO2,ELMO3,ENAH,ENKUR,EPS15,ERRFI1,ESPN,EVL,FMN1,FUT8,GJA1,GPX1,GRB2,GRIK5,HCLS1,HIP1R,ILK,INPP5D,INPP5J,I…	SH3 domain binding	130
GO:0017126	EMG1,POLR1B	nucleologenesis	2
GO:0017150	DUS1L,DUS2,DUS3L,DUS4L	tRNA dihydrouridine synthase activity	4
GO:0017185	P3H3,P3H4,PLOD1,PLOD2,PLOD3,VIPAS39,VPS33B	peptidyl-lysine hydroxylation	7
GO:0018477	ALDH3B1	benzaldehyde dehydrogenase (NADP+) activity	1
GO:0019035	TOP2A,TOP2B	viral integration complex	2
GO:0019043	IRF7	establishment of viral latency	1
GO:0019046	HCFC1,NUCKS1	release from viral latency	2
GO:0019048	CD209,CLEC4M,DAG1,HIPK2,RRAGA,RXRA,VAPB	modulation by virus of host morphology or physiology	7
GO:0019207	BCCIP,GSTP1	kinase regulator activity	2
GO:0019777	ATG10,ATG3	Atg12 transferase activity	2
GO:0019778	ATG7	Atg12 activating enzyme activity	1
GO:0019826	EGLN2,HIF1AN,NOX4	oxygen sensor activity	3
GO:0019827	ARID1A,BMPR1A,CDC73,CTNNB1,CTR9,DDX6,DIS3L2,EIF4E,EIF4ENIF1,EOMES,ESRRB,FGF4,FZD7,GNL3,KDM4C,KIT,KLF4,LEO1,LIF,LIN28A,LSM1,MED10,MED12,MED14,MED15,MED21,MED27,MED28,MED30,MED7,METTL14,METTL3,MTF2,NANOG,NIPBL,NKAP,NODAL,NOTCH2,PADI4,PAF1,PELO,RIF1,RTF1,SETD6,SMC1A,SMC3,TBX3,TET1,TRIM8,TUT4,ZNF358	stem cell population maintenance	51
GO:0019870	CAV3,ENSA,NEDD4L,RASA1,WNK1,WNK2,WNK3,WNK4	potassium channel inhibitor activity	8
GO:0019871	CAMK2D,NEDD4,NEDD4L,PCSK9,RSC1A1,SCN1B,SCN3B	sodium channel inhibitor activity	7
GO:0019900	ABI2,ATF5,AURKB,BARD1,BCL10,BTG1,CAB39,CARD16,CASP1,CD160,CDC37,CDC6,CEACAM1,CEBPA,CEBPB,CHIA,CHP1,CNOT9,CTNNB1,DAB2IP,DGKQ,DLG2,DLG3,DLG4,DUSP12,EEF1A1,EMP2,FAS,FCRL3,FLNA,GADD45A,HPCA,HSP90AB1,HTT,IGSF9B,JAKMIP1,JAKMIP2,JAKMIP3,KIF1B,LAPTM4B,LDHA,LDHB,LRRC14,MIDN,MOB1B,MYCN,MYOM1,MYOM2,NIN,NTRK1,OPA1,PARK7,PARP16,PDE8A,PER1,PER3,PFKFB1,PFKL,PFKM,PIP5K1A,PLG,PPP2R5A,PRDX3,PRKCD,PRKN,PTPN22,RAD23…	kinase binding	92
GO:0019901	AATF,ACSL3,ACTA2,ACTB,ACVRL1,ADAM10,ADCY6,ADD2,ADIPOR1,ADRA2A,AKAP7,ANK2,ANKRA2,AP1B1,AP2A1,AP2A2,APC,ARHGAP33,ARHGEF7,ATF2,ATF4,ATG13,ATP1A1,ATP1B1,ATP2B4,AURKA,AXIN1,BAD,BAG5,BCAR1,BCL10,BCL11A,BCL2L11,BCL2L14,BCL2L1,BECN1,BICD1,BORA,BRSK1,BRSK2,CACNB3,CACUL1,CADPS,CALM1,CALM2,CALM3,CAMK2N1,CAMK2N2,CASP9,CASR,CAV1,CAV2,CCNA1,CCNA2,CCNB1,CCNB2,CCNB3,CCND1,CCND2,CCND3,CCNE1,CCNE2,CCNF,CCNG1,CCNG2…	protein kinase binding	456
GO:0019912	CDKN1A	cyclin-dependent protein kinase activating kinase activity	1
GO:0019915	ACVR1C,ANGPTL3,APOA1,B4GALNT1,BSCL2,CAV1,CD36,CIDEA,CRY1,DGAT1,DGAT2,DYSF,FFAR2,FITM1,FITM2,GM2A,HEXB,NRIP1,PLIN2,PLIN5,PNPLA2	lipid storage	21
GO:0020027	ADD1,AHSP,CAT,EPB42,HPX	hemoglobin metabolic process	5
GO:0020037	ABCB6,ADGB,AMBP,BACH1,CAT,CBS,CBSL,COX15,CYB561D2,CYB5A,CYB5B,CYB5D2,CYB5R4,CYBA,CYBB,CYC1,CYCS,CYGB,CYP11A1,CYP11B1,CYP11B2,CYP17A1,CYP19A1,CYP1A1,CYP1A2,CYP1B1,CYP20A1,CYP21A2,CYP24A1,CYP26A1,CYP26B1,CYP26C1,CYP27A1,CYP27B1,CYP27C1,CYP2A13,CYP2A6,CYP2A7,CYP2B6,CYP2C18,CYP2C19,CYP2C8,CYP2C9,CYP2D6,CYP2D7,CYP2E1,CYP2F1,CYP2G1P,CYP2J2,CYP2R1,CYP2S1,CYP2U1,CYP2W1,CYP39A1,CYP3A43,CYP3A4,CYP3A5,CYP3A…	heme binding	133
GO:0021501	SSBP3	prechordal plate formation	1
GO:0022627	DDX3X,EIF2A,EIF2D,HBA1,LARP4,MCTS1,RACK1,RPS10,RPS10-NUDT3,RPS10P5,RPS11,RPS12,RPS13,RPS14,RPS15A,RPS15,RPS16,RPS17,RPS18,RPS19,RPS20,RPS21,RPS23,RPS24,RPS25,RPS26,RPS26P11,RPS27A,RPS27,RPS27L,RPS28,RPS29,RPS2,RPS3A,RPS3,RPS4X,RPS4Y1,RPS4Y2,RPS5,RPS6,RPS7,RPS8,RPS9,RPSA,UBA52	cytosolic small ribosomal subunit	45
GO:0022803	SLC5A8	passive transmembrane transporter activity	1
GO:0022824	GLRA4	transmitter-gated ion channel activity	1
GO:0022829	PANX1,PANX2,PANX3,PRF1	wide pore channel activity	4
GO:0030014	CNOT10,CNOT11,CNOT1,CNOT2,CNOT3,CNOT4,CNOT6,CNOT6L,CNOT7,CNOT8,CNOT9,CPEB3,NOCT,PATL1,TNKS1BP1,TOB1,ZFP36	CCR4-NOT complex	17
GO:0030017	ABCC9,ABRA,ACTA1,ACTC1,ARF1,ARHGEF25,CALM1,CALM2,CALM3,CAPZB,CORO1C,DCTN4,DUSP27,HABP4,IGFN1,IGSF22,ILK,LMOD1,LMOD2,LRRC10,MMP2,MTMR12,MYBPC1,MYBPC2,MYBPC3,MYH2,MYH3,MYH4,MYH6,MYH7,MYH8,MYL1,MYL2,MYL3,MYLK2,MYOM1,MYOM2,MYOM3,MYOZ2,OBSL1,PSMA6,PYROXD1,SQSTM1,SYNE1,TIMP4,TMOD1,TNNI3,TNNT2,TPM1,TTN	sarcomere	50
GO:0030018	ACTN1,ACTN2,ACTN4,ADRA1A,AHNAK2,AKAP4,ANK1,ANK2,ANK3,ATP2B4,BAG3,BIN1,BMP10,CACNA1C,CACNA1D,CAPN3,CASQ1,CASQ2,CAV3,CAVIN4,C10orf71,CFL2,CRYAB,CSRP1,CSRP2,CSRP3,CTNNB1,DES,DMD,DNAJB6,DST,FBP2,FBXL22,FBXO22,FBXO32,FHL2,FHL3,FHL5,FHOD3,FKBP1A,FKBP1B,FLNA,FLNB,FLNC,FRG1,GLRX3,HDAC4,HOMER1,HRC,HSPB1,IGFN1,IGSF22,ITGB1BP2,JPH1,JPH2,JUP,KCNA5,KCNE1,KCNN2,KRT19,KRT8,KY,LDB3,MYBPC1,MYBPC2,MYBPC3,MYH6,MYH7…	Z disc	131
GO:0030020	COL10A1,COL11A1,COL11A2,COL12A1,COL13A1,COL14A1,COL15A1,COL16A1,COL17A1,COL18A1,COL19A1,COL1A1,COL1A2,COL21A1,COL23A1,COL24A1,COL25A1,COL27A1,COL28A1,COL2A1,COL3A1,COL4A1,COL4A2,COL4A3,COL4A4,COL4A5,COL4A6,COL5A1,COL5A2,COL5A3,COL6A1,COL6A2,COL6A3,COL6A5,COL6A6,COL7A1,COL8A1,COL8A2,COL9A1,COL9A2,COL9A3	extracellular matrix structural constituent conferring tensile strength	41
GO:0030021	ACAN,ASPN,BGN,CHADL,DCN,FMOD,HAPLN1,HSPG2,LUM,OGN,PODN,PRELP,PRG2,PRG3,PRG4,VCAN	extracellular matrix structural constituent conferring compression resistance	16
GO:0030023	ELN,EMILIN1,EMILIN2,EMILIN3,FBLN2,FBLN5,FBN1,FBN2,LAMC1	extracellular matrix constituent conferring elasticity	9
GO:0030031	CDC42,CYFIP1,CYFIP2,NCKAP1,NCKAP1L,NEFH,PARVA,PARVB,PARVG,PDGFA,RAC1,RAC2,RAC3,RHOJ,RHOQ,RHOU,RHOV,TSGA10	cell projection assembly	18
GO:0030057	B4GALT1,CDSN,DSC1,DSC2,DSC3,DSG1,DSG2,DSG3,DSG4,DSP,EVPL,JAM3,JUP,KAZN,KLHL24,PERP,PKP1,PKP2,PKP3,PKP4,PNN,POF1B,PPL,TCHP,UBA1	desmosome	25
GO:0030060	MDH1B,MDH1,MDH2,PHGDH	L-malate dehydrogenase activity	4
GO:0030061	ATPSCKMT,COX6B2,LYN,OPA1,SLC8B1,STAR	mitochondrial crista	6
GO:0030070	CPE,ERO1B,PCSK2	insulin processing	3
GO:0030072	CPE,EDN1,EDN3,EXOC3L1,SMPD3	peptide hormone secretion	5
GO:0030120	SEC31A,SEC31B	vesicle coat	2
GO:0030121	AFTPH,AP1G1,AP1G2,AP1S1,CLBA1,SLC18A3,SYNRG	AP-1 adaptor complex	7
GO:0030122	AP2A1,AP2A2,AP2B1,AP2M1,AP2S1,EPS15,FCHO1,FCHO2,HIP1,HIP1R,KIAA1107,PICALM,SGIP1,SLC18A3,TBC1D5	AP-2 adaptor complex	15
GO:0030123	AP3B1,AP3B2,AP3D1,AP3S1,AP3S2,VPS18,VPS33A,VPS39,VPS41	AP-3 adaptor complex	9
GO:0030124	AP4B1,AP4E1,AP4M1,AP4S1,TEPSIN	AP-4 adaptor complex	5
GO:0030125	CLTA,CLTB,NECAP1,NECAP2	clathrin vesicle coat	4
GO:0030126	ARCN1,ARFGAP2,ARFGAP3,COPA,COPB1,COPB2,COPE,COPG1,COPG2,COPZ1,COPZ2,DIPK2A,SCYL1,TMED3,TMED7	COPI vesicle coat	15
GO:0030127	KLHL12,PDCD6,PEF1,SAR1A,SAR1B,SEC13,SEC23A,SEC23B,SEC24A,SEC24B,SEC24C,SEC24D,SEC31A,SEC31B,TMED7	COPII vesicle coat	15
GO:0030128	EPN2	clathrin coat of endocytic vesicle	1
GO:0030130	AP2A1,CLTA,CLTB,CLTC,CLTCL1,NCALD	clathrin coat of trans-Golgi network vesicle	6
GO:0030131	AP1B1,AP1M1,AP1M2,AP3B1,AP3M1,AP3M2,AP4B1,AP4M1	clathrin adaptor complex	8
GO:0030132	CLTA,CLTB,CLTC,EPS15L1,PICALM,SYNJ1	clathrin coat of coated pit	6
GO:0030133	ANKRD27,AP1AR,AP1G2,AP3S1,APH1B,ARCN1,ASTL,ATP13A2,AZIN2,BET1,BGN,BLOC1S3,BLOC1S5,BLOC1S6,C1QTNF5,CAV2,CD55,CD59,CHP1,CNST,COPA,COPB1,COPB2,COPE,COPG1,COPG2,COPZ1,COPZ2,CPA3,CRISPLD2,DEFA5,EDN1,ERG28,ERP29,EXOC3L1,FGFR3,FGFR4,FGFRL1,FOLR1,GALNT15,GOLGA5,GOLIM4,GOSR1,HCK,IGF2R,IL33,INS,KDELR1,KDELR2,KDELR3,M6PR,MYRIP,NPTX1,NRSN1,NRSN2,NTS,OVGP1,PCSK1,PCSK2,PLEKHF2,PLIN3,PRG2,RAB11A,RAB1B,RAB9A,RAB…	transport vesicle	91
GO:0030134	APP,COL7A1,CTSC,CTSZ,DDHD2,ECPAS,ERGIC2,ERGIC3,F5,F8,GOLGA2,IER3IP1,KLHL12,LMAN1,LMAN1L,LMAN2,LMAN2L,PCSK9,PITPNM3,SEC23IP,SEC31A,SERPINA1,STX17,TEX261,TICAM2,TMED10,TMED1,TMED2,TMED3,TMED4,TMED5,TMED6,TMED7,TMED7-TICAM2,TMED9,VANGL2,YIF1A,YIF1B,YIPF5,YIPF6	COPII-coated ER to Golgi transport vesicle	40
GO:0030135	CLTCL1,HSPD1,IDUA	coated vesicle	3
GO:0030136	AAK1,ABCB4,AP1G1,ASTN1,ASTN2,BCAP31,CLINT1,CLTC,CLTCL1,CLVS1,CLVS2,DAB2,DENND1A,DENND1B,DENND1C,DVL1,EPN3,FCHO1,FCHO2,FOLR1,GGA2,GPR107,HIP1,HIP1R,LRP1,MALL,MLC1,NUMB,OCRL,PHETA1,PHETA2,PICALM,PIK3C2A,RGS19,SCAMP1,SCYL2,SGIP1,SH3BP4,SLC2A4,SNAP91,SNX18,SNX3,SNX9,SORT1,STON2,STX6,TNK2,VAMP2,VAMP3,VPS11,VPS16,VPS18,VPS33A,VPS33B,VPS41,VTI1A,WIPI1	clathrin-coated vesicle	57
GO:0030137	ACTR1A,ARCN1,ARF1,CCDC115,PACS1,PACSIN1,TMED10,TMED2	COPI-coated vesicle	8
GO:0030139	ABCA1,AMELX,AMN,AMOT,APOA1,ARF6,ARRB2,CD207,CD2AP,CUBN,DAB2IP,DPP4,DRD2,DRD3,DYSF,ECPAS,EGFR,EHD3,FFAR4,FLOT2,GIPC1,GOLIM4,HEATR5A,HEATR5B,HYAL2,IGF2R,ITSN1,LPAR1,LPAR2,LRP2,MTSS1,MYO6,NLGN3,OCLN,PIK3C2B,PLD1,PLEKHG5,RAB11FIP3,RAB11FIP4,RAB13,RAB17,RAB20,RAB24,RAB5A,RAB5B,RAB5C,RABEP1,RALA,RAPGEF2,RAPGEF6,SFTPD,SH3KBP1,SPHK1,STX7,TF,TIRAP,VPS11	endocytic vesicle	57
GO:0030140	ATP7A,CLRN1,FURIN,GOPC,IGF2R,RAB14,RAB27B,RAB8A,RAB8B,SLC2A4,SORT1,SPG21,STEAP2,TGOLN2,TMED10,TMED9	trans-Golgi network transport vesicle	16
GO:0030141	ANGPTL6,ATP7A,AVP,BAIAP2,BRCA2,CARTPT,CBARP,CHGA,CHGB,CLCN3,CMA1,COL1A1,CPA3,CPE,CRHBP,CTSG,CTSV,CYBA,EBAG9,ELANE,EXOC3L1,FSTL3,FSTL4,GAL,GARS1,GHRHR,HCRT,HILPDA,HSPD1,IL1B,KLK10,KLK11,KLK12,KLK13,KLK14,KLK15,KLK1,KLK2,KLK3,KLK4,KLK5,KLK6,KLK7,KLK8,KLK9,LACRT,LTF,MPO,NPPC,OLFM4,OXT,PCSK1N,PCSK2,PCSK5,PLA2G1B,PLA2G2A,PLAT,POMC,PRSS37,PRSS58,PTPRN,RAB11FIP5,RAB27A,RAB27B,RAB3B,RNPEP,RPH3A,SCG2,SCG5…	secretory granule	86
GO:0030142	CCDC88A	COPI-coated Golgi to ER transport vesicle	1
GO:0030144	MGAT5B,MGAT5	alpha-1,6-mannosylglycoprotein 6-beta-N-acetylglucosaminyltransferase activity	2
GO:0030145	ABL1,ABL2,ABO,ADCY10,ADCY2,ARG1,ARG2,ATP13A2,B4GALT1,B4GALT7,CDIPT,DCP2,DYRK2,ENDOU,EXTL2,FAM20C,FEN1,GALNT1,GALNT2,GALNT3,GALNT4,GLUL,GYG1,HMGCL,IMPA1,LAP3,LARGE1,LARGE2,ME1,MGAT1,MGAT2,MGAT5B,MGAT5,MPPE1,MPPED2,MRE11,MTPAP,NEK4,NPEPL1,NUDT16,NUDT7,PAPOLA,PCK1,PCK2,PEPD,PIM1,POMGNT1,PPEF1,PPEF2,PPM1A,PPM1B,PPM1M,PPM1N,PRIMPOL,PRKACA,SOD2,TDP2,WRN,XPNPEP1,XPNPEP3,XXYLT1,XYLT2	manganese ion binding	62
GO:0030148	ACER1,ACER2,ACER3,ALDH3A2,ALDH3B1,ALDH3B2,CERKL,CERS1,CERS2,CERS3,CERS4,CERS5,CERS6,CERT1,CSNK1G2,DEGS1,DEGS2,ELOVL1,ELOVL2,ELOVL3,ELOVL4,ELOVL5,ELOVL6,ELOVL7,FA2H,HACD1,HACD2,HACD3,HACD4,KDSR,PLPP1,PLPP2,PLPP3,PPM1L,PRKD1,PRKD2,PRKD3,SAMD8,SGMS1,SGMS2,SGPL1,SGPP1,SGPP2,SPHK1,SPHK2,SPTLC1,SPTLC2,SPTLC3,SPTSSA,SPTSSB,VAPA,VAPB	sphingolipid biosynthetic process	52
GO:0030176	ABCB9,ACER3,ALG3,AMFR,ANKLE2,ARL6IP1,ATF6B,ATF6,AUP1,BFAR,BNIP1,BSCL2,CLN3,CPT1C,DCSTAMP,DERL1,DERL2,DERL3,DGAT2,DHCR7,DHRS9,DNAJB12,DOLK,DOLPP1,DPAGT1,DPM2,DPM3,EDEM1,EIF2AK3,ELOVL1,ELOVL2,ELOVL3,ELOVL4,ELOVL5,ELOVL6,ELOVL7,EMC6,ERGIC2,ERGIC3,ERN1,ESYT1,EXT1,FICD,FITM1,FITM2,FKBP8,G6PC,HSPA5,LNPK,LRIT1,MARCHF6,MBOAT4,PIGG,PIGK,PIGT,PIGU,PORCN,PREB,RCE1,RETREG1,RHBDD1,RNF183,RRBP1,RTN1,RTN2,RTN4,…	integral component of endoplasmic reticulum membrane	105
GO:0030178	APCDD1,BARX1,CBY1,CBY3,CER1,CITED1,CTNNBIP1,CXXC4,DACT1,DACT3,DKK1,DKK4,FGF9,FRZB,GRB10,GSC,HIC1,HMGXB4,LRP1,MDFI,NFATC1,NFATC4,NKD1,NKD2,NLK,NOTUM,NXN,RACK1,RNF43,SFRP1,SFRP2,SFRP4,SFRP5,SHISA2,SIX3,SOSTDC1,CBY2,TAX1BP3,TLE1,TRABD2A,TRABD2B,TSC2,TSKU,WIF1,WWOX	negative regulation of Wnt signaling pathway	45
GO:0030182	ADNP2,ALDH1A2,ASCL1,ASCL2,ATF4,ATP2B2,BARHL2,BRSK1,BRSK2,BTG4,CASP3,CDK5,CDK5R1,CEBPB,CEND1,COPS2,CTF1,DAPK3,DDIT4,DNMT3A,EDN3,EMX1,EMX2,EN1,EN2,ERBB2,FZD10,FZD1,FZD2,FZD3,FZD4,FZD5,FZD7,FZD8,GAS7,GPC2,GSX1,HDAC1,HDAC5,HDAC9,HIPK1,HIPK2,HOXC8,HOXD1,HSPA5,ID1,ID2B,ID2,ID3,ID4,IER2,IL1RAPL1,INSM1,INSM2,ITM2C,LDB1,LHX1,LHX2,LHX3,LHX4,LHX5,LHX6,LHX8,LHX9,LMX1A,LMX1B,MAP2K1,MBD1,MEF2C,MET,MTPN,MYEF2,M…	neuron differentiation	135
GO:0030290	GM2A	sphingolipid activator protein activity	1
GO:0030291	CIB1,MACROH2A1,INKA1,INKA2,RPTOR,SPRED1,SPRED2,SPRY2,WNK1	protein serine/threonine kinase inhibitor activity	9
GO:0030292	FGFR1OP,IBTK,RACK1	protein tyrosine kinase inhibitor activity	3
GO:0030317	ADCY3,AKAP4,APOB,ASH1L,ATP1A4,ATP2B4,CACNA1I,CATSPER1,CATSPER2,CATSPER3,CATSPER4,CATSPERD,CATSPERZ,CCDC39,CCDC40,CCNYL1,CELF3,DDX4,DNAH11,DNAH1,DNAH5,DNAI1,DNAJA1,DPCD,DRC7,EFCAB9,GAPDHS,GAS8,ING2,INPP5B,INTS13,LDHC,LRRC6,NME8,NPHP4,PGK2,PIH1D3,PLTP,PRM3,ROPN1B,ROPN1,ROPN1L,SEPTIN12,SLC22A16,SLC26A8,SLC9B1,SLC9B2,SLC9C1,SLIRP,SMCP,SORD,SPEM1,SPEM3,TCTE1,TEKT2,TEKT3,TEX101,TMF1,TNP1,WDR66	flagellated sperm motility	60
GO:0030318	BCL2,CITED1,EDN3,EDNRB,ENPP1,GLI3,HPS4,HPS6,KIT,LRMDA,MEF2C,MITF,MREG,MYO5A,OCA2,OR51E2,RAB27A,SLC24A5,SOX10,TYRP1,USP13	melanocyte differentiation	21
GO:0030427	CTTN,DBN1,DBNL,HCLS1	site of polarized growth	4
GO:0030429	KYNU	kynureninase activity	1
GO:0030430	MUC7,PF4	host cell cytoplasm	2
GO:0030431	CACNA1I,DLAT,FOS,GRIN2A,HCRT,HTR2A,IL18,MRGPRX2,OXT,OXTR,PTGDR	sleep	11
GO:0030433	AMFR,ANKZF1,AUP1,BAG6,CCDC47,DERL1,DERL2,DERL3,DNAJB12,DNAJB14,DNAJB2,DNAJB9,DNAJC10,DNAJC18,ECPAS,EDEM1,ERLEC1,ERLIN1,ERLIN2,FAF2,FBXO17,FBXO27,FBXO2,FBXO44,FBXO6,FOXRED2,HSP90B1,HSPA13,HSPA5,JKAMP,MAN1B1,MARCHF6,NCCRP1,NPLOC4,OS9,PSMC6,RNF103,RNF121,RNF175,RNF185,RNF5,SEC61B,SEL1L2,SEL1L,SELENOS,SGTA,SGTB,STT3B,STUB1,SYVN1,TMEM129,TMEM67,TMUB1,TMUB2,TRIM13,TRIM25,UBE2G2,UBE2J1,UBE2J2,UBE4A,UBE4…	ubiquitin-dependent ERAD pathway	69
GO:0030488	ALKBH8,BCDIN3D,FTSJ1,GTPBP3,LCMT2,METTL1,METTL2A,METTL2B,METTL8,MTO1,NSUN2,NSUN6,TARBP1,THADA,THUMPD2,THUMPD3,TRDMT1,TRMO,TRMT10A,TRMT10B,TRMT112,TRMT11,TRMT12,TRMT13,TRMT44,TRMT5,TRMT61A,TRMT61B,TRMT6,TRMT9B,TYW3	tRNA methylation	31
GO:0030490	DDX52,LSM6,NOB1,NOL11,RIOK1,RIOK2,RIOK3,RPS14,RPS19,RPS28,SRFBP1,TSR3,UTP4	maturation of SSU-rRNA	13
GO:0030492	AHSP,HBB,HP,HPR,SLC4A1	hemoglobin binding	5
GO:0030501	ACVR1,ACVR2A,ACVR2B,ADGRV1,ADRB2,ANO6,ATP2B1,ATRAID,BMP2,BMP4,BMP6,BMP7,BMPR1A,BMPR1B,BMPR2,CCN1,FAM20C,FBN2,FZD9,GPM6B,ISG15,KL,MEF2C,NELL1,OSR1,OSR2,P2RX7,PKDCC,PTH,PTN,SLC8A1,SMAD3,TFAP2A,TGFB1,TGFB3,TMEM119,WNT10B,WNT4	positive regulation of bone mineralization	38
GO:0030534	ADAM2,ALK,ATP6V1B1,BBS2,BBS4,CNTNAP2,GABRG2,MAFG,NCSTN,NLGN3,NLGN4X,NR4A3,NRXN1,NRXN2,NRXN3,PAX5,PCDH17,PTEN,RNF180,SEPTIN5,SHANK1,SHANK2,SHANK3,SLC1A2,SLC7A11,SLITRK1,SLITRK5,SPTBN2,TPGS1,ZFHX2	adult behavior	30
GO:0030539	ASB1,BMP5,BMP6,CTNNB1,DHCR24,FGF8,GREB1L,HOXD13,HSD17B3,LGR4,LHCGR,PDGFRA,ROR2,SHH,SRD5A1,SRD5A2,TBX3,WNT9B,WT1	male genitalia development	19
GO:0030662	TEPSIN	coated vesicle membrane	1
GO:0030663	KDELR1,KDELR2,KDELR3,TMED2,TMEM199	COPI-coated vesicle membrane	5
GO:0030665	ADCY8,ADRB2,AP1B1,AP1G1,AP1M1,AP1M2,AP3B1,AP3B2,AREG,AVP,AVPR2,BTC,CD3D,CD3G,CD4,CEMIP,CFTR,CHRM2,DAB2,DBNL,DENND1A,EGF,EGFR,EPGN,EREG,FZD4,HBEGF,IGF2R,IL7R,KIAA0319,LDLRAP1,LRP2,M6PR,MYO6,RAB35,RAB5A,REEP6,SCARB2,SLC18A3,SLC2A8,SYT1,SYT2,SYT9,TF,TFRC,TGFA,TGOLN2,VAMP2,VAMP3,VAMP4,VAMP7,VAMP8,WNT5A	clathrin-coated vesicle membrane	53
GO:0030666	AP2A1,AP2A2,AP2B1,AP2M1,AP2S1,CACNG2,CACNG3,CACNG4,CACNG8,CAMK2A,CAMK2B,CAMK2D,CAMK2G,CAV1,CD163,CD36,CD74,CD9,COLEC12,DLG4,DNM2,ENTPD7,GPR161,GRIA1,GRIA2,GRIA3,GRIA4,HBEGF,HLA-DPA1,HLA-DPB1,HLA-DQA1,HLA-DQA2,HLA-DQB1,HLA-DQB2,HLA-DRA,HLA-DRB1,HLA-DRB3,HLA-DRB4,HLA-DRB5,LRP1,MARCO,MDM2,MSR1,NOS3,NOSTRIN,PICK1,PTCH1,RPS27A,SCARB1,SCARB2,SCARF1,SMO,STAB1,STAB2,UBA52,UBB,UBC,WASL,WLS,WNT1,WNT3A,WNT3…	endocytic vesicle membrane	68
GO:0030667	ABCA13,ADGRE3,ALDH3B1,ANPEP,AP2A2,ATAD3B,ATP6V0A1,B4GALT1,C5AR1,CA4,CD14,CD177,CD38,CD44,CD55,CD58,CD93,ADGRE5,CLEC4C,COPB1,CPE,CR1,CXCR1,CXCR2,DBH,DIAPH1,DNAJC13,DOK3,DYNC1LI1,EXOC3,FABP5,FCGR2A,FCGR3B,FPR1,FRMPD3,HVCN1,ICA1,IGF2R,IQGAP1,IQGAP2,ITGAX,ITPR1,ITPR2,ITPR3,LGALS3,LILRB3,MME,MOXD1,MOXD2P,NCKAP1L,ORMDL3,P2RX1,PAM,PECAM1,PTAFR,PTPRC,PTPRN2,RAB10,RAB18,RAB24,RAB26,RAB27A,RAB31,RAB3A,RAB4…	secretory granule membrane	97
GO:0030669	AP2A1,AP2A2,AP2B1,AP2M1,AP2S1,APOB,APOE,CD207,CD74,CD9,CLTC,FCGR1A,FCGR1B,FZD2,FZD4,FZD5,HBEGF,HLA-DPA1,HLA-DPB1,HLA-DQA1,HLA-DQA2,HLA-DQB1,HLA-DQB2,HLA-DRA,HLA-DRB1,HLA-DRB3,HLA-DRB4,HLA-DRB5,LDLR,ROR2,SH3GL2,TYRP1,WNT5A	clathrin-coated endocytic vesicle membrane	33
GO:0030670	ANXA3,ATG12,ATG5,ATP6V0A1,ATP6V0A2,ATP6V0A4,ATP6V0B,ATP6V0C,ATP6V0D1,ATP6V0D2,ATP6V0E1,ATP6V0E2,ATP7A,B2M,CALR,CORO1A,CYBA,CYBB,DMBT1,DNM2,HLA-A,HLA-B,HLA-C,HLA-E,HLA-F,HLA-G,HLA-H,HVCN1,INPP5B,IRGM,LAMP2,MCOLN1,OCRL,PIK3C3,PIK3R4,PIP4P1,PIP4P2,RAB10,RAB11B,RAB11FIP1,RAB20,RAB22A,RAB23,RAB32,RAB34,RAB38,RAB39A,RAB43,RAB5A,RAB7A,RAB7B,RAB8A,RAB8B,RAB9A,RAB9B,RAC2,RAPGEF1,RILP,SEC22B,SLC11A1,SNAP23…	phagocytic vesicle membrane	73
GO:0030672	AMPH,BCL2L1,BORCS5,BSN,C16orf70,CALM3,CBARP,CLTA,CLTB,DMXL2,DNM1L,DRD2,DTNBP1,GAD2,ICA1,LAMP5,LRRK2,MCTP1,MCTP2,OTOF,PRRT2,PTPRN2,RPH3A,SCAMP1,SCAMP5,SEMA4C,SEPTIN8,SH3GL2,SLC17A5,SLC17A6,SLC17A7,SLC17A8,SLC18A1,SLC18A2,SLC32A1,SLC9B2,SNAP47,SNAPIN,SNCA,SV2A,SV2B,SV2C,SVOP,SYN1,SYN2,SYN3,SYNGR1,SYNGR2,SYNGR3,SYNGR4,SYNPR,SYP,SYPL1,SYPL2,SYT12,SYT1,SYT2,SYT5,SYT6,SYT7,SYT8,TPRG1L,UNC13A,UNC13B,UNC…	synaptic vesicle membrane	68
GO:0030673	ADORA1,ADORA2A,ANK1,CNTNAP2,EPB41L3,KCNC1,KCNC2,KCNJ11,MAPT,MYO1D,ROBO2,SLC1A2,SPTBN1,THY1	axolemma	14
GO:0030674	ADAP2,AMFR,ANK2,ANK3,ANXA1,ARPC4,BCL3,BFAR,CAV1,CAV2,CBX5,CDYL,CNKSR1,CNTLN,COL11A1,COL11A2,COL14A1,COL19A1,COL1A2,COL8A2,CRADD,CUX1,DDB1,DDX20,DVL2,ERCC2,ERG28,EVPL,EVPLL,FBXW7,FKBP4,FLRT1,FLRT2,FLRT3,FRMD4A,FSCN1,FSCN2,FSCN3,GAS6,GATAD2A,HCFC1,HSPA8,INSC,JCHAIN,MAPT,MEN1,MLPH,MMS19,NCK1,NEFH,NEFL,NMD3,NUFIP1,OPTN,PDCD6,PEX3,PPP4R2,PSMC6,RAD50,RBM14,RPTOR,SERINC1,SH2D1B,SLC9A1,ST13,STUB1,STX1A,S…	protein binding, bridging	79
GO:0030676	ALS2,ARHGEF2,ARHGEF4,DOCK2,DOCK3,EPS8,EPS8L1,EPS8L2,EPS8L3,FARP1,FARP2,FRMD7,PREX1,PREX2,SPATA13,TIAM1,VAV1,VAV3	Rac guanyl-nucleotide exchange factor activity	18
GO:0030677	POP4	ribonuclease P complex	1
GO:0030683	EIF2AK2,KPNA6	evasion or tolerance by virus of host immune response	2
GO:0030684	IMP3,IMP4	preribosome	2
GO:0030686	BMS1,FAM207A,HEATR1,KRI1,NOP14,RRP36,RSL1D1,SRFBP1,UTP20,UTP4	90S preribosome	10
GO:0030688	BYSL,FAM207A,FTSJ3,LTV1,NOB1,RIOK1,RIOK2,RIOK3,RRP1B,RRP1,TSR1,UTP20	preribosome, small subunit precursor	12
GO:0030690	NOC2L	Noc1p-Noc2p complex	1
GO:0030691	NOC2L	Noc2p-Noc3p complex	1
GO:0030692	NOC4L,NOP14	Noc4p-Nop14p complex	2
GO:0030695	ARL2BP,DNAJA3,GPSM3,IPO7,KRIT1,PCP2,RALGDS,RGS12,RIMS1,RIN2,RUNDC3A,SIRPA,WAS,WASL	GTPase regulator activity	14
GO:0030697	TRMT2B	S-adenosylmethionine-dependent tRNA (m5U54) methyltransferase activity	1
GO:0030702	HIRA,ZNFX1	chromatin silencing at centromere	2
GO:0030853	ADIPOQ,C1QC,CEACAM1,CUL4A,RARA,ZBTB46	negative regulation of granulocyte differentiation	6
GO:0030866	ARF6,CALR,CAVIN3,CDK5,CIT,DLG1,EHD2,EPB41,EPB41L1,EPB41L2,EPB41L3,FMNL1,FMNL2,FMNL3,IKBKB,LLGL1,LLGL2,NCKAP1,NCKAP1L,PLEK,RAB13,RHOQ,ROCK1,ROCK2,STRIP1,TLN1,TNF	cortical actin cytoskeleton organization	27
GO:0030867	MACO1,NAT8L,PI4KB,PLOD1,PLOD2,SUCO,TMEM97,UBA1,ZC3H12A	rough endoplasmic reticulum membrane	9
GO:0030877	APC2,APC,AXIN1,AXIN2,CACYBP,CSNK1A1,CTNNB1,CTNNBIP1,DACT1,GSK3A,GSK3B,SIAH1	beta-catenin destruction complex	12
GO:0030878	FGF10,FGF8,FOXE1,HOXA3,HOXA5,HOXB3,HOXD3,MAP2K1,MAPK1,MAPK3,NKX2-1,NKX2-5,PAX8,RAF1,SHH,SIX1,SMAD3,SRF,TBX1,TG,THRA,THRB	thyroid gland development	22
GO:0030879	ARHGAP35,ARHGAP5,BCL2L11,CAV1,CYP19A1,FASN,GLI2,HOXA9,HOXB9,HOXD9,IRS2,ITGA2,LEF1,NOTCH4,NRG1,PRL,PYGO2,SOX9,TBX3,TDGF1,TGFB3,WNT3A	mammary gland development	22
GO:0030881	CD1D,FCGRT,HFE,HLA-A,HLA-E,HLA-F,HLA-H,MICA	beta-2-microglobulin binding	8
GO:0030884	CD1A,CD1B,CD1C,CD1D,CD1E	exogenous lipid antigen binding	5
GO:0030895	A1CF,APOBEC3F,APOBEC3G	apolipoprotein B mRNA editing enzyme complex	3
GO:0030896	HUS1B,HUS1,RAD1,RAD9A,RAD9B	checkpoint clamp complex	5
GO:0030897	AKTIP,HOOK1,HOOK2,HOOK3,STX17,VIPAS39,VPS11,VPS16,VPS18,VPS33A,VPS33B,VPS39,VPS41	HOPS complex	13
GO:0030898	MYH10,MYH14,MYH6,MYH7,MYH9,MYL6,MYO10,MYO1B,MYO1C,MYO1D,MYO3A,MYO7A	actin-dependent ATPase activity	12
GO:0030899	TNNT1,TNNT2,TNNT3	calcium-dependent ATPase activity	3
GO:0030900	APAF1,APP,ARHGAP35,ARID1A,ATRX,CCKAR,CHRD,CNP,DCLK1,DKK1,DLC1,DNAJB1,DRAXIN,DYNC2H1,E2F1,FRS2,FYN,GNAO1,GSC,HTRA2,ITGAM,KDM2B,LRP2,MYO1D,NEUROG3,NKX2-1,NOTCH1,NOTCH3,NR2F2,OTX2,POU3F1,PPARGC1A,PRKG1,SETD2,SHH,SOX2,SRC,SSTR1,SSTR2,SSTR3,SSTR4,STIL,TOP2B,TWSG1,TYROBP,VAX2	forebrain development	46
GO:0030901	BARHL1,CMA1,CXCR2,DLG5,EN1,EN2,FGFR1,FGFR2,FOXB1,GDF7,HES1,HES3,KAT2A,KDM2B,KDM7A,LRP6,MSX1,OTX1,OTX2,PHOX2A,PITX3,SHH,SMAD1,TAF1,TAL2,UQCRQ,WLS,WNT1	midbrain development	28
GO:0030911	HSP90AA1,HSP90AB1,PDE2A,RAB8B,SRP72,STUB1,TRAK1,TRAK2	TPR domain binding	8
GO:0030913	ANK2,CD9,CNTNAP1,EPB41L3,GNPAT,NFASC,UGT8	paranodal junction assembly	7
GO:0030914	KAT2A,SUPT3H,SUPT7L,TADA1,TADA2B,TADA3,TAF10,TAF12,TAF5L,TAF6L,TAF9,TRRAP	STAGA complex	12
GO:0030942	SRP14,SRP54,SRP68	endoplasmic reticulum signal peptide binding	3
GO:0030943	TIMM22,TOMM20,TOMM20L,TOMM40L	mitochondrion targeting sequence binding	4
GO:0030970	AUP1,DERL1,DERL2,ERLEC1,FAF2,HERPUD1,HSP90B1,NPLOC4,OS9,SEC61B,SEL1L,SELENOS,SYVN1,TMEM129,UFD1,VCP	retrograde protein transport, ER to cytosol	16
GO:0030975	TPK1	thiamine binding	1
GO:0030992	CLUAP1,HSPB11,IFT172,IFT20,IFT22,IFT27,IFT46,IFT52,IFT57,IFT74,IFT80,IFT81,IFT88,KIF17,TRAF3IP1,TRIM59,TTC26,TTC30A,TTC30B,UBXN10	intraciliary transport particle B	20
GO:0031005	CEACAM1,CRMP1,DPYSL3,DPYSL4,FBLIM1,MICALL2,NEBL,OPRM1,RFLNA,RFLNB,SYNPO2,TMEM67	filamin binding	12
GO:0031011	ACTL6A,ACTR5,ACTR8,INO80B,INO80C,INO80E,INO80,MCRS1,NFRKB,RUVBL1,RUVBL2,TFPT,UCHL5,YY1AP1,YY1	Ino80 complex	15
GO:0031012	ACAN,ADAMTS13,ADAMTS3,ADAMTS5,ADAMTS9,ADAMTSL2,ADAMTSL5,ALPL,AMTN,ANOS1,APOE,ASPN,BCAN,BGN,CCBE1,CCN1,CCN2,CCN3,CCN6,CD180,CD248,CHAD,CHADL,CHI3L1,COCH,COL10A1,COL11A1,COL11A2,COL12A1,COL13A1,COL14A1,COL15A1,COL16A1,COL17A1,COL18A1,COL19A1,COL1A1,COL1A2,COL20A1,COL21A1,COL22A1,COL23A1,COL24A1,COL25A1,COL26A1,COL27A1,COL28A1,COL2A1,COL3A1,COL4A1,COL4A2,COL4A3,COL4A4,COL4A5,COL4A6,COL5A1,COL5A2,COL…	extracellular matrix	225
GO:0031017	CELA1,IGF2,INSR,PDX1,PTF1A,WLS,XBP1	exocrine pancreas development	7
GO:0031018	AKT1,ANXA1,BAK1,EIF2AK3,FOXA2,FOXO1,GIP,GIPR,IL6,IL6R,INSM1,MNX1,NEUROD1,NEUROG3,NKX2-2,NKX6-2,ONECUT1,ONECUT2,PAX4,PDX1,RFX3,RFX6,SOX4,SOX9	endocrine pancreas development	24
GO:0031045	BACE2,BAIAP3,CRHBP,MYRIP,NCS1,SOD1,SPX,SYT1,SYT2,SYT5,SYT7,SYT8,SYT9,VPS13A	dense core granule	14
GO:0031054	ADAR,AGO1,AGO2,AGO3,AGO4,DICER1,DROSHA,LIN28A,LIN28B,MRPL44,PRKRA,TARBP2,TUT4,TUT7	pre-miRNA processing	14
GO:0031086	ZFP36,ZFP36L1	nuclear-transcribed mRNA catabolic process, deadenylation-independent decay	2
GO:0031088	ABCC4,CD63,ITPR1,LAMP2,RAB27B,SELP	platelet dense granule membrane	6
GO:0031089	APOH,CDC37L1,CLEC3B,CTSW,ECM1,FAM3C,ITIH3,ITIH4,LGALS3BP,RARRES2,SELENOP,SERPINA4,SPP2,TIMP3	platelet dense granule lumen	14
GO:0031090	EPHX3,FAAH,FBXO2,MAP1LC3A,MAP1LC3B,MAP1LC3C,POMP,SEC16A,SLC39A8,TFPI	organelle membrane	10
GO:0031093	A1BG,A2M,ACTN1,ACTN2,ACTN4,AHSG,ALB,ALDOA,APOOL,APP,CFD,CLU,EGF,F13A1,F5,F8,FAM49B,FERMT3,FGA,FGB,FGG,FN1,GAS6,GTPBP2,HGF,HRG,IGF1,IGF2,ISLR,KNG1,LEFTY2,MAGED2,MMRN1,NHLRC2,OLA1,ORM1,ORM2,PCYOX1L,PDGFA,PDGFB,PF4,PLG,PPBP,PROS1,QSOX1,SCCPDH,SERPINA1,SERPINA3,SERPINE1,SERPINF2,SERPING1,SPARC,SRGN,TEX264,TGFB1,TGFB2,TGFB3,THBS1,TIMP1,TMSB4X,TOR4A,VEGFA,VEGFB,VEGFC,VEGFD,VTI1B,VWF	platelet alpha granule lumen	67
GO:0031094	F2R,ITPR1,SERPINA5	platelet dense tubular network	3
GO:0031095	ATP2A1,ATP2A2,ATP2A3,DMTN,EHD1,ITPR1,ITPR2,ITPR3,MRVI1	platelet dense tubular network membrane	9
GO:0031098	AKR1B1,CCDC88C,GFRAL,KAT7,MAP2K1,MAP2K2,MAP2K3,MAP2K4,MAP2K5,MAP2K6,MAP2K7,MAP3K14,MAP3K19,MAP3K1,MAP3K2,MAP3K3,MAP3K4,MAP3K8,MAP4K1,MAP4K2,MAP4K3,MAP4K4,MAP4K5,MINK1,NEK1,NEK4,NRK,OXSR1,PAK1,PAK2,PAK3,PAK4,PAK5,PAK6,RHOA,SBK2,SLK,STK10,STK24,STK25,STK26,STK39,STK3,STK4,STRADA,STRADB,TAOK1,TAOK2,TAOK3,TNIK	stress-activated protein kinase signaling cascade	50
GO:0031100	ADM,ANGPT2,ANXA3,APOA1,APOA2,ATIC,AXL,BAAT,BAK1,C5AR1,CAD,CCNA2,CDK1,CDK4,CDKN1A,CXCL12,F7,FLT3,FPGS,GAS6,GSTP1,HGF,IGF2R,LCP1,LPIN1,MED1,NNMT,NOTCH1,NR0B2,NR4A3,PDX1,PFKFB1,PGF,PKM,PPARG,PPAT,PTPRU,TGFBR2,TGFBR3,UGT1A1,UPF2,WNT1	animal organ regeneration	42
GO:0031102	ADM,OMG,PTPRF,ULK1	neuron projection regeneration	4
GO:0031103	BCL2,CTNNA1,DAG1,DHFR,FOLR1,GAP43,ISL1,JAK2,JAM3,JUN,MAG,MAPK8IP3,MTR,NREP,RTN4RL1,RTN4RL2	axon regeneration	16
GO:0031104	MATN2,PTN	dendrite regeneration	2
GO:0031113	ABL1,ARL2,CAMSAP1,CAMSAP2,CAMSAP3,GBA2,MAP2,MAPRE3,MAPT,PRUNE1,SLC39A12	regulation of microtubule polymerization	11
GO:0031167	BMT2,BUD23,DIMT1,FBL,FBLL1,FTSJ3,MRM2,MTERF4,NSUN3,NSUN4,RRNAD1,TFB1M,TFB2M,TRMT112,TRMT61B,ZCCHC4	rRNA methylation	16
GO:0031209	ABI1,ABI2,BRK1,CYFIP1,CYFIP2,NCKAP1,NCKAP1L,WASF1,WASF2	SCAR complex	9
GO:0031213	RSF1,SMARCA5	RSF complex	2
GO:0031214	AMBN,AMELX,AMELY,AMTN,ANXA2,ANXA2P2,CEMP1,DDR2,DMP1,DSPP,ECM1,ENAM,ENPP1,FAM20A,FAM20C,FAM83H,HTN1,HTN3,ITGB1BP1,KLK4,MEPE,ODAM,OTOP1,SLC20A1,SPP1,SRGN,STATH,TFIP11,TMEM119	biomineral tissue development	29
GO:0031224	APOL1,BNIP3L,BORCS5,FAM210B,KCNJ12,KCNJ2,MCUB,P2RY12,PI4K2A,PICALM,RGS16,TGM1	intrinsic component of membrane	12
GO:0031226	ADCY6,ADIPOR1,ADIPOR2,ALCAM,ART3,CD48,CD52,CD63,CD6,CRHR1,EFNA3,EFNA4,GGT5,GPC1,GPC3,HCN4,KCND2,LY96,OPRD1,PDGFRA,PDGFRB,PTPRZ1,RAB26,S1PR1,SCN2A,SCN4B,SLC10A7,SLC8A3,TGM2,TLR2,TLR4,TNFRSF21,TREM2,TRO,TRPV1,UNC5A,XPR1	intrinsic component of plasma membrane	37
GO:0031231	PEX11G	intrinsic component of peroxisomal membrane	1
GO:0031232	ANXA1,CUBN,FCN1,PCSK9,PLG,SERPINE2,TF,WNT2	extrinsic component of external side of plasma membrane	8
GO:0031233	ADAM9,F10,F3,FLT3LG	intrinsic component of external side of plasma membrane	4
GO:0031234	ALOX15,ATP2A2,BLK,CARMIL2,CAV2,CDK16,CNR2,CYLD,CYTH1,CYTH3,D2HGDH,DLG4,DTNA,ERRFI1,ESYT1,ESYT2,ESYT3,FARP1,FER,FERMT2,FES,FGR,FRK,FYN,GRAMD1A,GRAMD2A,HCK,HIP1,IQGAP1,KCNAB1,KCNAB2,KCNIP1,KRAS,LCK,LYN,MATK,MYZAP,OSBPL2,PLEKHA4,PTK2B,PTK6,RACGAP1,RGS1,RGS8,RHOA,S100A6,SHANK3,SNAP25,SNX18,SNX5,SNX9,SRC,SRMS,STAC2,STAC3,STAC,STYK1,SYAP1,TGM3,TIAM1,YES1	extrinsic component of cytoplasmic side of plasma membrane	61
GO:0031235	MIEN1,NPHS2,PALM,RASA3,SPTA1,SPTB	intrinsic component of the cytoplasmic side of the plasma membrane	6
GO:0031247	HSP90B1,PDXP	actin rod assembly	2
GO:0031249	HSPA1A	denatured protein binding	1
GO:0031251	PAN2,PAN3	PAN complex	2
GO:0031252	AAK1,ABL1,ARF1,ATP7A,BCAS3,BSPRY,CADM4,CARMIL1,CARMIL2,CDC42BPA,CDC42BPB,CDC42BPG,CLASP2,CORO1B,CXCR4,DST,DUOX1,DUOX2,DUOXA2,EXOC8,GBF1,HDAC6,ITGB4,JMY,KDF1,LDB1,LDB2,LMO4,MYH9,NDEL1,PAFAH1B1,PHLDB2,PRKCI,PRKCZ,SCRIB,SH3BP1,SHTN1,SLK,SRA1,SSX2IP,TUBG1,VIM	cell leading edge	42
GO:0031253	ASAP1,BVES,DLG1,DMTN,FSCN1,KIRREL1,MAPRE1,NDRG4,P2RY12,RAB35	cell projection membrane	10
GO:0031259	SCIMP	uropod membrane	1
GO:0031260	RAB25	pseudopodium membrane	1
GO:0031261	CDC45,ORC3	DNA replication preinitiation complex	2
GO:0031262	NDC80,NUF2,SPC24,SPC25	Ndc80 complex	4
GO:0031264	CASP3,CASP8,CFLAR,FADD,FAS,RIPK1,TRADD	death-inducing signaling complex	7
GO:0031265	CASP10,CASP8,CFLAR,FADD,FAF1,FAS	CD95 death-inducing signaling complex	6
GO:0031267	ABCA1,BRAF,ERRFI1,FGD1,FGD2,FGD3,FGD4,FGD5,FGD6,FLNA,IQGAP1,PAK2,PEX5,PEX5L,RAF1,RCC2,RILP,RILPL1,RILPL2,RNF152,TSC2,WAS	small GTPase binding	22
GO:0031268	RAB25	pseudopodium organization	1
GO:0031274	APC,C15orf62,CCL21,CCR7,CDC42EP1,CDC42EP2,CDC42EP3,CDC42EP4,CDC42EP5,CDC42,F2RL1,KIT,WASHC1	positive regulation of pseudopodium assembly	13
GO:0031275	KLHL41	regulation of lateral pseudopodium assembly	1
GO:0031279	GRM7	regulation of cyclase activity	1
GO:0031305	AGK,APOO,COA1,COA3,COQ2,COX11,COX16,COX18,ETFDH,L2HGDH,MCUB,MCU,MCUR1,MPC1,MPC1L,MPC2,MTLN,OXA1L,PET100,PISD,PPOX,SCO1,SCO2,SFXN1,SLC25A19,SLC25A3,SMDT1,TIMM17A,TIMM17B,TIMM23B,TIMM23,TMEM11,TMEM177,UQCC3	integral component of mitochondrial inner membrane	34
GO:0031306	MFN1,MFN2	intrinsic component of mitochondrial outer membrane	2
GO:0031307	ABCB6,ARMCX3,BAK1,BNIP3,CPT1A,DMPK,FIS1,FUNDC1,FUNDC2,GDAP1,MFN1,MGARP,MUL1,PINK1,RHOT1,RHOT2,SYNJ2BP,TOMM20,TOMM20L,TOMM40	integral component of mitochondrial outer membrane	20
GO:0031309	SYNE4	integral component of nuclear outer membrane	1
GO:0031312	FKBP1A,TEPSIN	extrinsic component of organelle membrane	2
GO:0031313	ANXA1,SNX10,SNX16,SNX5,USP50,USP8,WDR81,WDR91	extrinsic component of endosome membrane	8
GO:0031314	ATP23,COQ3,COQ4,COQ5,COQ6,COQ7,COQ8A,COQ8B,DUSP21,NDUFAF5,NOA1,OPA1,PAM16,TAMM41	extrinsic component of mitochondrial inner membrane	14
GO:0031315	SARM1,SOX10	extrinsic component of mitochondrial outer membrane	2
GO:0031324	BTN2A2	negative regulation of cellular metabolic process	1
GO:0031325	ACACA,ACACB,ACLY,AGPAT1,FASN	positive regulation of cellular metabolic process	5
GO:0031328	AJUBA,CCL5	positive regulation of cellular biosynthetic process	2
GO:0031333	CDC42,CTNNBIP1,DDX3X,DNAJC15,EIF4EBP1,GSK3B,IMPACT,LCMT1,LMO4,NOP53,PRKCZ,PYDC5,RAF1,SOST,STXBP1,SVIP,TFIP11,TRAF3IP1,ULK1	negative regulation of protein complex assembly	19
GO:0031334	AJUBA,BRK1,CDC42EP2,CDH5,CDT1,CLEC7A,FAF1,FNIP1,FNIP2,GSK3B,ICE1,IFNG,MPP7,MTLN,PIH1D1,PPP2R5B,RPS3,SLF1,SLF2,SPIDR,SUMO1,SYK,TAL1,TGFB1,TNF,TPPP,VCP,VEGFA,WARS1	positive regulation of protein complex assembly	29
GO:0031372	UBE2N,UBE2V2	UBC13-MMS2 complex	2
GO:0031389	RAD17	Rad17 RFC-like complex	1
GO:0031390	CHTF18,CHTF8,DDX11,DSCC1,RFC2,RFC3,RFC4,RFC5	Ctf18 RFC-like complex	8
GO:0031391	ATAD5,RFC1,RFC4	Elg1 RFC-like complex	3
GO:0031392	FABP5	regulation of prostaglandin biosynthetic process	1
GO:0031394	ANXA1,AVP,AVPR1A,CD74,IL1B,PTGS2	positive regulation of prostaglandin biosynthetic process	6
GO:0031396	DAXX,DNAJB2,FBXO2,HERPUD1,HSP90AA1,HSP90AB1,HSPA1A,HSPA1B,MTBP,PINK1,PRKN,SIAH2,TGFBR1,UBQLN1,UBXN2A,WASHC1	regulation of protein ubiquitination	16
GO:0031397	ADGRB1,AKT1,ARRB1,ARRB2,ATG5,BAG2,BAG5,CAMLG,CAV1,CDK5,CHP1,CRY1,DNAJA1,FYN,GCLC,GLMN,GNL3L,GTPBP4,HDAC8,HSPA1A,HSPA1B,ISG15,IVNS1ABP,KLHL40,MINAR1,MTOR,N4BP1,NXN,OGT,PARK7,PER2,PINX1,PRKCE,PRKCG,PRMT3,PRR7,RASD2,RPS3,SENP2,SH3RF2,SMAD7,SOX4,SPOPL,SVBP,TNFAIP3,TSPO,U2AF2,UBXN1,UFL1,USP4,VPS28	negative regulation of protein ubiquitination	51
GO:0031419	CBLIF,CD320,CUBN,LMBRD1,MMAB,MMACHC,MMUT,MTR,TCN1,TCN2	cobalamin binding	10
GO:0031422	RMI1	RecQ helicase-Topo III complex	1
GO:0031424	ABCA12,CASP14,CDH3,CNFN,DSC1,DSC2,DSC3,DSG1,DSG2,DSG3,DSG4,DSP,HRNR,JUP,KRT10,KRT12,KRT13,KRT14,KRT15,KRT16,KRT17,KRT18,KRT19,KRT1,KRT20,KRT23,KRT24,KRT25,KRT26,KRT27,KRT28,KRT2,KRT31,KRT32,KRT33A,KRT33B,KRT34,KRT35,KRT36,KRT37,KRT38,KRT39,KRT3,KRT40,KRT4,KRT5,KRT6A,KRT6B,KRT6C,KRT71,KRT72,KRT73,KRT74,KRT75,KRT76,KRT77,KRT78,KRT79,KRT7,KRT80,KRT81,KRT82,KRT83,KRT84,KRT85,KRT86,KRT8,KRT9,KRTAP10-1…	keratinization	181
GO:0031427	ABCC2,ASNS,DHFR,SLC22A6	response to methotrexate	4
GO:0031430	ALDOA,ANK1,ANK2,CMYA5,CRYAB,ENO1,IGSF22,KCTD6,KLHL41,LMOD2,LMOD3,LRRC39,MYBPC1,MYBPC2,MYBPC3,MYOM1,MYOM2,MYOM3,NBR1,OBSCN,OBSL1,PPP2R5A,S100A1,SMPX,SMTNL1,SPTBN1,TRIM63,TTN	M band	28
GO:0031433	BMP10,CSRP3,KCNE1,MYOZ1,MYOZ2,MYOZ3,TTN	telethonin binding	7
GO:0031434	ACE,ARRB1,DAB2IP,DLG1,KSR1,MAP3K11,MAPK8IP1,PIN1,RAF1,TAOK2,TRIB1,TRIB2,TRIB3	mitogen-activated protein kinase kinase binding	13
GO:0031435	DAB2IP,DAZAP2,DUSP19,MAP2K4,MAP3K11,MAP4K2,MAPK1,MAPK8IP1,MARVELD3,PPEF2,ROR2,SAMD5,SASH1,STK38,TCF3,TGFBR2,TRAF2,TRAF6	mitogen-activated protein kinase kinase kinase binding	18
GO:0031436	BARD1,BRCA1	BRCA1-BARD1 complex	2
GO:0031443	SYNM	fast-twitch skeletal muscle fiber contraction	1
GO:0031466	ARIH2,ASB4,CUL5,ELOB,RBX1,RNF7	Cul5-RING ubiquitin ligase complex	6
GO:0031467	CUL7,FBXW8,RBX1,RNF7,SKP1	Cul7-RING ubiquitin ligase complex	5
GO:0031468	CHMP2A,CHMP4B,CHMP7,NSFL1C,SPAST,UBXN2A,UBXN2B,VPS4A	nuclear envelope reassembly	8
GO:0031475	DYNLL2	myosin V complex	1
GO:0031477	MYO7A	myosin VII complex	1
GO:0031489	FUS,NPC1L1,RAB10,RAB11A,RAB11B,RAB14,RAB25,RAB27A,RAB27B,RAB39B,RAB3A,RAB3B,RAB3C,RAB3D,RAB6A,RAB6B,RAB8A	myosin V binding	17
GO:0031490	ACTN4,APEX1,ATOH1,BCL6,CLOCK,DHX9,EP300,EZH2,FEZF2,FOXC2,FOXO3,GATA1,GRHL1,GRHL2,GRHL3,H1-0,MACROH2A2,MACROH2A1,H2AZ1,H1-1,H1-5,H1-2,H1-3,H1-4,HNRNPU,HR,HSF1,INSM1,JMJD1C,KDM3A,KDM3B,KDM4D,KDM5A,KDM6A,KDM6B,MED1,MYOD1,MYOG,NEUROG3,NKAP,NOTCH1,PER1,PPARGC1A,PRDM11,PRDM12,PRDM13,PRDM14,PRDM1,PRDM2,PRDM4,PRDM5,PRDM6,PRDM7,PRDM9,RARA,RELA,RUVBL2,RXRA,SMAD3,SRF,STAT3,SUZ12,THRA,THRB,UTY,VAX1,VAX2,WBP2…	chromatin DNA binding	71
GO:0031492	ACTB,ACTL6A,CENPA,CHD4,GATAD2B,H1-0,H1-7,H1-8,H1-10,MACROH2A1,H2AZ1,H3-3A,H3-5,HDAC1,HDAC2,H1-9P,H1-1,H1-5,H1-2,H1-3,H1-4,H1-6,H3C1,H3C15,H3-2,H3-4,HMGA2,HMGN1,HMGN2,HMGN3,HMGN4,HMGN5,HNRNPC,MBD2,MBD3,MTA2,RBBP4,RCC1,SMARCA4,SMARCB1,SMARCC1,SMARCC2,SMARCD2,SMARCE1	nucleosomal DNA binding	44
GO:0031493	EZH1,L3MBTL1,SPHK2,UHRF1,VRK1	nucleosomal histone binding	5
GO:0031509	H3-3A	telomeric heterochromatin assembly	1
GO:0031510	SAE1,SUMO1,UBA2	SUMO activating enzyme complex	3
GO:0031523	FLNA,LIN37,MYBL2	Myb complex	3
GO:0031526	ABCC2,ACE2,AMN,AQP1,ATP6V0A4,ATP7A,ATP8B1,B4GALT1,CA4,CD36,CDHR2,CDHR5,CUBN,CYBRD1,DRD5,FOLR1,GNA12,GNA13,HSP90AB1,ITLN1,KCNK1,LIMA1,LRP2,MFSD10,NPC1L1,PDZK1,PEMT,PEX19,PLB1,PTH1R,SHANK2,SLC11A2,SLC17A3,SLC22A12,SLC22A5,SLC26A3,SLC26A4,SLC26A6,SLC27A4,SLC34A1,SLC34A2,SLC34A3,SLC3A1,SLC46A1,SLC5A1,SLC5A6,SLC6A18,SLC6A19,SLC7A11,SLC7A9,SLC9A3,SLC9A3R1,TRPM6	brush border membrane	53
GO:0031527	ANTXR1,ARF6,DMD,FZD9,GAP43,HLA-G,ITGA3,ITGAV,ITGB3,MYO10,NF2,PALM,PDPN,SYNE2,TBC1D10C,TTYH1,UTRN,VASP	filopodium membrane	18
GO:0031528	CA9,CDHR2,CDHR5,CEACAM1,CEACAM20,CTNNB1,DPEP1,EZR,ITGAV,ITGB3,MSN,MUC20,PDPN,PDZK1,PODXL,PROM1,PROM2,PTPRH,S100P,SCARB1,SLC26A2,SLC9A3R1,SYTL1	microvillus membrane	23
GO:0031529	ARFIP2,CARMIL1,CCL21,CCR7,CORO1B,CSF1R,CYFIP1,LIMA1,MTOR,PLEK,PLEKHA1,RAC1,TPM1	ruffle organization	13
GO:0031530	GNRH1,GNRH2	gonadotropin-releasing hormone receptor binding	2
GO:0031531	GPHA2,GPHB5,PSMC5	thyrotropin-releasing hormone receptor binding	3
GO:0031532	ANTXR1,ANXA1,ATP2C1,AUTS2,BRSK2,CAPN10,CDC42BPA,CDC42BPB,CDC42BPG,CTTN,CXADR,DTNBP1,EPS8,EZR,FARP2,FER,FGF10,FGF7,FLNA,GAB1,GPR65,INSRR,KIT,MICALL2,MINK1,MKLN1,MYH9,NPHS2,NRK,NRP1,PAK1,PARVA,PARVB,PARVG,PDLIM4,PHACTR1,PIP5K1A,PLEK2,PLEK,PTK7,PTPN1,RAC3,RALA,RAP2A,RHOA,RHOBTB1,RHOBTB2,RICTOR,S1PR1,S1PR2,SHC1,SIPA1L1,THSD7A,THSD7B,TNIK,TRPV4	actin cytoskeleton reorganization	56
GO:0031533	RAMAC,RNMT	mRNA cap methyltransferase complex	2
GO:0031547	BDNF,NFATC4,NTRK2,RAPGEF2,SLC9A6	brain-derived neurotrophic factor receptor signaling pathway	5
GO:0031594	ACHE,ANK3,APP,ASCC1,CAV3,CDH15,CDK5,CDK5R1,CHRNA1,CHRNB1,CHRND,CHRNE,CIB2,COL4A5,COLQ,CRKL,DES,DLG1,DLG2,DLG3,DLG4,DLGAP3,DLGAP4,DNAJA3,DNAJC5,EFNA2,EPHA4,EPHA7,F2R,FCHSD1,FCHSD2,HDAC4,ITGB1,KCNC4,LAMA2,LAMA5,LAMB2,LRP4,MUSK,MYH10,MYH9,NEFL,NRG1,P2RX7,PDZRN3,POSTN,PPP1R9A,PRKACA,PRKAR1A,PSEN1,PTN,RAPSN,SERPINE2,SLC5A7,SLC8A3,SNTA1,SPOCK1,STX1B,STXBP5,STXBP5L,SV2A,SYNC,SYNGR1,SYNGR2,SYNGR3,SYNGR4,…	neuromuscular junction	77
GO:0031616	ABRAXAS2,AURKA,AURKB,AURKC,DLGAP5,EMD,MISP,NDE1,NPM1,NSFL1C,NUBP2,NUMA1,SPOUT1,TBCCD1,UBXN2B	spindle pole centrosome	15
GO:0031620	EDNRB	regulation of fever generation	1
GO:0031622	CNR1,IL1B,PTGER3,PTGS2,TNF	positive regulation of fever generation	5
GO:0031623	ACHE,ACKR3,ADM,AP2M1,ARRB2,CALCRL,CAV1,CD36,CD81,CD9,CLTC,CNTN2,CXCL8,CXCR1,CXCR2,DNM1,DNM2,DNM3,EZR,FCER1G,GRB2,GRIA1,GRK2,GRK3,GRK4,ITGB1,ITGB2,LDLRAP1,LILRB1,LRP1,NEDD4,PICALM,RAB31,RAMP1,RAMP2,RAMP3,SNCA,SNX1,SYK,TFRC	receptor internalization	40
GO:0031624	ANKIB1,ARIH1,ARIH2,DCUN1D1,DCUN1D2,DCUN1D3,DCUN1D4,DCUN1D5,FOXL2,GRIK2,MARCHF6,MARCHF7,PPARA,PRKN,RASD2,RNF125,RNF144A,RNF144B,RNF14,RNF180,RNF19A,RNF19B,RNF217,RNF40,SIAH1,SIAH2,SIAH3,TOLLIP,TRAF6,TRIM72,UBE3D,ZMYM2	ubiquitin conjugating enzyme binding	32
GO:0031625	ABI2,ACTG1,ACVR1B,AICDA,AMBRA1,ANAPC2,ANKRA2,APBB1,APC,ARIH1,ARRB1,ARRB2,ARRDC1,ASB4,ATF6,ATP6V0C,ATXN3,ATXN3L,AURKA,AXIN1,AXIN2,BAG1,BAG2,BAG4,BAG5,BAG6,BCL10,BCL2,BECN1,BID,BLZF1,BOK,BRCA1,CACUL1,CACYBP,CALR,CAMLG,CASC3,CASP10,CASP8,CBS,CCDC50,CCT2,CD40,CDKN1A,CHEK2,CKB,CLU,CUL1,CUL2,CUL3,CUL4A,CUL4B,CUL5,CUL7,CUL9,CXCR4,DAXX,DBT,DDX58,DERL1,DET1,DIO2,DLG3,DNAJA1,DNM1L,DTX1,EGFR,EGR2,EIF4E2,ELO…	ubiquitin protein ligase binding	289
GO:0031682	CCDC88A,GNB5	G-protein gamma-subunit binding	2
GO:0031683	ADORA1,CETN1,CETN2,GNA11,GNA12,GNA13,GNA14,GNA15,GNAI1,GNAI2,GNAI3,GNAL,GNAO1,GNAQ,GNAS,GNAT1,GNAT2,GNAT3,GNAZ,PIK3R5	G-protein beta/gamma-subunit complex binding	20
GO:0031685	ADA2,USP4	adenosine receptor binding	2
GO:0031686	P2RY1	A1 adenosine receptor binding	1
GO:0031849	REEP1,RTP1,RTP2,RTP3,RTP4,RTP5	olfactory receptor binding	6
GO:0031914	CDK5,RGS14,RIN1,UNC13B,UNC13C	negative regulation of synaptic plasticity	5
GO:0031915	ADCY8,ANAPC2,CDC20,CPLX2,DBN1,EPHB2,NEUROD2,PTGS2,SSH1,UNC13A	positive regulation of synaptic plasticity	10
GO:0031929	AKT1,CCDC88A,DISC1,EIF4EBP1,EIF4EBP2,FLCN,FNIP1,GATA3,LARP1,MEAK7,MLST8,MTOR,RHEBL1,RICTOR,RPS6,RPS6KB1,RPS6KB2,RPTOR,TIPRL	TOR signaling	19
GO:0031930	SLC25A33	mitochondria-nucleus signaling pathway	1
GO:0031931	AKT1S1,LARP1,MLST8,MTOR,RPTOR,TELO2,TTI1	TORC1 complex	7
GO:0031937	MIER1,SIN3A,SIRT1	positive regulation of chromatin silencing	3
GO:0031938	CDC45	regulation of chromatin silencing at telomere	1
GO:0031940	SIRT6	positive regulation of chromatin silencing at telomere	1
GO:0031954	CALM1,CALM2,CALM3,GPNMB,INS,MRE11,NBN,NEK10,PDGFA,PDGFB,PDGFC,PDGFD,RAD50,RAP2A,RAP2B,RAP2C,RASSF2,SRC,TAOK2,TNKS1BP1,TOM1L1,VEGFA,VEGFC	positive regulation of protein autophosphorylation	23
GO:0031985	CIT,GCNT1,GGTA1P,GOLGA5,GOLPH3,GOLPH3L,RAB30,RAB34,SORL1,STX16	Golgi cisterna	10
GO:0031987	ADGRL3,CLN6,FZD4,GPR37,MYO5A,PPP3CB	locomotion involved in locomotory behavior	6
GO:0031989	BRS3,NMBR	bombesin receptor signaling pathway	2
GO:0031990	POLR2D,TPR	mRNA export from nucleus in response to heat stress	2
GO:0031994	IGF1R,IGFBP1,IGFBP2,IGFBP3,IGFBP4,IGFBP5,IGFBP6,INSR,ITGA6,ITGAV,ITGB3,ITGB4	insulin-like growth factor I binding	12
GO:0031995	IGF2R,IGFBP1,IGFBP2,IGFBP3,IGFBP4,IGFBP5,IGFBP6,INSR	insulin-like growth factor II binding	8
GO:0032009	APPL1,APPL2,RAB5A,SNX3,SYK,SYT11,SYT7,TLR7,TLR9,UNC13B,UNC93B1	early phagosome	11
GO:0032020	HERC5,ISG15,UBA7,UBE2E1,UBE2E2,UBE2L6	ISG15-protein conjugation	6
GO:0032021	NELFA,NELFB,NELFCD,NELFE	NELF complex	4
GO:0032027	CXCR4,MYH8,MYLK2,MYO19,MYOC,SPATA6	myosin light chain binding	6
GO:0032045	C9orf72,DGKI,DOCK1,ELMO1,KNDC1,PDE3B,RAP1A,RASGRP3,SMCR8,ULK1,WDR41	guanyl-nucleotide exchange factor complex	11
GO:0032048	MECP2	cardiolipin metabolic process	1
GO:0032051	CALY,CLTC,CLTCL1,HIP1,HIP1R,NSG2,NSG1,NSG2	clathrin light chain binding	8
GO:0032052	AKR1C1,AKR1C2,FABP1,NR1H4,PLA2G1B,PYGL,STARD5	bile acid binding	7
GO:0032075	HMGB2	positive regulation of nuclease activity	1
GO:0032137	MLH1,MSH2,MSH3,MSH6	guanine/thymine mispair binding	4
GO:0032139	MSH2,MSH3,PCNA	dinucleotide insertion or deletion binding	3
GO:0032142	MSH2,MSH3,MSH6	single guanine insertion binding	3
GO:0032154	ARF6,CENPC,CEP55,CIT,DCTN3,ECT2,FSD1,HMCN1,HMCN2,HTR3A,ICAM2,ITGB1,KIF20A,LIMA1,MASTL,MEN1,MYH10,MYH9,MYLK,NDE1,NF2,OR2A4,PDXP,PITPNM1,PKN1,PKN2,PLCD3,PLEKHG6,PLK4,PPP1CC,PSD2,PSD4,PSD,PSTPIP1,RAB11A,RAB11FIP3,RAB11FIP4,RAB21,RACGAP1,RALA,RDX,RHOA,RHOB,RHOC,SEPTIN12,SEPTIN2,SEPTIN6,SEPTIN7,SPIRE1,SPIRE2,SSH1,STAMBP,SVIL,WDR73,ZFYVE19	cleavage furrow	55
GO:0032182	DCUN1D1,DCUN1D2,DCUN1D3,DCUN1D4,DCUN1D5	ubiquitin-like protein binding	5
GO:0032183	CBX4,DAXX,HABP4,HERC2,NR3C1,PML,SERBP1,TDG,TOLLIP,UBA2,USPL1	SUMO binding	11
GO:0032184	CASP8AP2,RNF111,RNF4,SIMC1,SOBP	SUMO polymer binding	5
GO:0032185	WDPCP	septin cytoskeleton organization	1
GO:0032289	ERCC2,TENM4,TLR2	central nervous system myelin formation	3
GO:0032290	DICER1,NCMAP	peripheral nervous system myelin formation	2
GO:0032298	CDK2	positive regulation of DNA-dependent DNA replication initiation	1
GO:0032307	ATP5PF	negative regulation of prostaglandin secretion	1
GO:0032308	EDN1,IL1B,MAP2K6,OXT,P2RX4,P2RX7,PLA2G10	positive regulation of prostaglandin secretion	7
GO:0032310	ABCC4,LEP,NOS2	prostaglandin secretion	3
GO:0032311	ANG,RNH1	angiogenin-PRI complex	2
GO:0032342	CACNA1H,CYP11B1,CYP11B2	aldosterone biosynthetic process	3
GO:0032396	LILRB2	inhibitory MHC class I receptor activity	1
GO:0032397	CD160	activating MHC class I receptor activity	1
GO:0032406	MCM8,MCM9,MUTYH	MutLbeta complex binding	3
GO:0032426	CDC14A,CEACAM16,EPS8,EPS8L2,ESPN,ESPNL,HOMER2,MORN4,MYO3A,MYO3B,PDZD7,SLC9A3R1,STRC,STRCP1,TMC1,TMC2,USH1C,WHRN	stereocilium tip	18
GO:0032427	CDC42,RHOQ	GBD domain binding	2
GO:0032428	GM2A	beta-N-acetylgalactosaminidase activity	1
GO:0032432	CRYAB,LCP1,MARCKS,MICALL2,PLS1,PLS3,RFLNA,RFLNB,VIL1	actin filament bundle	9
GO:0032438	AP1G1,AP1M1,AP3B1,AP3D1,ASIP,BLOC1S1,BLOC1S2,BLOC1S3,BLOC1S4,BLOC1S5,BLOC1S6,DTNBP1,GPR143,KIF13A,LYST,PMEL,SHROOM2,SNAPIN,TYRP1	melanosome organization	19
GO:0032440	PTGR1	2-alkenal reductase [NAD(P)] activity	1
GO:0032448	NR0B1	DNA hairpin binding	1
GO:0032451	ALKBH4,CYP1A1,CYP1A2,JMJD6,KDM1A,MMACHC	demethylase activity	6
GO:0032455	FURIN,NGF,PCSK5,PCSK6	nerve growth factor processing	4
GO:0032482	DNAJC27,GDI1,IFT22,IFT27,RAB10,RAB11A,RAB11B,RAB12,RAB13,RAB14,RAB15,RAB17,RAB18,RAB19,RAB1A,RAB1B,RAB1C,RAB20,RAB21,RAB22A,RAB23,RAB24,RAB25,RAB26,RAB27A,RAB27B,RAB28,RAB29,RAB2A,RAB2B,RAB30,RAB31,RAB32,RAB33A,RAB33B,RAB34,RAB35,RAB36,RAB37,RAB38,RAB39A,RAB39B,RAB3A,RAB3B,RAB3C,RAB3D,RAB40A,RAB40AL,RAB40B,RAB40C,RAB41,RAB43,RAB44,RAB4A,RAB4B,RAB5A,RAB5B,RAB5C,RAB6A,RAB6B,RAB6C,RAB6D,RAB7A,RAB7B,…	Rab protein signal transduction	71
GO:0032556	DCTPP1	pyrimidine deoxyribonucleotide binding	1
GO:0032561	RRAGB	guanyl ribonucleotide binding	1
GO:0032589	UNC5A	neuron projection membrane	1
GO:0032591	ATP2B1,DDN,GPER1,GRIA1,ITGA8,KCNC3,MPP2,PALM,SHISA6,SHISA7,SHISA8,SHISA9,TRPV1	dendritic spine membrane	13
GO:0032592	ABCB10,BID,CNR1,MFF,MICU1,OXA1L,SLC25A4,SLC8B1,TMEM70	integral component of mitochondrial membrane	9
GO:0032593	DENND4C,LRP1,MYO5A,RAB10,RAB13,RAB4A,RAB4B,SLC2A4	insulin-responsive compartment	8
GO:0032596	REEP2,RFTN1	protein transport into membrane raft	2
GO:0032597	CD24	B cell receptor transport into membrane raft	1
GO:0032600	CD24	chemokine receptor transport out of membrane raft	1
GO:0032602	AIRE,S100A8,S100A9	chemokine production	3
GO:0032604	LILRA2	granulocyte macrophage colony-stimulating factor production	1
GO:0032606	G3BP1,TBK1	type I interferon production	2
GO:0032785	SUPT4H1,SUPT5H	negative regulation of DNA-templated transcription, elongation	2
GO:0032789	ACOT4	unsaturated monocarboxylic acid metabolic process	1
GO:0032804	ANXA2,ANXA2P2,FURIN	negative regulation of low-density lipoprotein particle receptor catabolic process	3
GO:0032805	APOE,PCSK9	positive regulation of low-density lipoprotein particle receptor catabolic process	2
GO:0032813	FADD,TNFSF11,TNFSF18,TNFSF4,TNFSF9	tumor necrosis factor receptor superfamily binding	5
GO:0032815	HAVCR2,MICA,PIBF1,RHBDD3	negative regulation of natural killer cell activation	4
GO:0032869	ADIPOQ,AKT1,AKT2,APOBEC1,APRT,C2CD5,CAPN10,CDK4,CEACAM1,CFLAR,CPEB1,CPEB2,CYFIP1,DENND4C,EEF2K,ENPP1,EPRS1,ERRFI1,FER,FOXO1,GCK,GCLC,GHRHR,GHSR,GOT1,GPLD1,GSK3A,GSTP1,HDAC5,HDAC9,INHBB,INPP5K,INSR,IRS1,IRS2,KAT2B,LPIN1,LPIN2,LPIN3,MARS1,MYO5A,OTOP1,PAK1,PARP1,PCK1,PCK2,PCSK9,PDE3B,PDPK1,PIK3R1,PIK3R2,PKLR,PKM,PLA2G1B,POU4F2,PPARG,PPAT,PRKCI,PRKCZ,PRKDC,PTEN,RAB10,RAB13,RAB31,RAB8A,RAB8B,RHOQ,RPS6…	cellular response to insulin stimulus	89
GO:0032870	ADRA2A,AIF1,ASNS,AVPR1A,AVPR1B,AVPR2,CACNA1H,CCKAR,CYP11B1,CYP11B2,DUSP1,FOSB,FOS,GHR,GNRHR2,GNRHR,GPR150,IGFBP2,IGFBP7,INPP5K,JUNB,JUND,JUN,NCOA1,NCOA2,NCOA3,NPFFR1,NPFFR2,OXTR,PGF,PLOD3,RAMP1,RAMP2,RAMP3,ROBO2,SLIT2,SLIT3,SOCS2,STAT3,STAT5B,UCP1,UCP3	cellular response to hormone stimulus	42
GO:0032957	IPMK,ITPK1,ITPKB	inositol trisphosphate metabolic process	3
GO:0032993	ATF6B,CTNNB1,DDIT3,EP300,EYA1,FOS,GATA1,GTF2B,HHEX,HMGA2,HOXA11,JUND,JUP,KCNIP3,KDM5A,LEF1,MAX,MED1,MYOG,NFE2,NFE2L2,NFYA,NFYB,NFYC,NKX2-5,NPM1,NUPR1,PARP1,PAX2,POLR2H,PRKDC,RAD52,SOX12,SP1,SP3,ST18,SUZ12,TBX5,TCF7L2,TOP1,TREX1,XRCC5,XRCC6,ZBTB17	protein-DNA complex	44
GO:0032994	PEX3	protein-lipid complex	1
GO:0033003	LYN,PLSCR1	regulation of mast cell activation	2
GO:0033004	CD300LF,CD84,CNR1,CNR2,MILR1	negative regulation of mast cell activation	5
GO:0033005	CD226,CRLF2,NECTIN2,TSLP	positive regulation of mast cell activation	4
GO:0033007	CD300A,ENPP3,FER	negative regulation of mast cell activation involved in immune response	3
GO:0033008	SPHK2	positive regulation of mast cell activation involved in immune response	1
GO:0033028	ARF6	myeloid cell apoptotic process	1
GO:0033029	SLC7A11	regulation of neutrophil apoptotic process	1
GO:0033030	CXCR2,ITPKB	negative regulation of neutrophil apoptotic process	2
GO:0033031	ANXA1,HCAR2,PIK3CB,PIK3CD	positive regulation of neutrophil apoptotic process	4
GO:0033082	PRDM1,ZNF683	regulation of extrathymic T cell differentiation	2
GO:0033085	BMP4,FOXJ1,IHH,NFKBID,ZC3H8	negative regulation of T cell differentiation in thymus	5
GO:0033127	AKAP8,AKAP8L	regulation of histone phosphorylation	2
GO:0033128	MACROH2A1,TWIST1,UBE2B	negative regulation of histone phosphorylation	3
GO:0033130	DLG4,JAK2,LY6G6E,LY6H,LYNX1,LYPD1,NRXN1,PSCA,RAPSN,RER1,RIC3,SLURP2,UBXN2A	acetylcholine receptor binding	13
GO:0033165	EYS,IMPG2,RTBDN	interphotoreceptor matrix	3
GO:0033176	ATP6V1D	proton-transporting V-type ATPase complex	1
GO:0033178	ATP6V1E1,ATP6V1E2	proton-transporting two-sector ATPase complex, catalytic domain	2
GO:0033179	ATP6V0B,ATP6V0C,ATP6V0D1,ATP6V0D2,ATP6V0E1,ATP6V0E2	proton-transporting V-type ATPase, V0 domain	6
GO:0033184	KDM1A	positive regulation of histone ubiquitination	1
GO:0033185	DPM1,DPM2,DPM3	dolichol-phosphate-mannose synthase complex	3
GO:0033186	CHAF1A,CHAF1B,RBBP4	CAF-1 complex	3
GO:0033188	SAMD8,SGMS1,SGMS2	sphingomyelin synthase activity	3
GO:0033189	ALDH1A2,ARG1,CAT,CYP1A1,CYP26A1,CYP26B1,DNMT3A,DNMT3B,EPO,GATA4,HAMP,LRAT,MAP1B,PPARD,PPARG,RARA,SLC34A1,TSHB,TYMS	response to vitamin A	19
GO:0033194	CD38,CHUK,GPX1,JAK2,RNF112,SP1,STX2,STX4,XRCC1	response to hydroperoxide	9
GO:0033197	ADA,ALAD,ARG1,BECN1,CAT,CCND1,FKBP1B,HMGCS1,LEP,SRSF2	response to vitamin E	10
GO:0033209	ACTN4,ADAM17,AIM2,BAG4,BIRC2,BIRC3,CARD14,CD27,CD40,CD40LG,CD70,CDIP1,CHUK,COMMD7,EDA2R,EDA,EDARADD,EDAR,FOXO3,IKBKB,ILK,JAK2,KARS1,KRT18,KRT8,LIMS1,LTA,LTB,LTBR,MAP3K14,NFKBIA,PLVAP,PSMA1,PSMA2,PSMA3,PSMA4,PSMA5,PSMA6,PSMA7,PSMA8,PSMB10,PSMB11,PSMB1,PSMB2,PSMB3,PSMB4,PSMB5,PSMB6,PSMB7,PSMB8,PSMB9,PSMC1,PSMC2,PSMC3,PSMC4,PSMC5,PSMC6,PSMD10,PSMD11,PSMD12,PSMD13,PSMD14,PSMD1,PSMD2,PSMD3,PSMD4,PSMD5…	tumor necrosis factor-mediated signaling pathway	115
GO:0033268	ANK3,BIN1,CNTN2,DAG1,DLG1,KCNQ2,KCNQ3,MYOC,NFASC,SCN1A,SCN1B,SCN2A,SCN8A,SPOCK1,SPTBN4	node of Ranvier	15
GO:0033269	ERMN,MBP,PARD3,TUBB4A	internode region of axon	4
GO:0033274	MTHFR	response to vitamin B2	1
GO:0033276	KAT2A,SUPT3H,TADA3,TAF10,TAF12,TAF2,TAF4,TAF5,TAF5L,TAF6,TAF7,TAF9B,TAF9,TRRAP	transcription factor TFTC complex	14
GO:0033277	PTPN11,PTPN6	abortive mitotic cell cycle	2
GO:0033278	FZD3,FZD6,RYK,WNT1,WNT2,WNT3A	cell proliferation in midbrain	6
GO:0033292	ANK2,ATP2A2,BIN1,CAV3,CSRP3,DYSF,MYOF,SYPL2	T-tubule organization	8
GO:0033306	ALDH3A2,PECR	phytol metabolic process	2
GO:0033313	NSUN2	meiotic cell cycle checkpoint	1
GO:0033490	DHCR24,DHCR7,EBP,SC5D	cholesterol biosynthetic process via lathosterol	4
GO:0033523	CDC73,CTR9,DTX3L,LEO1,PAF1,RNF20,RNF40,RNF8,UBE2E1	histone H2B ubiquitination	9
GO:0033564	DCC,NTN1,UNC5A,UNC5B,UNC5C	anterior/posterior axon guidance	5
GO:0033566	CEP72,MZT1	gamma-tubulin complex localization	2
GO:0033578	FUT8,LMF1	protein glycosylation in Golgi	2
GO:0033595	F7	response to genistein	1
GO:0033599	BAX,DEAF1,GPX1,HOXA5,PYGO2	regulation of mammary gland epithelial cell proliferation	5
GO:0033602	ABAT,CNR1,DRD2	negative regulation of dopamine secretion	3
GO:0033603	CHRNB2,CXCL12,GDNF,NPY2R,OPRK1,PINK1	positive regulation of dopamine secretion	6
GO:0034062	TENT2,TRNT1	5'-3' RNA polymerase activity	2
GO:0034097	AANAT,ACP5,ALDH1A2,AVPR2,BCL2,BCL2L1,CD274,CITED1,COL3A1,CXCL16,DDOST,FOSL1,GNAO1,IL6R,IL6ST,ITIH4,JUNB,JUND,JUN,LIFR,MAPKAPK2,MAPKAPK3,MCL1,NFKB2,OSMR,OXTR,PDX1,PGGT1B,PLA2G5,PML,PPP3CB,PTGES,RARA,RELA,RELB,REL,SCGB1A1,SKIL,SPARC,SRF,STAT1,TIMP1,TIMP2,TIMP3,TIMP4,TMEM102,TNFRSF11A,TYMS	response to cytokine	48
GO:0034111	CCM2L,RDX,ZNF703	negative regulation of homotypic cell-cell adhesion	3
GO:0034271	BECN1,BECN2,PIK3C3,PIK3R4	phosphatidylinositol 3-kinase complex, class III, type I	4
GO:0034316	CORO1B,CTNNA2,GMFB,GMFG,HIP1R,PICK1	negative regulation of Arp2/3 complex-mediated actin nucleation	6
GO:0034329	ACTB,ACTG1,CAPZA1,CDC42,FBLIM1,FERMT2,FLNA,FLNC,GRHL2,ILK,LIMS1,LIMS2,MYO9A,OPHN1,RHOA,SH3BP1,VASP,VMP1	cell junction assembly	18
GO:0034332	AFDN,ANG,CADM1,CADM2,CADM3,CDH10,CDH11,CDH12,CDH13,CDH15,CDH17,CDH18,CDH19,CDH1,CDH20,CDH22,CDH24,CDH26,CDH2,CDH3,CDH4,CDH5,CDH6,CDH7,CDH8,CDH9,CDHR3,CSK,CTNNA1,CTNND1,DSP,JUP,NECTIN1,NECTIN2,NECTIN3,NECTIN4,NUMB,NUMBL,PVR,RAB8B,SRC	adherens junction organization	41
GO:0034364	APOA1,APOA2,APOA4,APOA5,APOB,APOC1,APOC4,APOE,APOF,APOH,APOL1,APOM,APOO,CETP,HDLBP,LCAT,LIPC,PLTP,PON1,SAA1,SAA2,SAA4	high-density lipoprotein particle	22
GO:0034365	APOA1,APOE,APOM	discoidal high-density lipoprotein particle	3
GO:0034366	APOA1,APOA2,APOC2,APOC3,APOM,CLU,HPR,PON1	spherical high-density lipoprotein particle	8
GO:0034369	APOC1	plasma lipoprotein particle remodeling	1
GO:0034370	APOA2,APOC2	triglyceride-rich lipoprotein particle remodeling	2
GO:0034371	APOA1,APOA2,APOA4,APOB,APOC2,APOC3,APOE,GPIHBP1,LPL	chylomicron remodeling	9
GO:0034372	APOA1,APOA4,APOA5,APOC2,APOE,CETP,LCAT,LIPC,LIPG,LPL	very-low-density lipoprotein particle remodeling	10
GO:0034373	LIPC	intermediate-density lipoprotein particle remodeling	1
GO:0034374	ABCG1,AGT,AGTR1,APOA2,APOB,APOE,CETP,LIPC,LPA,MPO,PLA2G2A,PLA2G2E,PLA2G7	low-density lipoprotein particle remodeling	13
GO:0034395	HMOX1,SLC40A1	regulation of transcription from RNA polymerase II promoter in response to iron	2
GO:0034421	DSCC1,ESCO1,ESCO2	post-translational protein acetylation	3
GO:0034440	PLA2G7	lipid oxidation	1
GO:0034455	HEATR1,NOL11,UTP4	t-UTP complex	3
GO:0034457	IMP3,IMP4,MPHOSPH10	Mpp10 complex	3
GO:0034464	BBIP1,BBS1,BBS2,BBS4,BBS5,BBS7,BBS9,TTC8	BBSome	8
GO:0034465	IL10,KCNMA1,SOD1	response to carbon monoxide	3
GO:0034466	DBH	chromaffin granule lumen	1
GO:0034475	EXOSC2,EXOSC3,EXOSC4,EXOSC5,EXOSC6,EXOSC7,EXOSC8,EXOSC9	U4 snRNA 3'-end processing	8
GO:0034477	USB1	U6 snRNA 3'-end processing	1
GO:0034516	KYNU	response to vitamin B6	1
GO:0034584	PIWIL1,PIWIL2,PIWIL4,TEX19	piRNA binding	4
GO:0034589	SLC1A4	hydroxyproline transport	1
GO:0034599	ABL1,ADNP2,AIF1,ALDH3B1,ATP13A2,ATP2A2,BRF2,CAT,CCS,CPEB2,CYBA,CYBB,CYCS,DHRS2,EIF2S1,ERO1A,ETV5,FANCC,FANCD2,FOXO1,FOXO3,G6PD,GJB2,GPX1,GPX2,GPX3,GPX5,GPX7,GPX8,GSR,GSTP1,HSPA1A,HSPA1B,HTRA2,LONP1,LRRK2,MGAT3,MGMT,MSRA,MSRB2,MSRB3,MT3,NCF1,NCF2,NCF4,NFE2L1,NFE2L2,NME2,NOX4,NOX5,NR4A2,NUDT2,PARK7,PARP1,PENK,PINK1,PNPT1,PPARGC1A,PRDX1,PRDX2,PRDX3,PRDX5,PRDX6,PRKAA1,PRKAA2,PRKD1,PRKRA,PRR5L,PYCR1,P…	cellular response to oxidative stress	93
GO:0034669	ITGA4,ITGB7	integrin alpha4-beta7 complex	2
GO:0034670	CREB1	chemotaxis to arachidonic acid	1
GO:0034673	ACVR2A,INHA,TGFBR3	inhibin-betaglycan-ActRII complex	3
GO:0034676	ITGA6	integrin alpha6-beta4 complex	1
GO:0034677	ITGB1	integrin alpha7-beta1 complex	1
GO:0034678	ITGA8,ITGB1,NPNT	integrin alpha8-beta1 complex	3
GO:0034679	ITGA9	integrin alpha9-beta1 complex	1
GO:0034681	ITGA11,ITGB1	integrin alpha11-beta1 complex	2
GO:0034683	ITGAV,ITGB3	integrin alphav-beta3 complex	2
GO:0034684	ITGAV,ITGB5	integrin alphav-beta5 complex	2
GO:0034685	ITGAV,ITGB6	integrin alphav-beta6 complex	2
GO:0034686	ITGAV,ITGB8	integrin alphav-beta8 complex	2
GO:0034687	ITGAL,ITGB2	integrin alphaL-beta2 complex	2
GO:0034688	ITGAM,ITGB2	integrin alphaM-beta2 complex	2
GO:0034693	SF3B1	U11/U12 snRNP	1
GO:0034695	AANAT,CCL19,CCL21,CCR7,GNRH1,OXT,TGFBR3	response to prostaglandin E	7
GO:0034696	EDN1,YY1	response to prostaglandin F	2
GO:0034698	CTSV,ICAM1,ITGA3,MAS1	response to gonadotropin	4
GO:0034699	TGFBR3	response to luteinizing hormone	1
GO:0034702	KCNQ1,LRRC18,LRRC8A,LRRC8B,LRRC8C,LRRC8D,LRRC8E,PIDD1	ion channel complex	8
GO:0034703	PKD1,PKD1L3,PKD2,TRPC1,TRPC3,TRPC4,TRPC5,TRPC6,TRPC7,UNC80	cation channel complex	10
GO:0034708	RIOK1	methyltransferase complex	1
GO:0034709	CLNS1A,ERH,PRMT1,PRMT5,SNRPB,SNRPD1,SNRPD2,SNRPD3,SNRPE,SNRPF,SNRPG,WDR77	methylosome	12
GO:0034711	ACVR1B,ACVR2A,IGSF1,INHA,INHBA	inhibin binding	5
GO:0034713	ACVR2A,ACVR2B,ENG,FKBP1A,SMAD2,SMAD6,SMAD7,SNX25,TGFB1,TGFB3,TGFBR2	type I transforming growth factor beta receptor binding	11
GO:0034714	TGFB1,TGFB2,TGFB3	type III transforming growth factor beta receptor binding	3
GO:0034715	CLNS1A,SNRPD1,SNRPD2,SNRPD3,SNRPE,SNRPF	pICln-Sm protein complex	6
GO:0034718	GEMIN5	SMN-Gemin2 complex	1
GO:0034719	DDX20,GEMIN2,GEMIN4,GEMIN5,GEMIN6,GEMIN7,GEMIN8,SMN1,SNRPB,SNRPD1,SNRPD2,SNRPD3,SNRPE,SNRPF,SNRPG,SNRPGP15,STRAP	SMN-Sm protein complex	17
GO:0034724	SUPT16H	DNA replication-independent nucleosome organization	1
GO:0034727	ATG13,ATG7,RB1CC1	piecemeal microautophagy of the nucleus	3
GO:0034728	MCM3AP,SETD2,SUPT6H	nucleosome organization	3
GO:0034763	CTTNBP2NL	negative regulation of transmembrane transport	1
GO:0034765	ASIC2,CACNA1A,CACNA1B,CACNA1E,CACNA1F,CACNA1G,CACNA1H,CACNA1I,CACNA1S,CACNA2D2,CACNA2D3,CACNA2D4,CACNG6,CALHM1,CATSPER1,CATSPER2,CATSPER3,CATSPER4,CLCA3P,CLCN1,CLCN2,CLCNKA,CLCNKB,CLIC1,CLIC3,CLIC4,CLIC5,CLIC6,CYBB,GPR89A,GPR89B,HCN1,HCN2,HCN3,HCN4,HVCN1,KCNA10,KCNA2,KCNA3,KCNA4,KCNA6,KCNA7,KCNAB3,KCNB1,KCNB2,KCNC3,KCNC4,KCND1,KCND2,KCND3,KCNF1,KCNG2,KCNG3,KCNG4,KCNH1,KCNH3,KCNH4,KCNH5,KCNH6,KCNH…	regulation of ion transmembrane transport	113
GO:0034766	CRBN,SLC26A5,YWHAQ	negative regulation of ion transmembrane transport	3
GO:0034959	ECE1	endothelin maturation	1
GO:0034970	CARM1,PRMT6	histone H3-R2 methylation	2
GO:0035005	PIK3C2A,PIK3C2B,PIK3C2G,PIK3CA,PIK3CB,PIK3CD,PIK3CG	1-phosphatidylinositol-4-phosphate 3-kinase activity	7
GO:0035014	KLF4,PIK3R1,WDR81,WDR91	phosphatidylinositol 3-kinase regulator activity	4
GO:0035019	ASCL2,BCL9,BCL9L,CDX2,CUL4A,DPPA4,ELF5,EPHA1,FGF10,FGF2,FOXD3,FOXP1,GATA2,HES1,KIT,KLF10,KLF4,LDB1,LDB2,LIG4,LIN28A,NANOG,NOG,NR2E1,PBX1,POLR2A,POLR2B,POLR2C,POLR2D,POLR2E,POLR2F,POLR2G,POLR2H,POLR2I,POLR2J,POLR2K,POLR2L,POU5F1,PRDM14,PRDM16,RAF1,RBPJ,REST,SALL1,SALL4,SFRP1,SKI,SMAD2,SMAD4,SOX2,SOX4,SOX9,SPI1,STAT3,TDGF1,VANGL2,VPS72,WNT7A,YAP1,ZFP36L2,ZHX2,ZIC3,ZSCAN10	somatic stem cell population maintenance	63
GO:0035020	ARF6,CADM4,CRK,DNM2,OGT,RASGRF1,SSX2IP	regulation of Rac protein signal transduction	7
GO:0035021	ARHGAP44,NF1,STMN3	negative regulation of Rac protein signal transduction	3
GO:0035038	WBP2NL,WEE2	female pronucleus assembly	2
GO:0035067	BRCA1,CTBP1,FOXP3,NOC2L,SDR16C5,SET,SNCA,TAF7,TWIST1	negative regulation of histone acetylation	9
GO:0035082	CC2D2A,CFAP206,CFAP46,CFAP74,DCX,GAS8,JHY,LRGUK,LRRC6,RP1,RP1L1,RSPH1,RSPH4A,RSPH9,SPAG16,TOGARAM1,TTC26,TTLL3	axoneme assembly	18
GO:0035112	CTNNB1,DCANP1,NEUROG1,TIFAB	genitalia morphogenesis	4
GO:0035115	ALDH1A2,ALX3,ALX4,CACNA1C,CRABP2,CTNNB1,EN1,HOXA11,HOXA9,HOXD9,IFT122,LNPK,MSX1,MSX2,NIPBL,OSR1,OSR2,RDH10,RECK,RPGRIP1L,RSPO2,RUNX2,SHH,SHOX2,TBX3,TBX5,TFAP2A,TP63,TWIST1,WNT3,WNT7A,WNT9A,ZNF358	embryonic forelimb morphogenesis	33
GO:0035116	AFF3,ALX3,ALX4,BMP4,CHD7,CTNNB1,FGF4,FGF8,GNAS,GPC3,MED1,MSX1,MSX2,NOTCH1,OSR1,OSR2,PITX1,RARB,RARG,RPGRIP1L,RSPO2,SHH,TBX3,TP63,TWIST1,WNT3,WNT7A,ZBTB16	embryonic hindlimb morphogenesis	28
GO:0035128	ATRX	post-embryonic forelimb morphogenesis	1
GO:0035174	AURKA,AURKB,AURKC,PRKAA1,PRKAA2	histone serine kinase activity	5
GO:0035212	DCAF1	cell competition in a multicellular organism	1
GO:0035259	CEBPB,ETS2,FKBP4,FLT3,GRIP1,NCOR2,NR4A1,NR4A2,NR4A3,NRIP1,SMAD3,STAT3,STAT5B,SUMO1,TACC1,YWHAH	glucocorticoid receptor binding	16
GO:0035279	AGO1,AGO2,AGO3,AGO4,MOV10	mRNA cleavage involved in gene silencing by miRNA	5
GO:0035335	ACP1,CDC14A,CDC14B,CDC14C,CDC25A,CDC25B,CDC25C,CDKN3,DNAJC6,DUPD1,DUSP11,DUSP12,DUSP13,DUSP14,DUSP15,DUSP16,DUSP18,DUSP19,DUSP1,DUSP21,DUSP22,DUSP23,DUSP26,DUSP28,DUSP2,DUSP3,DUSP4,DUSP5,DUSP6,DUSP7,DUSP8,DUSP9,EYA1,EYA2,EYA3,EYA4,HACD2,MDP1,MTM1,MTMR14,MTMR1,MTMR2,MTMR3,MTMR4,MTMR6,MTMR7,MTMR8,PALD1,PGP,PTEN,PTP4A1,PTP4A2,PTP4A3,PTPDC1,PTPMT1,PTPN11,PTPN12,PTPN13,PTPN14,PTPN18,PTPN1,PTPN20,PTPN2…	peptidyl-tyrosine dephosphorylation	100
GO:0035354	TLR1,TLR2	Toll-like receptor 1-Toll-like receptor 2 protein complex	2
GO:0035360	ALOX15B,ASXL2,CITED2,FABP5,GPS2,LEP,LMO3,PTGIS,STARD10	positive regulation of peroxisome proliferator activated receptor signaling pathway	9
GO:0035363	ELL,ICE1,ICE2,ZC3H8	histone locus body	4
GO:0035373	PTN,PTPRF,SEMA5A	chondroitin sulfate proteoglycan binding	3
GO:0035377	AQP1,CFTR	transepithelial water transport	2
GO:0035378	AQP1,RHAG	carbon dioxide transmembrane transport	2
GO:0035524	SLC1A4,SLC36A1,SLC36A2,SLC36A3,SLC6A20,SLC6A7	proline transmembrane transport	6
GO:0035543	CLTRN	positive regulation of SNARE complex assembly	1
GO:0035583	FBN1,FBN2,LTBP1,NRROS	sequestering of TGFbeta in extracellular matrix	4
GO:0035584	ADGRL1,AZU1,BCAP31,CCL20,DEFB1,DMTN,FIS1,FKBP1B,GPR143,GRM5,HOMER2,KDR,PRKACA,PRNP,PTGFR,PTPRC,PTPRJ,RYR2,SELP,STIMATE,STIMATE-MUSTN1,TRPM2,VCAM1	calcium-mediated signaling using intracellular calcium source	23
GO:0035585	CACNA1C,DMTN,P2RX7,P2RY12	calcium-mediated signaling using extracellular calcium source	4
GO:0035589	GPR171,GPR34,GPR87,P2RY10,P2RY12,P2RY13,P2RY14,P2RY1,P2RY2,P2RY4,P2RY6,P2RY8,PTAFR	G protein-coupled purinergic nucleotide receptor signaling pathway	13
GO:0035641	APOE,C12orf10,CRH,CRHR1,DLG4,DPP4,GAD1,LRRK2,NLGN2,PENK,PRKCE,SLC4A10,TNR	locomotory exploration behavior	13
GO:0035669	PRKCE,RAB11FIP2,TICAM2	TRAM-dependent toll-like receptor 4 signaling pathway	3
GO:0035672	CDH17,SLC15A3,SLC15A4,SLC15A5	oligopeptide transmembrane transport	4
GO:0035695	SPATA18	mitophagy by induced vacuole formation	1
GO:0035702	MPL,SH2B3	monocyte homeostasis	2
GO:0035705	CCR2	T-helper 17 cell chemotaxis	1
GO:0035755	PLD6	cardiolipin hydrolase activity	1
GO:0035757	CCR7	chemokine (C-C motif) ligand 19 binding	1
GO:0035781	TMEM106A,TREX1	CD86 biosynthetic process	2
GO:0035814	ADORA1,AVPR2,COMT,SPX	negative regulation of renal sodium excretion	4
GO:0035849	LHX1	nephric duct elongation	1
GO:0035851	HDAC1,TRIM28	Krueppel-associated box domain binding	2
GO:0035866	ITGAV,ITGB3,PRKCA	alphav-beta3 integrin-PKCalpha complex	3
GO:0035868	HMGB1,ITGAV,ITGB3	alphav-beta3 integrin-HMGB1 complex	3
GO:0035872	RNF34	nucleotide-binding domain, leucine rich repeat containing receptor signaling pathway	1
GO:0035873	SLC16A7,SLC16A8,SLC5A12,SLC5A8	lactate transmembrane transport	4
GO:0035874	AOC1	cellular response to copper ion starvation	1
GO:0035877	CASP10,CASP8,FADD,NOL3	death effector domain binding	4
GO:0035988	CCN2,COMP,DDR2,FGFR3,HMGA2,IHH,MMP14,MMP16,MUSTN1,STC1	chondrocyte proliferation	10
GO:0035992	SCX	tendon formation	1
GO:0036026	SERPINA5	protein C inhibitor-PLAT complex	1
GO:0036027	SERPINA5	protein C inhibitor-PLAU complex	1
GO:0036028	SERPINA5	protein C inhibitor-thrombin complex	1
GO:0036030	SERPINA5	protein C inhibitor-plasma kallikrein complex	1
GO:0036031	RAMAC	recruitment of mRNA capping enzyme to RNA polymerase II holoenzyme complex	1
GO:0036033	GLI3,MED1,NIPBL,SMC1A,SMC3	mediator complex binding	5
GO:0036035	ANXA2,ANXA2P2,FOXP1,LRRK1,PAFAH1B1,SRC,TNFSF11	osteoclast development	7
GO:0036037	CLEC4A,HLA-E	CD8-positive, alpha-beta T cell activation	2
GO:0036038	AHI1,B9D1,B9D2,CC2D2A,CEP290,MKS1,TCTN1,TCTN2,TMEM107,TMEM17,TMEM216,TMEM231,TMEM67	MKS complex	13
GO:0036041	FABP2,FABP3,FABP4,PRR7,RIDA,UCP1	long-chain fatty acid binding	6
GO:0036049	SIRT5	peptidyl-lysine desuccinylation	1
GO:0036065	FUOM,FUT10,FUT11,FUT1,FUT2,FUT3,FUT4,FUT5,FUT6,FUT7,FUT9	fucosylation	11
GO:0036085	SLC35C1	GDP-fucose import into Golgi lumen	1
GO:0036089	AURKB,RHOA,SNX18,SNX33,SNX9,SPIRE1,SPIRE2	cleavage furrow formation	7
GO:0036124	ARID4A,ARID4B,BEND3,SUV39H1,SUV39H2	histone H3-K9 trimethylation	5
GO:0036138	HIF1AN	peptidyl-histidine hydroxylation	1
GO:0036139	HIF1AN	peptidyl-histidine dioxygenase activity	1
GO:0036186	APPL2,RAB31	early phagosome membrane	2
GO:0036195	ARPC2,PLEKHO1	muscle cell projection membrane	2
GO:0036250	PEX14	peroxisome transport along microtubule	1
GO:0036255	GLDC	response to methylamine	1
GO:0036294	CPEB4,PICK1	cellular response to decreased oxygen levels	2
GO:0036298	MCM8,MCM9	recombinational interstrand cross-link repair	2
GO:0036414	PADI1,PADI2,PADI3,PADI4,PADI6	histone citrullination	5
GO:0036435	IKBKE,MINDY1,MINDY2,UBXN1,UFD1,VCP,ZFAND2B	K48-linked polyubiquitin modification-dependent protein binding	7
GO:0036462	CASP8,FADD,TNFRSF10A,TNFRSF10B,TNFRSF10C	TRAIL-activated apoptotic signaling pathway	5
GO:0036465	PLD2,RAB3A,RAB5A,SYT7,WNT3A,WNT7A	synaptic vesicle recycling	6
GO:0036473	GBA,RNF112	cell death in response to oxidative stress	2
GO:0036488	CEBPB,DDIT3	CHOP-C/EBP complex	2
GO:0036499	ASNS,ATF3,ATF4,CCL2,CXCL8,DDIT3,EIF2AK3,EIF2S1,HERPUD1,HSPA5,IGFBP1,NFE2L2	PERK-mediated unfolded protein response	12
GO:0036510	EDEM1,EDEM2,MAN1B1	trimming of terminal mannose on C branch	3
GO:0036511	EDEM2,MAN1B1	trimming of first mannose on A branch	2
GO:0036524	PARK7	protein deglycase activity	1
GO:0038046	OPRD1	enkephalin receptor activity	1
GO:0038047	OPRM1	morphine receptor activity	1
GO:0038048	OPRK1	dynorphin receptor activity	1
GO:0042036	ASB1,FOXP3,RNF128,TIA1	negative regulation of cytokine biosynthetic process	4
GO:0042109	BCL10,IL17F	lymphotoxin A biosynthetic process	2
GO:0042116	CD93,CRTC3,CSF2,EDN2,FOXP1,JMJD6,SLC11A1,SLC7A2,TLR1,TLR4,TMEM106A	macrophage activation	11
GO:0042197	CYP2E1	halogenated hydrocarbon metabolic process	1
GO:0042278	MACROD1,MACROD2,OARD1	purine nucleoside metabolic process	3
GO:0042404	DIO2,DIO3	thyroid hormone catabolic process	2
GO:0042405	ATXN1,ATXN3,ATXN3L,NBN,NUP153,NUP98,NXF1,PABPN1,RAD18,RANBP2,SLF1,STUB1,TPR	nuclear inclusion body	13
GO:0042415	AKR1B1,ATP7A,EPAS1,PRKN,RNF180,RTL4	norepinephrine metabolic process	6
GO:0042416	AGTR2,DAO,DDC,GCH1,GPR37,NR4A2,SLC6A3,SNCA,TGFB2,TH	dopamine biosynthetic process	10
GO:0042476	ACP4,AQP1,AQP3,AQP5,AQP6,AXIN2,BCOR,BGLAP,BMP4,CEMP1,COL1A2,FGF8,FGFR2,ID3,INHBA,LAMB1,MYO5A,OSR1,OSR2,PAM,PAX9,PHEX,PITX2,RHOA,SDC1,SRC,SSUH2,TGFB2,TGFB3,TUFT1,TWIST1,WNT10A,ZNF22	odontogenesis	33
GO:0042567	IGF1,IGFALS,IGFBP3,IGFBP5	insulin-like growth factor ternary complex	4
GO:0042573	ADH1A,ADH1B,ADH1C,ADH6,ADH7,ALDH1A2,ALDH1A3,ALDH8A1,BCO2,CYP26A1,CYP27C1,CYP2C18,CYP2C8,CYP2S1,CYP3A4,CYP3A5,CYP3A7,SCPEP1,UGT1A1,UGT1A3,UGT1A7,UGT1A8,UGT1A9	retinoic acid metabolic process	23
GO:0042574	AKR1C1,AKR1C3,ALDH1A2,ALDH1A3,ALDH8A1,BCO1,BCO2,CYP1B1,CYP27C1,RDH10,RDH11,RDH13,RPE65,SDR16C5	retinal metabolic process	14
GO:0042577	EPHX2,INPP5K,PLPP1,PLPP2,PLPP3,PLPP6,PLPPR1,PLPPR2,PLPPR3,PLPPR4,PLPPR5	lipid phosphatase activity	11
GO:0042578	PGAP1	phosphoric ester hydrolase activity	1
GO:0042581	ADAM8,ANXA11,ANXA3,CAMP,CLCN3,CRISP3,LTF,OLFM4,SNAP23,STX3,STX4,STXBP2,STXBP3	specific granule	13
GO:0042587	FASN,PCYT1A,PPP1CA,PPP1CB,PPP1R3B,PPP1R3D,PPP1R3E	glycogen granule	7
GO:0042588	GNAI3,RAB3D,REG1A	zymogen granule	3
GO:0042589	CLCA1,CUZD1,DMBT1,RAB27B,SCAMP1,STX3,STXBP2,TMED10,TMED2,VAMP2,ZG16	zymogen granule membrane	11
GO:0042590	CLEC4A,FCER1G,IFI30	antigen processing and presentation of exogenous peptide antigen via MHC class I	3
GO:0042592	ANG,ARID2,CREBBP,IL31RA,MPV17,NR5A2,PKHD1,RHCG,SLITRK1,SMAD1,TRERF1,WNT7B	homeostatic process	12
GO:0042594	AACS,ACAT1,ADCYAP1,ADM,ADSL,ADSS1,BCAS3,CAD,CBL,CPS1,DDIT3,DHODH,FOXK1,FOXK2,FOXO3,FSTL1,GCGR,GIP,GNPAT,HCRT,HMGCL,LRP11,OXCT1,PCK1,PCK2,PDK4,PFKFB1,PPARGC1A,PPARG,SSTR1,SSTR2,SSTR3,TBC1D5,UCN3,UGT1A1,ULK1,ULK2,ZFP36	response to starvation	38
GO:0042595	GALP,SIRT1	behavioral response to starvation	2
GO:0042596	ADRB1,CRHR1,DBH,DRD4	fear response	4
GO:0042612	B2M,HFE,HLA-A,HLA-B,HLA-C,HLA-E,HLA-F,HLA-G,HLA-H,MR1	MHC class I protein complex	10
GO:0042627	APOA1,APOA2,APOA4,APOA5,APOB,APOBR,APOC1,APOC2,APOC3,APOE,APOH,LPL,LSR	chylomicron	13
GO:0042628	SERPINE2	mating plug formation	1
GO:0042629	AKR1B1,ANXA1,BTK,CBL,CHGA,CPLX2,CXCR2,KIT,LAT2,LAT,LYN,MILR1,MRGPRX2,NPPA,NR4A3,PIK3CD,PIK3CG,PLA2G3,RASGRP1,S100A13,SNAP23,SRGN	mast cell granule	22
GO:0042634	ARNTL,CLOCK,EPS8L3,FA2H,NIPBL,PER1	regulation of hair cycle	6
GO:0042636	TRPV3	negative regulation of hair cycle	1
GO:0042662	DKK1,MESP1,SFRP2,SOX17	negative regulation of mesodermal cell fate specification	4
GO:0042663	DKK1	regulation of endodermal cell fate specification	1
GO:0042664	MESP1	negative regulation of endodermal cell fate specification	1
GO:0042723	SLC19A2,SLC19A3,SLC25A19,THTPA,TPK1	thiamine-containing compound metabolic process	5
GO:0042732	DCXR,XYLB	D-xylose metabolic process	2
GO:0042733	ALX4,B9D1,BMP4,BMPR1A,C2CD3,CHST11,CPLANE1,CREBBP,CTNNB1,ECE1,FLVCR1,FREM2,GJA1,GLI2,GLI3,GNA12,GRHL2,HAND2,HDAC1,HDAC2,HOXA11,HOXC11,HOXD12,HOXD13,IFT122,IFT140,IFT52,IHH,IMPAD1,INTU,LMBR1,LNPK,LRP4,MAP3K20,MKS1,NOG,OSR1,OSR2,ROR2,SALL1,SFRP2,SHH,SMAD4,TBC1D32,TBX2,TBX3,TMEM107,TMEM231,TRAF3IP1,TULP3,TWIST1,WDPCP,WNT5A,WNT7A,ZBTB16	embryonic digit morphogenesis	55
GO:0042734	ADGRL1,APBB1,CADPS2,CASK,CNTNAP4,CTNNB1,DENND1A,ERC1,ERC2,EXOC3,FBXO45,FMR1,FOSL1,GABBR1,GAD2,GPER1,GRIK1,GRIK2,GRIK3,GRIK4,GRIK5,GRIN2A,GRM2,GRM4,GRM6,GRM7,GRM8,IGSF21,IL31RA,KCNA1,KCNC2,KCNC3,KCNH1,KCTD12,KCTD16,KCTD8,KIAA1107,LRRC4B,NLGN2,NPTN,NRXN1,PCDH8,PDE2A,PI4K2A,PICALM,PICK1,PRRT2,RIMS1,RIMS2,RIMS3,RIMS4,ROGDI,SCRIB,SLC6A2,SNAP25,SNAP91,SNCAIP,SNPH,STX11,STX19,STX1A,STX1B,STX2,STX3,STX4,…	presynaptic membrane	73
GO:0042745	AHCY,TH	circadian sleep/wake cycle	2
GO:0042773	MTCO2P12	ATP synthesis coupled electron transport	1
GO:0042797	GTF3C1,GTF3C2,GTF3C3,GTF3C4,GTF3C5,GTF3C6,POLR2L	tRNA transcription by RNA polymerase III	7
GO:0042835	CELF1,CELF4	BRE binding	2
GO:0042840	AKR1A1	D-glucuronate catabolic process	1
GO:0042851	GPT2	L-alanine metabolic process	1
GO:0043005	ABAT,ACTN4,ADCYAP1,ADCYAP1R1,ADGRL1,ADGRL2,AHCY,AHCYL2,ANK3,ANKRD27,ANKS1A,ARF1,ARG1,ARHGEF7,ARPC2,ATCAY,ATF4,ATP13A2,ATP2B4,ATP6AP2,ATP7A,AVIL,BAALC,BAG3,BBS2,BBS7,BCL11B,BDKRB1,BRS3,CACYBP,CALB1,CALB2,CAMK1G,CAMK2A,CAMK2B,CAMK2D,CAMK2G,CASP8,CD200,CDC42,CDH13,CDH2,CDK16,CDK5,CDK5R1,CDK5R2,CHAT,CHRFAM7A,CHRNA10,CHRNA1,CHRNA2,CHRNA3,CHRNA4,CHRNA5,CHRNA6,CHRNA7,CHRNA9,CHRNB1,CHRNB2,CHRNB3,CHRNB4,C…	neuron projection	314
GO:0043011	BATF2,BATF3,BATF,CAMK4,CSF2,DCSTAMP,DHRS2,IL4,IRF4,LTBR,PSEN1,RBPJ,RELB,SPI1,TGFB1,TGFBR2,TRAF6,UBD	myeloid dendritic cell differentiation	18
GO:0043027	ARRB1,AVP,BIRC2,BIRC3,BIRC5,BIRC7,BIRC8,CD27,DPEP1,GAS6,LEF1,MT3,NAIP,NOL3,PRDX3,PRDX5,RPS6KA1,RPS6KA3,SERPINB9,SNCA,TFAP2B,TNFAIP8,TNFSF14,VIL1,XIAP	cysteine-type endopeptidase inhibitor activity involved in apoptotic process	25
GO:0043032	CEBPA,HAVCR2,HSPD1,IL10,IL13,IL1RL1,IL33,IL4R,KARS1,LBP,SPACA3,THBS1,TLR4,TLR6,TNIP2,WNT5A	positive regulation of macrophage activation	16
GO:0043044	ACTB,ACTL6A,ACTL6B,ACTR5,ACTR8,ARID1A,CECR2,CHD3,CHD4,CHD8,GATAD2B,HDAC1,HDAC2,HNRNPC,INO80,MBD2,MBD3,MTA2,PBRM1,RBBP4,SMARCA1,SMARCA2,SMARCA4,SMARCA5,SMARCAD1,SMARCB1,SMARCC1,SMARCC2,SMARCD2,SMARCE1,SRCAP	ATP-dependent chromatin remodeling	31
GO:0043045	DNMT1,DNMT3A,PICK1,TRIM28,ZFP57	DNA methylation involved in embryo development	5
GO:0043097	CDA,DCK,PUDP,TK1,TK2,TYMP,UCK1,UCK2,UCKL1,UPP1,UPP2	pyrimidine nucleoside salvage	11
GO:0043170	AKR1C3	macromolecule metabolic process	1
GO:0043171	ACE,ADAMTS13,ANPEP,CPQ,ENPEP,ERAP1,ERAP2,IDE,LNPEP,LTA4H,LVRN,NAALADL1,NPEPPS,TPP1,TRHDE	peptide catabolic process	15
GO:0043198	APP,ARHGEF2,BAIAP2,CNIH2,CNIH3,CRIPT,DLG3,EPHA4,FLNA,GIPC1,GPER1,GRM7,HTR2A,ILK,INPP5J,JPH4,KIRREL1,KIRREL3,LPAR1,LZTS1,MAP1A,MAP2,MPP2,NLGN1,NSF,NTSR1,PREX1,PRKAR2B,PSEN1,RTN4R,SEZ6,SLC8A1,SYNDIG1,SYNGAP1,ZMYND8,ZNF804A	dendritic shaft	36
GO:0043199	CD34,RCC1,SMAD4,SULT1A3	sulfate binding	4
GO:0043200	ALAD,ARG1,ASNS,BAD,CASP3,CCN2,CDKN1B,CDO1,CFL1,CHUK,CPS1,EDN1,GIP,GLRA1,GLRA2,GLRA3,GLRA4,GLRB,GPRC6A,GSS,GSTP1,ICAM1,LYN,MEAK7,MTHFR,MTOR,PEMT,RELA,RHOA,RRAGC,SLC1A2,SST	response to amino acid	32
GO:0043201	PDX1,PIK3C3,PPARGC1A	response to leucine	3
GO:0043202	ACAN,ACP2,AGRN,APOB,ARSA,ARSB,ASAH1,ATP13A2,BCAN,BGN,CBLIF,CD1E,CD74,CHID1,CSPG4,CSPG5,CTSA,CTSD,CTSF,CTSK,CTSL,CTSS,CTSV,CUBN,DCN,EPDR1,FASLG,FMOD,FUCA1,GAA,GALC,GALNS,GBA,GC,GLA,GLB1,GM2A,GNS,GPC1,GPC2,GPC3,GPC4,GPC5,GPC6,GUSB,GYG1,HEXA,HEXB,HPSE,HSP90AA1,HSPA8,HSPG2,HYAL1,IDS,IDUA,IFI30,KERA,LAMP2,LGMN,LIPA,LUM,MAN2B1,MAN2B2,MANBA,NAAA,NAGLU,NCAN,NEU1,NEU4,NPC2,NSG1,NSG2,OGN,OMD,PDGFRB,PLBD2,P…	lysosomal lumen	93
GO:0043203	AURKA,CCK,MAP2,NDEL1,PRKCZ,SERPINF1,SPTBN4,TPX2	axon hillock	8
GO:0043204	ADCYAP1,AIF1,AMIGO1,APP,ASS1,ASTN1,ASTN2,ATP7A,AZIN2,BGLAP,BRD1,C9orf72,CACNA1C,CACNA1F,CCK,CCR2,CDK5,CHRNA10,CNGA3,CNR2,CNTNAP2,CPNE5,CPNE6,CRHBP,CRH,CRYAB,CTNND2,CTSV,DDN,DHX36,DMWD,DRD2,DRP2,EFNA2,ENDOG,ENO2,EPHA4,ERCC8,FCHSD1,FMR1,FUS,FZD5,G3BP1,GHRH,GIGYF2,GJC2,GLRA1,GLRA3,GLRA4,GLUL,GNRH1,GOT2,GRIK2,GRIK3,GRIK5,HDAC6,HPCA,HTR5A,ITGA1,ITGA8,KCNA1,KCNA2,KCNAB1,KCNB1,KCNB2,KCNC2,KCNC3,KCND2,KC…	perikaryon	133
GO:0043217	ABCD1,ABCD2,CXCR4,EPB41L3	myelin maintenance	4
GO:0043218	MAG,MBP,PLLP,PMP22	compact myelin	4
GO:0043219	DLG1,MPP5,SIRT2,STX4	lateral loop	4
GO:0043224	RBX1,RNF7	nuclear SCF ubiquitin ligase complex	2
GO:0043229	BCL2L14,OR51E2,PRSS41,SLC23A1	intracellular organelle	4
GO:0043231	AASS,ABCA10,ABCA11P,ABCA12,ABCA13,ABCA1,ABCA2,ABCA3,ABCA4,ABCA5,ABCA6,ABCA7,ABCA8,ABCA9,ABCB9,ABCD3,ACAA1,ACKR2,ACKR3,ACOX1,ACOX2,ACSS2,ADAMTS9,ADAMTSL3,ADCYAP1R1,AFTPH,AGFG1,AGK,AGR3,AGTPBP1,AGTRAP,AGXT,AKAP9,AKNA,AKT2,ALDH1B1,ALDH3A2,ALS2,AMACR,AMBP,AMER1,ANKFY1,ANKRD13B,ANKRD2,ANKRD6,ANKS1B,AP1B1,AP1G1,AP1M2,AP1S1,AP1S2,AP1S3,AP2S1,AP3S1,AP3S2,AP4S1,APEX2,APOB,APOL4,AQP9,ARAP1,ARHGAP19,ARHGAP3…	intracellular membrane-bounded organelle	669
GO:0043235	ABCG5,ABCG8,ACVR1B,ACVR1C,ACVR1,ACVR2A,ACVR2B,ACVRL1,ADCYAP1R1,ADGRV1,ADRA2A,ADRB2,ADRB3,ALK,AMHR2,APP,AXL,BMPR1A,BMPR1B,BMPR2,CAPRIN2,CD200R1,CD36,CNTFR,CR1L,CR2,CRLF1,CRLF2,CSF1R,CSF2RA,CSF3R,DDR1,DDR2,EBI3,EGF,EGFR,ENG,EPHA10,EPHA1,EPHA2,EPHA3,EPHA4,EPHA5,EPHA6,EPHA7,EPHA8,EPHB1,EPHB2,EPHB3,EPHB4,EPHB6,ERBB2,ERBB3,ERBB4,FCRL5,FGFR1,FGFR2,FGFR3,FGFR4,FLT1,FLT3,FLT4,FSHR,GABRQ,GFRA1,GFRA2,GFRA3,…	receptor complex	201
GO:0043237	DAG1,LACRT,NID1,NTN4,SHH,SLIT2	laminin-1 binding	6
GO:0043240	CENPS,CENPX,CORT,FAAP100,FAAP20,FAAP24,FANCA,FANCB,FANCC,FANCE,FANCF,FANCG,FANCL,FANCM	Fanconi anaemia nuclear complex	14
GO:0043242	HDAC6,IRAK3,SLN,TNF	negative regulation of protein complex disassembly	4
GO:0043243	BNIP3,GBA,IGF1R,INSR,TNF	positive regulation of protein complex disassembly	5
GO:0043244	IRAK3	regulation of protein complex disassembly	1
GO:0043249	EPB42,EPO,ERCC2,FAM210B,FLVCR1,G6PD,HBZ,KLF2,L3MBTL3,MAEA,PTBP3,RHEX,TAL1,ZBTB7A	erythrocyte maturation	14
GO:0043266	ANK3,DRD2,GCK,KCNA5	regulation of potassium ion transport	4
GO:0043267	ACTN2,ADCYAP1,ATF4,CASQ2,HCRT,HTR2A,NOS1,NOS3,PTK2B,VIP	negative regulation of potassium ion transport	10
GO:0043268	ACTN2,ADORA1,ADRA2A,ANK2,DLG1,DRD1,FHL1,KIF5B,STK39	positive regulation of potassium ion transport	9
GO:0043269	CLDN10	regulation of ion transport	1
GO:0043271	BEST3,PXK,SNX16	negative regulation of ion transport	3
GO:0043299	HCK	leukocyte degranulation	1
GO:0043303	CBL,CHGA,CPLX2,KIT,LAT2,LAT,MILR1,MRGPRX2,NR4A3,PIK3CD,PIK3CG,PLA2G3,RASGRP1,S100A13	mast cell degranulation	14
GO:0043304	ADGRE2,C12orf4,FER,FES,LYN,PDPK1,RAC2,STXBP2,UNC13D	regulation of mast cell degranulation	9
GO:0043306	ADORA2B,CRHR1,FCER1G,FGR,GAB2,GATA2,IL13,IL4R,SPHK2,STXBP1,SYK	positive regulation of mast cell degranulation	11
GO:0043517	ANKRD1,ATM,ATR,DDX5,EEF1E1,HIC1,MSX1,PLA2R1,PMAIP1,SPRED1,SPRED2,SPRED3	positive regulation of DNA damage response, signal transduction by p53 class mediator	12
GO:0043518	CD44,CD74,DYRK1A,DYRK3,KDM1A,MARCHF7,MDM2,MIF,PSMD10,PTTG1IP,SIRT1,SNAI1,SNAI2,TWIST1,YJU2	negative regulation of DNA damage response, signal transduction by p53 class mediator	15
GO:0043519	DAPK3	regulation of myosin II filament organization	1
GO:0043522	AATF,ATF4,CDC5L,CRX,DAPK3,DDIT3,ERC1,MRTFA,NRL,PAWR,PMF1	leucine zipper domain binding	11
GO:0043535	ACVRL1,EFNA1,EPHA2,NF1,PRCP,SH3BP1	regulation of blood vessel endothelial cell migration	6
GO:0043536	ADAM17,AKT1,AKT3,ALOX12,AMOTL1,ANGPT1,ANGPT4,ATP5F1A,ATP5F1B,CD40,ETS1,FGF18,FGF2,FGFR1,HIF1A,HMGB1,HSPB1,KDR,MAP2K3,MAPK14,NFE2L2,NOS3,NUS1,P2RX4,PDGFB,PDPK1,PLCG1,PRKCA,PRKD1,PRKD2,SIRT1,SP1,STAT5A,TGFB1,THBS1,TMSB4X,VEGFA,VEGFC	positive regulation of blood vessel endothelial cell migration	38
GO:0043547	ACAP1,ACAP2,ACAP3,ADAP1,ADAP2,ADCYAP1,ADGRB3,ADRB1,AFDN,AGAP11,AGAP1,AGAP2,AGAP3,AGAP4,AGAP5,AGAP6,AGAP7P,AGAP9,AGFG1,AGFG2,AGRN,ALDH1A1,ALS2CL,ALS2,ANKRD27,ARAP1,ARAP2,ARAP3,ARFGAP1,ARFGAP2,ARFGAP3,ARFGEF1,ARHGAP10,ARHGAP11A,ARHGAP11B,ARHGAP12,ARHGAP15,ARHGAP17,ARHGAP18,ARHGAP19,ARHGAP1,ARHGAP20,ARHGAP21,ARHGAP22,ARHGAP23,ARHGAP24,ARHGAP25,ARHGAP26,ARHGAP27,ARHGAP28,ARHGAP29,ARHGAP30,ARHGAP31,AR…	positive regulation of GTPase activity	322
GO:0043548	ATP1A1,AXL,BECN1,CALM3,CORO1A,DAB1,DAB2IP,FYN,HCST,IGF1R,INSR,INSRR,IRS1,IRS2,IRS4,JAK2,LCK,PDGFRB,PIK3R1,RASD2,TYRO3	phosphatidylinositol 3-kinase binding	21
GO:0043576	APLN,GRIN1,NR4A2,NTSR1,PASK,PHOX2A,SLC5A3	regulation of respiratory gaseous exchange	7
GO:0043614	EIF2S1,EIF3A	multi-eIF complex	2
GO:0043621	ABCD3,ACHE,ACVR2A,ADAM8,AGA,AGXT,ATXN1,BCL10,CCDC88C,CCL5,CD2,CNTN2,CRK,CTSC,DMTN,DVL2,DYRK1A,FHOD1,FLT3,FOXP1,GPSM2,HSF1,ID1,KCTD9,LDB1,MALT1,MDH2,MYD88,NKX3-1,PCSK9,PPARG,PTH1R,RNF112,RSAD2,RYR2,S100A7A,SGTA,SHANK3,SLC2A1,SLC9A3R1,SPTBN5,SVIP,SYP,TCP10L,TDG,TMEM190,TMEM43,TNFAIP3,TP53,TRIM32,TTN,VAMP2,VPS41,ZFYVE27,ZNF639,ZSWIM2	protein self-association	56
GO:0043647	CALM1,GALR2,IMPA1,IMPA2,INPP1,INPP4A,INPP4B,INPP5A,INPP5B,INPP5D,INPP5J,INPPL1,IP6K1,IP6K2,IP6K3,IPMK,IPPK,ISYNA1,ITPK1,ITPKA,ITPKB,ITPKC,MINPP1,MIOX,NUDT10,NUDT11,NUDT3,NUDT4,OCRL,PLCB1,PLCB2,PLCB3,PLCB4,PLCD1,PLCD3,PLCD4,PLCE1,PLCG1,PLCG2,PLCH1,PLCH2,PLCZ1,PLD4,PPIP5K1,PPIP5K2,PTEN,SYNJ1	inositol phosphate metabolic process	47
GO:0043648	ACOT4,GRHPR	dicarboxylic acid metabolic process	2
GO:0043691	ABCA1,ABCA5,ABCG1,APOA1,APOA2,APOA4,APOC2,APOC3,APOE,APOM,CETP,CLU,LCAT,LIPC,LIPG,SCARB1	reverse cholesterol transport	16
GO:0043715	ENOPH1	2,3-diketo-5-methylthiopentyl-1-phosphate enolase activity	1
GO:0044210	CTPS1,CTPS2	'de novo' CTP biosynthetic process	2
GO:0044213	NKX2-1	intronic transcription regulatory region DNA binding	1
GO:0044231	PI4K2A	host cell presynaptic membrane	1
GO:0044232	ESYT2,ESYT3,GRAMD1A,GRAMD2A,STARD3,STARD3NL	organelle membrane contact site	6
GO:0044233	ACSL4,ATG14,ATG5,CANX,FATE1,MBOAT7,PDZD8,RAB32,RAB38,SERAC1,STX17,TOMM20,ZFYVE1	mitochondria-associated endoplasmic reticulum membrane	13
GO:0044237	WNT7B	cellular metabolic process	1
GO:0044241	ARX,ASAH2,CEL,CLPS,PNLIP,PNLIPRP2	lipid digestion	6
GO:0044242	ACADL,LRP1,MT3,SIRT2	cellular lipid catabolic process	4
GO:0044245	AMY2A,CHIA,CHIT1,LCT,MGAM,SI	polysaccharide digestion	6
GO:0044255	ABHD15,ABHD1,ABHD2,ABHD3,ANGPTL8,CCDC71L,FAM135A,FAM135B,LIPA,LIPF,LIPJ,LIPK,LIPM,LIPN,LTA4H,PM20D1,SCAP,ZMPSTE24	cellular lipid metabolic process	18
GO:0044257	CHEK2,CLN8,DAB2IP,DENND3,HTRA2,IDE,MAGEA2,MAGEC2,PPT1,PRKN,RAB12,RIPK1,RNF5,SIAH2,UBE2G1,UBE2G2	cellular protein catabolic process	16
GO:0044298	P2RY12	cell body membrane	1
GO:0044300	CACNG2,CACNG7,DAB2IP,DLG4,NFIB,SLC17A7	cerebellar mossy fiber	6
GO:0044301	C1QL1,DAB2IP	climbing fiber	2
GO:0044302	MAPK8IP1	dentate gyrus mossy fiber	1
GO:0044304	APBB1,APP,C9orf72,MAP2,MAPT,TIAM1,TRIM46	main axon	7
GO:0044305	ACTB,ACTG1,ADORA1,CALB1,CPLX1,CPLX2,GIT1,GLRA1,HTR1B,ITSN1,KCNA1,KCNA2,KCNA3,KCNC1,KCNK2,NCS1,NOS1,PRKCB,PRKCG,TPRG1L,TSPOAP1,UNC13A,UNC13B,UNC13C	calyx of Held	24
GO:0044306	ATCAY,BAIAP2,BSN,DLG4,DMD,FLRT1,FSTL3,GCH1,KIAA1107,MACO1,MME,MOB2,PTPN9,SCRG1,SLC32A1,SYT1,SYT4,UCHL1,VAMP2,VTI1A	neuron projection terminus	20
GO:0044307	AKAP9,MAP1A,MAP2	dendritic branch	3
GO:0044308	EEA1,GRIA1,SLC9A6	axonal spine	3
GO:0044309	DLG4,GRIA1,HOMER1,SHANK1,SHANK2,SHANK3	neuron spine	6
GO:0044313	OTUD3,USP13,USP30	protein K6-linked deubiquitination	3
GO:0044314	PRKN,RNF6,UBE2D4,UBE2S,UBE2T	protein K27-linked ubiquitination	5
GO:0044316	HCN3,SLC32A1	cone cell pedicle	2
GO:0044317	REEP6	rod spherule	1
GO:0044319	ARHGAP35,CARMIL2,CCN1,CD151,CD44,CEACAM1,DDR1,FLNA,LCP1,PDCD10,PDPN,RHOA,RHOC,TMEFF2,TOR1A	wound healing, spreading of cells	15
GO:0044320	CCNA2,FGB,FGF23,GCK,INHBB,LEP,NR4A3,PID1,PTEN,STAT3	cellular response to leptin stimulus	10
GO:0044323	NR2F1,RARA,RXRA,RXRB,RXRG,ZNF536	retinoic acid-responsive element binding	6
GO:0044324	DDIT3,WNT8A	regulation of transcription involved in anterior/posterior axis specification	2
GO:0044328	PLPP3	canonical Wnt signaling pathway involved in positive regulation of endothelial cell migration	1
GO:0044334	CTNNB1,TCF7L2	canonical Wnt signaling pathway involved in positive regulation of epithelial to mesenchymal transition	2
GO:0044335	LRP6,WNT8A	canonical Wnt signaling pathway involved in neural crest cell differentiation	2
GO:0044381	SLC2A4,TRARG1	glucose import in response to insulin stimulus	2
GO:0044508	GLP1R	glucagon-like peptide 1 receptor activity	1
GO:0044528	FASTKD1,FASTKD3,PDE12,TBRG4	regulation of mitochondrial mRNA stability	4
GO:0044548	AGER,AHNAK,ANXA11,ANXA2,ANXA2P2,ATP2A2,CACYBP,EZR,FGF1,IQGAP1,KCNK3,S100A11,S100A1,S100A6,S100B	S100 protein binding	15
GO:0044565	AZI2,TBK1	dendritic cell proliferation	2
GO:0044613	NUP153,NUP35,NUP54,NUP62,NUTF2,NXT1,NXT2	nuclear pore central transport channel	7
GO:0044650	INHBB	adhesion of symbiont to host cell	1
GO:0044666	ASH2L,DPY30,DYDC1,DYDC2,KDM6A,KDM6B,KMT2C,KMT2D,PAGR1,PAXIP1,RBBP5,UTY,WDR5	MLL3/4 complex	13
GO:0044691	ADAMTS5,CCDC154,COL1A1,FAM20A,SNX10,TCIRG1,TNFSF11	tooth eruption	7
GO:0044715	NUDT18,NUDT5	8-oxo-dGDP phosphatase activity	2
GO:0044716	NUDT18	8-oxo-GDP phosphatase activity	1
GO:0044726	DPPA3	protection of DNA demethylation of female pronucleus	1
GO:0044778	HUS1B,HUS1	meiotic DNA integrity checkpoint	2
GO:0044782	CATIP,CEP78,CFAP126,CFAP61,FAM161A,FAM161B,IQCG,MARK4,MNS1,NECTIN2,ODF2,PKD2,ROPN1B,ROPN1,TSGA10IP,TTC17	cilium organization	16
GO:0044827	IFI27	modulation by host of viral genome replication	1
GO:0044869	APCS,PTX3	negative regulation by host of viral exo-alpha-sialidase activity	2
GO:0045031	P2RY11,P2RY1	ATP-activated adenosine receptor activity	2
GO:0045109	AGFG1,DES,DNAJB6,DSP,EPPK1,GFAP,KLHL24,KRT17,KRT20,KRT25,KRT2,KRT71,KRT9,MTM1,NEFL,SHH,TCHH,VIM	intermediate filament organization	18
GO:0045110	EPPK1,KRT14,PKP1,PKP2	intermediate filament bundle assembly	4
GO:0045111	ADCY5,BCAS3,CARMIL2,CCT8,CLK3,CTNS,DCTN1,DDX60,DES,DISC1,EVPL,EXOSC4,FAAP100,INA,ING4,INO80,KRT13,KRT17,KRT4,KRT80,KRT8,MDN1,MMP14,MRPS23,NDOR1,NEFM,NES,NOL9,NR1I2,NSFL1C,PADI6,PHLDB2,PJA2,PKN2,PLEC,PSMD10,S100A8,SAP30BP,SESTD1,SLC1A6,SMARCA2,SMG7,STN1,SYCE1L,SYNE2,ZNF131,ZNF175	intermediate filament cytoskeleton	47
GO:0045124	BGLAP,CSF1R,IL20RA,ITGB3,NF1,PDK4,S1PR1,SIGLEC15,SRC	regulation of bone resorption	9
GO:0045130	CHST1	keratan sulfotransferase activity	1
GO:0045131	SF1	pre-mRNA branch point binding	1
GO:0045179	FABP1,HAMP,MYO5B,PRKCZ,SAPCD2,TCHP	apical cortex	6
GO:0045184	ABL1,ADGRV1,AKAP4,ANK3,CEP55,CHMP1B,CHMP2A,CORO1C,CRIPT,DERL1,DLG4,DZIP1,FLNA,HINFP,IST1,ITGA2,ITGA8,KIF14,KPNB1,LIMS1,MCC,MDM2,NLGN1,NPNT,PDZD7,PHLDB2,PLEKHA1,PLK1,RAP2A,RCC2,RDX,RIPOR2,SELENOS,SMYD3,TREX1,USH2A,VCP,WBP2,WDPCP,WHRN	establishment of protein localization	40
GO:0045185	IGSF11,SP100	maintenance of protein location	2
GO:0045186	DLG5	zonula adherens assembly	1
GO:0045187	CSF2,DRD3,NMU,PER3,PTGDS	regulation of circadian sleep/wake cycle, sleep	5
GO:0045213	FNTA,NRG1	neurotransmitter receptor metabolic process	2
GO:0045218	CAMSAP3,KIFC3,PLEKHA7	zonula adherens maintenance	3
GO:0045263	ATP5MC1,ATP5MC2,ATP5MC3,DMAC2L	proton-transporting ATP synthase complex, coupling factor F(o)	4
GO:0045272	NDUFS1	plasma membrane respiratory chain complex I	1
GO:0045273	SDHC	respiratory chain complex II	1
GO:0045277	COX6B1,COX7B2,COX7B,COX8A,COX8C,MTCO2P12	respiratory chain complex IV	6
GO:0045282	SDHA	plasma membrane succinate dehydrogenase complex	1
GO:0045292	CWC15,DCPS,NCBP1,NCBP2,NCBP2L,PRPF40A,PRPF40B,RBM19,RBM22,RBM4B,RBM4,RBMY1A1,RBMY1F,SART1,SRSF10,SRSF12,SRSF1,SRSF2,SRSF3,SRSF4,SRSF5,SRSF6,SRSF7,SRSF8,SRSF9,WBP11,WBP4	mRNA cis splicing, via spliceosome	27
GO:0045294	AJUBA,CDH26,CDH2,CTNNB1,JUP,NUMB,PKP2,PKP3,PTPRT,VCL	alpha-catenin binding	10
GO:0045295	APC2,APC,CDH1,CDH2,CTNNA1,DSC3,DSG1,LEF1,PTPRJ,PTPRK,PTPRT,TCF7L2	gamma-catenin binding	12
GO:0045296	ABCF3,ABI1,ACVR1,ADD1,AFDN,AHNAK,AHSA1,ALDOA,ANK3,ANLN,APC,ARFIP2,ARGLU1,ARHGAP18,ARHGAP1,ARHGEF16,ARVCF,ASAP1,ATIC,ATXN2L,BAG3,BMPR2,BSG,BZW1,BZW2,CALD1,CAPG,CAPZA1,CAPZB,CAST,CBL,CC2D1A,CCNB2,CCS,CCT8,CD2AP,CD46,CDH10,CDH11,CDH12,CDH13,CDH15,CDH17,CDH18,CDH19,CDH1,CDH20,CDH22,CDH24,CDH26,CDH2,CDH3,CDH4,CDH5,CDH6,CDH7,CDH8,CDH9,CDHR3,CDK5R1,CEMIP2,CGN,CHMP2B,CHMP4B,CHMP5,CIP2A,CKAP5,CLIC1,CLINT1…	cadherin binding	305
GO:0045298	BICD1,MAPT	tubulin complex	2
GO:0045299	OC90,OTOL1	otolith mineralization	2
GO:0045324	BECN1,BECN2,CHMP1A,CHMP1B,CHMP2A,CHMP2B,CHMP3,CHMP7,PIK3R4	late endosome to vacuole transport	9
GO:0045335	ABCA1,ACTG1,AMBRA1,ANXA11,ATG14,BECN1,CD36,CDC42EP2,CDC42EP4,CLCN3,CORO1A,ELANE,EVL,FLNB,FMNL1,GSN,ITGAV,ITGB5,KIF16B,KIF5B,MPEG1,MYO1C,PDIA3,PLD4,RAB11A,RAB11B,RAB12,RAB14,RAB20,RAB22A,RAB23,RAB31,RAB32,RAB34,RAB38,RAB39A,RAB43,RAB5A,RAB7A,RAB7B,RAB8A,RAB8B,RAB9A,RAB9B,RAP1A,SRGAP2,STX12,STX6,STX8,STXBP1,STXBP2,STXBP3,STXBP4,SYT11,UVRAG,VAMP7,VIM,VPS26B,WAS,ZYX	phagocytic vesicle	60
GO:0045343	IFNB1	regulation of MHC class I biosynthetic process	1
GO:0045345	CIITA,HSPH1,IFNL1,NLRC5,NLRP12	positive regulation of MHC class I biosynthetic process	5
GO:0046549	CABP4,DIO3,GNAT2,HCN1,PDE6C,RORB,RP1,THRB,THY1,TOPORS,USH1C	retinal cone cell development	11
GO:0046598	CD4,CD74,LGALS1,LGALS9,P4HB,TMPRSS2,TRIM11,TRIM21,TRIM38	positive regulation of viral entry into host cell	9
GO:0046624	MFSD2B,SPNS2	sphingolipid transporter activity	2
GO:0046676	ACVR1C,ADRA2A,BMP8A,CCN3,CHGA,DRD2,ENHO,FAM3D,GHRL,GHSR,HADH,INHBB,IRS1,KCNB1,KCNJ11,MIDN,MTNR1B,NPFF,PFKL,PPP3CA,PRKN,PSMD9,PTPN11,REST,SFRP1,SIRT4,SREBF1,STXBP5L,SYTL4,VSNL1	negative regulation of insulin secretion	30
GO:0046710	CARD11,CASK,DLG1,DLG2,LRGUK,MAGI3,MPP1,TJP2	GDP metabolic process	8
GO:0046711	GUK1	GDP biosynthetic process	1
GO:0046712	NUDT18	GDP catabolic process	1
GO:0046940	AK1,AK2,AK3,AK4,AK5,AK6,AK7,AK8,CMPK1,CMPK2,DTYMK,PNKP,RAD50	nucleoside monophosphate phosphorylation	13
GO:0048203	AP1AR,WIPI1	vesicle targeting, trans-Golgi to endosome	2
GO:0048208	ANKRD28,AREG,BET1,CD59,CNIH1,CNIH2,CNIH3,COL7A1,CSNK1D,CTSC,CTSZ,CUL3,F5,F8,FOLR1,GOLGA2,GORASP1,GOSR2,GRIA1,KLHL12,LMAN1,MCFD2,NAPA,NSF,PDCD6,PEF1,PPP6C,PPP6R1,PPP6R3,PREB,RAB1A,RAB1B,SAR1B,SCFD1,SEC13,SEC16A,SEC16B,SEC22B,SEC23A,SEC23IP,SEC24A,SEC24B,SEC24C,SEC24D,SEC31A,SERPINA1,STX5,TBC1D20,TFG,TGFA,TMED10,TMED2,TRAPPC10,TRAPPC1,TRAPPC2,TRAPPC2L,TRAPPC3,TRAPPC4,TRAPPC5,TRAPPC6A,TRAPPC6B,TRAPP…	COPII vesicle coating	63
GO:0048244	PHYH	phytanoyl-CoA dioxygenase activity	1
GO:0048286	ABCA12,ADA,ATP7A,ATXN1L,BMP4,BMPR2,CIC,EDN2,ERRFI1,FGFR2,FLT4,FOXF1,FOXP2,HOXA5,HS6ST1,IGFBP5,LIF,MAN1A2,MAN2A1,MYOCD,PDGFA,PGR,PHF14,PKDCC,RC3H2,SFTPD,SLC7A11,SMPD3,STK40,STRA6,TCF21,TGFB3,TMEM38B,TNS3	lung alveolus development	34
GO:0048485	ASCL1,GATA3,GDNF,GFRA3,HAND2,NF1,NTRK1,PHOX2A,PHOX2B,PLXNA4,SEMA3A,SOX11,SOX4,TFAP2B,TP63	sympathetic nervous system development	15
GO:0048486	PHOX2B	parasympathetic nervous system development	1
GO:0048515	BAX,DDX6,MAST2,NPHP1,RHBDD1,TMEM119	spermatid differentiation	6
GO:0048792	SYT12	spontaneous exocytosis of neurotransmitter	1
GO:0048793	CEP290,HNF1B,LHX1,OSR1,PAX2,PAX8	pronephros development	6
GO:0048806	CHD7,DCANP1,DNAJC19,FOXF2,NEUROG1,PKD1,PTPN11,TIFAB,WNT5A	genitalia development	9
GO:0051250	AXL,MERTK,TYRO3	negative regulation of lymphocyte activation	3
GO:0051293	DYNC1H1	establishment of spindle localization	1
GO:0052735	METTL2A,METTL2B,METTL8	tRNA (cytosine-3-)-methyltransferase activity	3
GO:0055064	ATP6V1B1,CA12,SLC12A1,SLC12A2,SLC12A3,SLC12A4,SLC12A5,SLC12A6,SLC12A7,SLC12A8,SLC12A9	chloride ion homeostasis	11
GO:0055065	CNNM4,COX11,SLC7A8	metal ion homeostasis	3
GO:0055069	ATP13A2,MT3,PRKN,SLC30A4,TMC8	zinc ion homeostasis	5
GO:0055096	CD36,CDH13,LPL	low-density lipoprotein particle mediated signaling	3
GO:0060003	ATOX1,ATP7A	copper ion export	2
GO:0060061	FZD5,WNT1	Spemann organizer formation	2
GO:0060083	KCNMA1,TRPV1	smooth muscle contraction involved in micturition	2
GO:0060084	CHRNA3,CHRNB2,CHRNB4	synaptic transmission involved in micturition	3
GO:0060118	GRXCR1	vestibular receptor cell development	1
GO:0060179	DMRTA1,GRIN1,NCOA1,OXT,PTEN	male mating behavior	5
GO:0060180	FUOM	female mating behavior	1
GO:0060212	TENT4A,TENT4B,TOB1	negative regulation of nuclear-transcribed mRNA poly(A) tail shortening	3
GO:0060216	ADAR,BCR,CBFB,GATA2,HIPK1,HOXA9,HOXB3,HOXB4,LYL1,MEIS1,MFAP5,SP3,TAL1,TEK,TGFBR3,ZFP36L2	definitive hemopoiesis	16
GO:0060217	TAL1	hemangioblast cell differentiation	1
GO:0060218	ACE,BATF,CDK6,CHD2,ERCC2,HOXB4,MEOX1,SFRP1,SP7,SRF,TAL1,TP53,XRCC5	hematopoietic stem cell differentiation	13
GO:0060351	COL1A1,COL2A1,HOXA11,SHOX2,TRPV4	cartilage development involved in endochondral bone morphogenesis	5
GO:0060484	CTNNB1,FGF9,FGFR1,FGFR2,HOXA5,PTK7,SHH,WNT11	lung-associated mesenchyme development	8
GO:0060997	ARC,CDC42,CTNND2,DLG4,DOCK10,DVL1,EPHB1,EPHB2,EPHB3,HDAC6,PAK3,PTEN,SHANK1,SHANK2,SHANK3,WASL,WNT7A,ZNF365	dendritic spine morphogenesis	18
GO:0061301	FZD4	cerebellum vasculature morphogenesis	1
GO:0061508	AK9	CDP phosphorylation	1
GO:0061589	ANO4,ANO6,ANO7,ANO9	calcium activated phosphatidylserine scrambling	4
GO:0061629	ANKRD1,ANKRD2,MYOCD,SRF,TAF1	RNA polymerase II-specific DNA-binding transcription factor binding	5
GO:0061697	SIRT5	protein-glutaryllysine deglutarylase activity	1
GO:0061709	RB1CC1,RETREG1,TEX264,STING1	reticulophagy	4
GO:0061715	BCDIN3D	miRNA 2'-O-methylation	1
GO:0061723	RB1CC1,STBD1	glycophagy	2
GO:0061833	MAPK9	protein localization to tricellular tight junction	1
GO:0061837	MME	neuropeptide processing	1
GO:0061842	ARPC5	microtubule organizing center localization	1
GO:0061844	BPIFA1,CAMP,CCL13,CXCL10,CXCL11,CXCL13,CXCL1,CXCL2,CXCL3,CXCL5,CXCL6,CXCL8,CXCL9,DEFA1,DEFA3,DEFA4,DEFA5,DEFA6,DEFB118,DEFB126,DEFB127,DEFB1,DEFB4A,F2,FAM3A,GALP,GAPDH,GNLY,H2BS1,H2BC5,H2BC11,H2BC12,H2BC21,HMGN2,HRG,KRT6A,LTF,MUC7,PF4,PF4V1,PGLYRP1,PGLYRP3,PGLYRP4,PLA2G1B,PPBP,REG1A,REG1B,REG3A,REG3G,RNASE3,RNASE6,RNASE7,ROMO1,RPL30,RPL39,RPS19,S100A12,S100A7,S100A9,SEMG1,SPAG11A,SPAG11B	antimicrobial humoral immune response mediated by antimicrobial peptide	62
GO:0061845	BAIAP2	neuron projection branch point	1
GO:0061846	BAIAP2	dendritic spine cytoplasm	1
GO:0061847	CHUK,CRK	response to cholecystokinin	2
GO:0061860	ATAD5,RFC1	DNA clamp unloader activity	2
GO:0061870	AKAP12	positive regulation of hepatic stellate cell migration	1
GO:0061888	IL6	regulation of astrocyte activation	1
GO:0061889	LDLR,NR1D1	negative regulation of astrocyte activation	2
GO:0062064	NOLC1	box C/D snoRNP complex binding	1
GO:0070016	AXIN1,CALCOCO1,CHD8,CNOT1,CTNNBIP1,LEF1,STRN3,STRN4,STRN,TCF7L2	armadillo repeat domain binding	10
GO:0070050	CHMP2B,CHRNA1,CX3CL1,DCTN1,DNAJB2,FGGY,HAAO,IL6,MAP1A,NELL2,PRKAA1,PRKN,SLC6A2,TAOK1,TYRO3	neuron cellular homeostasis	15
GO:0070051	CDH5,FBLN1,ITGA2B,ITGB3,THBS1	fibrinogen binding	5
GO:0070060	JMY	'de novo' actin filament nucleation	1
GO:0070076	UBE2B	histone lysine demethylation	1
GO:0070080	ACTN2,TCAP	titin Z domain binding	2
GO:0070092	PASK,SYT7	regulation of glucagon secretion	2
GO:0070126	AURKAIP1,CHCHD1,DAP3,ERAL1,GADD45GIP1,GFM2,MRPL10,MRPL11,MRPL12,MRPL13,MRPL14,MRPL15,MRPL16,MRPL17,MRPL18,MRPL19,MRPL1,MRPL20,MRPL21,MRPL22,MRPL23,MRPL24,MRPL27,MRPL28,MRPL2,MRPL30,MRPL32,MRPL33,MRPL34,MRPL35,MRPL36,MRPL37,MRPL38,MRPL39,MRPL3,MRPL40,MRPL41,MRPL42,MRPL43,MRPL44,MRPL45,MRPL46,MRPL47,MRPL48,MRPL49,MRPL4,MRPL50,MRPL51,MRPL52,MRPL53,MRPL54,MRPL55,MRPL57,MRPL58,MRPL9,MRPS10,MRPS11,MRPS…	mitochondrial translational termination	89
GO:0070172	AMELX,TFAP2A,WNT6	positive regulation of tooth mineralization	3
GO:0070184	YARS2	mitochondrial tyrosyl-tRNA aminoacylation	1
GO:0070197	MAJIN,RAD21L1,SUN1,TERB1,TERB2	meiotic attachment of telomere to nuclear envelope	5
GO:0070207	ALOX5AP,ARG1,ASIC1,ATXN10,BRK1,CD247,CLYBL,DISP1,EMILIN1,HLA-G,HSF1,HSF4,HTRA2,ITLN1,LCN2,MGST1,MIF,MLKL,OTC,P2RX3,PNPT1,SCARA5,SIGMAR1,SKI,SLC1A2,SLC1A5,SMAD4,STEAP4,TCL1A,TMEM38A,TRAF2,TRPM8	protein homotrimerization	32
GO:0070231	BCL10,CLC,FASLG,KDELR1,RIPK1	T cell apoptotic process	5
GO:0070292	NAPEPLD,PLAAT1,PLAAT2,PLAAT3,PLAAT4,PLAAT5	N-acylphosphatidylethanolamine metabolic process	6
GO:0070378	ALKAL1,ALKAL2	positive regulation of ERK5 cascade	2
GO:0070402	CBR3,CBR4,CRYZ,DECR1,DHFR,DUS2,FASN,GRHPR,HMGCR,KCNAB1,LBR,MTRR,QDPR,SRD5A1,TP53I3	NADPH binding	15
GO:0070403	ALDH1A3,CRYL1,GLUD1,HADH,HPGD,PARP15,PARP9,SIRT1,SIRT2,SIRT3,SIRT4,SIRT5,SIRT6,SIRT7,UXS1,ZC3HAV1	NAD+ binding	16
GO:0070409	CPS1	carbamoyl phosphate biosynthetic process	1
GO:0070430	TLR4	positive regulation of nucleotide-binding oligomerization domain containing 1 signaling pathway	1
GO:0070431	INAVA,IRGM,NFKBIA,NOD2,OTULIN,RELA,RIPK2	nucleotide-binding oligomerization domain containing 2 signaling pathway	7
GO:0070433	ERBIN,PTPN22,TNFAIP3	negative regulation of nucleotide-binding oligomerization domain containing 2 signaling pathway	3
GO:0070453	SRRD,TMEM14C	regulation of heme biosynthetic process	2
GO:0070458	GSTM1,GSTM2,GSTM3	cellular detoxification of nitrogen compound	3
GO:0070459	ANXA1,TACR2,UBE2Q1,VIP	prolactin secretion	4
GO:0070469	CYCS,HIGD1A,HIGD2A,TTC19,UQCR11	respirasome	5
GO:0070474	ABAT,ADRA2B,GPER1,OXT,OXTR,TACR2,TACR3	positive regulation of uterine smooth muscle contraction	7
GO:0070478	SKIV2L	nuclear-transcribed mRNA catabolic process, 3'-5' exonucleolytic nonsense-mediated decay	1
GO:0070531	ABRAXAS1,BABAM1,BABAM2,BARD1,BRCA1,BRCC3,UIMC1	BRCA1-A complex	7
GO:0070534	ARIH2,BFAR,HECTD1,ITCH,MAGEL2,NEDD4,PELI1,PELI3,PRKN,PRPF19,RNF115,RNF126,RNF152,RNF168,RNF186,RNF4,RNF5,RNF8,STUB1,TMEM189-UBE2V1,TRAF2,TRAF6,TRIM27,TRIM56,TRIM5,UBE2B,UBE2D4,UBE2E2,UBE2E3,UBE2G1,UBE2N,UBE2NL,UBE2O,UBE2S,UBE2T,UBE2V1,UBE2V2,WWP2,ZFP91	protein K63-linked ubiquitination	39
GO:0070541	ALAD,UROS	response to platinum ion	2
GO:0070557	CDKN1A,PCNA	PCNA-p21 complex	2
GO:0070562	MED1,SNW1,TRIM24	regulation of vitamin D receptor signaling pathway	3
GO:0070564	CYP27B1,SNW1	positive regulation of vitamin D receptor signaling pathway	2
GO:0070567	CRPPA	cytidylyltransferase activity	1
GO:0070602	AXIN2,CTCF,CTNNB1	regulation of centromeric sister chromatid cohesion	3
GO:0070644	RXRA,TCF3,VDR	vitamin D response element binding	3
GO:0070667	ENPP3,LYN	negative regulation of mast cell proliferation	2
GO:0070701	MUC5AC	mucus layer	1
GO:0070703	MUC2	outer mucus layer	1
GO:0070724	BMP2,HJV	BMP receptor complex	2
GO:0070728	GLUD1,GLUD2,SESN1,SESN2,SESN3,UBR1,UBR2	leucine binding	7
GO:0070733	FICD,SELENOO	protein adenylyltransferase activity	2
GO:0070736	TTLL3,TTLL8	protein-glycine ligase activity, initiating	2
GO:0070740	TPGS1,TTLL1,TTLL7	tubulin-glutamic acid ligase activity	3
GO:0070774	ACER3	phytoceramidase activity	1
GO:0070778	SLC1A6,SLC25A12,SLC25A13,SLC25A18,SLC25A22,SLC38A7	L-aspartate transmembrane transport	6
GO:0070779	NTSR1,SLC1A1,SLC1A2,SLC1A3	D-aspartate import across plasma membrane	4
GO:0070781	HLCS,OTC	response to biotin	2
GO:0070782	XKR4,XKR6,XKR7,XKR8,XKR9	phosphatidylserine exposure on apoptotic cell surface	5
GO:0070815	JMJD6	peptidyl-lysine 5-dioxygenase activity	1
GO:0070830	ACTN4,AFDN,APC,ARL2,CLDN1,CLDN3,CRB3,DLG1,ECT2,ESAM,F11R,FRMPD2B,FRMPD2,GRHL2,MARVELD2,MARVELD3,MICALL2,MPP5,MPP7,MTDH,OCLN,PARD3,PARD6A,PARD6B,PARD6G,PATJ,PDCD6IP,PECAM1,POF1B,PRKCI,RAB13,RAMP2,SRF,STRN,TBCD,WNT11	bicellular tight junction assembly	36
GO:0070831	LAMB1,LAMB2,LAMB3,LAMB4,NTN4,PLOD3,PXDN,RAMP2	basement membrane assembly	8
GO:0070836	CAV1,CAV2,CAV3,EMP2,PACSIN2	caveola assembly	5
GO:0070837	SLC23A1,SLC2A14,SLC2A1,SLC2A2,SLC2A6,SLC2A8	dehydroascorbic acid transport	6
GO:0070857	CYP7A1,FGFR4,NR1H4,SIRT1	regulation of bile acid biosynthetic process	4
GO:0070861	GCC2	regulation of protein exit from endoplasmic reticulum	1
GO:0070876	INIP,INTS3,NABP1,NABP2	SOSS complex	4
GO:0070888	AHR,ARNTL2,ARNTL,ASCL1,ASCL2,ATOH8,BHLHE40,BHLHE41,CIART,CLOCK,CRY1,GATA3,HAND2,HDAC1,HES1,HIF1A,LMO2,MAX,MITF,MYBBP1A,MYC,MYF5,MYF6,MYOD1,MYOG,NEUROD1,NEUROD2,NEUROG1,NEUROG2,NONO,NR1D1,PER1,PPARG,PRMT5,PSPC1,PTF1A,SCRT2,SCX,SFPQ,SNAI1,SNAI2,SREBF2,TAL1,TCF12,TCF21,TCF3,TCF4,TFAP4,TWIST1,ZEB1	E-box binding	50
GO:0070889	VPS33B,ZNF385A	platelet alpha granule organization	2
GO:0070938	ALKBH4,DAG1,KIF20B,PDXP,PRC1,UTRN	contractile ring	6
GO:0070947	ELANE	neutrophil mediated killing of fungus	1
GO:0070948	DNASE1,DNASE1L3	regulation of neutrophil mediated cytotoxicity	2
GO:0070951	CXCL6	regulation of neutrophil mediated killing of gram-negative bacterium	1
GO:0070979	ANAPC10,ANAPC11,ANAPC13,ANAPC1,ANAPC2,ANAPC4,ANAPC5,ANAPC7,CDC16,CDC23,CDC26,CDC27,FZR1,PRKN,RNF26,RNF4,UBE2A,UBE2B,UBE2C,UBE2D2,UBE2D3,UBE2D4,UBE2E2,UBE2E3,UBE2H,UBE2L3,UBE2L5,UBE2S,UBE2T,UBE2W	protein K11-linked ubiquitination	30
GO:0070994	ADIPOQ	detection of oxidative stress	1
GO:0071011	PRPF38A,PRPF38B	precatalytic spliceosome	2
GO:0071013	ALYREF,AQR,CACTIN,CDC40,CDC5L,CRNKL1,CWC15,CWC22,CWC27,DDX23,DDX41,DDX5,DHX35,DHX38,DHX8,EFTUD2,EIF4A3,ESS2,FRG1,GPATCH1,HNRNPA1,HNRNPA2B1,HNRNPA3,HNRNPC,HNRNPF,HNRNPH1,HNRNPK,HNRNPM,HNRNPR,HNRNPU,ISY1,LSM2,LSM3,LSM7,MAGOHB,MAGOH,MTREX,PABPC1,PLRG1,PNN,PPIE,PPIL1,PPIL3,PPWD1,PRPF19,PRPF4B,PRPF6,PRPF8,RALY,RBM22,RBM8A,RBMX,SART1,SF3A1,SF3A2,SF3A3,SF3B1,SF3B2,SF3B3,SF3B6,SLU7,SNRNP200,SNRNP40,SNRPA…	catalytic step 2 spliceosome	85
GO:0071014	CCDC12,CRNKL1,CWF19L1,CWF19L2,HNRNPM,ISY1,MYEF2,SNRNP200,SYF2,XAB2	post-mRNA release spliceosomal complex	10
GO:0071020	ISY1	post-spliceosomal complex	1
GO:0071021	PRPF18	U2-type post-spliceosomal complex	1
GO:0071025	PELO	RNA surveillance	1
GO:0071028	DXO,EXOSC10,EXOSC4,EXOSC5,EXOSC6,EXOSC7,EXOSC8,EXOSC9,XRN1	nuclear mRNA surveillance	9
GO:0071033	PCID2	nuclear retention of pre-mRNA at the site of transcription	1
GO:0071034	DIS3,EXOSC10,EXOSC2,EXOSC3	CUT catabolic process	4
GO:0071035	EXOSC10,EXOSC2,EXOSC3,EXOSC7,EXOSC8,EXOSC9	nuclear polyadenylation-dependent rRNA catabolic process	6
GO:0071036	EXOSC10	nuclear polyadenylation-dependent snoRNA catabolic process	1
GO:0071037	EXOSC10	nuclear polyadenylation-dependent snRNA catabolic process	1
GO:0071103	ABL1,HHEX	DNA conformation change	2
GO:0071104	CITED1,JAK3	response to interleukin-9	2
GO:0071156	AKT2,BIN1,CDK5,FOXM1,NEUROD1,SDE2,SLC25A33	regulation of cell cycle arrest	7
GO:0071159	RPS3	NF-kappaB complex	1
GO:0071163	CDT1,GMNN	DNA replication preinitiation complex assembly	2
GO:0071164	TGS1	RNA trimethylguanosine synthase activity	1
GO:0071166	PRPF31	ribonucleoprotein complex localization	1
GO:0071203	CAPZA1,CAPZB,DNAJC13,SNX27,TBC1D23,WASH2P,WASH3P,WASH4P,WASH6P,WASHC1,WASHC2A,WASHC2C,WASHC3,WASHC4,WASHC5	WASH complex	15
GO:0071211	SMURF1	protein targeting to vacuole involved in autophagy	1
GO:0071218	ATXN3,ATXN3L,DNAJB12,DNAJB14,DNAJC18,HDAC6,STUB1,UBE2W	cellular response to misfolded protein	8
GO:0071349	CD47,SIRPA	cellular response to interleukin-12	2
GO:0071447	AIF1,CD36,DAPK1,OXR1,PRKCD,PRKD1,TP53INP1	cellular response to hydroperoxide	7
GO:0071449	MGST1	cellular response to lipid hydroperoxide	1
GO:0071451	ADPRHL2,GLRX2	cellular response to superoxide	2
GO:0071468	AQP10,CHP1,IMPACT,PKD1L3,PKD2L1,RAB11B,RAB11FIP5,SLC9A1,TRPV1	cellular response to acidic pH	9
GO:0071547	DDX4,MAEL,PIWIL4,TDRD9,TDRKH	piP-body	5
GO:0071548	CLDN1,CPS1,EDN1,EPO,FIBIN,FOXO3,GBA,GHSR,PCNA,PTAFR	response to dexamethasone	10
GO:0071558	KDM6A,KDM6B,KDM7A,PHF8,UTY	histone demethylase activity (H3-K27 specific)	5
GO:0071559	CITED1,ENG,FNDC4,MEN1,MXRA5,ROCK1,ROCK2,RUNX3,SMAD4,ZFHX3	response to transforming growth factor beta	10
GO:0071565	ACTL6B,ARID1A,ARID1B,DPF1,DPF2,DPF3,SMARCA2,SMARCA4,SMARCB1,SMARCC1,SMARCC2,SMARCD1,SMARCD3,SMARCE1,SS18L1	nBAF complex	15
GO:0071575	CEACAM5	integral component of external side of plasma membrane	1
GO:0071577	SLC30A1,SLC30A2,SLC30A3,SLC30A4,SLC30A5,SLC30A6,SLC30A8,SLC39A11,SLC39A13,SLC39A14,SLC39A1,SLC39A2,SLC39A3,SLC39A6,SLC39A7,TRPM2	zinc ion transmembrane transport	16
GO:0071578	SLC39A10,SLC39A12,SLC39A14,SLC39A4,SLC39A5,SLC39A6,SLC39A8	zinc ion import across plasma membrane	7
GO:0071593	RAC2,STK10	lymphocyte aggregation	2
GO:0071609	TUSC2	chemokine (C-C motif) ligand 5 production	1
GO:0071614	CYP2J2	linoleic acid epoxygenase activity	1
GO:0071678	BCL11B	olfactory bulb axon guidance	1
GO:0071709	ANK3,SPTBN1,TLCD1,TLCD2	membrane assembly	4
GO:0071765	TARDBP	nuclear inner membrane organization	1
GO:0071773	ACVR1,ACVR2A,ACVRL1,ADAMTS12,ADAMTS7,BMP2,BMP4,BMP6,BMP7,BMPR1A,BMPR1B,BMPR2,CER1,COL2A1,DLX1,DLX5,GATA3,GATA5,GATA6,GDF2,HEYL,HJV,PHOX2B,RUNX2,SFRP1,SMAD4,SMAD9,SOX9,SPINT1,SPINT2,TMEM100,TNMD,VSTM2A	cellular response to BMP stimulus	33
GO:0071774	CASR,ELK1,IER2,KCNC1,PTH,SCGB1A1,TNC	response to fibroblast growth factor	7
GO:0071782	ATL1,ATL3,KPNB1,LNPK,PARP16,RAB10,RAB18,RAB3GAP1,REEP1,REEP5,RNF41,RTN4,ZFYVE27	endoplasmic reticulum tubular network	13
GO:0071786	LNPK,RAB10,RAB18,REEP1,REEP2,RTN3,RTN4,TMEM170A	endoplasmic reticulum tubular network organization	8
GO:0071787	ARL6IP1,RTN3,RTN4,ZFYVE27	endoplasmic reticulum tubular network formation	4
GO:0071797	OTULIN,RBCK1,RNF31,SHARPIN	LUBAC complex	4
GO:0071806	AZGP1,BLOC1S3,GPIHBP1,MCL1,SEC61G,TIMM22,TOMM22,TOMM70	protein transmembrane transport	8
GO:0071837	ALX4,DLX5,EGR2,GATA3,HOXA3,HOXC4,JUN,MEF2C,MEOX1,OLIG2,PAX3,PAX6,POU3F3,PRRX1,SP1,TCF12	HMG box domain binding	16
GO:0071838	ACE	cell proliferation in bone marrow	1
GO:0071839	BCL2L1	apoptotic process in bone marrow cell	1
GO:0071847	CLDN18,PIAS3,TNFRSF11A,TNFSF11	TNFSF11-mediated signaling pathway	4
GO:0071929	ATAT1,KAT2A	alpha-tubulin acetylation	2
GO:0071932	DNA2	replication fork reversal	1
GO:0071955	GCC2,TBC1D14	recycling endosome to Golgi transport	2
GO:0071962	BOD1,NAA50,SGO1	mitotic sister chromatid cohesion, centromeric	3
GO:0071985	CHMP3,CHMP5,EXPH5,MITD1,RAB27A,RAB27B,RUBCN,SNF8,SYTL4,UVRAG,VTA1	multivesicular body sorting pathway	11
GO:0072012	ANGPT1,ANGPT2,HES1,TEK	glomerulus vasculature development	4
GO:0072368	NCOR1,SREBF2	regulation of lipid transport by negative regulation of transcription from RNA polymerase II promoter	2
GO:0072393	BICD1,BICD2	microtubule anchoring at microtubule organizing center	2
GO:0072513	EYA1,SIX1,TBX5	positive regulation of secondary heart field cardioblast proliferation	3
GO:0072518	ROCK1,ROCK2	Rho-dependent protein serine/threonine kinase activity	2
GO:0072539	BATF,RORA,RORC	T-helper 17 cell differentiation	3
GO:0072546	EMC10,EMC1,EMC2,EMC3,EMC4,EMC6,EMC7,EMC8,EMC9,MMGT1	ER membrane protein complex	10
GO:0072553	NLGN1,NLGN2,SNAPIN	terminal button organization	3
GO:0072562	A1BG,A2M,ACSM1,ACTA1,ACTB,ACTC1,ACTG1,ACTG2,AFM,AGT,AHSG,ALB,AMBP,ANGPTL4,APCS,APOA1,APOA2,APOA4,APOE,APOL1,BCHE,C1QB,C1QC,C1R,C1S,C3,C4A,C4B,C4BPA,C8A,C8G,C9,CD5L,CFB,CFH,CFHR1,CFHR3,CIB2,CLIC1,CLU,CP,CPN2,DNPEP,EIF2A,F13A1,F2,FCN2,FCN3,FGA,FGB,FGG,FN1,GC,GRIPAP1,GSN,HBA1,HBB,HBD,HBE1,HBG2,HP,HPR,HPX,HRG,HSPA1A,HSPA1B,HSPA1L,HSPA2,HSPA6,HSPA7,HSPA8,IGHA1,IGHA2,IGHD,IGHG1,IGHG2,IGHG3,IGHG4,IGHM,I…	blood microparticle	141
GO:0072572	HPF1,RNF146	poly-ADP-D-ribose binding	2
GO:0072573	ACOD1,TNFAIP3	tolerance induction to lipopolysaccharide	2
GO:0072574	CEBPB,FGL1,PROX1,RPS6KA1	hepatocyte proliferation	4
GO:0072577	BMPR2,COL4A3,DAB2IP,FGF21,HIPK1,IL10,MAP3K5,TNF	endothelial cell apoptotic process	8
GO:0072579	GPHN	glycine receptor clustering	1
GO:0072604	LEP,NOS2,SPHK2,TMEM106A	interleukin-6 secretion	4
GO:0072678	CCL20,CCR6,GPR15,ITGB7,MSN,MYO1G,S1PR1,ZAP70	T cell migration	8
GO:0072711	ATRX,BLM,DDI1,DDI2,DDX11,FMR1,NSMCE3,RTF2,SPIDR,TIMELESS,TREX1	cellular response to hydroxyurea	11
GO:0072715	EIF4A3	cellular response to selenite ion	1
GO:0080008	CUL4A,CUL4B,DCAF10,DCAF11,DCAF12,DCAF12L1,DCAF12L2,DCAF13,DCAF15,DCAF16,DCAF17,DCAF1,DCAF4,DCAF5,DCAF6,DCAF7,DCAF8,DDA1,DDB1,DDB2,DET1,DTL,ERCC8,FBXW5,PLRG1,RBX1,RNF7	Cul4-RING E3 ubiquitin ligase complex	27
GO:0080111	AICDA,ALKBH1,ALKBH2,APEX1,APOBEC1,APOBEC2,APOBEC3A,APOBEC3B,APOBEC3C,APOBEC3D,APOBEC3F,APOBEC3G,APOBEC3H,FTO,TDG,TET1,TET2,TET3	DNA demethylation	18
GO:0090024	C5AR2,SLIT2	negative regulation of neutrophil chemotaxis	2
GO:0090026	AIF1,ANO6,CCL1,CCL5,CCR1,CCR2,CREB3,CXCL10,CXCL12,CXCL17,FPR2,HMGB1,LGMN,MOSPD2,PLA2G7,S100A14,S100A7,SERPINE1	positive regulation of monocyte chemotaxis	18
GO:0090501	ANG,AZGP1,HELZ2,PPP1R8,RNASE10,RNASE11,RNASE12,RNASE13,RNASE1,RNASE2,RNASE3,RNASE6,RNASE7,RNASE9,SAMHD1,ZC3H12A	RNA phosphodiester bond hydrolysis	16
GO:0090527	BCAR1,CASS4,DMTN,EFS,GDPD2,GSN,NEDD9,WHAMM	actin filament reorganization	8
GO:0090557	AFDN,CLDN1,F11R,FASN,ICAM1,PTPRS,RAB1A,RAB1B,RAP2B,RAP2C,RAPGEF2,RAPGEF6,TJP1,TJP2	establishment of endothelial intestinal barrier	14
GO:0090559	F11R,MTOR,PDCD6IP,TJP2,TMIGD1	regulation of membrane permeability	5
GO:0090560	DPH2	2-(3-amino-3-carboxypropyl)histidine synthase activity	1
GO:0090575	ARNT,ASCL1,ASCL2,ASCL3,ASCL4,ASCL5,ATF6B,CARM1,CEBPA,E2F1,E2F2,E2F3,E2F4,E2F5,E2F6,E2F7,E2F8,GATA4,GTF2B,HAND1,HIF1A,HIPK2,HMGA1,HNRNPAB,HNRNPU,HOXB9,HYAL2,MAX,MXD3,MXI1,MYF5,MYF6,NEUROD1,NFYA,NFYB,NFYC,NKX2-5,NONO,NR1D1,NR1D2,NR1H2,NR1H3,NR1H4,NR1I2,NR1I3,NR5A1,NR5A2,PBX1,POU2AF1,POU2F1,PPARA,PPARD,PPARG,RARA,RARB,RARG,RXRA,RXRB,RXRG,SFPQ,STAT3,TCF12,TCF15,TCF3,TFDP1,TFDP2,THRA,THRB,TRIM28,VDR,W…	RNA polymerase II transcription factor complex	71
GO:0090624	AGO2,AGO3	endoribonuclease activity, cleaving miRNA-paired mRNA	2
GO:0090625	AGO1,AGO2,AGO3,AGO4	mRNA cleavage involved in gene silencing by siRNA	4
GO:0090651	MYO7B,SNX10	apical cytoplasm	2
GO:0090666	CCT2,CCT4,DKC1,TCP1,WRAP53	scaRNA localization to Cajal body	5
GO:0090671	WRAP53	telomerase RNA localization to Cajal body	1
GO:0090676	WNT3A	calcium ion transmembrane transport via low voltage-gated calcium channel	1
GO:0097001	CD300LF,CERT1,LAPTM4B,PLEKHA8,PLTP	ceramide binding	5
GO:0097006	DGAT2,LPCAT3	regulation of plasma lipoprotein particle levels	2
GO:0097009	ACACB,AMPD2,AMPD3,BMP8A,CD36,CRTC1,CRTC3,DLL1,EDN2,EIF4G1,FLCN,FOXO1,IRX3,LEPR,METRNL,MEX3C,MLXIPL,MRAP2,NMU,NR1D2,NR4A3,OMA1,PASK,PIK3CA,PM20D1,PPARGC1A,PRCP,PRKAA1,PRKAA2,SGIP1,SLC35D3,STAT3,TRPV4,UBB	energy homeostasis	34
GO:0097010	EIF4B,EIF4H	eukaryotic translation initiation factor 4F complex assembly	2
GO:0097011	AKT1,CD4,CSF2,ETV3,MAPK1,NPR2,PDE1B,ZFP36,ZFP36L2	cellular response to granulocyte macrophage colony-stimulating factor stimulus	9
GO:0097026	ARID1B,CCL21	dendritic cell dendrite assembly	2
GO:0097027	AUP1,CBX8,CDC20B,CDC20,FBXW7,FZR1,RING1,UBE2L3	ubiquitin-protein transferase activator activity	8
GO:0097038	ADAM10,BCAP31,CAPN2,CISD2,CREB3L2,CYBA,CYBB,FYN,GDPD5,NOX4,OSBP2,OSBP,OSBPL3,OSBPL6,OSBPL7,SYT6,TRIM13	perinuclear endoplasmic reticulum	17
GO:0097055	AGMAT,AZIN2	agmatine biosynthetic process	2
GO:0097067	CTSB,CTSH,CTSL,CTSS,GAS2L1,GATA1,GHSR,KIT,KLF9,LMO2,MED1,PPARGC1A,RDX	cellular response to thyroid hormone stimulus	13
GO:0097068	CRLS1,F7	response to thyroxine	2
GO:0097069	GCLC,GCLM	cellular response to thyroxine stimulus	2
GO:0097070	FOXF1,HPGD,MYOCD,STRA6,TFAP2B	ductus arteriosus closure	5
GO:0097144	BAX	BAX complex	1
GO:0097145	BAK1	BAK complex	1
GO:0097149	ECT2,KIF23,RACGAP1	centralspindlin complex	3
GO:0097150	ASPM,CDH2,DLL1,FANCC,FANCD2,FOXO1,FOXO3,FUT10,HES1,HES5,HOOK3,IGF2BP1,JAG1,MCPH1,MMP24,NOTCH1,PCM1,PROX1,PRRX1,REST,SOX2,SRRT,SS18	neuronal stem cell population maintenance	23
GO:0097151	ABAT,IGSF9B,NLGN2,NTSR1,RIMS1,RIMS2,UNC13B	positive regulation of inhibitory postsynaptic potential	7
GO:0097152	ETV6,TBX1	mesenchymal cell apoptotic process	2
GO:0097153	CASP10,CASP12,CASP14,CASP1,CASP2,CASP3,CASP4,CASP5,CASP6,CASP7,CASP8,CASP9,CFLAR,CLC,PYCARD	cysteine-type endopeptidase activity involved in apoptotic process	15
GO:0097154	GATA2,INHBA	GABAergic neuron differentiation	2
GO:0097155	EPHA3,EPHA4,MEGF8	fasciculation of sensory neuron axon	3
GO:0097156	EPHA3,EPHA4	fasciculation of motor neuron axon	2
GO:0097157	EP300,HNRNPA2B1,HNRNPL,PRPF8,RBM24,RBM41,RBM4,RNPC3,SOX9	pre-mRNA intronic binding	9
GO:0097180	KLK8,SERPINB6	serine protease inhibitor complex	2
GO:0097183	SERPINA5	protein C inhibitor-coagulation factor XI complex	1
GO:0097188	TCIRG1	dentin mineralization	1
GO:0097190	ADORA1,ANXA6,BAK1,BAX,BTK,CASP10,CASP12,CASP1,CASP2,CASP3,CASP5,CASP8AP2,CASP8,CAV1,CD14,CD28,CD38,CD3E,CD5,CRADD,DAP3,DAP,DAPK1,DAPK3,DAPL1,DIDO1,DPF2,FADD,FAS,FASLG,FASTK,HIP1,ITGAM,LY96,MAP3K5,MOAP1,NDUFA13,P2RX4,P2RX7,PAWR,PDCD6,PPARD,PRKCA,PTGIS,RIPK1,RIPK3,SENP1,SGPL1,SHH,ST20,TFPT,TICAM1,TICAM2,TLR3,TLR4,TM2D1,TNFRSF25,TYROBP,UACA	apoptotic signaling pathway	59
GO:0097191	ACVR1B,BAD,BAX,CASP8,CD27,CD70,CIB1,FADD,FAS,FASLG,G0S2,GSK3A,GSK3B,HIPK1,IFI27,IFNG,IL12A,IL33,IL6R,INHBA,JAK2,KRT18,KRT8,MLLT11,NDUFA13,P2RX7,PARP2,PDPK1,PML,RIPK1,RNF41,SGPP1,SIVA1,SMAD3,TGFB1,TGFB2,TLR3,TNF,TNFRSF10A,TNFRSF12A,TNFRSF1B,TNFSF12,TRADD,WWOX	extrinsic apoptotic signaling pathway	44
GO:0097192	APPL1,BAD,BAG3,BAK1,BAX,BCL2A1,BCL2,BCL2L10,BCL2L11,BCL2L1,BCL2L2,BOK,CASP2,CASP3,CASP9,DCC,ERBB3,EYA2,FADD,FOXO3,GSK3A,GSK3B,IL1A,IL1B,IL2,ITGAV,KITLG,LCN2,MCL1,MKNK2,MOAP1	extrinsic apoptotic signaling pathway in absence of ligand	31
GO:0097193	APAF1,COA8,BAD,BAX,CASP4,CD24,CDKN1A,CUL1,CUL2,CUL3,CUL4A,CUL5,DDX3X,DIABLO,HIPK2,HRAS,IFI6,LGALS12,MLLT11,MSH6,NBN,NOL3,PMAIP1,PPM1F,SGPP1,TP53	intrinsic apoptotic signaling pathway	26
GO:0097208	ABCA3,CTSH,LAMP1,NAPSA,SFTPB	alveolar lamellar body	5
GO:0097209	ABCA12,KLK5,KLK7,SPINK5	epidermal lamellar body	4
GO:0097224	DNAJB13,PMFBP1,SPATA6,SUN5	sperm connecting piece	4
GO:0097225	CCDC172,CCR6,CD52,CFAP69,DEFB1,GABARAP,HYAL3,IFT172,IFT27,IFT81,LYZL6,MROH2B,PACRG,PTCHD3,SLC26A3,SLC26A6,SLC9A3R1,SQSTM1,TACR1,TACR2,TACR3,TCP11	sperm midpiece	22
GO:0097238	AKR1B1	cellular response to methylglyoxal	1
GO:0097241	GAS6,GPLD1	hematopoietic stem cell migration to bone marrow	2
GO:0097242	C3,C5AR1,IDE,IGF1R,INSR,ITGAM,ITGB2,LDLR,LRP1,MARCO,MME,MSR1,TREM2	amyloid-beta clearance	13
GO:0097243	IP6K2,IPMK	flavonoid binding	2
GO:0097250	COX7A1,COX7A2,COX7A2L,COX7A2P2	mitochondrial respirasome assembly	4
GO:0097252	TNFRSF21,TP53	oligodendrocyte apoptotic process	2
GO:0097254	SLC22A6	renal tubular secretion	1
GO:0097277	TFAP2B	cellular urea homeostasis	1
GO:0097284	ARF6,BCL2L1,BID,DNMT3A,GSN,KRT18,KRT8,PIK3CG,RB1,STK3,STK4	hepatocyte apoptotic process	11
GO:0097359	UGGT1,UGGT2	UDP-glucosylation	2
GO:0097362	MCM8,MCM9	MCM8-MCM9 complex	2
GO:0097372	SIRT7	NAD-dependent histone deacetylase activity (H3-K18 specific)	1
GO:0097376	DLX5	interneuron axon guidance	1
GO:0097379	LHX1	dorsal spinal cord interneuron posterior axon guidance	1
GO:0097413	ARIH1,GPX1,PINK1,PRKN,SQSTM1	Lewy body	5
GO:0097414	FBXO7	classical Lewy body	1
GO:0097428	BOLA2,CIAO1,CIAO2A,CIAO2B,GLRX3,HSCB,ISCA1,MAGEF1,MMS19,NFU1	protein maturation by iron-sulfur cluster transfer	10
GO:0097433	ACTB,ACTG1,PIWIL1,PIWIL2,SND1,SYBU	dense body	6
GO:0097435	ADAMTS3,B4GALT7,COL3A1,COL5A1,CST3,FKBP1A,HSP90AB1,ILK,LTBP2,MAPT,MFAP4,MFAP5,SNCA	supramolecular fiber organization	13
GO:0097440	CLU,CPEB3,FLNA,GSK3A,ITSN1,MAP1B,MYO1D,NEURL1,NSMF,OSBP2,PPARGC1A,PTK2B,SEZ6,SLC17A8,SLC4A10,YKT6	apical dendrite	16
GO:0097442	MAP2,SLC4A10,TNN	CA3 pyramidal cell dendrite	3
GO:0097443	ARHGAP1,CLTCL1,KDR,LDLR,NRP1,PTPN1	sorting endosome	6
GO:0097447	CX3CR1,ELOVL5,RIT2	dendritic tree	3
GO:0097449	APP,EZR,GJB2,KCNK2,PINK1,SLC7A11,SYT4	astrocyte projection	7
GO:0097451	ADGRG1,EIF2S1,SLC17A8	glial limiting end-foot	3
GO:0097452	EPRS1,GAPDH,RPL13A,SYNCRIP	GAIT complex	4
GO:0097453	MAG	mesaxon	1
GO:0097454	AKR1B1,EZR,NFASC	Schwann cell microvillus	3
GO:0097457	MAP1B	hippocampal mossy fiber	1
GO:0097462	FBXO7	Lewy neurite	1
GO:0097466	EDEM1,EDEM2	ubiquitin-dependent glycoprotein ERAD pathway	2
GO:0097470	ATP2A2,NPHP4,UNC13B	ribbon synapse	3
GO:0097472	CCNA2,CDK1,CDK2	cyclin-dependent protein kinase activity	3
GO:0097473	AKT2	retinal rod cell apoptotic process	1
GO:0097474	DIO3,THRB	retinal cone cell apoptotic process	2
GO:0097475	NRP1,VEGFA	motor neuron migration	2
GO:0097476	OLIG3	spinal cord motor neuron migration	1
GO:0097477	DAB1,LHX1,RELN	lateral motor column neuron migration	3
GO:0097485	ARHGAP35,DPYSL4,EPHA4,SEMA5A,SEMA5B	neuron projection guidance	5
GO:0097498	RHOA,STARD13	endothelial tube lumen extension	2
GO:0097499	ARL6,GFY	protein localization to non-motile cilium	2
GO:0097500	ARL13A,ARL13B,BBIP1,TUB	receptor localization to non-motile cilium	4
GO:0097527	FADD,FAS,FASLG,RIPK1,TLR3,TNF	necroptotic signaling pathway	6
GO:0097530	IL17A	granulocyte migration	1
GO:0097535	BCL11B,FOXN1	lymphoid lineage cell migration into thymus	2
GO:0097536	AIRE,FOXN1	thymus epithelium morphogenesis	2
GO:0097539	CENPF,CEP164,CEP83,CEP89,DZIP1,FBF1,NIN,ODF2,SCLT1	ciliary transition fiber	9
GO:0097541	WDPCP	axonemal basal plate	1
GO:0097542	CDKL5,CLUAP1,CYLD,DYNC2H1,DYNC2LI1,DYNLL1,DYNLL2,DYNLRB1,DYNLRB2,GLI1,GLI2,GLI3,HSPB11,CILK1,IFT122,IFT140,IFT172,IFT20,IFT22,IFT27,IFT43,IFT46,IFT52,IFT57,IFT74,IFT80,IFT81,IFT88,KIF3A,KIF3B,KIF3C,KIF7,KIFAP3,RP1,SMO,SUFU,TRAF3IP1,TTC21B,TTC26,TTC30B,ULK3,WDR19,WDR34,WDR35,WDR60	ciliary tip	45
GO:0097553	ATP2B4,GRIN1,GRIN2A,GRIN2B,GRIN2C,GRIN2D,TRPM2	calcium ion transmembrane import into cytosol	7
GO:0097573	GLRX	glutathione oxidoreductase activity	1
GO:0097575	GPSM2,NUMA1	lateral cell cortex	2
GO:0097577	LCN2	sequestering of iron ion	1
GO:0097581	ARPC5,CTTN,MTSS2	lamellipodium organization	3
GO:0097598	IFT172,NME8	sperm cytoplasmic droplet	2
GO:0097602	ANAPC11,CCDC22,DCUN1D1,DCUN1D2,DCUN1D3,DCUN1D4,DCUN1D5,DDB1,KCTD17,KCTD21,KCTD2,KCTD5,KCTD6,KCTD9,PRKN,RBX1,RNF7,SKP1	cullin family protein binding	18
GO:0097623	KCNA10,KCNA3,KCNA5,KCND3,KCNE1B,KCNE1,KCNE2,KCNE3,KCNE4,KCNE5,KCNH2,KCNIP2,KCNK18,KCNQ1,KCNT2	potassium ion export across plasma membrane	15
GO:0097632	ATG14,ULK1	extrinsic component of phagophore assembly site membrane	2
GO:0097649	CFAP206	A axonemal microtubule	1
GO:0097655	CTSL	serpin family protein binding	1
GO:0097676	ASH1L,SETD2,SETMAR	histone H3-K36 dimethylation	3
GO:0097677	DTX3L,EP300,FAM220A,FAM220BP,H2BC9,HSF1,PARP9,PTPN2,PTPRT	STAT family protein binding	9
GO:0097680	LIG4,UVRAG,XRCC6,ZBTB7A	double-strand break repair via classical nonhomologous end joining	4
GO:0097694	ATM,ATR	establishment of RNA localization to telomere	2
GO:0097730	AHI1,ANO2,ARL13A,ARL13B,BBS4,CEP89,CFAP69,DNAAF4,DRD1,DRD2,DRD5,GALR3,GLIS2,GPR83,HYLS1,IFT122,IFT88,MCHR1,NPHP4,NPY2R,PCM1,PKD1L1,PKD2,PKD2L1,RAB8A,SEPTIN2,SEPTIN7,SEPTIN9,SSTR3,TTC8,TUBG1,WDR19	non-motile cilium	32
GO:0097749	OPA1,SH3GL2	membrane tubulation	2
GO:0097750	CORO1C,TMCC1	endosome membrane tubulation	2
GO:0097752	DDI1,DDI2,DDIAS,RTF2	regulation of DNA stability	4
GO:0097753	PICALM,SH3GL2	membrane bending	2
GO:0097755	ADCYAP1,AGTR2,ALOX12,EGFR,EPHX2,F2RL1,GJA1,GJA5,GPER1,HMOX1,INS,KCNMB1,MTNR1B,NPPC,PLA2G6,PPARD,PTAFR,PTPRM,SCPEP1,UCN,VIP	positive regulation of blood vessel diameter	21
GO:0098575	CTSA,HSPA8	lumenal side of lysosomal membrane	2
GO:0098576	AQP2	lumenal side of membrane	1
GO:0098577	HNRNPU	inactive sex chromosome	1
GO:0098582	FOXP2	innate vocalization behavior	1
GO:0098583	DCANP1,NEUROG1,TIFAB	learned vocalization behavior	3
GO:0098586	ADAR,ARF1,CCL19,CHUK,FMR1,GBF1,GSDME,IFI6,IKBKE,IL12A,IRGM,LGALS8,LGALS9,MAPK11,MAPK14,MMP12,PENK,PYDC5,RIOK3,RRP1B,TRIM6,VWCE,ZC3H12A	cellular response to virus	23
GO:0098592	C2CD2L,EXOC1,EZR	cytoplasmic side of apical plasma membrane	3
GO:0098594	VAMP8	mucin granule	1
GO:0098595	OVGP1	perivitelline space	1
GO:0098597	NF1	observational learning	1
GO:0098599	PPT2	palmitoyl hydrolase activity	1
GO:0098633	CHADL,TNXB	collagen fibril binding	2
GO:0098636	CD28,CD80,CTLA4	protein complex involved in cell adhesion	3
GO:0098639	ITGA10,ITGA11,ITGA1,ITGA2,ITGB1	collagen binding involved in cell-matrix adhesion	5
GO:0098662	CACNA1H,PKD2,PKD2L1,TRPM4	inorganic cation transmembrane transport	4
GO:0098694	SLC2A4	regulation of synaptic vesicle budding from presynaptic endocytic zone membrane	1
GO:0098695	ITPR1	inositol 1,4,5-trisphosphate receptor activity involved in regulation of postsynaptic cytosolic calcium levels	1
GO:0098696	ADAM10,DAG1,GHSR,GPC4,GPC6,HRAS,IQSEC2,PRKCZ,RAP1A	regulation of neurotransmitter receptor localization to postsynaptic specialization membrane	9
GO:0098698	NLGN1,NTNG2	postsynaptic specialization assembly	2
GO:0098700	SLC17A6,SLC17A7,SLC17A8,SLC18A2,SLC32A1	neurotransmitter loading into synaptic vesicle	5
GO:0098703	ATP2B4,CACNA2D1,FAM155A,FAM155B,SLC8A3,TRPM2,TRPV1,TRPV5,TRPV6	calcium ion import across plasma membrane	9
GO:0098705	SLC31A1	copper ion import across plasma membrane	1
GO:0098773	DLL1	skin epidermis development	1
GO:0098781	CELF3,TOPAZ1	ncRNA transcription	2
GO:0098815	APP,CHRNA7,SH3GL1,TMEM108,ZMYND8	modulation of excitatory postsynaptic potential	5
GO:0098821	ACVR1,ACVR2A,ACVRL1,BMPR1A,BMPR2,HJV,SOSTDC1	BMP receptor activity	7
GO:0098826	ATL1,ATL2,ATL3,LNPK,RTN4	endoplasmic reticulum tubular network membrane	5
GO:0098829	SLC46A1	intestinal folate absorption	1
GO:0098839	ACTN2,ARC,ATP2B2,CACNG2,CACNG3,CACNG4,CACNG5,CACNG7,CACNG8,DLG1,DLG2,DLG3,DLG4,GRIN2A,GRIN2B,GRIN2C,GRIN2D,GRM1,GRM5,NETO1,RGS9,SYNJ2BP-COX16,SYNJ2BP	postsynaptic density membrane	23
GO:0098842	PICK1,RAB5A	postsynaptic early endosome	2
GO:0098843	CALY,GRIA2,RNF216	postsynaptic endocytic zone	3
GO:0098844	DNM1,DNM2,DNM3	postsynaptic endocytic zone membrane	3
GO:0098845	ARC,CLSTN1,NSG1,SH3GL3	postsynaptic endosome	4
GO:0098847	HSF1,PCBP1	sequence-specific single stranded DNA binding	2
GO:0098855	HCN1,HCN2,HCN4	HCN channel complex	3
GO:0098857	DYSF,LAMP2,PTPRC	membrane microdomain	3
GO:0098868	LEP,LEPR,SMPD3	bone growth	3
GO:0098869	ALB,ALOX5AP,APOE,APOM,CAT,CLIC2,CYGB,DUOX1,DUOX2,EPX,FABP1,GPX1,GPX2,GPX3,GPX4,GPX5,GPX6,GPX7,GPX8,GSR,GSTA1,GSTK1,GSTM2,GSTO1,GSTO2,GSTP1,GSTT1,GSTZ1,HBA1,HBB,HBD,HBE1,HBG1,HBG2,HBM,HBQ1,HBZ,HP,IPCEF1,IYD,KDM3B,LOXHD1,LPO,LTC4S,MGST1,MGST2,MGST3,NNT,NXN,PARK7,PRDX3,PRDX4,PRDX5,PRDX6,PRXL2A,PRXL2B,PRXL2C,PTGS1,PTGS2,PXDN,PXDNL,S100A9,SELENOS,SELENOT,SELENOW,SESN1,SESN2,SRXN1,TP53INP1,TPO,TXNDC17,…	cellular oxidant detoxification	77
GO:0098871	ACTB,CTTNBP2,ITSN1,KPTN,PPP1R9A	postsynaptic actin cytoskeleton	5
GO:0098875	PPFIA3	epididymosome	1
GO:0098880	OPHN1,SYNGAP1	maintenance of postsynaptic specialization structure	2
GO:0098883	C1QA,C1QB,C1QC,CDK5,CX3CL1,CX3CR1,DKK1,EPHA4	synapse pruning	8
GO:0098886	ARHGAP44,SYNPO	modification of dendritic spine	2
GO:0098888	CTNNA2,HIP1,STXBP5	extrinsic component of presynaptic membrane	3
GO:0098903	CACNA2D1,CACNB3,CAV1	regulation of membrane repolarization during action potential	3
GO:0098904	CXADR,GJA5,RYR2	regulation of AV node cell action potential	3
GO:0098905	GJA5,RANGRF	regulation of bundle of His cell action potential	2
GO:0098906	GJA5	regulation of Purkinje myocyte action potential	1
GO:0098907	ANK2,RYR2	regulation of SA node cell action potential	2
GO:0098974	ACTB,ACTG1,ARF1,DBN1,DBNL,FRMPD4,INA,MYH10,NOS1AP,POTEKP,PPP1R9A,WASF2	postsynaptic actin cytoskeleton organization	12
GO:0098998	GRIPAP1	extrinsic component of postsynaptic early endosome membrane	1
GO:0098999	PSD	extrinsic component of postsynaptic endosome membrane	1
GO:0099003	CLSTN1,GRIP1,GRIP2,MAPK10,NSG1,RAB11A,RAB8A,VPS35	vesicle-mediated transport in synapse	8
GO:0099004	PCP4	calmodulin dependent kinase signaling pathway	1
GO:0099010	STAU1	modification of postsynaptic structure	1
GO:0099020	CLU	perinuclear endoplasmic reticulum lumen	1
GO:0099023	SYNPO2	vesicle tethering complex	1
GO:0099025	CNTN1,CNTN2	anchored component of postsynaptic membrane	2
GO:0099026	CNTN1,CNTN5,CNTN6,GPC4,RGS7BP	anchored component of presynaptic membrane	5
GO:0099038	ABCB1,ABCB4	ceramide floppase activity	2
GO:0099039	ABCC1	sphingolipid translocation	1
GO:0099040	ABCB1,ABCB4	ceramide translocation	2
GO:0099041	C17orf75,FAM91A1,TBC1D23,WDR11	vesicle tethering to Golgi	4
GO:0099044	STARD3,STARD3NL	vesicle tethering to endoplasmic reticulum	2
GO:0099050	SH3GL2	vesicle scission	1
GO:0099053	ASCC2,ASCC3,TRIP4	activating signal cointegrator 1 complex	3
GO:0099054	CNTN5,DVL1,EFNB2,FZD1,LRRTM3,NLGN1,NLGN2,NLGN3,NLGN4X,NLGN4Y,WNT3A,WNT5A,WNT7A	presynapse assembly	13
GO:0099066	SYT4,SYT5	integral component of neuronal dense core vesicle membrane	2
GO:0099072	CPT1C,CTNND1,DLG3,EFNB2,EPS8,ERBIN,FLOT2,FRRS1L,PORCN,PRKCI,YWHAE	regulation of postsynaptic membrane neurotransmitter receptor levels	11
GO:0099073	DNM1L,PRKN,VPS35	mitochondrion-derived vesicle	3
GO:0099074	PINK1,PRKN,VPS35	mitochondrion to lysosome transport	3
GO:0099077	MAPT	histone-dependent DNA binding	1
GO:0099078	BLOC1S1,BLOC1S2,BORCS5,BORCS6,BORCS7-ASMT,BORCS7,BORCS8,KXD1,SNAPIN	BORC complex	9
GO:0099087	TERF2	anterograde axonal transport of messenger ribonucleoprotein complex	1
GO:0099089	MYO5A	establishment of endoplasmic reticulum localization to postsynapse	1
GO:0099093	LETM1,SLC8B1	calcium export from the mitochondrion	2
GO:0099116	THG1L,USP14	tRNA 5'-end processing	2
GO:0099148	CAMK2A	regulation of synaptic vesicle docking	1
GO:0099149	ARC,DRD3,DRD4,EFNB2,GSG1L,HPCA,ITGB3,NUMB,OPHN1,SCRIB,USP46	regulation of postsynaptic neurotransmitter receptor internalization	11
GO:0099158	GRIPAP1	regulation of recycling endosome localization within postsynapse	1
GO:0099172	C5AR1,PPFIA2	presynapse organization	2
GO:0099179	LRFN3,MAPK14,MDGA1,PCDH8	regulation of synaptic membrane adhesion	4
GO:0099400	LRRK2	caveola neck	1
GO:0099505	GABRR1,GRIK2,GRIK3,KCNA1,KCNC1,KCNC2	regulation of presynaptic membrane potential	6
GO:0099507	GABRR1,GRIK2,GRIK3	ligand-gated ion channel activity involved in regulation of presynaptic membrane potential	3
GO:0099508	KCNA1,KCNC1,KCNC2	voltage-gated ion channel activity involved in regulation of presynaptic membrane potential	3
GO:0099509	ADORA1,ATP2B1,ATP2B2,ATP2B3,CALB1,CALB2,HTR1B,NCS1,P2RX1,P2RY1,P2RY4,SCGN,TSPOAP1	regulation of presynaptic cytosolic calcium ion concentration	13
GO:0099520	ATP1A3	ion antiporter activity involved in regulation of presynaptic membrane potential	1
GO:0099530	GRM1,GRM5	G protein-coupled receptor activity involved in regulation of postsynaptic membrane potential	2
GO:0099538	PENK	synaptic signaling via neuropeptide	1
GO:0099542	NRXN1	trans-synaptic signaling by endocannabinoid	1
GO:0099580	SLC8A1,SLC8A3	ion antiporter activity involved in regulation of postsynaptic membrane potential	2
GO:0099582	ADORA1	neurotransmitter receptor activity involved in regulation of presynaptic cytosolic calcium ion concentration	1
GO:0099583	GRIA1,GRM1,GRM5	neurotransmitter receptor activity involved in regulation of postsynaptic cytosolic calcium ion concentration	3
GO:0099635	CACNA1D,CACNB2,CDK5,CNR1	voltage-gated calcium channel activity involved in positive regulation of presynaptic cytosolic calcium levels	4
GO:0099641	DLG2,HSPB1,KIF5A,KIF5B,KIF5C,MAP1A,MAPK8IP3,RAB27B	anterograde axonal protein transport	8
GO:0099645	ADAM22,DLG1,DLG2,LGI1	neurotransmitter receptor localization to postsynaptic specialization membrane	4
GO:0099699	GABRG3,GHSR,ITGB1,PTPRA,SYT6	integral component of synaptic membrane	5
GO:0101006	LHPP,MINPP1,PHPT1	protein histidine phosphatase activity	3
GO:0101021	CYP1A1,CYP1A2,CYP3A4,CYP3A7	estrogen 2-hydroxylase activity	4
GO:0102008	CNDP2	cytosolic dipeptidase activity	1
GO:0102102	CARNS1	homocarnosine synthase activity	1
GO:0106027	GSK3B	neuron projection organization	1
GO:0110135	FZD4,LRP5,NDP	Norrin signaling pathway	3
GO:0120020	ABCA1,ABCG1,ABCG5,ABCG8,APOA1,APOA2,APOA4,APOA5,APOB,APOE,CETP,GRAMD1A,GRAMD1B,GRAMD1C,NPC2,OSBPL2,STARD4,STARD5	cholesterol transfer activity	18
GO:0120025	ATP2A2	plasma membrane bounded cell projection	1
GO:0120053	RXYLT1	ribitol beta-1,4-xylosyltransferase activity	1
GO:0120069	NMU	positive regulation of stomach fundus smooth muscle contraction	1
GO:0120072	KIT	positive regulation of pyloric antrum smooth muscle contraction	1
GO:0120153	COLEC11	calcium-dependent carbohydrate binding	1
GO:0120158	VSIR	positive regulation of collagen catabolic process	1
GO:0120162	ACADL,ACHE,ACSL1,ADCYAP1,ADIPOQ,ADIPOR1,ADIPOR2,ADRB1,ADRB2,ADRB3,ALMS1,APC,APPL2,BSCL2,CAV1,CCR2,CD36,CEBPB,CMKLR1,CNOT3,CPT2,CXCR4,DBH,DECR1,DIO2,DYNC1H1,EBF2,EHMT1,ELOVL3,ELOVL6,EPAS1,ESRRG,FABP4,FABP5,FFAR4,FGF21,FH,G0S2,GADD45G,GATM,GHRL,GJA1,GNAS,GPR3,GRB10,HADH,HCRT,HDAC3,HSF1,IGF1R,IL13,IL18,IL4,IL4R,IRF4,JAK2,KDM1A,KDM3A,KDM6B,KSR2,LCN2,LEP,LEPR,LPIN1,MFAP2,MFN2,OGT,OMA1,OXT,OXTR,PDGFC,P…	positive regulation of cold-induced thermogenesis	97
GO:0120163	ABHD6,ACOT11,ACOT13,ACTN3,ACVR2B,ADAM17,ADAMTS5,ADIPOQ,ALDH1A1,ARNTL,ARRDC3,ATF4,CIDEA,DDIT3,DOCK7,FLCN,FOXC2,HOXC10,ID1,IL15,IL18R1,IP6K1,LAMA4,LGR4,LNPEP,MAP2K6,NOTCH1,NOVA1,NOVA2,NPR3,NR1D1,NR1H2,NR1H3,NRDC,PCTP,PGAM5,PLCL1,PLCL2,RB1,RBPJ,RHEB,STK11,TFE3,TLE3,TLR4,WNT10B,ZNF423	negative regulation of cold-induced thermogenesis	47
GO:0140042	SMIM22,SQLE	lipid droplet formation	2
GO:0140291	MACROD1,MACROD2,OARD1	peptidyl-glutamate ADP-deribosylation	3
GO:0140293	MACROD1,MACROD2,OARD1	ADP-ribosylglutamate hydrolase activity	3
GO:0140298	TFR2	endocytic iron import into cell	1
GO:0150019	TAOK2	basal dendrite morphogenesis	1
GO:0150020	NRP1,SEMA3A,TAOK2	basal dendrite arborization	3
GO:0150034	BRSK1,BRSK2,KIF5C	distal axon	3
GO:0150074	CD200,PLAAT4	positive regulation of protein-glutamine gamma-glutamyltransferase activity	2
GO:0150076	ADCY1,ADCY8,IFNG,IL4	neuroinflammatory response	4
GO:0150077	CD200,CD200R1,CD200R1L,IL6,MMP3,MMP8,MMP9,PTGS2,SPHK1,TNFRSF1B	regulation of neuroinflammatory response	10
GO:0150078	IL18,IL1B,IL33,IL6,MMP8,NUPR1,TNF	positive regulation of neuroinflammatory response	7
GO:1901623	SLC8B1	regulation of lymphocyte chemotaxis	1
GO:1902513	HAP1,LAMP1,MAP2,NEFH,RHOT1	regulation of organelle transport along microtubule	5
GO:1902514	CACNA2D1,CACNB1,CACNG1,CAMK2D,NOS1AP,NOS1,NPPA	regulation of calcium ion transmembrane transport via high voltage-gated calcium channel	7
GO:1902583	RAB7A	multi-organism intracellular transport	1
GO:1902600	ASIC5,ATP12A,ATP1A1,ATP1A2,ATP1A3,ATP1A4,ATP2A1,ATP2A2,ATP2A3,ATP2C1,ATP2C2,ATP4A,ATP4B,ATP5F1B,ATP5MF,ATP5PO,ATP6AP1,ATP6AP1L,ATP6V0A1,ATP6V0A2,ATP6V0A4,ATP6V0B,ATP6V0C,ATP6V0D1,ATP6V0D2,ATP6V0E1,ATP6V0E2,ATP6V1A,ATP6V1B1,ATP6V1B2,ATP6V1C1,ATP6V1C2,ATP6V1D,ATP6V1E1,ATP6V1E2,ATP6V1F,ATP6V1G1,ATP6V1G2,ATP6V1G3,ATP6V1H,CLCN4,CLCN5,COX10,COX15,COX4I1,COX4I2,COX5A,COX6A1,COX6A2,COX6B1,COX6C,COX7A1,CO…	proton transmembrane transport	115
GO:1902683	NPTN	regulation of receptor localization to synapse	1
GO:1902728	JAK2,STAT3	positive regulation of growth factor dependent skeletal muscle satellite cell proliferation	2
GO:1902731	BMPR1B,BMPR2,CCN3	negative regulation of chondrocyte proliferation	3
GO:1902750	ATF5,MACROH2A1	negative regulation of cell cycle G2/M phase transition	2
GO:1902811	RBM24	positive regulation of skeletal muscle fiber differentiation	1
GO:1902939	ANO9	negative regulation of intracellular calcium activated chloride channel activity	1
GO:1902943	CFTR,PTAFR	positive regulation of voltage-gated chloride channel activity	2
GO:1902949	CLU,DKK1,EGR1,HSP90AA1,HSP90AB1,NAB2	positive regulation of tau-protein kinase activity	6
GO:1903189	PARK7	glyoxal metabolic process	1
GO:1903575	DMKN,PSAP,STX2,UGCG	cornified envelope assembly	4
GO:1903788	NFE2L2	positive regulation of glutathione biosynthetic process	1
GO:1904151	ITGAM,STAP1,TYROBP	positive regulation of microglial cell mediated cytotoxicity	3
GO:1904434	B2M,HFE	positive regulation of ferrous iron binding	2
GO:1904640	FGF21,PCK1,PPARGC1A	response to methionine	3
GO:1904753	ADIPOQ,MEF2C,MYOCD,NFE2L2,PRKG1,TPM1	negative regulation of vascular associated smooth muscle cell migration	6
GO:1904837	ASH2L,AXIN2,BCL9,BCL9L,CDC73,CREBBP,CTNNB1,EP300,HDAC1,KAT5,KMT2D,LEF1,LEO1,MEN1,MYC,PYGO1,PYGO2,RBBP5,RUVBL1,SMARCA4,TCF7,TCF7L1,TCF7L2,TERT,TLE1,TLE2,TLE3,TLE4,TRRAP	beta-catenin-TCF complex assembly	29
GO:1904959	ATP7A,PHB2,SPHK2	regulation of cytochrome-c oxidase activity	3
GO:1905152	KIF5B	positive regulation of voltage-gated sodium channel activity	1
GO:1905223	ALPK2,TGFBR1	epicardium morphogenesis	2
GO:1905312	BMP4,BMP7,SEMA3C	positive regulation of cardiac neural crest cell migration involved in outflow tract morphogenesis	3
GO:1905382	MYOD1	positive regulation of snRNA transcription by RNA polymerase II	1
GO:1905399	CD274	regulation of activated CD4-positive, alpha-beta T cell apoptotic process	1
GO:1905775	MCM2,MNAT1	negative regulation of DNA helicase activity	2
GO:1905776	GTF2H2,POT1	positive regulation of DNA helicase activity	2
GO:1990032	DAB2IP	parallel fiber	1
GO:1990034	ATP2B1,ATP2B3,SLC35G1,SLC8A3	calcium ion export across plasma membrane	4
GO:1990037	ATF4,FBXO7,HERPUD1	Lewy body core	3
GO:1990038	FBXO7	Lewy body corona	1
GO:1990047	ZNF207	spindle matrix	1
GO:1990048	KIF1A,KIF1B,KIF1C,KIF5B,SYBU	anterograde neuronal dense core vesicle transport	5
GO:1990049	KIF1A,KIF1B,KIF1C,KIF5A,KIF5B	retrograde neuronal dense core vesicle transport	5
GO:1990070	TRAPPC5	TRAPPI protein complex	1
GO:1990071	TRAPPC10,TRAPPC5	TRAPPII protein complex	2
GO:1990074	DIS3L2,TUT4,TUT7	polyuridylation-dependent mRNA catabolic process	3
GO:1990089	KCNC1,KCNC2,PTN	response to nerve growth factor	3
GO:1990090	ACAP2,AKT1,APP,ARF6,ARPC3,CBL,CDC5L,CIB1,CREB1,CRK,DYNC1LI2,E2F1,EHD1,FOXO3,HSPA5,ID1,KAT2A,KIDINS220,KIF1B,MAGI2,MAPT,MICALL1,NTRK1,NTRK2,NTRK3,PTEN,RAB35,RAP1A,RAPGEF1,RAPGEF2,RPS3,STMN2,TAC1,TRPV1,USP8	cellular response to nerve growth factor stimulus	35
GO:1990092	CAPN3	calcium-dependent self proteolysis	1
GO:1990111	PSMA8,PSMB10,PSMB8,PSMB9,PSME4	spermatoproteasome complex	5
GO:1990130	BMT2,DEPDC5,NPRL2,NPRL3,RRAGA,SZT2	GATOR1 complex	6
GO:1990131	RRAGA,RRAGB,RRAGC,RRAGD	Gtr1-Gtr2 GTPase complex	4
GO:1990145	CDKAL1,RPS23	maintenance of translational fidelity	2
GO:1990164	ZMPSTE24	histone H2A phosphorylation	1
GO:1990165	APTX	single-strand break-containing DNA binding	1
GO:1990234	PDSS1,PDSS2,PIAS4,UBE2I	transferase complex	4
GO:1990245	DCAF1	histone H2A-T120 phosphorylation	1
GO:1990246	MCUB,MCU,MICU1,MICU2,SMDT1	uniplex complex	5
GO:1990254	EPPK1,FAM83H,KRT14,KRT74,SIRT1,VIM	keratin filament binding	6
GO:1990262	AMHR2	anti-Mullerian hormone signaling pathway	1
GO:1990380	ATXN3,CYLD,DESI2,MINDY1,MINDY2,MINDY3,MINDY4B,MINDY4,OTUD5,OTUD7B,USP13,USP19,USP27X,USP7,USP9X,YOD1	Lys48-specific deubiquitinase activity	16
GO:1990384	NINJ1	hyaloid vascular plexus regression	1
GO:1990386	ARF1	mitotic cleavage furrow ingression	1
GO:1990391	ATM,KDM1A,PHF21A,RCOR1,TP53BP1	DNA repair complex	5
GO:1990393	ANKRA2,CCDC8,CUL7,FBXW8,OBSL1	3M complex	5
GO:1990406	CALCRL,RAMP1	CGRP receptor complex	2
GO:1990407	RAMP1	calcitonin gene-related peptide binding	1
GO:1990423	KNTC1,ZW10,ZWILCH	RZZ complex	3
GO:1990440	ATF3,ATF4,ATF6B,ATF6,CEBPB,CREB3L1,CREB3L3,DDIT3,HSPA5,MBTPS2,TP53	positive regulation of transcription from RNA polymerase II promoter in response to endoplasmic reticulum stress	11
GO:1990441	JUN,NCK1,NCK2,TMBIM6	negative regulation of transcription from RNA polymerase II promoter in response to endoplasmic reticulum stress	4
GO:1990444	PRKN,STYX	F-box domain binding	2
GO:1990447	SNRPB	U2 snRNP binding	1
GO:1990478	CXCL12,CXCR4	response to ultrasound	2
GO:1990481	DKC1,PUS1,PUS3,PUS7,TRUB1	mRNA pseudouridine synthesis	5
GO:1990511	BTBD18,DDX4,GPAT2,MYBL1,PIWIL2	piRNA biosynthetic process	5
GO:1990512	PASD1	Cry-Per complex	1
GO:1990518	DHX9,MCM6,MCM7	single-stranded 3'-5' DNA helicase activity	3
GO:1990535	ABCD1,ABCD2,APP,ATP1A3,DCTN1,INS,INSR,MAP1A,PRNP,PSEN1	neuron projection maintenance	10
GO:1990569	SLC35A3,SLC35B4,SLC35D1,SLC35D2	UDP-N-acetylglucosamine transmembrane transport	4
GO:1990584	TNNC1,TNNI3,TNNT2	cardiac Troponin complex	3
GO:1990590	ATF1,ATF4	ATF1-ATF4 transcription factor complex	2
GO:1990597	DAB2IP,ERN1	AIP1-IRE1 complex	2
GO:1990604	ERN1,ERN2,MAP3K5,TRAF2	IRE1-TRAF2-ASK1 complex	4
GO:1990613	MFN1,RCC1L	mitochondrial membrane fusion	2
GO:1990617	ATF4,DDIT3	CHOP-ATF4 complex	2
GO:1990630	ERN1,RACK1	IRE1-RACK1-PP2A complex	2
GO:1990641	EIF2AK1,HAMP,HFE	response to iron ion starvation	3
GO:1990654	PRDM1	sebum secreting cell proliferation	1
GO:1990667	ANXA2,PCSK9	PCSK9-AnxA2 complex	2
GO:1990668	CALR,SEC22B,STX4,TAP1,TAP2,TAPBP	vesicle fusion with endoplasmic reticulum-Golgi intermediate compartment (ERGIC) membrane	6
GO:1990674	NSG2	Golgi cis cisterna membrane	1
GO:1990698	CPT1A,PORCN	palmitoleoyltransferase activity	2
GO:1990699	NOTUM	palmitoleyl hydrolase activity	1
GO:1990701	STING1	integral component of endoplasmic reticulum-Golgi intermediate compartment (ERGIC) membrane	1
GO:1990708	OPRK1,OPRL1	conditioned place preference	2
GO:1990709	CAST	presynaptic active zone organization	1
GO:1990723	RANBP2,RANGAP1	cytoplasmic periphery of the nuclear pore complex	2
GO:1990726	LSM1,LSM2,LSM3,LSM5,LSM7	Lsm1-7-Pat1 complex	5
GO:1990737	ATF4,EIF2AK3,EIF2S1	response to manganese-induced endoplasmic reticulum stress	3
GO:1990742	DEFB106A,DEFB1,SYT4	microvesicle	3
GO:1990743	ST3GAL2,ST3GAL4,ST6GALNAC2,ST8SIA3	protein sialylation	4
GO:1990744	METTL3	primary miRNA methylation	1
GO:1990745	EIPR1,VPS50,VPS51,VPS52,VPS53	EARP complex	5
GO:1990748	ABCG2	cellular detoxification	1
GO:1990758	BOD1	mitotic sister chromatid biorientation	1
GO:1990769	GJC2,MAP2,SYT5,TRIM46	proximal neuron projection	4
GO:1990774	HMGB1,SPHK2,TMEM106A	tumor necrosis factor secretion	3
GO:1990782	ACVR1,BANK1,BMPR2,CASS4,CD247,CD4,CDH5,CEACAM1,CRK,DSCAM,DUSP22,DUSP3,EPHA4,FCRL3,GJA1,GRM5,HSP90AA1,NEDD9,NOX4,PHYHIP,PRR7,PTEN,SH2B3,SIRPA,TREM2,TRIM6	protein tyrosine kinase binding	26
GO:1990786	EPG5,RIOK3	cellular response to dsDNA	2
GO:1990798	REG1A	pancreas regeneration	1
GO:1990832	HSPA8	slow axonal transport	1
GO:1990851	FZD8,LRP5,LRP6,WNT3A	Wnt-Frizzled-LRP5/6 complex	4
GO:1990878	REG1A	cellular response to gastrin	1
GO:1990879	CTC1,STN1,TEN1	CST complex	3
GO:1990886	COQ3	3,4-dihydroxy-5-polyprenylbenzoic acid O-methyltransferase activity	1
GO:1990907	BCL9,BCL9L,CTNNB1,LDB1,LEF1,PYGO2,TCF4,TLE1,TLE3,TLE4	beta-catenin-TCF complex	10
GO:1990910	ADAM15,DNM1L,FIS1,HSF1	response to hypobaric hypoxia	4
GO:1990923	EXD1,PIWIL2,TDRD12	PET complex	3
GO:1990926	NCSTN,SYT7	short-term synaptic potentiation	2
GO:1990927	SYT11,SYT7	calcium ion regulated lysosome exocytosis	2
GO:1990931	ALKBH5,FTO	RNA N6-methyladenosine dioxygenase activity	2
GO:1990938	ATP13A2	peptidyl-aspartic acid autophosphorylation	1
GO:1990955	POT1	G-rich single-stranded DNA binding	1
GO:2000008	BDNF,CTNNB1,EGF,GBF1,HFE,KCNAB2,RAB11B,RAB11FIP5,TOR1A	regulation of protein localization to cell surface	9
