# Supplementary material for: The mining and construction of a knowledge base for gene-disease association in mitochondrial diseases
Source: Sci Rep. 2021 Dec 13;11:23909. doi: 10.1038/s41598-021-03249-0 (PMC8668972; doi:10.1038/s41598-021-03249-0)
Supplement: Supplementary file 11 — Supplementary Information 11. [file 41598_2021_3249_MOESM11_ESM.xlsx]

## Sheet: tools_GOMF
ID	geneSymbol	name	geneN
GO:0000010	PDSS1,PDSS2	trans-hexaprenyltranstransferase activity	2
GO:0000014	DCLRE1C,ENDOG,ERCC1,ERCC4,EXOG,MRE11,RAD50,RBBP8,SETMAR	single-stranded DNA endodeoxyribonuclease activity	9
GO:0000016	LCT	lactase activity	1
GO:0000026	ALG9,PIGZ	alpha-1,2-mannosyltransferase activity	2
GO:0000030	ALG12,ALG1,ALG1L2,ALG1L,ALG9,DPY19L1,DPY19L2,DPY19L2P1,DPY19L2P2,DPY19L3,DPY19L4,PIGB,PIGV,PIGZ,POMT1,POMT2,TMTC1,TMTC2,TMTC3,TMTC4	mannosyltransferase activity	20
GO:0000033	ALG2,ALG3,ALG8	alpha-1,3-mannosyltransferase activity	3
GO:0000035	GNAT1,NDUFAB1	acyl binding	2
GO:0000036	NDUFAB1	acyl carrier activity	1
GO:0000048	GGT1,GGT2,GGT3P,GGT5,GGT7	peptidyltransferase activity	5
GO:0000049	AARS2,AARS1,AIMP1,ALKBH1,ALKBH8,ATP5MF-PTCD1,CARS1,CTU1,CTU2,DARS2,DTD1,DTD2,EARS2,EEF1A1,EEFSEC,EIF2A,EIF2AK4,EIF2S3B,EIF2S3,FARS2,FARSA,HSD17B10,IARS2,IARS1,IFIT5,IGHMBP2,KARS1,MARS1,METTL1,MRPS27,NEMF,NSUN2,NSUN3,NSUN6,PSTK,PTCD1,PUS1,RARS1,RPL35A,SEPSECS,SLFN11,SLFN13,SSB,TARS1,TERT,THG1L,TRMT10A,TRMT10B,TRMT10C,TRMT11,TRMT1,TRMT1L,TRMT9B,TRMU,TRNT1,TYW5,XPO5,XPOT,YARS2,YARS1,YRDC	tRNA binding	61
GO:0000062	ACAD9,ACADL,ACADVL,ACBD3,ACBD4,ACBD5,ACBD6,ACBD7,ACOT11,ACOT12,ACOT7,ALDH6A1,ECI2,GCDH,HADHA,HMGCL,SCP2,SOAT1,SOAT2	fatty-acyl-CoA binding	19
GO:0000064	SLC25A15,SLC25A2,SLC7A1,SLC7A2,SLC7A3	L-ornithine transmembrane transporter activity	5
GO:0000095	SLC25A26	S-adenosyl-L-methionine transmembrane transporter activity	1
GO:0000104	SDHA,SDHD	succinate dehydrogenase activity	2
GO:0000121	PGP	glycerol-1-phosphatase activity	1
GO:0000146	MYH10,MYH13,MYH14,MYH2,MYH3,MYH4,MYH6,MYH7,MYH8,MYH9,MYO1B,MYO1C,MYO1D,MYO1E,MYO3A,MYO5A,MYO5B,MYO7A,MYO9B	microfilament motor activity	19
GO:0000149	ANKRD27,BAIAP3,CAPN10,CPLX1,CPLX2,CPLX3,CPLX4,EXOC3,EXOC3L1,EXOC3L2,EXOC3L4,GABARAPL2,GOSR2,LRRK2,NAPA,NBAS,NSF,PICALM,SEC24C,SEC24D,SNAP91,SNAPIN,SNCA,STX10,STX11,STX12,STX16,STX16-NPEPL1,STX17,STX19,STX1A,STX1B,STX2,STX3,STX4,STX5,STX6,STX7,STX8,STXBP1,SYT10,SYT11,SYT12,SYT13,SYT15,SYT17,SYT1,SYT2,SYT3,SYT4,SYT5,SYT6,SYT7,SYT8,SYT9,TNFAIP2,TRIM9,TSNARE1,UVRAG,VAMP2,VAMP7,VPS50,VTI1A,VTI1B	SNARE binding	64
GO:0000150	DMC1,RAD51	recombinase activity	2
GO:0000166	ABCA2,ABO,AKAP7,APAF1,APLF,CDC6,CHD1L,CHFR,CRCP,CRY1,DHRS11,DHRS3,DXO,EXOSC10,FHIT,GDPGP1,GPSM2,HDGF,HINT1,HINT2,HINT3,HPRT1,HSP90AA1,IMPDH1,IMPDH2,ITPA,LTB4R,MRPL39,NAXE,NOX4,NT5C1A,NT5C1B,NT5C2,NT5C3A,NT5C3B,NT5E,NT5M,NUBP1,NUBP2,ORC4,ORC5,POLA1,POLD1,POLE,POLR2D,PRTFDC1,PXK,PYGM,REV3L,RMI1,SLC22A4,SLC27A1,SLC27A4,SLC27A6,SUCLG1,TINAG,TRIB2,TYMS,VDAC2,VDAC3,VPS11	nucleotide binding	61
GO:0000170	DEGS2	sphingosine hydroxylase activity	1
GO:0000171	POP1,POP4	ribonuclease MRP activity	2
GO:0000175	ANGEL1,ANGEL2,CNOT6,CNOT6L,CNOT7,CNOT8,DIS3,DIS3L2,DIS3L,ERI1,ERI2,ERI3,EXOSC10,EXOSC2,EXOSC3,EXOSC4,EXOSC5,EXOSC7,EXOSC9,ISG20,ISG20L2,NOCT,PAN2,PARN,PDE12,PNLDC1,PNPT1,REXO2,TOE1,USB1,XRN2	3'-5'-exoribonuclease activity	31
GO:0000179	DIMT1,RRNAD1,TFB1M,TFB2M	rRNA (adenine-N6,N6-)-dimethyltransferase activity	4
GO:0000182	BEND3,DHX33,GTF2H5,MACROH2A1,TSPYL2	rDNA binding	5
GO:0000210	NUDT12	NAD+ diphosphatase activity	1
GO:0000213	TSEN15,TSEN2,TSEN34,TSEN54	tRNA-intron endonuclease activity	4
GO:0000215	NT5C3A,TRPT1	tRNA 2'-phosphotransferase activity	2
GO:0000224	NGLY1	peptide-N4-(N-acetyl-beta-glucosaminyl)asparagine amidase activity	1
GO:0000225	PIGL	N-acetylglucosaminylphosphatidylinositol deacetylase activity	1
GO:0000246	DHCR24	delta24(24-1) sterol reductase activity	1
GO:0000247	EBP,SREBF2	C-8 sterol isomerase activity	2
GO:0000248	FADS1,SC5D	C-5 sterol desaturase activity	2
GO:0000250	LSS	lanosterol synthase activity	1
GO:0000252	NSDHL	C-3 sterol dehydrogenase (C-4 sterol decarboxylase) activity	1
GO:0000253	CBR3,DHRS11,DHRS4,HSD17B7,HSD3B1	3-keto sterol reductase activity	5
GO:0000254	CH25H,FAXDC2,MSMO1	C-4 methylsterol oxidase activity	3
GO:0000257	NIT1	nitrilase activity	1
GO:0000268	BABAM2,PEX5,PEX5L	peroxisome targeting sequence binding	3
GO:0000285	PIKFYVE	1-phosphatidylinositol-3-phosphate 5-kinase activity	1
GO:0000287	AASDHPPT,ABL1,ABL2,ADCY10,ADCY2,ADPRH,ADPRHL1,ADPRHL2,ADSS2,ADSS1,ALPI,ALPP,ARF1,ARL3,ATP10A,ATP10B,ATP10D,ATP11A,ATP11B,ATP11C,ATP4A,ATP8A1,ATP8A2,ATP8B1,ATP8B2,ATP8B3,ATP8B4,ATP9A,ATP9B,BRSK1,BRSK2,CDC42BPA,CDC42BPB,CDC42BPG,CDK2,CERK,CIB2,CIB3,CIB4,CLYBL,COMT,DCTPP1,DHX36,DIS3L2,DUT,DXO,DYRK2,DYRK3,ENDOV,ENO1,ENO2,ENO3,ENO4,ENOPH1,ENOSF1,EPHX2,ERN1,ERN2,EYA2,FAN1,FARSB,FEN1,FIGNL1,FOXK2,GCLC,G…	magnesium ion binding	212
GO:0000293	CYB561,CYBRD1,FRRS1	ferric-chelate reductase activity	3
GO:0000295	SLC25A17	adenine nucleotide transmembrane transporter activity	1
GO:0000298	NUDT10,NUDT11,NUDT3,NUDT4	endopolyphosphatase activity	4
GO:0000309	NMNAT1,NMNAT2,NMNAT3	nicotinamide-nucleotide adenylyltransferase activity	3
GO:0000334	HAAO	3-hydroxyanthranilate 3,4-dioxygenase activity	1
GO:0000339	EIF4A1,EIF4E2,EIF4E,EIF4G3,IFIT5,LARP1,LSM1,NCBP1,NCBP2,NCBP2L,SNUPN	RNA cap binding	11
GO:0000340	AGO2,CYFIP1,CYFIP2,DCPS,EIF4E1B,EIF4E2,EIF4E3,EIF4E,GEMIN5,LARP1,NCBP1,NCBP2,NCBP3	RNA 7-methylguanosine cap binding	13
GO:0000384	ISY1,RBMX2	first spliceosomal transesterification activity	2
GO:0000386	PRPF18,PRPF8,SLU7	second spliceosomal transesterification activity	3
GO:0000400	ABL1,BLM,GEN1,HMGB1,HMGB2,HMGB3,MEN1,MSH2,MSH6,RAD51B,RAD51C,RAD51D,WRN,XRCC2,XRCC3,YY1	four-way junction DNA binding	16
GO:0000403	BLM,MEN1,RAD18,RBBP8,WRN	Y-form DNA binding	5
GO:0000404	XPC	heteroduplex DNA loop binding	1
GO:0000405	ABL1,BLM,ERCC5,HMGB1,NEIL3,RECQL4,WRN,XPC	bubble DNA binding	8
GO:0000406	MSH2,RBBP8	double-strand/single-strand DNA junction binding	2
GO:0000701	MUTYH,PCNA	purine-specific mismatch base pair DNA N-glycosylase activity	2
GO:0000703	NTHL1,SMUG1	oxidized pyrimidine nucleobase lesion DNA N-glycosylase activity	2
GO:0000721	SORD	(R,R)-butanediol dehydrogenase activity	1
GO:0000773	PEMT	phosphatidyl-N-methylethanolamine N-methyltransferase activity	1
GO:0000774	BAG1,BAG2,BAG3,GRPEL1,GRPEL2,HSPBP1,HSPH1,PFN1,SIL1	adenyl-nucleotide exchange factor activity	9
GO:0000822	GLE1,ITPR3,XPR1	inositol hexakisphosphate binding	3
GO:0000823	IPMK	inositol-1,4,5-trisphosphate 6-kinase activity	1
GO:0000824	IPMK	inositol tetrakisphosphate 3-kinase activity	1
GO:0000825	IPMK,ITPK1	inositol tetrakisphosphate 6-kinase activity	2
GO:0000827	PPIP5K1,PPIP5K2	inositol-1,3,4,5,6-pentakisphosphate kinase activity	2
GO:0000828	IP6K1,IP6K2,IP6K3,PPIP5K1,PPIP5K2	inositol hexakisphosphate kinase activity	5
GO:0000829	PPIP5K1,PPIP5K2	inositol heptakisphosphate kinase activity	2
GO:0000831	IP6K3	inositol hexakisphosphate 6-kinase activity	1
GO:0000832	IP6K1,IP6K2,IP6K3,PPIP5K1,PPIP5K2	inositol hexakisphosphate 5-kinase activity	5
GO:0000900	CELF1,CELF4,CPEB1,CPEB2,CPEB3,CPEB4,DHFR,PAIP2B,PAIP2,PURA,RARA,SHMT1,TYMS,ZNF540	translation repressor activity, mRNA regulatory element binding	14
GO:0000976	ANHX,ARNTL,ATF3,ATF6,CREB3L3,CRY2,DDIT3,DUX4,DUX4L9,EGR1,FOXJ1,FOXK1,FOXK2,GATA1,GATA3,HDAC1,HR,JMJD1C,JUN,KDM3A,KDM3B,MTA2,NFE2,NFE2L1,NFE2L2,NFE2L3,NFKB1,NKX3-1,NONO,NR1D1,NR1D2,NR1H2,NR1H3,NR1H4,NR1I2,NR1I3,NR5A1,NR5A2,PER1,PER2,PER3,PITX2,POU5F1,PPARA,PPARD,PPARG,PRKN,PSPC1,RARA,RARB,RARG,SFPQ,SIN3A,SIX1,SIX2,SIX3,SIX4,SIX5,SIX6,SOX11,SOX12,SOX2,SOX4,SUV39H1,SUV39H2,TBX18,TFAP2A,THRA,THRB,VDR…	transcription regulatory region sequence-specific DNA binding	75
GO:0000977	ACTN4,AEBP1,AIRE,ALX1,ALX3,ALX4,ARHGAP35,ARID3A,ARID3B,ARID3C,ARID5B,ARX,ASCL1,ASCL2,ASCL3,ASCL4,ASCL5,ATF1,ATF2,ATF3,ATF4,ATF5,ATF6,BARHL1,BARHL2,BARX1,BARX2,BCL6B,BCL6,BCOR,BHLHA15,BHLHE40,BHLHE41,CDC5L,CDX1,CDX2,CDX4,CEBPB,CGGBP1,CNBP,CREB3,CREB3L3,CREBRF,CREM,CUX1,CUX2,DACH1,DBP,DEAF1,DMBX1,DMRT1,DMRT2,DRGX,DUX1,E2F2,E2F3,E2F6,E4F1,EAF2,EGR1,EGR3,EGR4,ELF5,ENO1,EOMES,EP300,ESRRG,ESX1,ETV3,ETV…	RNA polymerase II regulatory region sequence-specific DNA binding	308
GO:0000978	ACTB,ACTL6A,AEBP2,AGO1,AKNAD1,AKNA,AR,ARID3B,ARNT2,ARNTL2,ASCL1,ASCL2,ATF3,ATF4,ATF6,ATOH1,BATF2,BATF3,BATF,BCL11A,BCL11B,BHLHE41,BORCS8-MEF2B,BSX,CARF,CC2D1A,CC2D1B,CDK9,CDX4,CEBPA,CEBPB,CEBPD,CEBPE,CEBPZ,CHD2,CHD4,CHD7,CLOCK,CREB1,CREB3,CRX,CTCF,CTCFL,CUX2,DACH1,DDIT3,DDN,DHX36,DHX9,DLX1,DLX2,DLX3,DLX4,DLX5,DLX6,DMTF1,DNMT3A,DPF2,DUX4,E2F4,E2F7,E2F8,EBF2,EBF3,EED,EGR2,EHF,ELF1,ELF3,ELF4,ELK1,EL…	RNA polymerase II proximal promoter sequence-specific DNA binding	494
GO:0000979	CEBPB,EZH2,FOS,GADD45A,GBX2,GTF2B,MACROH2A1,H2AZ1,H3-3A,HDAC1,KDM3A,MED1,NRF1,PAX6,POGZ,POU2AF1,POU2F1,PRDM10,REST,RUVBL2,SOX3,SOX8,STAT1,TBP,TBPL1,TBPL2,ZFP64,ZNF335,ZNF407,ZNF451,ZNF462,ZNF507,ZNF513,ZNF827	RNA polymerase II core promoter sequence-specific DNA binding	34
GO:0000980	ACTB,ACTL6A,ARID3B,ARNTL,ARX,ATF2,ATF4,ATF6B,BACH1,BACH2,BHLHE40,BHLHE41,CALCOCO1,CCAR1,CDX1,CDX2,CHD4,CIART,CLOCK,CREB1,ESRRB,FLI1,GATA1,GATA2,GATAD2B,GZF1,H2AZ1,H3-3A,HDAC1,HDAC2,HIVEP1,HNRNPC,HOXA5,HOXA6,HOXA7,HOXB5,HOXB6,HOXB7,HOXC4,HOXC5,HOXC6,JUN,KMT2A,MBD2,MBD3,MED12,MEF2C,MEOX2,MIXL1,MSC,MTA1,NFATC1,NFE2L1,NFE2L2,NFKB1,NFYA,NFYB,NFYC,NKX2-1,NONO,NPAS2,NR1D2,NR1H4,NR2F6,NR5A1,NR5A2,PBX3,PO…	RNA polymerase II distal enhancer sequence-specific DNA binding	98
GO:0000981	ADNP2,ADNP,AEBP2,AHCTF1,AHR,AHRR,AIRE,AKNA,ALX1,ALX3,ALX4,ANHX,ARGFX,AR,ARID1A,ARID1B,ARID2,ARID3A,ARID3B,ARID4A,ARID4B,ARID5A,ARID5B,ARNT2,ARNT,ARNTL2,ARNTL,ARX,ASCL1,ASCL2,ASCL3,ASCL4,ASCL5,ASH1L,ATF1,ATF2,ATF3,ATF4,ATF5,ATF6B,ATF6,ATF7,ATOH1,ATOH7,ATOH8,ATRX,BACH1,BACH2,BARHL1,BARHL2,BARX1,BARX2,BATF2,BATF3,BATF,BBX,BCL11A,BCL11B,BCL6B,BCL6,BHLHA15,BHLHA9,BHLHE22,BHLHE23,BHLHE40,BHLHE41,BMPR1A…	DNA-binding transcription factor activity, RNA polymerase II-specific	1545
GO:0000987	CREBBP,CXXC1,DMRT1,E2F1,E2F2,E2F3,E2F7,E2F8,GATA3,HNF1B,KLF1,KLF4,MIXL1,MTF1,NFE2,NFE4,NKX2-2,PAX2,RB1,SMAD3,SMAD4,SP1,SP3,TBP,TEAD1,TFAP2A,TFCP2,UHRF1,YY1,YY2,ZNF516	proximal promoter sequence-specific DNA binding	31
GO:0000993	AGO1,AGO2,CCAR2,CDC73,CTR9,DHX9,ELOF1,ELP1,ELP2,ELP3,ELP4,ERCC5,ESRRB,GTF2B,GTF2E1,HNRNPU,NCOA3,PAF1,PCF11,RECQL5,RPRD1A,RPRD1B,RPRD2,RTRAF,SCAF8,SMYD2,SMYD3,SUPT4H1,URI1,UVSSA,WAC,ZNF326	RNA polymerase II complex binding	32
GO:0000994	MAF1	RNA polymerase III core binding	1
GO:0000995	GTF3C1,GTF3C2,GTF3C3,GTF3C5,TBP	RNA polymerase III general transcription initiation factor activity	5
GO:0001002	GTF3C1,GTF3C5	RNA polymerase III type 1 promoter sequence-specific DNA binding	2
GO:0001003	GTF3C1,GTF3C5	RNA polymerase III type 2 promoter sequence-specific DNA binding	2
GO:0001004	GTF3C3,GTF3C5	RNA polymerase III transcription regulator recruiting activity	2
GO:0001006	BRF1,BRF2	RNA polymerase III type 3 promoter sequence-specific DNA binding	2
GO:0001010	KLF4	RNA polymerase II sequence-specific DNA-binding transcription factor recruiting activity	1
GO:0001012	ATXN3L,NCOA1,NCOR1,NCOR1P1,NCOR2,NKX2-1,RB1,RBL1,RBL2,TXK	RNA polymerase II regulatory region DNA binding	10
GO:0001016	PRDX5,TBP,TBPL1,TBPL2	RNA polymerase III regulatory region DNA binding	4
GO:0001018	LONP1,POLRMT,TFAM	mitochondrial promoter sequence-specific DNA binding	3
GO:0001030	MAF1,MTOR,RPTOR	RNA polymerase III type 1 promoter DNA binding	3
GO:0001031	MAF1,MTOR,RPTOR	RNA polymerase III type 2 promoter DNA binding	3
GO:0001032	BRF2,MAF1,MTOR,RPTOR	RNA polymerase III type 3 promoter DNA binding	4
GO:0001042	ERBB2,NOLC1,RRN3,RRN3P1,SPTY2D1,TCOF1	RNA polymerase I core binding	6
GO:0001046	HDAC1,KLF10,NRF1,TP53	core promoter sequence-specific DNA binding	4
GO:0001047	AGO1,AGO2,DR1,ELK4,GTF2B,MMP12,MYC,NPM1,NR3C1,PARK7,PRDM11,TBP,ZBTB17	core promoter binding	13
GO:0001054	CD3EAP,POLR1A,POLR1B,POLR1C,POLR1D,POLR1E,POLR2E,POLR2F,POLR2H,POLR2K,POLR2L,TWISTNB,ZNRD1	RNA polymerase I activity	13
GO:0001055	POLR2A,POLR2B,POLR2C,POLR2E,POLR2F,POLR2H,POLR2J2,POLR2J3,POLR2J,POLR2K,POLR2L	RNA polymerase II activity	11
GO:0001056	CRCP,POLR1C,POLR1D,POLR2E,POLR2F,POLR2H,POLR2K,POLR2L,POLR3A,POLR3B,POLR3C,POLR3D,POLR3E,POLR3F,POLR3H,POLR3K	RNA polymerase III activity	16
GO:0001069	DHX9,MBNL1	regulatory region RNA binding	2
GO:0001085	ANKRD1,AR,ATF4,ATN1,CREBBP,CTNNB1,DACT1,DHX9,ELK1,EP300,FBP1,GATA1,GATA4,GBX2,GFI1B,GSC,GSK3B,HCLS1,HDAC1,HDAC4,HDAC5,ID1,ID2B,ID2,ID3,ID4,KDM1A,KLF4,LHX3,MAMSTR,MEF2A,MIXL1,MTA2,MTDH,NFATC1,PIAS1,PIAS2,PIAS3,PIAS4,PITX1,PITX2,PITX3,POU1F1,RERE,SMAD4,SPEN,SPI1,TAL1,TBX20,TBX3,TBX6,TBXT,TEAD1,TEAD2,TEAD3,TEAD4,TP53,WWP2,ZFPM1,ZFPM2,ZMIZ1,ZMIZ2	RNA polymerase II transcription factor binding	62
GO:0001091	AR	RNA polymerase II general transcription initiation factor binding	1
GO:0001093	ESR1,TBP,TCF4	TFIIB-class transcription factor binding	3
GO:0001094	AHR,EDF1,ERCC1,ERCC4,FBL,NOP58,RUVBL1,RUVBL2,TAF2,TP53,ZNHIT6	TFIID-class transcription factor complex binding	11
GO:0001096	CTDP1	TFIIF-class transcription factor complex binding	1
GO:0001097	GTF2E1,GTF2E2,HNRNPU,TAF7	TFIIH-class transcription factor complex binding	4
GO:0001099	LLPH	basal RNA polymerase II transcription machinery binding	1
GO:0001102	ATF2,BEX1,BHLHE40,BHLHE41,CREB1,CREBBP,CTNNB1,DUSP26,EGR2,EOMES,EP300,EXOSC9,FOS,HEY2,HIPK2,HNF4A,IFI27,ISL1,JUN,LDB1,LDB2,LMO2,MAD2L2,MGA,NCOR1,NEUROD1,NFE2L2,NHLH2,PITX2,POU1F1,RB1,RBL1,RBL2,SETD3,SIN3A,SMAD3,TBR1,TBX10,TBX15,TBX18,TBX19,TBX1,TBX20,TBX21,TBX22,TBX2,TBX3,TBX4,TBX5,TBX6,TBXT,TP53BP1,ZFPM1	RNA polymerase II activating transcription factor binding	53
GO:0001103	BBS10,BBS1,BBS2,BBS4,BBS5,BBS7,CHD4,DDRGK1,DMAP1,GATA6,GSC,GTF2A1,GTF2A2,HDAC1,HDAC2,MIER1,MIER2,MIER3,MIXL1,MKKS,MTA1,MTA2,MTA3,PPARA,PPARD,PPARG,RBBP8,RBPJ,SIN3A,SP1,STAT3,TBP,TCERG1,TCF7L2,TTC8	RNA polymerase II repressing transcription factor binding	35
GO:0001134	BRD4,TEAD1,TEAD2	transcription regulator recruiting activity	3
GO:0001135	SGF29	RNA polymerase II transcription regulator recruiting activity	1
GO:0001139	GTF2B	RNA polymerase II complex recruiting activity	1
GO:0001147	SETX,XRN2	transcription termination site sequence-specific DNA binding	2
GO:0001156	BDP1,MTOR,RPTOR	TFIIIC-class transcription factor complex binding	3
GO:0001158	ATF2,ESRRB,FOXN4,GATA2,GATA3,GATA4,GATA5,HMGA1,HMGB2,HOXD13,IRF7,ISL1,LDB1,LHX1,LMO4,SOX11,SOX9,TBX19,TFAP2B,XBP1,YY1,ZBTB7B,ZNF395,ZNF704	enhancer sequence-specific DNA binding	24
GO:0001161	BCL6,GRHL2,NKX2-1	intronic transcription regulatory region sequence-specific DNA binding	3
GO:0001162	EMX1,EMX2,GSX1,HSF1,HSF2,NCOA2,NOTO,SMYD3,VAX1,VAX2,ZC3H4,ZC3H6,ZC3H8,ZNF350	RNA polymerase II intronic transcription regulatory region sequence-specific DNA binding	14
GO:0001164	BAZ2A,PIH1D1,RRN3,SMARCA4,SMARCB1,TAF1B,TAF1C,UBTF	RNA polymerase I CORE element sequence-specific DNA binding	8
GO:0001165	PIH1D1,UBTF	RNA polymerase I upstream control element sequence-specific DNA binding	2
GO:0001179	POLR1E	RNA polymerase I general transcription initiation factor binding	1
GO:0001181	RRN3,RRN3P1	RNA polymerase I general transcription initiation factor activity	2
GO:0001216	ZNF341	DNA-binding transcription activator activity	1
GO:0001221	BAIAP2,CHD6,FOXO3,KLF4,MAFK,NFE2L2	transcription cofactor binding	6
GO:0001222	CDC5L,FAM89B,HDGF,NEK6,NR1D1,PER1,PER2,PER3,PHF12,RORA,SIX3,SUMO1,SUMO2,ZBTB7A	transcription corepressor binding	14
GO:0001223	AHR,CCNT2,CDK9,ESR1,FOXC1,FOXO1,NR4A3,PASD1,PPARA,RORA,RORC,RPL23,SIX1,TEAD1,TEAD2,TERT,TFAM,VGLL4,ZBTB17,ZBTB49	transcription coactivator binding	20
GO:0001225	CREB1,NFATC1,RELA	RNA polymerase II transcription coactivator binding	3
GO:0001226	CNOT2	RNA polymerase II transcription corepressor binding	1
GO:0001227	AEBP1,AEBP2,ARHGAP35,ARID5A,ARID5B,ARX,ASCL1,ASCL2,ASCL3,ATF3,BACH1,BACH2,BATF3,BCL11A,BCL6B,BCL6,BHLHE40,BHLHE41,BTG2,CC2D1A,CC2D1B,CDX2,CEBPB,CGGBP1,CHCHD3,CNBP,CREB3L1,CREM,CTCF,CUX2,DACH1,DEAF1,DLX4,DMBX1,E2F1,E2F6,E2F7,E2F8,E4F1,ELK3,EMX1,EMX2,EN1,ENO1,ERF,ESRRA,ESX1,ETS2,ETV3,ETV3L,ETV6,ETV7,FERD3L,FEZF1,FEZF2,FOXD3,FOXK1,FOXK2,FOXM1,FOXO1,FOXO3,FOXP2,FOXQ1,FOXS1,GATA3,GCFC2,GFI1,GLIS1,GSC,…	DNA-binding transcription repressor activity, RNA polymerase II-specific	242
GO:0001228	AIRE,AKNAD1,AKNA,ALX1,ALX4,AR,ARID3A,ARID3B,ARID3C,ARNT2,ARNTL,ATF1,ATF2,ATF3,ATF4,ATF5,ATF6B,ATF6,ATOH1,BACH1,BARHL1,BARHL2,BARX1,BARX2,BATF,BCL11B,BHLHA15,CARF,CDC5L,CDX1,CDX4,CEBPA,CEBPB,CEBPD,CEBPE,CEBPG,CEBPZ,CLOCK,CREB1,CREB3,CREB3L1,CREB3L2,CREB3L3,CREB3L4,CREBRF,CRX,CSRNP1,CSRNP2,CSRNP3,CTCF,CTCFL,DBP,DDIT3,DLX2,DLX3,DLX5,DMRT1,DMTF1,DUX1,DUX4,E2F2,E2F3,E2F4,EAF2,EBF1,EBF2,EBF3,EBF4,EGR1,…	DNA-binding transcription activator activity, RNA polymerase II-specific	439
GO:0001512	NQO2	dihydronicotinamide riboside quinone reductase activity	1
GO:0001515	CDC42EP2,PDYN,PENK,PNOC	opioid peptide activity	4
GO:0001517	CHST1,CHST2,CHST3,CHST4,CHST5,CHST6,CHST7	N-acetylglucosamine 6-O-sulfotransferase activity	7
GO:0001530	ADGRB1,BPIFA2,BPIFC,BPI,CAMP,CD14,CD6,DEFB106A,DEFB114,DROSHA,F2,H2BC11,HMGB1,HSPD1,LBP,LTF,LY96,P2RX7,PSMA1,PSMB4,PTAFR,RNASE2,RNASE3,RNASE7,SCARB1,SELP,SFTPA1,SFTPA2,SFTPD,SPON2,TLR2,TLR4,TREM2,TRIL,ZRANB2	lipopolysaccharide binding	35
GO:0001532	IL21R	interleukin-21 receptor activity	1
GO:0001537	CHST11,CHST13,CHST14,CHST8,CHST9	N-acetylgalactosamine 4-O-sulfotransferase activity	5
GO:0001540	ACHE,ADRB2,AGER,APBA1,APBA2,APBA3,APBB1,APBB2,APBB3,APOA1,APOE,ATP1A3,BACE1,BACE2,BCHE,C1QA,CACNA1A,CACNA1B,CALCR,CD36,CD74,CHRNA7,CLSTN1,CLU,COL25A1,CRYAB,CST3,DLGAP3,EPHA4,EPHB2,FBXO2,FCGR2B,FPR2,FZD4,FZD5,FZD6,GPRASP2,GRIA1,GRIA2,GRIA3,GRIA4,GRIN1,GRIN2A,GRIN2B,GSAP,HSPG2,IAPP,IDE,INSR,ITGA2,ITGAM,ITGB2,ITM2A,ITM2B,ITM2C,KIR3DL1,LDLRAD3,LDLRAP1,LDLR,LILRB1,LILRB2,LILRB3,LRP1,LRPAP1,MAPK8IP2,MA…	amyloid-beta binding	81
GO:0001567	CH25H	cholesterol 25-hydroxylase activity	1
GO:0001587	HTR2C	Gq/11-coupled serotonin receptor activity	1
GO:0001588	DRD1,DRD5	dopamine neurotransmitter receptor activity, coupled via Gs	2
GO:0001591	DRD2,DRD3,DRD4,OR13F1,OR56A1,OR56A4,OR56A5,OR5T1	dopamine neurotransmitter receptor activity, coupled via Gi/Go	8
GO:0001594	TAAR1,TAAR2,TAAR3P,TAAR5,TAAR6,TAAR8,TAAR9	trace-amine receptor activity	7
GO:0001595	MAS1	angiotensin receptor activity	1
GO:0001596	AGTR1	angiotensin type I receptor activity	1
GO:0001601	NPY1R,NPY2R,NPY5R	peptide YY receptor activity	3
GO:0001602	NPY1R,NPY4R,NPY5R,NPY6R	pancreatic polypeptide receptor activity	4
GO:0001604	GPR84,UTS2R	urotensin II receptor activity	2
GO:0001605	CALCRL,RAMP2,RAMP3	adrenomedullin receptor activity	3
GO:0001607	NMUR1,NMUR2	neuromedin U receptor activity	2
GO:0001609	ADORA1,ADORA2A,ADORA2B,ADORA3,P2RY12	G protein-coupled adenosine receptor activity	5
GO:0001614	P2RX1,P2RX2,P2RX3,P2RX4,P2RX5,P2RX6,P2RX7	purinergic nucleotide receptor activity	7
GO:0001616	GHSR	growth hormone secretagogue receptor activity	1
GO:0001618	ACE2,ANPEP,AXL,CCR5,CD209,CD46,CD4,CD55,CD80,CD81,CD86,CDHR3,CDK1,CLDN1,CLDN6,CLDN9,CLEC4G,CLEC4M,CLEC5A,CR1,CR2,CXADR,CXCR4,DAG1,DPP4,EFNB2,EFNB3,EGFR,EPHA2,F11R,GPR15,GYPA,HAVCR1,HSPA1A,HSPA1B,HTR2A,HYAL1,HYAL2,HYAL3,ICAM1,IDE,ITGA2,ITGA5,ITGAV,ITGB1,ITGB3,ITGB5,ITGB6,ITGB7,LAMP1,LDLR,MOG,MRC1,NCAM1,NECTIN1,NECTIN2,NECTIN4,NPC1,PVR,RPSA,SCARB1,SCARB2,SELPLG,SERPINB3,SIVA1,SLAMF1,SLC10A1,SLC1A5,…	virus receptor activity	76
GO:0001621	P2RY12,P2RY6	ADP receptor activity	2
GO:0001626	OPRL1	nociceptin receptor activity	1
GO:0001632	LTB4R2,LTB4R	leukotriene B4 receptor activity	2
GO:0001635	CALCR,CALCRL,CRCP,RAMP1	calcitonin gene-related peptide receptor activity	4
GO:0001640	GRIK3,GRM6	adenylate cyclase inhibiting G protein-coupled glutamate receptor activity	2
GO:0001641	GRM2,GRM3	group II metabotropic glutamate receptor activity	2
GO:0001642	GRM7	group III metabotropic glutamate receptor activity	1
GO:0001653	GUCY2C,GUCY2D,GUCY2F,NPR1,NPR2	peptide receptor activity	5
GO:0001664	ADORA1,ARHGEF11,ARHGEF12,ARHGEF1,ARR3,ARRB1,ARRB2,CORT,DNAJA1,FCN1,FLNA,FPR1,GHRL,GNA11,GNA12,GNA13,GNA14,GNA15,GNAI1,GNAI2,GNAI3,GNAL,GNAO1,GNAQ,GNAS,GNAT1,GNAT2,GNAT3,GNAZ,C10orf99,GPRC5B,HSPA1A,HSPA1B,HSPA8,INSL3,INSL5,ITGB4,MARCO,NMS,NPB,NPFF,NPW,NPY,PACRG,PICK1,POMC,PPY,PRKN,PROK1,PROK2,PSAP,PYY3,PYY,RLN3,RSPO1,S1PR1,S1PR2,SAA1,SAG,SCT,STUB1,TUB,TULP3,USP20,USP33,UTS2B	G protein-coupled receptor binding	66
GO:0001665	ST6GALNAC1,ST6GALNAC2,ST6GALNAC3,ST6GALNAC5,ST6GALNAC6	alpha-N-acetylgalactosaminide alpha-2,6-sialyltransferase activity	5
GO:0001671	AHSA1,AHSA2P,ATP1B1,ATP1B2,ATP1B3,ATP4B,DNAJA1,DNAJA2,DNAJB1,DNAJB2,DNAJB4,DNAJB6,DNAJC10,DNAJC15,DNAJC19,DNAJC1,DNAJC24,GTF2H4,HSCB,MYBPC3,RAB3A,RAB4A,TOR1AIP1,TOR1AIP2	ATPase activator activity	24
GO:0001681	SIAE	sialate O-acetylesterase activity	1
GO:0001691	STYX,STYXL1	pseudophosphatase activity	2
GO:0001716	IL4I1	L-amino-acid oxidase activity	1
GO:0001727	PIK3C2B	lipid kinase activity	1
GO:0001729	AGK,CERK	ceramide kinase activity	2
GO:0001730	OAS1,OAS2,OAS3,OASL	2'-5'-oligoadenylate synthetase activity	4
GO:0001733	GAL3ST1,GAL3ST2,GAL3ST3,GAL3ST4	galactosylceramide sulfotransferase activity	4
GO:0001734	METTL16,METTL3	mRNA (N6-adenosine)-methyltransferase activity	2
GO:0001735	PCYOX1,PCYOX1L	prenylcysteine oxidase activity	2
GO:0001758	AKR1B10,AKR1B1,AKR1C3,AKR1C4,ALDH1A1,ALDH1A2,ALDH1A3,ALDH8A1	retinal dehydrogenase activity	8
GO:0001760	ACMSD	aminocarboxymuconate-semialdehyde decarboxylase activity	1
GO:0001784	ABL1,ABL2,CBLB,CBLC,CBL,CRK,CRKL,FGR,GRB2,HCK,IRS1,LCK,LDLRAP1,MAPK1,MAPK3,NCK2,PIK3R1,PIK3R2,PIK3R3,PLCG2,PTPN11,PTPN3,PTPN5,PTPN6,RASA1,SAMSN1,SH3BP2,SHB,SHC1,SHC3,SHD,SHE,SHF,SOCS3,STAP1,SYK,VAV1,VAV2,YES1,ZAP70	phosphotyrosine residue binding	40
GO:0001785	PTGDR2,PTGDR	prostaglandin J receptor activity	2
GO:0001786	ADGRB1,ANXA13,ANXA2,ANXA2P2,ANXA6,ANXA9,APPL1,APPL2,ARRDC1-AS1,ASAP1,AXL,CAVIN2,CD300A,CD300LF,CPNE1,CPNE6,FCHO2,GAP43,GAS6,GRAMD1B,GSDMA,GSDMB,GSDMC,GSDMD,HMGB1,JPH2,MARK1,MFGE8,MME,OSBPL10,OSBPL5,OSBPL8,PLEKHN1,RASGRP1,RPE65,RS1,SCARB1,SCARB2,SCIN,SESTD1,SYT10,SYT11,SYT12,SYT13,SYT15,SYT17,SYT1,SYT2,SYT3,SYT4,SYT5,SYT6,SYT7,SYT8,SYT9,SYTL2,THBS1,TLN1,TRIM72	phosphatidylserine binding	59
GO:0001791	CD22,LILRA2	IgM binding	2
GO:0001792	PIGR	polymeric immunoglobulin receptor activity	1
GO:0001846	ITGAV	opsonin binding	1
GO:0001847	CD14	opsonin receptor activity	1
GO:0001848	C4B,C8A,C8G,CD59,CFB,CR2	complement binding	6
GO:0001849	APCS,C1QBP,C4A,CALR,CD93,CRP,MEGF10,PTX3	complement component C1q binding	8
GO:0001850	PHB	complement component C3a binding	1
GO:0001851	CR1,ITGAM,ITGB2,PHB,VSIG4	complement component C3b binding	5
GO:0001855	CR1,MASP2	complement component C4b binding	2
GO:0001856	C5AR1	complement component C5a binding	1
GO:0001861	CR1	complement component C4b receptor activity	1
GO:0001872	CLEC7A,PTX3	(1->3)-beta-D-glucan binding	2
GO:0001875	LY96,PTAFR,SCARB1,TLR2,TLR4	lipopolysaccharide receptor activity	5
GO:0001882	ACTN4,CDA,PNP,POLA1	nucleoside binding	4
GO:0001883	ADA,ADORA1,OARD1	purine nucleoside binding	3
GO:0001888	EXTL2,EXTL3	glucuronyl-galactosyl-proteoglycan 4-alpha-N-acetylglucosaminyltransferase activity	2
GO:0001918	AIPL1	farnesylated protein binding	1
GO:0001962	A3GALT2	alpha-1,3-galactosyltransferase activity	1
GO:0001965	ADGRV1,CRHR1,DRD1,DRD5,F2R,F2RL1,GPSM2,HTR2A,HTR2B,IGF2R,LPAR1,LPAR3,NUCB1,OPRM1,PPP5C,RGS10,RGS14,RGS19,RGS1,RGS22,RGS2,RGS4,RIC8A,RIC8B	G-protein alpha-subunit binding	24
GO:0001968	CCDC80,CCN2,CTSK,CTSL,CTSS,FBLN1,FSTL3,HSD17B12,IGFBP3,IGFBP5,IGFBP6,ITGA3,ITGA4,ITGAV,ITGB1,ITGB3,LACRT,LOXL3,LPA,LRRC15,MYOC,PLEKHA2,SDC4,SFRP2,SSC5D,THBS1,VEGFA	fibronectin binding	27
GO:0001972	CRABP1,CRABP2,CYP26A1,CYP26B1,CYP26C1,CYP27C1,FABP5,IGF2R,LCN12,LRAT,NR2F2,RARA,RXRA,SERPINA5,UGT1A10,UGT1A1,UGT1A3,UGT1A4,UGT1A6,UGT1A7,UGT1A8,UGT1A9,UGT2B15,UGT2B17,UGT2B4,UGT2B7	retinoic acid binding	26
GO:0002020	A2M,ACR,ADAMTS4,ADAMTSL4,ADRM1,ALPI,ANXA2,ANXA2P2,BCL10,BCL2,BDKRB2,BIN1,BRCA2,CASP3,CAST,CCBE1,CD177,CD28,CD70,CDK5R1,CFLAR,CHL1,COL1A1,COL1A2,COL3A1,COMP,CRADD,CST3,CSTA,CSTB,DERL1,DPP4,DVL3,ECM1,ELANE,F3,FADD,FAP,FLOT1,FLOT2,FN1,FURIN,GSK3B,IL1R1,INS,INSL3,ITGA3,ITGAV,ITGB1,ITGB3,KIT,LCN2,LDLR,LONP2,LRP1,MALT1,MBP,MIF,NDUFS7,NFRKB,OS9,PANX1,PINK1,POLG,PRNP,PSAP,PYCARD,PZP,RFFL,RNF139,RYR1,SELL…	protease binding	102
GO:0002039	ANKRD1,BANP,BCL2L12,BLM,BRD4,BRD7,CDK5,CDKN2AIP,CHD8,CREBBP,DAXX,DUSP26,EEF2,EHMT1,EHMT2,EP300,GATA1,GSK3B,HDAC1,HIF1A,HSPD1,HTT,KDM1A,KMT5A,MAPKAPK5,MDM2,MSX1,MUC1,NOP53,NTRK3,NUAK1,PLK3,POU4F2,PPP1R13B,PRMT5,PSME3,PTTG1IP,RCHY1,RFFL,RFWD3,RNF125,RNF20,RNF34,SETD7,SIRT1,SMARCA4,SMARCB1,SMYD2,STK11,TAF1,TAF3,TAF9,TEP1,TP53BP1,TP53BP2,TP53,TP53RK,TP63,TP73,TRIAP1,TRIM24,TRIM29,USP10,USP7,ZNF385A,Z…	p53 binding	66
GO:0002046	ARR3,IFT20,SAG	opsin binding	3
GO:0002055	APRT	adenine binding	1
GO:0002058	DPYD,DPYS	uracil binding	2
GO:0002059	DPYS	thymine binding	1
GO:0002060	PNP,PYGL	purine nucleobase binding	2
GO:0002083	COQ2	4-hydroxybenzoate decaprenyltransferase activity	1
GO:0002094	DHDDS	polyprenyltransferase activity	1
GO:0002113	IL1RL1	interleukin-33 binding	1
GO:0002114	IL1RAP,IL1RL1	interleukin-33 receptor activity	2
GO:0002134	HSP90AB1,MTPAP	UTP binding	2
GO:0002135	HSP90AB1	CTP binding	1
GO:0002151	AFF2,DHX30,DHX36,FMR1,LIN28A,MCRS1,XRN1	G-quadruplex RNA binding	7
GO:0002153	PUS1,SRA1	steroid receptor RNA activator RNA binding	2
GO:0002161	AARS2,AARS1,DTD1,DTD2,IARS2,IARS1,LARS2,LARS1,PRORSD1P,TARS2,VARS2,VARS1	aminoacyl-tRNA editing activity	12
GO:0002162	AGR2,AGR3,AGRN,CLASP1,CLASP2,DAG1,DMD,FKRP,MAP2,VCL	dystroglycan binding	10
GO:0002196	AARSD1,AARS1	Ser-tRNA(Ala) hydrolase activity	2
GO:0002950	SAMD8,SGMS1,SGMS2	ceramide phosphoethanolamine synthase activity	3
GO:0002951	GGT1,GGT5	leukotriene-C(4) hydrolase	2
GO:0002953	HDDC2	5'-deoxynucleotidase activity	1
GO:0003674	A1BG,AAAS,AARSD1,ABHD11,ABHD1,ABTB2,ACBD5,ACOXL,ACRBP,ACSM2B,ACSM3,ACTBL2,ACTR3B,ACTR3C,ACY3,ADAM5,ADAMTS10,ADIRF,ADM5,ADNP2,AFDN-DT,AGFG2,AIF1,ALMS1,AMDHD1,AMTN,ANKRD30B,ANKRD39,ANKRD40,ANKRD45,AP2A2,APOL4,AQP11,ARID4B,ARL15,ARL6IP5,ARPC5L,ARPP21,ASCL5,ASMTL,ASNSD1,ATP13A1,ATP5MPL,ATRAID,BAK1,BBS9,BCL7A,BEST2,BEST3,BEST4,BLID,BLOC1S3,BOLA3,BPESC1,BPIFA1,BPIFB1,BRWD1,BSCL2,BTN2A1,BTNL3,C11orf1,C1…	molecular_function	745
GO:0003676	AARSD1,ACIN1,ADAMTS17,AEN,AGGF1,ANKZF1,ARHGEF18,ARPP21,BRAP,BRD9,C11orf95,CBLL2,CHAMP1,CIZ1,CMTR1,CPXCR1,DBF4B,DBF4,DDX4,DPF3,DUSP12,DZIP1,DZIP1L,EEA1,EEF1AKMT1,EHD2,EHD3,EHD4,ENDOD1,ENDOG,ENOX1,ENOX2,ENPP1,ENPP2,ENPP3,ERI2,ERVK-24,ERVK-5,EXD2,EXD3,EXOG,FIZ1,GIN1,GPANK1,GPATCH11,GPATCH2,GPATCH3,GTF2H2C,GTF2H2,HFM1,H1-9P,IMPDH1,JAZF1,KCMF1,KLF18,KRBA2,KRBOX1,KRBOX4,MCM3AP,METTL4,METTL5,N6AMT1,NARS…	nucleic acid binding	187
GO:0003677	ABI2,ABL1,ABT1,ACR,ADAR,ADNP2,ADNP,AGFG1,AHCTF1,AHDC1,AHR,AHRR,AIFM1,AIFM2,AKAP8L,AKAP9,ALB,ALX4,ANG,ANKRD1,ANKRD30A,APEX1,APEX2,APLP2,APP,AR,ARHGAP35,ARID1A,ARID1B,ARID2,ARID3B,ARID4A,ARID5A,ARID5B,ARNTL,ASCL3,ASH1L,ASXL1,ASXL2,ASXL3,ATAD5,ATF4,ATF7,ATM,ATN1,ATOH7,ATR,ATRX,ATXN1,ATXN1L,BANF1,BANF2,BANP,C17orf49,BARX2,BAZ2B,BBX,BCL3,BCL6B,BCL6,BCLAF1,BDP1,BEND5,BHLHA9,BHLHE23,BHMG1,BLM,BLZF1,BNC1…	DNA binding	1448
GO:0003678	ATRX,BLM,BRIP1,CHD1,CHD1L,CHD2,CHD3,CHD4,CHD5,CHD6,CHD7,CHD8,CHD9,DDX11,DDX11L8,DDX12P,DDX3X,DHX30,DHX36,DHX9,DNA2,DQX1,ERCC2,ERCC3,ERCC6,ERCC6L,ERCC8,FBH1,G3BP1,GTF2F2,HELQ,HFM1,IGHMBP2,MCM3,MCM4,MCM6,MCM7,MCM8,MCM9,MRE11,NAV2,NBN,RAD50,RAD54B,RAD54L2,RECQL5,RECQL,RTEL1,RTEL1-TNFRSF6B,RUVBL1,RUVBL2,SETX,SMARCAD1,SMARCAL1,SUPV3L1,WRN,XRCC5,XRCC6,ZRANB3	DNA helicase activity	59
GO:0003680	CRIP1,H1-0,HAND2,HMGA1,HMGA2,HNRNPD,KMT2A,MAPT,MEF2C	AT DNA binding	9
GO:0003682	ACTL6A,ACTL6B,ACTRT1,ADNP,AIRE,AJUBA,ANKRD17,ANKRD2,APBB1,APTX,AR,ARID3A,ARID3C,ARX,ASCL1,ASF1A,ASH1L,ASXL1,ASXL2,ASXL3,ATAD2B,ATAD2,ATF2,ATF5,ATRX,AUTS2,BAHCC1,BAHD1,BAP1,BARX2,BCAS3,BCL6,BEND6,BRD2,BRD3,BRD4,BRIP1,CALCOCO1,CAMTA2,CBX1,CBX2,CBX4,CBX5,CCNT1,CCNT2,CDC45,CDCA5,CDK1,CDK9,CDT1,CDYL,CEBPB,CENPA,CENPB,CENPF,CENPS,CGAS,CHAF1A,CHAF1B,CHD7,CHD8,CIC,CITED1,CITED2,CKS2,CRAMP1,CREB3L1,CREBBP…	chromatin binding	388
GO:0003684	APEX1,APTX,AUNIP,BRCA1,CREBBP,CRY2,CUL4B,DCLRE1A,DCLRE1B,DCLRE1C,DDB1,DDB2,EP300,ERCC1,ERCC2,ERCC3,ERCC4,FANCG,FEN1,H2AX,HMGB1,HMGB2,KDM4D,MPG,NBN,NEIL1,NEIL2,NEIL3,OGG1,PCNA,PNKP,POLB,POLD1,POLH,POLI,POLK,POLQ,RAD18,RAD1,RAD23A,RAD23B,RBBP8,REV1,RPA1,RPA2,RPA3,RPS3,SDE2,TDG,TP53BP1,TP63,UNG,XPA,XPC,XRCC5,XRCC6	damaged DNA binding	56
GO:0003688	CDC45,CDC6,DDX11,DHX9,GRWD1,HSPD1,KAT7,MCM10,MCM2,MCM3,MCM4,MCM5,MCM6,MCM7,MCM8,MCM9,MCMDC2,ORC1,ORC2,ORC3,ORC4,ORC5,ORC6,POLA1	DNA replication origin binding	24
GO:0003689	CHTF18,CHTF8,DSCC1,RAD17,RFC1,RFC2,RFC3,RFC4,RFC5	DNA clamp loader activity	9
GO:0003690	AFF1,AFF2,AFF3,AFF4,AIM2,AKAP8,APTX,CENPS,CENPX,CGAS,CGGBP1,CRY1,DDX11,DDX58,DDX60,DHX9,DMC1,EGFR,ERCC5,FBH1,FEN1,GTF2H4,H1-0,H1-7,H1-8,H1-10,H1-9P,H1-1,H1-5,H1-2,H1-3,H1-4,H1-6,HLF,HMGB1,HMGB2,HMGB3,HNRNPU,IFI16,IFIT5,KIN,KLF6,LSM14A,MAPK1,MAPT,MAU2,MCM10,MEN1,MND1,MNDA,MRE11,MSH2,MSH6,MTERF1,MTERF2,MTERF3,MTERF4,NEIL3,NKX2-8,NTHL1,NUCKS1,PARK7,PCBP3,PCID2,PNKP,POLR3F,PPARG,PQBP1,PRKDC,PURA,PURB…	double-stranded DNA binding	102
GO:0003691	APEX1,HMBOX1,PURA,RAD50,TERF1,TERF2,XRCC5,XRCC6,ZBTB48	double-stranded telomeric DNA binding	9
GO:0003692	ZBP1	left-handed Z-DNA binding	1
GO:0003696	CENPB,MBD2,MBD4,MLH3	satellite DNA binding	4
GO:0003697	ANXA1,APTX,BIVM-ERCC5,BLM,BRCA2,CDC45,CNBP,CRY2,CTC1,DDX11,DHX36,DHX9,DMC1,ERCC1,ERCC4,ERCC5,FBH1,FUBP1,HMCES,HMGB1,HMGB2,HNRNPA1,HNRNPK,HNRNPU,HSPD1,IGHMBP2,IGHM,JCHAIN,LONP1,LRPPRC,MAPT,MCM10,MCM2,MCM3,MCM4,MCM5,MCM6,MCM7,MCM8,MCM9,MCMDC2,MEIOB,MLH1,MSH2,MSH3,MYEF2,NABP1,NABP2,NEIL3,NME1,NUCKS1,NUP35,PARK7,PCBP1,PMS2,POLA1,POLR2D,POLR2G,POLR2H,POLR3C,POU4F1,PRIM1,PURA,PURB,RAD18,RAD23A,RAD23B,R…	single-stranded DNA binding	106
GO:0003700	AFF1,AFF2,AFF3,AFF4,AHR,ALX1,ANKRD30A,AR,ARNT2,ARNT,ARNTL2,ASCL1,ASCL2,ASCL3,ASCL4,ASCL5,ATF1,ATF2,ATF3,ATF4,ATF5,ATF6B,ATF6,ATF7,ATOH1,ATOH8,BACH1,BACH2,BARX1,BATF3,BATF,BCL11A,BCL11B,BCL3,BCL6,BHLHE40,BLZF1,BNC1,BRD8,BSX,BTAF1,CARF,CBFA2T2,CBFA2T3,CBFB,CDX1,CDX2,CDX4,CEBPA,CEBPB,CIR1,CITED1,CITED2,CLOCK,CNBP,CNOT8,CREB1,CREB5,CREBL2,CRX,CSRNP1,CSRNP2,CSRNP3,CTBP1,CTCF,CTNNB1,DDIT3,DEAF1,DLX1,DL…	DNA-binding transcription factor activity	667
GO:0003707	ABHD2,AR,ESR2,ESRRA,ESRRB,ESRRG,GPER1,HNF4A,HNF4G,NR0B1,NR0B2,NR1D1,NR1D2,NR1H2,NR1H3,NR1H4,NR1I2,NR1I3,NR2C1,NR2C2,NR2E1,NR2E3,NR2F1,NR2F2,NR2F6,NR3C2,NR4A1,NR4A2,NR4A3,NR5A1,NR5A2,NR6A1,OR51E2,PAQR7,PAQR8,PGR,PGRMC2,PPARA,PPARD,PPARG,RARA,RARB,RARG,RORA,RORB,RORC,RXRA,RXRB,RXRG,THRA,THRB,VDR	steroid hormone receptor activity	52
GO:0003712	BTG1,CALCOCO1,CBFB,CNOT2,CREB1,DDX1,DHX9,DRAP1,ELK4,HES6,HMGA2,IRF3,KAT2B,LDB2,LPXN,MAX,MED10,MED11,MED12,MED13,MED13L,MED14,MED15,MED16,MED17,MED18,MED19,MED1,MED21,MED22,MED24,MED26,MED30,MED4,MED8,MED9,MEIS2,MSX2,MUC1,NAB1,NFE2L1,NMI,NPAT,NRG1,NSD1,PIAS1,PIAS2,PIAS3,PIAS4,PIR,POU2AF1,PPARGC1A,PPARGC1B,PPRC1,PTPN14,PXN,RALY,RBM14,RFXANK,SLC26A3,SMAD3,SMAD4,SND1,SUPT20H,SUPT20HL1,SUPT20HL2,SUPT3…	transcription coregulator activity	81
GO:0003713	ABL1,ABT1,ACTL6A,ACTL6B,ACTN4,AIP,ANKRD1,APEX1,ARID1A,ARID1B,ARID5B,ARL2BP,ARNT,ASXL1,ATF6,ATXN7L3,BCL10,BCL9,BCL9L,BICRA,BIRC2,BRCA1,BRD7,BRDT,CALCOCO1,CARM1,CBFB,CCAR1,CCNE1,CD3D,CDK7,CEBPA,CIITA,CITED1,CITED2,CITED4,COPS5,CREBBP,CTBP2,CTNNB1,DAXX,DDX17,DHX9,DR1,DTX1,DYRK1B,E4F1,ECD,EDF1,ELF3,ENY2,EP300,ESR2,NIBAN2,FHL2,FHL5,FOXC1,FUS,GABPA,GATA3,GATA4,GMEB1,GMEB2,GPS2,GRIP1,GTF2A1,GTF2A1L,GTF2…	transcription coactivator activity	280
GO:0003714	AEBP1,AEBP2,AJUBA,ALX1,ANKRD1,APEX1,ARHGAP35,ARID5A,ATF3,ATF5,ATF7IP,ATN1,BASP1,BATF3,BCOR,BEND6,BHLHE40,BHLHE41,BRD7,C1D,C1QBP,CASP8AP2,CBFA2T2,CBFA2T3,CBX4,CCAR1,CCND1,CDX2,CDY1,CDY2A,CDYL2,CDYL,CENPJ,CIR1,CITED2,CNOT7,COPS2,CREBBP,CREG1,CRYM,CTBP1,CTBP2,CTCF,DAXX,DDIT3,DDX54,DMAP1,DNAJB1,DNMT3A,DNMT3B,DPF2,DR1,DRAP1,E2F6,E2F7,E2F8,E4F1,EID1,ELANE,ERF,EZH1,EZH2,FEV,FOXP3,GMNN,GON4L,GPS2,HDAC1,H…	transcription corepressor activity	237
GO:0003720	DKC1,PTGES3,TEP1,TERF1,TERF2,TERT	telomerase activity	6
GO:0003721	TERT	telomerase RNA reverse transcriptase activity	1
GO:0003723	A1CF,AATF,ABCF1,ABT1,ACAA2,ACIN1,ACO1,ACTN4,ADARB1,ADARB2,ADAR,ADAT1,ADD1,ADK,AGFG1,AGO1,AGO2,AGO3,AHCYL1,AHNAK,AICDA,AKAP17A,AKAP1,AKAP8,AKAP8L,ALDH18A1,ALDH6A1,ALDOA,ALG13,ALKBH5,ALYREF,ANKHD1,ANKRD17,ANP32A,ANXA11,ANXA2,ANXA7,APEH,APEX1,API5,APOBEC1,APOBEC2,APOBEC3A,APOBEC3B,APOBEC3C,APOBEC3D,APOBEC3F,APOBEC3G,APOBEC3H,AQR,ARCN1,ARF1,ARHGEF1,ARHGEF28,ARID5A,ARL6IP4,ASCC1,ASCC3,ASS1,ATP5F1A,ATP…	RNA binding	1375
GO:0003724	AQR,BRIP1,DDX10,DDX11L8,DDX12P,DDX17,DDX18,DDX19A,DDX19B,DDX1,DDX20,DDX21,DDX23,DDX24,DDX25,DDX27,DDX28,DDX31,DDX39A,DDX39B,DDX3X,DDX3Y,DDX41,DDX42,DDX43,DDX46,DDX47,DDX49,DDX4,DDX50,DDX51,DDX52,DDX53,DDX54,DDX55,DDX56,DDX58,DDX59,DDX5,DDX60,DDX60L,DDX6,DHX15,DHX16,DHX30,DHX36,DHX58,DHX8,DHX9,EIF4A1,EIF4A2,EIF4A3,FANCM,G3BP1,HELZ2,IFIH1,MOV10L1,MTREX,RAD54B,SKIV2L,SNRNP200,SUPV3L1,TDRD12,UPF1	RNA helicase activity	64
GO:0003725	A1CF,ACTN1,ADAD1,ADAD2,ADARB1,ADARB2,ADAR,AGO1,AGO2,AGO3,AGO4,APTX,CLTC,DDX1,DDX21,DDX58,DDX60,DGCR8,DHX15,DHX30,DHX33,DHX36,DHX58,DHX9,DICER1,DROSHA,DUS2,EIF2AK2,EIF4A1,ELAVL1,HNRNPU,HSP90AB1,HSPD1,IFIH1,ILF2,ILF3,LRRFIP1,LSM14A,MBNL1,MRPL44,MSN,MTDH,MYH4,OAS1,OAS2,OAS3,OASL,PRKRA,PRKRIP1,RC3H1,RC3H2,RFTN1,SIDT1,SIDT2,SLC3A2,STAU1,STAU2,STRBP,SUPV3L1,TARBP2,TFRC,TLR3,TLR7,TLR8,TUBA1B,TUBB4B,VIM,…	double-stranded RNA binding	71
GO:0003726	ADAD1,ADAD2,ADARB1,ADARB2,ADAR,ZBP1	double-stranded RNA adenosine deaminase activity	6
GO:0003727	A1CF,ADARB2,AGO1,AGO2,AGO3,AGO4,ANXA1,CBX4,CBX6,CBX8,CNBP,DDX11,DDX58,DDX60,DHX58,DHX9,DLX2,ENDOV,EXOSC10,HNRNPA1,HNRNPF,HNRNPU,IFIH1,IFIT5,ILF3,JMJD6,L1TD1,LACTB2,LONP1,LSM14A,PIWIL1,POLR2D,POLR2G,RBM11,RBM7,RBMX,SNRPC,STRBP,SUPT4H1,TARDBP,TLR7,TLR8,ZCCHC13,ZFR2,ZFR	single-stranded RNA binding	45
GO:0003729	A1CF,ADARB1,AQR,ARC,C12orf50,C1QBP,CALR,CELF1,CELF2,CELF3,CELF4,CELF5,CELF6,CLUH,CNBP,CPSF6,CSTF2,CSTF2T,CSTF3,DDX6,DENR,DHFR2,DHFR,DHX33,DHX9,DND1,DPPA5,DXO,EDC3,EIF2S2,EIF3A,EIF4A1,EIF4A3,EIF4ENIF1,EIF4G1,EIF4G2,EIF4G3,ELAVL1,ESRP1,ESRP2,FMR1,FXR1,FXR2,FYTTD1,G3BP1,G3BP2,GRSF1,HNRNPA0,HNRNPA1,HNRNPA1L2,HNRNPA2B1,HNRNPA3,HNRNPAB,HNRNPD,HNRNPLL,HNRNPM,HNRNPR,IGF2BP1,JRK,LSM1,LUC7L2,LUC7L3,LUC7L,M…	mRNA binding	159
GO:0003730	ANGEL2,AUH,BOLL,CARHSP1,CCT5,CIRBP,CPEB1,CPEB2,CPEB3,CPEB4,CRYZ,CSDC2,DAZ1,DAZ2,DAZ3,DAZ4,DAZAP1,DAZL,DDX5,DHX36,DND1,ELAVL1,ELAVL2,ELAVL4,FMR1,FXR1,FXR2,GEMIN5,HNRNPA2B1,HNRNPC,HNRNPR,HNRNPU,IGF2BP1,IGF2BP2,IGF2BP3,LARP1,PABPC1,PABPC1L2A,PABPC1L,PABPC3,PABPC4,PABPC4L,PABPC5,PARN,PCBP4,PUM1,PUM2,RBM24,RBM38,RBM3,RBM4,RBMS1,RBMS2,RBMS3,RC3H1,RNF20,RNF40,RNPS1,RPL41,RPL5,RPS7,RSL1D1,SECISBP2,SECISB…	mRNA 3'-UTR binding	75
GO:0003735	DAP3,MRPL10,MRPL11,MRPL12,MRPL13,MRPL14,MRPL15,MRPL16,MRPL17,MRPL18,MRPL19,MRPL1,MRPL20,MRPL21,MRPL22,MRPL23,MRPL24,MRPL27,MRPL28,MRPL2,MRPL30,MRPL32,MRPL33,MRPL34,MRPL35,MRPL36,MRPL37,MRPL3,MRPL41,MRPL42,MRPL43,MRPL46,MRPL47,MRPL49,MRPL4,MRPL51,MRPL52,MRPL54,MRPL55,MRPL57,MRPL9,MRPS11,MRPS12,MRPS14,MRPS15,MRPS16,MRPS17,MRPS18A,MRPS18B,MRPS18C,MRPS21,MRPS22,MRPS23,MRPS24,MRPS25,MRPS2,MRPS30,MRPS3…	structural constituent of ribosome	165
GO:0003743	AGO2,COPS5,DENR,DHX29,EIF1AD,EIF1AX,EIF1AY,EIF1B,EIF1,EIF2A,EIF2B1,EIF2B2,EIF2B3,EIF2B4,EIF2B5,EIF2D,EIF2S1,EIF2S2,EIF2S3B,EIF2S3,EIF3A,EIF3B,EIF3C,EIF3CL,EIF3D,EIF3E,EIF3F,EIF3G,EIF3H,EIF3I,EIF3J,EIF3K,EIF3L,EIF3M,EIF4A1,EIF4A2,EIF4B,EIF4E1B,EIF4E2,EIF4E3,EIF4E,EIF4G1,EIF4G2,EIF4G3,EIF4H,EIF5B,EIF5,EIF6,MCTS1,MTIF2,MTIF3	translation initiation factor activity	51
GO:0003746	ABTB1,EEF1A1,EEF1A1P5,EEF1A2,EEF1B2,EEF1D,EEF1DP3,EEF1G,EEF2,EEFSEC,EFL1,EIF5A2,EIF5A,EIF5AL1,GFM1,GFM2,GTPBP1,GTPBP2,HBS1L,TSFM,TUFM	translation elongation factor activity	21
GO:0003747	C12orf65,ETF1,GSPT1,GSPT2,MTRF1	translation release factor activity	5
GO:0003755	AIP,AIPL1,CWC27,FKBP10,FKBP11,FKBP14,FKBP15,FKBP1A,FKBP1B,FKBP1C,FKBP2,FKBP3,FKBP4,FKBP5,FKBP6,FKBP7,FKBP8,FKBP9,FKBP9P1,NKTR,PIN1,PIN1P1,PIN4,PPIA,PPIAL4A,PPIAL4C,PPIAL4D,PPIAL4E,PPIAL4F,PPIAL4G,PPIAL4H,PPIB,PPIC,PPID,PPIE,PPIF,PPIG,PPIH,PPIL1,PPIL2,PPIL3,PPIL4,PPIL6,PPWD1,PTPA,RANBP2	peptidyl-prolyl cis-trans isomerase activity	46
GO:0003756	ERO1A,ERO1B,ERP27,ERP29,ERP44,GLRX2,ITGB3,P4HB,PDIA2,PDIA3,PDIA4,PDIA5,PDIA6,PDILT,PIGK,QSOX1,QSOX2,TMX3	protein disulfide isomerase activity	18
GO:0003774	CCDC102A,CGN,CGNL1,DCTN1,DCTN2,DNAI1,DNAL1,DNALI1,DYNC1I1,DYNC2H1,DYNLT1,DYNLT3,GPR88,KIF15,KIF18B,KIF1A,KIF1C,KIF2A,KIF3C,KIF5A,KLC1,MYH11,MYH15,MYH16,MYH1,MYH7B,MYH9,MYL6B,MYL6,MYO15A,MYO15B,MYO16,MYO18B,MYO1A,MYO1E,MYO1F,MYO1G,MYO1H,MYO3B,MYO5C,MYO6,MYO7B,MYO9A,PIN1,TCTE3	motor activity	45
GO:0003777	APPBP2,BBS4,CENPE,DNAH12,DNAH17,DNAH1,DNAH2,DNAH3,DNAH7,DNAH8,DNAI2,DNAL4,DYNC1I1,DYNC1I2,DYNC1LI1,DYNC1LI2,DYNLRB1,DYNLRB2,KIF11,KIF12,KIF13A,KIF13B,KIF14,KIF15,KIF16B,KIF17,KIF18A,KIF18B,KIF19,KIF1A,KIF1B,KIF1C,KIF20A,KIF20B,KIF21A,KIF21B,KIF22,KIF23,KIF24,KIF25,KIF26A,KIF26B,KIF27,KIF28P,KIF2A,KIF2B,KIF2C,KIF3A,KIF3B,KIF3C,KIF4A,KIF4B,KIF5A,KIF5B,KIF5C,KIF6,KIF7,KIF9,KIFC1,KIFC2,KIFC3,KLC1,KLC…	microtubule motor activity	67
GO:0003779	ABLIM1,ABRA,ACTN3,ACTN4,ADCY8,ADD1,ADD2,AFAP1,ALDOA,ALKBH4,ANG,ANLN,ARPC1A,AVIL,BAIAP2L1,BCL7B,CALD1,CAMK2B,CAP1,CAP2,CAPZA1,CAPZB,CCDC88A,CCR5,CDK5R2,CEACAM1,CGN,CNN1,CNN2,CNN3,CORO1A,CORO2B,CORO7,COTL1,CROCC,CSRP3,CXCR4,DAAM1,DAAM2,DAG1,DBN1,DBNL,DIAPH1,DIAPH2,DIAPH3,DIXDC1,DMD,DMTN,DNASE1,DST,EMD,ENAH,ENC1,EPB41,EPB41L1,EPB41L2,EPB41L3,EPS8,EPS8L1,EPS8L2,EPS8L3,EVL,EZR,FAM107A,FBXO25,FGD4,FHDC…	actin binding	266
GO:0003785	ABITRAM,ABL1,ABL2,COBL,COBLL1,CORO1A,LIMA1,LMOD2,LMOD3,MRTFA,MTSS1,MTSS2,MYL2,MYL3,MYL4,NOS3,PFN1,PFN2,PFN4,PKNOX2,PRKCE,TMSB10,TMSB15A,TMSB15B,TMSB4X,TMSB4Y,TWF1,TWF2	actin monomer binding	28
GO:0003796	LYG1,LYG2,LYZ,LYZL1,LYZL2,LYZL4,LYZL6,SPACA3,SPACA5	lysozyme activity	9
GO:0003810	EPB42,F13A1,TGM1,TGM2,TGM3,TGM4,TGM5,TGM6,TGM7	protein-glutamine gamma-glutamyltransferase activity	9
GO:0003823	ABO,CD48,FCN2,FCN3,IGHA1,IGHA2,IGHD,IGHE,IGHG1,IGHG2,IGHG3,IGHG4,IGHM,IGHV1-18,IGHV1-24,IGHV1-2,IGHV1-3,IGHV1-45,IGHV1-46,IGHV1-58,IGHV1-69-2,IGHV1-69D,IGHV1-69,IGHV1-8,IGHV1OR15-1,IGHV1OR15-9,IGHV1OR21-1,IGHV2-26,IGHV2-5,IGHV2-70,IGHV2OR16-5,IGHV3-11,IGHV3-13,IGHV3-15,IGHV3-16,IGHV3-20,IGHV3-21,IGHV3-23,IGHV3-30-3,IGHV3-30-5,IGHV3-30,IGHV3-33,IGHV3-35,IGHV3-38,IGHV3-43D,IGHV3-43,IGHV3-48,IGHV3-4…	antigen binding	134
GO:0003824	AADAC,ACCSL,ALAD,ALDH1L1,BCHE,CAPN3,CDYL2,CEL,DBH,DDAH1,DDAH2,DIP2A,DIP2B,DIP2C,ECHDC3,EML5,ESPL1,FHIT,FPGT,GLA,HHIP,HHIPL1,HHIPL2,HPGD,HSD17B1,HSD17B6,ISOC1,ISOC2,ITPK1,LANCL2,LANCL3,LGI3,LINC00614,MED16,MGAM,OLFM4,PARP3,PIGC,PIGH,PLD5,RSAD2,SLC3A1,SLC3A2,SPATA20,TGM3,TPD52L2	catalytic activity	46
GO:0003826	BCKDHA,BCKDHB	alpha-ketoacid dehydrogenase activity	2
GO:0003827	MGAT1	alpha-1,3-mannosylglycoprotein 2-beta-N-acetylglucosaminyltransferase activity	1
GO:0003828	ST8SIA1,ST8SIA2,ST8SIA3,ST8SIA4,ST8SIA5	alpha-N-acetylneuraminate alpha-2,8-sialyltransferase activity	5
GO:0003829	GCNT1,GCNT3,GCNT4	beta-1,3-galactosyl-O-glycosyl-glycoprotein beta-1,6-N-acetylglucosaminyltransferase activity	3
GO:0003830	MGAT3	beta-1,4-mannosylglycoprotein 4-beta-N-acetylglucosaminyltransferase activity	1
GO:0003831	B4GALT1,B4GALT2,B4GALT3,B4GALT7,WDFY3	beta-N-acetylglucosaminylglycopeptide beta-1,4-galactosyltransferase activity	5
GO:0003834	BCO1,BCO2	beta-carotene 15,15'-monooxygenase activity	2
GO:0003835	ST6GAL1,ST6GAL2	beta-galactoside alpha-2,6-sialyltransferase activity	2
GO:0003836	ST3GAL1,ST3GAL2,ST3GAL4	beta-galactoside (CMP) alpha-2,3-sialyltransferase activity	3
GO:0003837	UPB1	beta-ureidopropionase activity	1
GO:0003839	CHAC1,CHAC2,GGCT	gamma-glutamylcyclotransferase activity	3
GO:0003841	ABHD5,AGPAT1,AGPAT2,AGPAT3,AGPAT4,AGPAT5,CRLS1,GPAT3,GPAT4,LCLAT1,LPCAT2,LPGAT1,MBOAT2,MBOAT7,PNPLA3,TAZ	1-acylglycerol-3-phosphate O-acyltransferase activity	16
GO:0003842	ALDH4A1	1-pyrroline-5-carboxylate dehydrogenase activity	1
GO:0003844	GBE1	1,4-alpha-glucan branching enzyme activity	1
GO:0003845	HSD11B1,HSD11B2	11-beta-hydroxysteroid dehydrogenase [NAD(P)] activity	2
GO:0003846	AWAT2,DGAT1,DGAT2,MOGAT1,MOGAT2,MOGAT3	2-acylglycerol O-acyltransferase activity	6
GO:0003847	ASPG,PAFAH1B2,PAFAH1B3,PAFAH2,PLA2G7	1-alkyl-2-acetylglycerophosphocholine esterase activity	5
GO:0003854	HSD3B1,HSD3B2,HSD3B7,NSDHL,SDR42E1,SDR42E2	3-beta-hydroxy-delta5-steroid dehydrogenase activity	6
GO:0003857	CRYL1,EHHADH,HADHA,HADHB,HADH,HSD17B10,HSD17B4,HSD17B8	3-hydroxyacyl-CoA dehydrogenase activity	8
GO:0003858	BDH1,BDH2	3-hydroxybutyrate dehydrogenase activity	2
GO:0003860	HIBCH	3-hydroxyisobutyryl-CoA hydrolase activity	1
GO:0003863	BCKDHA,BCKDHB	3-methyl-2-oxobutanoate dehydrogenase (2-methylpropanoyl-transferring) activity	2
GO:0003865	SRD5A1,SRD5A2,SRD5A3	3-oxo-5-alpha-steroid 4-dehydrogenase activity	3
GO:0003867	ABAT	4-aminobutyrate transaminase activity	1
GO:0003868	HPD,HPDL	4-hydroxyphenylpyruvate dioxygenase activity	2
GO:0003870	ALAS1,ALAS2	5-aminolevulinate synthase activity	2
GO:0003872	PFKL,PFKM,PFKP	6-phosphofructokinase activity	3
GO:0003873	PFKFB1,PFKFB2,PFKFB3,PFKFB4	6-phosphofructo-2-kinase activity	4
GO:0003874	PTS	6-pyruvoyltetrahydropterin synthase activity	1
GO:0003875	ADPRH,ADPRHL1	ADP-ribosylarginine hydrolase activity	2
GO:0003876	AMPD1,AMPD2,AMPD3	AMP deaminase activity	3
GO:0003877	KARS1	ATP adenylyltransferase activity	1
GO:0003878	ACLY	ATP citrate synthase activity	1
GO:0003880	ICMT,LCMT1	protein C-terminal carboxyl O-methyltransferase activity	2
GO:0003881	CDIPT	CDP-diacylglycerol-inositol 3-phosphatidyltransferase activity	1
GO:0003882	PTDSS2	CDP-diacylglycerol-serine O-phosphatidyltransferase activity	1
GO:0003883	CTPS1,CTPS2	CTP synthase activity	2
GO:0003884	DAO,DDO	D-amino-acid oxidase activity	2
GO:0003886	DNMT1,DNMT3A,DNMT3B	DNA (cytosine-5-)-methyltransferase activity	3
GO:0003887	CHRAC1,DNTT,ERVK-9,POLA1,POLA2,POLB,POLD1,POLD2,POLD3,POLD4,POLE2,POLE3,POLE4,POLE,POLG2,POLG,POLH,POLI,POLK,POLL,POLM,POLN,POLQ,PRIMPOL,REV1,REV3L,TENT4B	DNA-directed DNA polymerase activity	27
GO:0003896	PRIM1,PRIM2,PRIMPOL	DNA primase activity	3
GO:0003899	CD3EAP,CRCP,MED20,MED21,POLR1A,POLR1B,POLR1C,POLR1D,POLR2A,POLR2B,POLR2D,POLR2E,POLR2F,POLR2G,POLR2I,POLR2J2,POLR2J3,POLR2J,POLR2L,POLR2M,POLR3A,POLR3B,POLR3C,POLR3F,POLR3G,POLR3GL,POLR3H,POLR3K,POLRMT,RPAP1,TWISTNB,ZNRD1	DNA-directed 5'-3' RNA polymerase activity	32
GO:0003904	CRY1,CRY2	deoxyribodipyrimidine photo-lyase activity	2
GO:0003905	MPG	alkylbase DNA N-glycosylase activity	1
GO:0003906	APEX1,APEX2,APLF,HMCES,HMGA1,HMGA2,NEIL1,NEIL2,NEIL3,NTHL1,POLB,RPS3	DNA-(apurinic or apyrimidinic site) endonuclease activity	12
GO:0003908	MGMT	methylated-DNA-[protein]-cysteine S-methyltransferase activity	1
GO:0003909	LIG1,LIG3,LIG4	DNA ligase activity	3
GO:0003910	LIG1,LIG3,LIG4	DNA ligase (ATP) activity	3
GO:0003912	DNTT	DNA nucleotidylexotransferase activity	1
GO:0003914	CRY1,CRY2	DNA (6-4) photolyase activity	2
GO:0003916	TOP3A,TOP3B	DNA topoisomerase activity	2
GO:0003917	TOP1,TOP1MT,TOP3A,TOP3B	DNA topoisomerase type I activity	4
GO:0003918	TOP2A,TOP2B	DNA topoisomerase type II (ATP-hydrolyzing) activity	2
GO:0003919	FLAD1	FMN adenylyltransferase activity	1
GO:0003920	GMPR2,GMPR	GMP reductase activity	2
GO:0003921	GMPS	GMP synthase activity	1
GO:0003922	GMPS	GMP synthase (glutamine-hydrolyzing) activity	1
GO:0003923	GPAA1,PIGK,PIGS,PIGT,PIGU	GPI-anchor transamidase activity	5
GO:0003924	ADSS1,AGAP1,AGAP2,AGAP3,ARF1,ARF3,ARF4,ARF5,ARF6,ARFRP1,ARHGAP35,ARHGAP5,ARHGDIB,ARL1,ARL2,ARL3,ARL4C,ARL4D,ARL6,ARL8A,ARL8B,ATL1,ATL2,ATL3,BMS1,CDC42,CPLANE2,DDX3X,DIRAS1,DIRAS2,DIRAS3,DNAJC27,DNM1,DNM1L,DNM1P34,DNM1P46,DNM2,DNM3,DRG1,DRG2,EEF1A1,EEF1A1P5,EEF1A2,EEF2,EEFSEC,EFL1,EFTUD2,EIF2S3B,EIF2S3,EIF5B,EIF5,ERAS,GBP1,GBP2,GBP3,GBP4,GBP5,GBP6,GBP7,GCH1,GEM,GFM1,GFM2,GIMAP7,GNA11,GNA12,GNA13,G…	GTPase activity	323
GO:0003934	GCH1	GTP cyclohydrolase I activity	1
GO:0003937	ATIC	IMP cyclohydrolase activity	1
GO:0003938	IMPDH1,IMPDH2	IMP dehydrogenase activity	2
GO:0003939	SORD	L-iditol 2-dehydrogenase activity	1
GO:0003940	IDUA	L-iduronidase activity	1
GO:0003941	SDS,SDSL,SRR	L-serine ammonia-lyase activity	3
GO:0003943	ARSB,GALNS	N-acetylgalactosamine-4-sulfatase activity	2
GO:0003944	NAGPA	N-acetylglucosamine-1-phosphodiester alpha-N-acetylglucosaminidase activity	1
GO:0003945	B4GALT1,B4GALT2,B4GALT3,B4GALT4,B4GALT5	N-acetyllactosamine synthase activity	5
GO:0003947	B4GALNT1	(N-acetylneuraminyl)-galactosylglucosylceramide N-acetylgalactosaminyltransferase activity	1
GO:0003948	AGA,ASRGL1	N4-(beta-N-acetylglucosaminyl)-L-asparaginase activity	2
GO:0003950	ART1,ART3,ART4,ART5,PARP10,PARP11,PARP12,PARP14,PARP15,PARP16,PARP1,PARP2,PARP3,PARP4,PARP6,PARP8,PARP9,SIRT1,SIRT2,SIRT3,SIRT4,SIRT5,SIRT6,TIPARP,TNKS2,TNKS,ZC3HAV1	NAD+ ADP-ribosyltransferase activity	27
GO:0003951	AGK,CERK,CERKL,DGKA,DGKB,DGKD,DGKE,DGKG,DGKH,DGKI,DGKK,DGKQ,DGKZ,NADK2,NADK,SPHK1,SPHK2	NAD+ kinase activity	17
GO:0003952	NADSYN1	NAD+ synthase (glutamine-hydrolyzing) activity	1
GO:0003953	BST1,CD38	NAD+ nucleosidase activity	2
GO:0003954	NDUFA13,NDUFA9,NDUFS1,NDUFS2,NDUFS3,NDUFS7,NDUFS8,NDUFV1,NDUFV2	NADH dehydrogenase activity	9
GO:0003955	CBR4,NQO1,NQO2	NAD(P)H dehydrogenase (quinone) activity	3
GO:0003956	ART1,ART3,ART4,ART5,SIRT6	NAD(P)+-protein-arginine ADP-ribosyltransferase activity	5
GO:0003957	NNT	NAD(P)+ transhydrogenase (B-specific) activity	1
GO:0003958	MTRR,NDOR1,NOS1,NOS2,NOS3,POR	NADPH-hemoprotein reductase activity	6
GO:0003960	ADH4,CRYZ,CRYZL1,TP53I3	NADPH:quinone reductase activity	4
GO:0003963	RTCA	RNA-3'-phosphate cyclase activity	1
GO:0003964	ERVK-10,ERVK-11,ERVK-18,ERVK-19,ERVK-25,ERVK-6,ERVK-7,ERVK-8,ERVK-9,TERT	RNA-directed DNA polymerase activity	10
GO:0003968	POLR2A,TERT	RNA-directed 5'-3' RNA polymerase activity	2
GO:0003972	RTCB	RNA ligase (ATP) activity	1
GO:0003973	HAO1,HAO2,L2HGDH	(S)-2-hydroxy-acid oxidase activity	3
GO:0003974	GALE	UDP-N-acetylglucosamine 4-epimerase activity	1
GO:0003975	DPAGT1	UDP-N-acetylglucosamine-dolichyl-phosphate N-acetylglucosaminephosphotransferase activity	1
GO:0003976	DPAGT1,GNPTAB,GNPTG	UDP-N-acetylglucosamine-lysosomal-enzyme N-acetylglucosaminephosphotransferase activity	3
GO:0003977	UAP1,UAP1L1	UDP-N-acetylglucosamine diphosphorylase activity	2
GO:0003978	GALE	UDP-glucose 4-epimerase activity	1
GO:0003979	UGDH	UDP-glucose 6-dehydrogenase activity	1
GO:0003980	UGGT1,UGGT2	UDP-glucose:glycoprotein glucosyltransferase activity	2
GO:0003983	UGP2	UTP:glucose-1-phosphate uridylyltransferase activity	1
GO:0003985	ACAA2,ACAT1,ACAT2,HADHA	acetyl-CoA C-acetyltransferase activity	4
GO:0003986	ACAA2,ACOT12,ACOT8,ACOT9,NUDT7	acetyl-CoA hydrolase activity	5
GO:0003987	ACSS1,ACSS2,ACSS3	acetate-CoA ligase activity	3
GO:0003988	ACAA1,ACAA2,ACAT1,ACAT2,HADHB	acetyl-CoA C-acyltransferase activity	5
GO:0003989	ACACA,ACACB	acetyl-CoA carboxylase activity	2
GO:0003990	ACHE,BCHE	acetylcholinesterase activity	2
GO:0003991	NAGS	acetylglutamate kinase activity	1
GO:0003993	ACP1,ACP2,ACP4,ACP5,ACP6,ACP7,ACP3,MDP1,MINPP1,NEDD8-MDP1	acid phosphatase activity	10
GO:0003994	ACO1,ACO2,IREB2	aconitate hydratase activity	3
GO:0003995	ACAD10,ACAD11,ACAD8,ACADM,ACADSB,ACADS	acyl-CoA dehydrogenase activity	6
GO:0003996	ACSBG1,ACSBG2,ACSF2,ACSL1,ACSL3,ACSL4,ACSL5,ACSL6,ACSM1,ACSM2A,ACSM2B,ACSM3,ACSM4,ACSM5,ACSM6,SLC27A2	acyl-CoA ligase activity	16
GO:0003997	ACOX1,ACOX2,ACOX3,ACOXL	acyl-CoA oxidase activity	4
GO:0003998	ACYP1,ACYP2	acylphosphatase activity	2
GO:0003999	APRT	adenine phosphoribosyltransferase activity	1
GO:0004000	ADA2,ADA,ADAL,ADARB2	adenosine deaminase activity	4
GO:0004001	ADK	adenosine kinase activity	1
GO:0004013	AHCY,AHCYL1,AHCYL2	adenosylhomocysteinase activity	3
GO:0004014	AMD1	adenosylmethionine decarboxylase activity	1
GO:0004016	ADCY10,ADCY1,ADCY2,ADCY3,ADCY4,ADCY5,ADCY6,ADCY7,ADCY8,ADCY9	adenylate cyclase activity	10
GO:0004017	AK1,AK2,AK3,AK4,AK5,AK6,AK7,AK8,RAD50	adenylate kinase activity	9
GO:0004018	ADSL	N6-(1,2-dicarboxyethyl)AMP AMP-lyase (fumarate-forming) activity	1
GO:0004019	ADSS2,ADSS1	adenylosuccinate synthase activity	2
GO:0004020	PAPSS1,PAPSS2	adenylylsulfate kinase activity	2
GO:0004021	GPT2,GPT	L-alanine:2-oxoglutarate aminotransferase activity	2
GO:0004022	ADH1C,ADH4,ADH6,ADH7,ADHFE1,DHRS9	alcohol dehydrogenase (NAD) activity	6
GO:0004024	ADH1A,ADH1B,ADH1C,ADH4,ADH5,ADH6,ADH7	alcohol dehydrogenase activity, zinc-dependent	7
GO:0004027	SULT1C3,SULT2B1	alcohol sulfotransferase activity	2
GO:0004028	ALDH1A2,ALDH3A1,ALDH3A2,ALDH3B1,ALDH3B2	3-chloroallyl aldehyde dehydrogenase activity	5
GO:0004029	ALDH1A1,ALDH1A2,ALDH1A3,ALDH1B1,ALDH1L1,ALDH1L2,ALDH2,ALDH3A1,ALDH3A2,ALDH3B2,ALDH4A1,ALDH7A1,ALDH9A1	aldehyde dehydrogenase (NAD) activity	13
GO:0004030	ALDH1A3,ALDH2,ALDH3A1,ALDH3B1,ALDH3B2	aldehyde dehydrogenase [NAD(P)+] activity	5
GO:0004031	ADH7,AOX1	aldehyde oxidase activity	2
GO:0004032	ADH4,AKR1A1,AKR1B10,AKR1B15,AKR1B1,AKR1C1,AKR1C2,AKR1C3,AKR1C4,AKR1C8P,AKR1D1,AKR1E2,AKR7A2	alditol:NADP+ 1-oxidoreductase activity	13
GO:0004033	AKR1A1,AKR1B10,AKR1C1,AKR1C3,AKR1C4,AKR1D1,AKR7A3,KCNAB1,KCNAB2,MIOX,SPR	aldo-keto reductase (NADP) activity	11
GO:0004034	GALM	aldose 1-epimerase activity	1
GO:0004035	ALPG,ALPI,ALPL,ALPP,CILP2,CILP	alkaline phosphatase activity	6
GO:0004037	ALLC	allantoicase activity	1
GO:0004040	ACR,FAAH,QRSL1	amidase activity	3
GO:0004042	NAGS	acetyl-CoA:L-glutamate N-acetyltransferase activity	1
GO:0004043	ALDH7A1	L-aminoadipate-semialdehyde dehydrogenase activity	1
GO:0004044	PPAT	amidophosphoribosyltransferase activity	1
GO:0004045	MRPL58,PTRH1,PTRH2,PTRHD1	aminoacyl-tRNA hydrolase activity	4
GO:0004046	ABHD14A-ACY1,ACY1,ACY3,ASPA,CAT,DARS1	aminoacylase activity	6
GO:0004047	AMT,GCSH	aminomethyltransferase activity	2
GO:0004051	ALOX5	arachidonate 5-lipoxygenase activity	1
GO:0004052	ALOX12B,ALOX12,ALOX15	arachidonate 12-lipoxygenase activity	3
GO:0004053	ARG1,ARG2	arginase activity	2
GO:0004055	ASS1	argininosuccinate synthase activity	1
GO:0004056	ASL	argininosuccinate lyase activity	1
GO:0004057	ATE1	arginyltransferase activity	1
GO:0004058	DDC	aromatic-L-amino-acid decarboxylase activity	1
GO:0004059	AANAT	aralkylamine N-acetyltransferase activity	1
GO:0004060	AANAT,NAT1,NAT2	arylamine N-acetyltransferase activity	3
GO:0004061	AFMID	arylformamidase activity	1
GO:0004062	SULT1A1,SULT1A2,SULT1A3,SULT1A4,SULT1B1,SULT1C3,SULT1C4	aryl sulfotransferase activity	7
GO:0004063	PON1,PON3	aryldialkylphosphatase activity	2
GO:0004064	APMAP,CA1,CA2,PON1,PON2,PON3	arylesterase activity	6
GO:0004065	ARSA,ARSB,ARSD,ARSL,ARSF,ARSG,ARSH,ARSI,ARSJ,ARSK,GALNS,STS,SULF1,SULF2	arylsulfatase activity	14
GO:0004066	ASNSD1,ASNS	asparagine synthase (glutamine-hydrolyzing) activity	2
GO:0004067	ASPG,ASRGL1	asparaginase activity	2
GO:0004068	CSAD,GADL1	aspartate 1-decarboxylase activity	2
GO:0004069	GOT1,GOT1L1,GOT2	L-aspartate:2-oxoglutarate aminotransferase activity	3
GO:0004070	CAD	aspartate carbamoyltransferase activity	1
GO:0004074	BLVRA,BLVRB	biliverdin reductase activity	2
GO:0004075	ACACA,ACACB,MCCC1	biotin carboxylase activity	3
GO:0004077	HLCS	biotin-[acetyl-CoA-carboxylase] ligase activity	1
GO:0004078	HLCS	biotin-[methylcrotonoyl-CoA-carboxylase] ligase activity	1
GO:0004079	HLCS	biotin-[methylmalonyl-CoA-carboxytransferase] ligase activity	1
GO:0004080	HLCS	biotin-[propionyl-CoA-carboxylase (ATP-hydrolyzing)] ligase activity	1
GO:0004081	GARS1,NUDT2	bis(5'-nucleosyl)-tetraphosphatase (asymmetrical) activity	2
GO:0004082	BPGM,PGAM1,PGAM2,PGAM4	bisphosphoglycerate mutase activity	4
GO:0004083	TIGAR	bisphosphoglycerate 2-phosphatase activity	1
GO:0004084	BCAT1,BCAT2	branched-chain-amino-acid transaminase activity	2
GO:0004085	ACADS	butyryl-CoA dehydrogenase activity	1
GO:0004087	CPS1	carbamoyl-phosphate synthase (ammonia) activity	1
GO:0004088	CAD,CPS1	carbamoyl-phosphate synthase (glutamine-hydrolyzing) activity	2
GO:0004089	CA10,CA11,CA12,CA13,CA14,CA1,CA2,CA3,CA4,CA5A,CA5B,CA5BP1,CA6,CA7,CA8,CA9	carbonate dehydratase activity	16
GO:0004090	CBR1,CBR3,DCXR,DHRS2,DHRS4	carbonyl reductase (NADPH) activity	5
GO:0004092	CRAT	carnitine O-acetyltransferase activity	1
GO:0004095	CPT1A,CPT1B,CPT1C,CPT2	carnitine O-palmitoyltransferase activity	4
GO:0004096	CAT,CYGB,GPX7,LOXHD1	catalase activity	4
GO:0004098	ARSA	cerebroside-sulfatase activity	1
GO:0004102	CHAT	choline O-acetyltransferase activity	1
GO:0004103	CHKA,CHKB	choline kinase activity	2
GO:0004104	ACHE,BCHE,CHKA	cholinesterase activity	3
GO:0004105	PCYT1A,PCYT1B	choline-phosphate cytidylyltransferase activity	2
GO:0004108	CS	citrate (Si)-synthase activity	1
GO:0004109	CPOX,RSAD1	coproporphyrinogen oxidase activity	2
GO:0004111	CKB,CKM,CKMT1A,CKMT2,MAP4K4	creatine kinase activity	5
GO:0004112	PDE11A	cyclic-nucleotide phosphodiesterase activity	1
GO:0004113	CNP	2',3'-cyclic-nucleotide 3'-phosphodiesterase activity	1
GO:0004114	PDE10A,PDE11A,PDE3B,PDE4D,PDE5A,PDE6D,PDE9A	3',5'-cyclic-nucleotide phosphodiesterase activity	7
GO:0004115	PDE1B,PDE2A,PDE3A,PDE3B,PDE4A,PDE4B,PDE4C,PDE4D,PDE7A,PDE7B,PDE8A,PDE8B	3',5'-cyclic-AMP phosphodiesterase activity	12
GO:0004117	PDE1A,PDE1B,PDE1C	calmodulin-dependent cyclic-nucleotide phosphodiesterase activity	3
GO:0004118	PDE10A,PDE11A,PDE2A	cGMP-stimulated cyclic-nucleotide phosphodiesterase activity	3
GO:0004119	PDE3A,PDE3B	cGMP-inhibited cyclic-nucleotide phosphodiesterase activity	2
GO:0004122	CBS,CBSL	cystathionine beta-synthase activity	2
GO:0004123	CTH	cystathionine gamma-lyase activity	1
GO:0004124	CBS,CBSL	cysteine synthase activity	2
GO:0004126	AICDA,APOBEC1,APOBEC2,APOBEC3A,APOBEC3B,APOBEC3C,APOBEC3D,APOBEC3F,APOBEC3G,APOBEC3H,CDADC1,CDA	cytidine deaminase activity	12
GO:0004127	AK7,AK8,CMPK1,CMPK2	cytidylate kinase activity	4
GO:0004128	CYB5R1,CYB5R2,CYB5R3,CYB5R4,CYB5RL,NQO1,POR	cytochrome-b5 reductase activity, acting on NAD(P)H	7
GO:0004129	COX10,COX15,COX4I1,COX4I2,COX5A,COX5B,COX6A1,COX6A2,COX6B1,COX6C,COX7A1,COX7A2,COX7A2L,COX7A2P2,COX7B2,COX7B,COX7C,COX8A,COX8C,CYB5A,MTCO2P12,NDUFA4,NDUFA4L2,C15orf48,SURF1	cytochrome-c oxidase activity	25
GO:0004131	APOBEC1	cytosine deaminase activity	1
GO:0004132	CDADC1,DCTD	dCMP deaminase activity	2
GO:0004133	AGL	glycogen debranching enzyme activity	1
GO:0004134	AGL	4-alpha-glucanotransferase activity	1
GO:0004135	AGL	amylo-alpha-1,6-glucosidase activity	1
GO:0004137	DCK,TK2	deoxycytidine kinase activity	2
GO:0004138	DGUOK	deoxyguanosine kinase activity	1
GO:0004139	DERA	deoxyribose-phosphate aldolase activity	1
GO:0004140	COASY,DCAKD	dephospho-CoA kinase activity	2
GO:0004142	CDS1,CEPT1,CHPT1	diacylglycerol cholinephosphotransferase activity	3
GO:0004143	AGK,DGKA,DGKB,DGKD,DGKE,DGKG,DGKH,DGKI,DGKK,DGKQ,DGKZ	diacylglycerol kinase activity	11
GO:0004144	DGAT1,DGAT2,MOGAT1,MOGAT3	diacylglycerol O-acyltransferase activity	4
GO:0004145	KAT2B,SAT1,SAT2,SATL1	diamine N-acetyltransferase activity	4
GO:0004146	DHFR2,DHFR	dihydrofolate reductase activity	2
GO:0004148	DLD	dihydrolipoyl dehydrogenase activity	1
GO:0004149	DLST	dihydrolipoyllysine-residue succinyltransferase activity	1
GO:0004151	CAD	dihydroorotase activity	1
GO:0004152	DHODH	dihydroorotate dehydrogenase activity	1
GO:0004155	QDPR	6,7-dihydropteridine reductase activity	1
GO:0004157	CRMP1,DPYS,DPYSL2,DPYSL3,DPYSL4,DPYSL5	dihydropyrimidinase activity	6
GO:0004161	FDPS,GGPS1	dimethylallyltranstransferase activity	2
GO:0004163	MVD	diphosphomevalonate decarboxylase activity	1
GO:0004164	DPH5	diphthine synthase activity	1
GO:0004165	ECI1,ECI2,EHHADH	dodecenoyl-CoA delta-isomerase activity	3
GO:0004167	DCT,DDT,MIF	dopachrome isomerase activity	3
GO:0004168	DOLK	dolichol kinase activity	1
GO:0004169	DPM1,POMT1,POMT2,SDF2,SDF2L1,TMTC1,TMTC2,TMTC3,TMTC4	dolichyl-phosphate-mannose-protein mannosyltransferase activity	9
GO:0004170	DUT	dUTP diphosphatase activity	1
GO:0004174	AIFM2,ETFDH	electron-transferring-flavoprotein dehydrogenase activity	2
GO:0004175	ACE2,ACE,ADAM10,ADAM17,ADAMTS3,APH1A,APH1B,ATG4B,BACE1,CAPN7,CASP1,CPNE1,CPS1,CTSH,ECE1,ELANE,F9,FAP,FURIN,HTRA3,HTRA4,IDE,JMJD7,KDM8,KLK3,MME,MMEL1,MMP12,MMP14,MMP1,MMP3,MMP8,MMP9,NAPSA,NCSTN,PARL,PCSK5,PCSK6,PIDD1,PLG,PMPCA,PMPCB,PREP,PSEN1,PSEN2,PSMA1,PSMA2,PSMA3,PSMA4,PSMA5,PSMA6,PSMA7,PSMA8,PSMB10,PSMB11,PSMB1,PSMB2,PSMB3,PSMB4,PSMB5,PSMB6,PSMB7,PSMB8,PSMB9,PSMD1,PSMD2,RCE1,RHBDD1,SENP1,TMEM…	endopeptidase activity	75
GO:0004176	CLPP,CLPX,LONP1,LONP2,YME1L1	ATP-dependent peptidase activity	5
GO:0004177	ANPEP,AOPEP,BLMH,CTSH,CTSV,DNPEP,DPP9,ENPEP,ERAP1,ERAP2,JMJD7,KDM8,LAP3,LNPEP,LTA4H,METAP1D,METAP1,METAP2,NAALADL1,NPEPL1,NPEPPS,PEPD,RNPEP,TPP2,TRHDE,XPNPEP1,XPNPEP2,XPNPEP3	aminopeptidase activity	28
GO:0004180	ACE2,ACE,BLMH,CNDP1,CNDP2,CPA2,CPB1,CPE,CPM,CPQ,CTSA,CTSZ,FOLH1B,FOLH1,NAALAD2,NAALADL1	carboxypeptidase activity	16
GO:0004181	ACE2,AEBP1,AGBL1,AGBL2,AGBL3,AGBL4,AGBL5,AGTPBP1,CPA1,CPA2,CPA3,CPA4,CPA5,CPA6,CPB1,CPB2,CPD,CPE,CPM,CPN1,CPO,CPXM1,CPXM2,CPZ,FOLH1B,FOLH1,PEPD,VASH1,VASH2	metallocarboxypeptidase activity	29
GO:0004185	CPD,CPVL,CTSA,PRCP,SCPEP1	serine-type carboxypeptidase activity	5
GO:0004190	ASPRV1,BACE1,BACE2,CASP3,CTSD,CTSE,DDI1,DDI2,ERVK-9,NAPSA,NRIP2,NRIP3,PGA3,PGA4,PGA5,PGC,PIP,PSEN1,REN	aspartic-type endopeptidase activity	19
GO:0004197	ATG4A,ATG4B,ATG4C,BLMH,CASP10,CASP12,CASP14,CASP1,CASP2,CASP3,CASP4,CASP5,CASP8,CASP9,CTSB,CTSC,CTSF,CTSH,CTSK,CTSL,CTSO,CTSS,CTSV,CTSW,CTSZ,ESPL1,LGMN,MALT1,PDIA3,PYDC1,RCE1,SFRP1,TINAG,UCHL1,USP10,USP11,USP12,USP13,USP14,USP15,USP16,USP17L10,USP17L11,USP17L12,USP17L13,USP17L15,USP17L17,USP17L18,USP17L19,USP17L1,USP17L20,USP17L21,USP17L22,USP17L23,USP17L24,USP17L2,USP17L3,USP17L4,USP17L5,USP17L6…	cysteine-type endopeptidase activity	91
GO:0004198	ADGB,CAPN10,CAPN11,CAPN12,CAPN13,CAPN14,CAPN15,CAPN1,CAPN2,CAPN3,CAPN5,CAPN6,CAPN7,CAPN8,CAPN9,CAPNS1,CAPNS2	calcium-dependent cysteine-type endopeptidase activity	17
GO:0004222	ADAM10,ADAM11,ADAM12,ADAM15,ADAM17,ADAM18,ADAM19,ADAM20,ADAM21,ADAM22,ADAM23,ADAM28,ADAM29,ADAM2,ADAM30,ADAM32,ADAM33,ADAM7,ADAM8,ADAM9,ADAMDEC1,ADAMTS10,ADAMTS12,ADAMTS13,ADAMTS14,ADAMTS15,ADAMTS16,ADAMTS17,ADAMTS18,ADAMTS19,ADAMTS1,ADAMTS20,ADAMTS2,ADAMTS3,ADAMTS4,ADAMTS5,ADAMTS6,ADAMTS7,ADAMTS8,ADAMTS9,AFG3L2,ASTL,ATP23,BMP1,COPS5,ECE1,ECE2,ECEL1,EEF1AKMT4-ECE2,FAP,IDE,KEL,LMLN2,LMLN,MBTPS2,ME…	metalloendopeptidase activity	103
GO:0004252	ACR,ADAM8,APEH,AZU1,C1R,C1RL,C1S,C2,CELA1,CELA2A,CELA2B,CELA3A,CELA3B,CFB,CFD,CFI,CLPP,CMA1,CORIN,CTRB1,CTRB2,CTRC,CTRL,CTSC,CTSG,CTSH,DPP4,ELANE,F10,F11,F12,F2,F3,F7,F9,FAP,FURIN,GZMA,GZMB,GZMH,GZMK,GZMM,HABP2,HGFAC,HGF,HP,HPN,HPR,HTRA1,HTRA2,HTRA3,HTRA4,KLK10,KLK11,KLK12,KLK13,KLK14,KLK15,KLK1,KLK2,KLK3,KLK4,KLK5,KLK6,KLK7,KLK8,KLK9,KLKB1,LONP1,LONP2,LPA,LPAL2,LTF,MASP1,MASP2,MBTPS1,MMP1,MMP2,M…	serine-type endopeptidase activity	163
GO:0004298	PRSS50,PSMA1,PSMA2,PSMA3,PSMA4,PSMA5,PSMA6,PSMA7,PSMA8,PSMB10,PSMB11,PSMB1,PSMB2,PSMB3,PSMB4,PSMB5,PSMB6,PSMB7,PSMB8,PSMB9,TASP1	threonine-type endopeptidase activity	21
GO:0004300	AUH,ECHDC1,ECHDC2,ECHS1,ECI1,EHHADH,HADHA,HADHB	enoyl-CoA hydratase activity	8
GO:0004301	EPHX1,EPHX2,EPHX3,LTA4H,RNPEP	epoxide hydrolase activity	5
GO:0004303	AKR1B15,DHRS11,HSD17B11,HSD17B12,HSD17B14,HSD17B1,HSD17B2,HSD17B6,HSD17B7,HSD17B8,RDH8	estradiol 17-beta-dehydrogenase activity	11
GO:0004304	SULT1E1	estrone sulfotransferase activity	1
GO:0004305	CHKA,CHKB,ETNK1,ETNK2	ethanolamine kinase activity	4
GO:0004306	PCYT2	ethanolamine-phosphate cytidylyltransferase activity	1
GO:0004307	CEPT1,PIGF,SELENOI	ethanolaminephosphotransferase activity	3
GO:0004308	NEU1,NEU2,NEU3,NEU4	exo-alpha-sialidase activity	4
GO:0004309	ATCAY,BNIP2,BNIPL,PRUNE1,PRUNE2	exopolyphosphatase activity	5
GO:0004310	FDFT1	farnesyl-diphosphate farnesyltransferase activity	1
GO:0004311	COX10,GGPS1	farnesyltranstransferase activity	2
GO:0004312	MCAT	fatty acid synthase activity	1
GO:0004313	FASN	[acyl-carrier-protein] S-acetyltransferase activity	1
GO:0004314	FASN,MCAT	[acyl-carrier-protein] S-malonyltransferase activity	2
GO:0004315	FASN,OXSM	3-oxoacyl-[acyl-carrier-protein] synthase activity	2
GO:0004316	FASN	3-oxoacyl-[acyl-carrier-protein] reductase (NADPH) activity	1
GO:0004320	FASN,OLAH	oleoyl-[acyl-carrier-protein] hydrolase activity	2
GO:0004321	ACSM1,ACSM2A,ACSM2B,ACSM3,ACSM4,ACSM5,ACSM6	fatty-acyl-CoA synthase activity	7
GO:0004322	CP,CYB561D2,FTH1,FTH1P19,FTHL17,FTL,FTMT,FXN,HEPH,HEPHL1	ferroxidase activity	10
GO:0004324	FDXR	ferredoxin-NADP+ reductase activity	1
GO:0004325	FECH	ferrochelatase activity	1
GO:0004326	FPGS	tetrahydrofolylpolyglutamate synthase activity	1
GO:0004329	MTHFD1,MTHFD1L	formate-tetrahydrofolate ligase activity	2
GO:0004331	PFKFB1,PFKFB2,PFKFB3,PFKFB4,TIGAR	fructose-2,6-bisphosphate 2-phosphatase activity	5
GO:0004332	ALDOA,ALDOB,ALDOC	fructose-bisphosphate aldolase activity	3
GO:0004333	FH	fumarate hydratase activity	1
GO:0004334	FAH	fumarylacetoacetase activity	1
GO:0004335	GALK1,GALK2	galactokinase activity	2
GO:0004336	GALC,GBA3	galactosylceramidase activity	2
GO:0004337	FDPS,GGPS1	geranyltranstransferase activity	2
GO:0004339	MGAM2,MGAM	glucan 1,4-alpha-glucosidase activity	2
GO:0004340	GCK,HK1,HK2,HK3,HKDC1	glucokinase activity	5
GO:0004341	RGN	gluconolactonase activity	1
GO:0004342	GNPDA1,GNPDA2	glucosamine-6-phosphate deaminase activity	2
GO:0004343	GNPNAT1	glucosamine 6-phosphate N-acetyltransferase activity	1
GO:0004345	G6PD,H6PD	glucose-6-phosphate dehydrogenase activity	2
GO:0004346	G6PC2,G6PC3,G6PC	glucose-6-phosphatase activity	3
GO:0004347	GPI	glucose-6-phosphate isomerase activity	1
GO:0004348	GBA2,GBA3,GBA	glucosylceramidase activity	3
GO:0004349	ALDH18A1	glutamate 5-kinase activity	1
GO:0004350	ALDH18A1	glutamate-5-semialdehyde dehydrogenase activity	1
GO:0004351	GAD1,GAD2	glutamate decarboxylase activity	2
GO:0004352	GLUD1,GLUD2	glutamate dehydrogenase (NAD+) activity	2
GO:0004353	GLUD1,GLUD2	glutamate dehydrogenase [NAD(P)+] activity	2
GO:0004356	GLUL,LGSN	glutamate-ammonia ligase activity	2
GO:0004357	GCLC,GCLM	glutamate-cysteine ligase activity	2
GO:0004359	GLS2,GLS,NADSYN1	glutaminase activity	3
GO:0004360	GFPT1,GFPT2	glutamine-fructose-6-phosphate transaminase (isomerizing) activity	2
GO:0004361	GCDH	glutaryl-CoA dehydrogenase activity	1
GO:0004362	GSR	glutathione-disulfide reductase activity	1
GO:0004363	GSS	glutathione synthase activity	1
GO:0004364	ALOX5AP,CLIC2,GSTA1,GSTA2,GSTA3,GSTA4,GSTA5,GSTK1,GSTM1,GSTM2,GSTM3,GSTM4,GSTM5,GSTO1,GSTO2,GSTP1,GSTT1,GSTT2B,GSTT2,GSTT4,GSTZ1,HPGDS,LANCL1,LTC4S,MGST1,MGST2,MGST3,PTGES	glutathione transferase activity	28
GO:0004365	GAPDH,GAPDHS	glyceraldehyde-3-phosphate dehydrogenase (NAD+) (phosphorylating) activity	2
GO:0004366	GPAM,GPAT2,GPAT3,GPAT4	glycerol-3-phosphate O-acyltransferase activity	4
GO:0004367	GPD1,GPD1L,GPD2	glycerol-3-phosphate dehydrogenase [NAD+] activity	3
GO:0004368	GPD1,GPD2	glycerol-3-phosphate dehydrogenase (quinone) activity	2
GO:0004370	GK2,GK3P,GK5,GK	glycerol kinase activity	4
GO:0004371	TKFC	glycerone kinase activity	1
GO:0004372	SHMT1,SHMT2	glycine hydroxymethyltransferase activity	2
GO:0004373	GYS1,GYS2	glycogen (starch) synthase activity	2
GO:0004375	GLDC	glycine dehydrogenase (decarboxylating) activity	1
GO:0004376	PIGB,PIGV	glycolipid mannosyltransferase activity	2
GO:0004377	ALG11	GDP-Man:Man3GlcNAc2-PP-Dol alpha-1,2-mannosyltransferase activity	1
GO:0004378	ALG2	GDP-Man:Man1GlcNAc2-PP-Dol alpha-1,3-mannosyltransferase activity	1
GO:0004379	NMT1,NMT2	glycylpeptide N-tetradecanoyltransferase activity	2
GO:0004380	ABO	glycoprotein-fucosylgalactoside alpha-N-acetylgalactosaminyltransferase activity	1
GO:0004381	ABO	fucosylgalactoside 3-alpha-galactosyltransferase activity	1
GO:0004382	CANT1,ENTPD5	guanosine-diphosphatase activity	2
GO:0004383	GUCY1A1,GUCY1A2,GUCY1B1,GUCY1B2,GUCY2C,GUCY2D,GUCY2F,NPR1,NPR2	guanylate cyclase activity	9
GO:0004385	CARD11,CASK,DLG1,DLG2,GUK1,LRGUK,MAGI3,MPP1,TJP2	guanylate kinase activity	9
GO:0004386	ASCC3,BLM,BTAF1,CHD3,DDX11,DDX19B,DDX1,DDX23,DDX6,DICER1,DNA2,EIF4A1,EIF4A2,EP400,ERCC3,ERCC6L2,HELLS,HELZ,HLTF,RAD54L,RECQL4,SHPRH,SLFN11,SMARCA1,SMARCA2,SMARCA4,SMARCA5,SMARCAL1,SNRNP200,SRCAP,SUPV3L1,TTF2,UPF1,WRN	helicase activity	34
GO:0004392	HMOX1,HMOX2	heme oxygenase (decyclizing) activity	2
GO:0004394	HS2ST1	heparan sulfate 2-O-sulfotransferase activity	1
GO:0004395	COQ3	hexaprenyldihydroxybenzoate methyltransferase activity	1
GO:0004396	HK1,HK2,HK3	hexokinase activity	3
GO:0004397	HAL	histidine ammonia-lyase activity	1
GO:0004398	HDC	histidine decarboxylase activity	1
GO:0004402	ARRB1,ATF2,BAZ1A,BRCA2,CDY1,CDY2A,CLOCK,CREBBP,DPF1,DPF2,DPF3,ELP3,EP300,EPC1,EPC2,GTF2B,GTF3C4,HAT1,ING3,KAT14,KAT2A,KAT2B,KAT5,KAT6A,KAT6B,KAT7,KAT8,MCM3AP,NCOA1,NCOA3,PHF10,POLE3,RSF1,SRCAP,SUPT3H,SUPT7L,TADA1,TADA2A,TADA2B,TADA3,TAF10,TAF12,TAF1,TAF1L,TAF5,TAF5L,TAF6L,TAF9B,TAF9	histone acetyltransferase activity	49
GO:0004407	ATXN3L,BRMS1,BRMS1L,HDAC10,HDAC11,HDAC1,HDAC2,HDAC3,HDAC4,HDAC5,HDAC6,HDAC8,HDAC9,MIER1,MIER2,MIER3,MTA2,NACC2,SAP30,SAP30L,SIN3A,SIN3B,SIRT1,SIRT2,SIRT6,SIRT7,SUDS3	histone deacetylase activity	27
GO:0004408	HCCS	holocytochrome-c synthase activity	1
GO:0004411	HGD	homogentisate 1,2-dioxygenase activity	1
GO:0004415	CEMIP2,CEMIP,HYAL1,HYAL2,HYAL3,HYAL4,OGA,SPAM1	hyalurononglucosaminidase activity	8
GO:0004416	HAGH,PNKD	hydroxyacylglutathione hydrolase activity	2
GO:0004418	HMBS	hydroxymethylbilane synthase activity	1
GO:0004419	HMGCL,HMGCLL1	hydroxymethylglutaryl-CoA lyase activity	2
GO:0004420	HMGCR	hydroxymethylglutaryl-CoA reductase (NADPH) activity	1
GO:0004421	HMGCS1,HMGCS2	hydroxymethylglutaryl-CoA synthase activity	2
GO:0004422	HPRT1,PRTFDC1	hypoxanthine phosphoribosyltransferase activity	2
GO:0004423	IDS	iduronate-2-sulfatase activity	1
GO:0004427	LHPP,PPA1,PPA2,PRUNE1	inorganic diphosphatase activity	4
GO:0004430	PI4K2A,PI4K2B,PI4KA,PI4KAP1,PI4KAP2,PI4KB	1-phosphatidylinositol 4-kinase activity	6
GO:0004435	BDKRB2,CASR,CCL5,CCR1,CCR5,CHRM1,CHRM3,CHRM5,EDNRA,F2RL2,GDPD5,PLCB1,PLCB2,PLCB3,PLCB4,PLCD1,PLCD3,PLCD4,PLCE1,PLCG1,PLCG2,PLCH1,PLCH2,PLCL1,PLCL2,PLCZ1	phosphatidylinositol phospholipase C activity	26
GO:0004438	FIG4,MTM1,MTMR14,MTMR1,MTMR2,MTMR3,MTMR6,MTMR7,MTMR8,PTEN,SACM1L,SYNJ1	phosphatidylinositol-3-phosphatase activity	12
GO:0004439	INPP5B,INPP5D,INPP5E,INPP5J,INPP5K,OCRL,PTPMT1,SYNJ1,SYNJ2	phosphatidylinositol-4,5-bisphosphate 5-phosphatase activity	9
GO:0004441	INPP1	inositol-1,4-bisphosphate 1-phosphatase activity	1
GO:0004445	INPP5A,INPP5D,INPP5E,INPP5J,INPP5K	inositol-polyphosphate 5-phosphatase activity	5
GO:0004447	IYD,TPO	iodide peroxidase activity	2
GO:0004449	IDH3A,IDH3B,IDH3G	isocitrate dehydrogenase (NAD+) activity	3
GO:0004450	IDH1,IDH2	isocitrate dehydrogenase (NADP+) activity	2
GO:0004452	IDI1,IDI2	isopentenyl-diphosphate delta-isomerase activity	2
GO:0004454	KHK	ketohexokinase activity	1
GO:0004458	D2HGDH,LDHD	D-lactate dehydrogenase (cytochrome) activity	2
GO:0004459	LDHA,LDHAL6A,LDHAL6B,LDHB,LDHC	L-lactate dehydrogenase activity	5
GO:0004461	B4GALT1,B4GALT2,LALBA	lactose synthase activity	3
GO:0004462	GLO1	lactoylglutathione lyase activity	1
GO:0004463	LTA4H	leukotriene-A4 hydrolase activity	1
GO:0004464	ALOX5AP,LTC4S,MGST2,MGST3	leukotriene-C4 synthase activity	4
GO:0004465	LIPC,LIPG,LPL	lipoprotein lipase activity	3
GO:0004466	ACAD11,ACAD9,ACADL,ACADVL	long-chain-acyl-CoA dehydrogenase activity	4
GO:0004467	ACSBG1,ACSBG2,ACSL1,ACSL3,ACSL4,ACSL5,ACSL6,SLC27A1,SLC27A2,SLC27A3,SLC27A4,SLC27A5,SLC27A6	long-chain fatty acid-CoA ligase activity	13
GO:0004468	ATAT1,EP300,ESCO2,KAT2B,NAT8B,NAT8	lysine N-acetyltransferase activity, acting on acetyl phosphate as donor	6
GO:0004470	MDH1,ME1,ME2,ME3	malic enzyme activity	4
GO:0004471	ME1,ME2,ME3	malate dehydrogenase (decarboxylating) (NAD+) activity	3
GO:0004473	ME1,ME2,ME3	malate dehydrogenase (decarboxylating) (NADP+) activity	3
GO:0004474	CLYBL	malate synthase activity	1
GO:0004475	GMPPB	mannose-1-phosphate guanylyltransferase activity	1
GO:0004476	MPI	mannose-6-phosphate isomerase activity	1
GO:0004477	MTHFD1,MTHFD2,MTHFD2L	methenyltetrahydrofolate cyclohydrolase activity	3
GO:0004478	MAT1A,MAT2A	methionine adenosyltransferase activity	2
GO:0004479	MTFMT	methionyl-tRNA formyltransferase activity	1
GO:0004482	RAMAC,RNMT	mRNA (guanine-N7-)-methyltransferase activity	2
GO:0004483	CMTR1,CMTR2	mRNA (nucleoside-2'-O-)-methyltransferase activity	2
GO:0004484	RNGTT	mRNA guanylyltransferase activity	1
GO:0004485	MCCC1,MCCC2	methylcrotonoyl-CoA carboxylase activity	2
GO:0004486	MTHFD1	methylenetetrahydrofolate dehydrogenase [NAD(P)+] activity	1
GO:0004487	MTHFD1,MTHFD2,MTHFD2L	methylenetetrahydrofolate dehydrogenase (NAD+) activity	3
GO:0004488	MTHFD1,MTHFD1L,MTHFD2,MTHFD2L	methylenetetrahydrofolate dehydrogenase (NADP+) activity	4
GO:0004489	MTHFR	methylenetetrahydrofolate reductase (NAD(P)H) activity	1
GO:0004490	AUH	methylglutaconyl-CoA hydratase activity	1
GO:0004491	ALDH6A1	methylmalonate-semialdehyde dehydrogenase (acylating) activity	1
GO:0004493	MCEE	methylmalonyl-CoA epimerase activity	1
GO:0004494	MMUT	methylmalonyl-CoA mutase activity	1
GO:0004496	MVK	mevalonate kinase activity	1
GO:0004497	CYP1A1,CYP1A2,CYP1B1,CYP20A1,CYP27C1,CYP2A13,CYP2B6,CYP2C18,CYP2C19,CYP2C8,CYP2C9,CYP2D6,CYP2E1,CYP2F1,CYP2S1,CYP2U1,CYP3A43,CYP3A4,CYP3A5,CYP3A7,CYP4F22,CYP4F3,CYP4V2,FMO1,FMO2,FMO3,FMO4,FMO5,FMO6P,JMJD7,PTGIS,TBXAS1	monooxygenase activity	32
GO:0004498	CYP27B1	calcidiol 1-monooxygenase activity	1
GO:0004499	FMO1,FMO2,FMO3,FMO4,FMO5,FMO6P	N,N-dimethylaniline monooxygenase activity	6
GO:0004500	DBH,MOXD1,MOXD2P	dopamine beta-monooxygenase activity	3
GO:0004502	KMO	kynurenine 3-monooxygenase activity	1
GO:0004503	TYR,TYRP1	monophenol monooxygenase activity	2
GO:0004504	PAM	peptidylglycine monooxygenase activity	1
GO:0004505	PAH,PCBD1,PCBD2	phenylalanine 4-monooxygenase activity	3
GO:0004506	SQLE	squalene monooxygenase activity	1
GO:0004507	CYP11B1,CYP11B2	steroid 11-beta-monooxygenase activity	2
GO:0004508	CYP17A1	steroid 17-alpha-monooxygenase activity	1
GO:0004509	CYP21A2	steroid 21-monooxygenase activity	1
GO:0004510	TPH1,TPH2	tryptophan 5-monooxygenase activity	2
GO:0004511	TH	tyrosine 3-monooxygenase activity	1
GO:0004512	ISYNA1	inositol-3-phosphate synthase activity	1
GO:0004513	ST3GAL5	neolactotetraosylceramide alpha-2,3-sialyltransferase activity	1
GO:0004514	NAMPT,NAPRT,QPRT	nicotinate-nucleotide diphosphorylase (carboxylating) activity	3
GO:0004515	ABL1,NMNAT1,NMNAT2,NMNAT3	nicotinate-nucleotide adenylyltransferase activity	4
GO:0004516	NAPRT	nicotinate phosphoribosyltransferase activity	1
GO:0004517	NOS1,NOS2,NOS3	nitric-oxide synthase activity	3
GO:0004518	ASTE1,DDX1,DNA2,FANCM,HARBI1,MRE11,PARN,PGAP1,SND1,STK31,TATDN3,TDP2,XRN2	nuclease activity	13
GO:0004519	ANG,ANKLE1,APEX1,APEX2,DCLRE1C,DIS3,DIS3L,ELAC2,ENDOD1,ENDOG,ERN2,EXOG,FEN1,G3BP1,HMCES,LAS1L,N4BP2,NTHL1,OGG1,PELO,PGBD5,PLD6,PMS2,PNKP,PPP1R8,PXDNL,RAG1,REXO4,RNASE11,RNASE2,RNASE3,RNASE6,RNASE7,SETMAR,SND1,ZC3H12B,ZC3H12C,ZC3H12D	endonuclease activity	38
GO:0004520	APEX1,APLF,BIVM-ERCC5,ERCC4,ERCC5,MBD4,MRE11,RPS3,ZRANB3	endodeoxyribonuclease activity	9
GO:0004521	AGO1,AGO2,AGO3,CPSF3,DICER1,ENDOG,ENDOU,ERN1,ERN2,EXOG,LACTB2,NOB1,PIWIL1,PIWIL2,PIWIL4,RCL1,RNASEK,RNASEL,RNASET2,SLFN13,SLFN14,SMG6,SND1,TSNAX,TSN,YBEY,ZC3H12A	endoribonuclease activity	27
GO:0004522	RNASE1,RNASE4,RNASE8	ribonuclease A activity	3
GO:0004523	APEX1,ERVK-10,ERVK-11,ERVK-18,ERVK-19,ERVK-25,ERVK-6,ERVK-7,ERVK-8,ERVK-9,EXO1,FEN1,RNASEH1,RNASEH2A,RNASEH2B	RNA-DNA hybrid ribonuclease activity	15
GO:0004525	DGCR8,DICER1,DROSHA,MRPL44	ribonuclease III activity	4
GO:0004526	PRORP,POP1,POP4,POP5,POP7,RPP14,RPP21,RPP25,RPP30,RPP38,RPP40	ribonuclease P activity	11
GO:0004527	AEN,DDX1,ENPP1,EXO1,FEN1,ISG20,ISG20L2,PDE12,REXO1,REXO1L1P,REXO4,REXO5,TDP1,WRN	exonuclease activity	14
GO:0004528	APEX1,APEX2,ENPP1,ENPP2,ENPP3,FAN1	phosphodiesterase I activity	6
GO:0004529	ENDOG,EXOG	exodeoxyribonuclease activity	2
GO:0004530	DICER1,DNASE1,DNASE1L1,DNASE1L2,DNASE1L3	deoxyribonuclease I activity	5
GO:0004531	DNASE2B,DNASE2	deoxyribonuclease II activity	2
GO:0004532	CNOT6,CNOT7,DCPS,EXOSC10,EXOSC1,EXOSC2,EXOSC3,EXOSC4,EXOSC5,EXOSC6,EXOSC7,EXOSC8,EXOSC9,ZC3H12A	exoribonuclease activity	14
GO:0004534	DCP2,XRN1,XRN2	5'-3' exoribonuclease activity	3
GO:0004535	CNOT1,CNOT2,CNOT6,CNOT6L,CNOT7,CNOT8,NOCT,PAN2,PAN3,PARN,PDE12,PNLDC1,TOE1	poly(A)-specific ribonuclease activity	13
GO:0004536	DFFB,DNASE1,DNASE1L1,DNASE1L2,DNASE1L3,MAP1S,NME1	deoxyribonuclease activity	7
GO:0004540	ANG,AZGP1,DIS3L2,HELZ2,RNASE10,RNASE11,RNASE12,RNASE13,RNASE1,RNASE2,RNASE3,RNASE4,RNASE6,RNASE7,RNASE8,RNASE9,RNASEH1,RNASEH2A,RNASET2,SAMHD1,ZC3H12A	ribonuclease activity	21
GO:0004549	ELAC2	tRNA-specific ribonuclease activity	1
GO:0004550	AK1,AK4,AK5,AK7,AK8,AK9,CMPK1,CMPK2,DTYMK,NME1,NME2,NME2P1,NME3,NME4,NME5,NME6,NME7,NME9,SUCLG1	nucleoside diphosphate kinase activity	19
GO:0004551	CILP2,CILP,ENPP1,ENPP2	nucleotide diphosphatase activity	4
GO:0004553	ABHD10,ADPRHL2,CHIT1,GBE1,GNE,KLB,MYORG,PGGHG	hydrolase activity, hydrolyzing O-glycosyl compounds	8
GO:0004555	TREH	alpha,alpha-trehalase activity	1
GO:0004556	AMY1A,AMY2A,AMY2B	alpha-amylase activity	3
GO:0004557	GLA,NAGA	alpha-galactosidase activity	2
GO:0004558	GAA,GANC,MGAM	alpha-1,4-glucosidase activity	3
GO:0004559	MAN2A1,MAN2A2,MAN2B1,MAN2B2,MAN2C1,MANEA,MANEAL	alpha-mannosidase activity	7
GO:0004560	FUCA1,FUCA2	alpha-L-fucosidase activity	2
GO:0004561	NAGLU	alpha-N-acetylglucosaminidase activity	1
GO:0004563	HEXA,HEXB,HEXD	beta-N-acetylhexosaminidase activity	3
GO:0004565	GBA3,GLB1,GLB1L2,GLB1L3,GLB1L,PSAP	beta-galactosidase activity	6
GO:0004566	GUSB,GUSBP11,HPSE,KL	beta-glucuronidase activity	4
GO:0004567	MANBA	beta-mannosidase activity	1
GO:0004568	CHI3L1,CHI3L2,CHIA,CHIT1,CTBS,OVGP1	chitinase activity	6
GO:0004569	MANEA	glycoprotein endo-alpha-1,2-mannosidase activity	1
GO:0004571	EDEM1,EDEM2,EDEM3,MAN1A1,MAN1A2,MAN1B1,MAN1C1	mannosyl-oligosaccharide 1,2-alpha-mannosidase activity	7
GO:0004572	MAN2A1,MAN2A2	mannosyl-oligosaccharide 1,3-1,6-alpha-mannosidase activity	2
GO:0004573	MOGS	mannosyl-oligosaccharide glucosidase activity	1
GO:0004574	SI	oligo-1,6-glucosidase activity	1
GO:0004575	SI	sucrose alpha-glucosidase activity	1
GO:0004576	ALG5,DAD1,DDOST	oligosaccharyl transferase activity	3
GO:0004577	ALG13,ALG14	N-acetylglucosaminyldiphosphodolichol N-acetylglucosaminyltransferase activity	2
GO:0004578	ALG1	chitobiosyldiphosphodolichol beta-mannosyltransferase activity	1
GO:0004579	DAD1,DDOST,MAGT1,OSTC,RPN1,RPN2,STT3A,STT3B,TUSC3	dolichyl-diphosphooligosaccharide-protein glycotransferase activity	9
GO:0004581	ALG5	dolichyl-phosphate beta-glucosyltransferase activity	1
GO:0004582	DPM1,DPM2,DPM3	dolichyl-phosphate beta-D-mannosyltransferase activity	3
GO:0004583	ALG10B,ALG10,ALG6,ALG8	dolichyl-phosphate-glucose-glycolipid alpha-glucosyltransferase activity	4
GO:0004584	PIGV	dolichyl-phosphate-mannose-glycolipid alpha-mannosyltransferase activity	1
GO:0004585	OTC	ornithine carbamoyltransferase activity	1
GO:0004586	AZIN1,AZIN2,ODC1	ornithine decarboxylase activity	3
GO:0004587	OAT	ornithine-oxo-acid transaminase activity	1
GO:0004588	UMPS	orotate phosphoribosyltransferase activity	1
GO:0004590	UMPS	orotidine-5'-phosphate decarboxylase activity	1
GO:0004591	DHTKD1,MRPS36,OGDH,OGDHL	oxoglutarate dehydrogenase (succinyl-transferring) activity	4
GO:0004594	PANK1,PANK2,PANK3,PANK4	pantothenate kinase activity	4
GO:0004595	COASY	pantetheine-phosphate adenylyltransferase activity	1
GO:0004596	NAA10,NAA11,NAA15,NAA16,NAA20,NAA25,NAA30,NAA35,NAA50,NAA60,NAA80	peptide alpha-N-acetyltransferase activity	11
GO:0004597	ASPH	peptide-aspartate beta-dioxygenase activity	1
GO:0004598	PAM	peptidylamidoglycolate lyase activity	1
GO:0004601	CYGB,DUOX1,DUOX2,EPX,GPX1,GPX2,GPX3,GPX4,GPX5,GPX6,GPX7,GPX8,HBA1,HBB,HBD,HBE1,HBG1,HBG2,HBM,HBQ1,HBZ,IPCEF1,LPO,MPO,PRDX1,PRDX5,PRDX6,PTGS1,PTGS2,PXDN,PXDNL,TPO,TXNDC17	peroxidase activity	33
GO:0004602	ALOX5AP,CLIC2,GPX1,GPX2,GPX3,GPX4,GPX5,GPX6,GPX7,GPX8,GSTA1,GSTK1,GSTM2,GSTP1,GSTT1,GSTZ1,LTC4S,MGST1,MGST2,MGST3,PRDX6	glutathione peroxidase activity	21
GO:0004603	PNMT	phenylethanolamine N-methyltransferase activity	1
GO:0004605	CDS1,CDS2,TAMM41	phosphatidate cytidylyltransferase activity	3
GO:0004607	LCAT	phosphatidylcholine-sterol O-acyltransferase activity	1
GO:0004608	PEMT	phosphatidylethanolamine N-methyltransferase activity	1
GO:0004609	GOT1,PISD	phosphatidylserine decarboxylase activity	2
GO:0004610	PGM3	phosphoacetylglucosamine mutase activity	1
GO:0004611	PCK2	phosphoenolpyruvate carboxykinase activity	1
GO:0004613	PCK1,PCK2	phosphoenolpyruvate carboxykinase (GTP) activity	2
GO:0004614	PGM1,PGM2,PGM3,PGM5	phosphoglucomutase activity	4
GO:0004615	PMM1,PMM2	phosphomannomutase activity	2
GO:0004616	PGD	phosphogluconate dehydrogenase (decarboxylating) activity	1
GO:0004617	PHGDH	phosphoglycerate dehydrogenase activity	1
GO:0004618	PGK1,PGK2	phosphoglycerate kinase activity	2
GO:0004619	BPGM,PGAM1,PGAM2,PGAM4	phosphoglycerate mutase activity	4
GO:0004620	ABHD12,ABHD16A,ABHD6,DDHD1,DDHD2,LIPC,LIPG,LIPH,LIPI,LPL,PITPNM3,PLA2G10,PLBD1,PLBD2,PNLIPRP2,SEC23IP,SMPD3	phospholipase activity	17
GO:0004621	GPLD1	glycosylphosphatidylinositol phospholipase D activity	1
GO:0004622	ABHD12,ABHD16A,ASPG,CLC,ENPP2,GDE1,GDPD1,GDPD3,LGALS13,LYPLA1,LYPLAL1,MGLL,PLA2G15,PLA2G4A,PLA2G4B,PLA2G4C,PLA2G4F,PLB1,PNPLA6,PNPLA7,PNPLA8	lysophospholipase activity	21
GO:0004623	ABHD3,OC90,PLA2G10,PLA2G12A,PLA2G12B,PLA2G1B,PLA2G2A,PLA2G2C,PLA2G2D,PLA2G2E,PLA2G2F,PLA2G4A,PLA2G4B,PLA2G4C,PLA2G4D,PLA2G4E,PLA2G4F,PLA2G5,PLA2G6,PLAAT1,PLAAT2,PLAAT3,PLAAT4,PLAAT5,PLB1,PNPLA3,PROCA1,PGAP6	phospholipase A2 activity	28
GO:0004629	NOTUM,PDIA3,PLCB1,PLCB2,PLCB3,PLCB4,PLCE1,PLCG1,PLCG2,PLCL1	phospholipase C activity	10
GO:0004630	FAM83B,GPLD1,HMOX1,PLD1,PLD2,PLD3,PLD4	phospholipase D activity	7
GO:0004631	PMVK	phosphomevalonate kinase activity	1
GO:0004632	PPCS	phosphopantothenate--cysteine ligase activity	1
GO:0004633	PPCDC	phosphopantothenoylcysteine decarboxylase activity	1
GO:0004634	ENO1,ENO2,ENO3,ENO4	phosphopyruvate hydratase activity	4
GO:0004637	GART	phosphoribosylamine-glycine ligase activity	1
GO:0004638	PAICS	phosphoribosylaminoimidazole carboxylase activity	1
GO:0004639	PAICS	phosphoribosylaminoimidazolesuccinocarboxamide synthase activity	1
GO:0004641	GART	phosphoribosylformylglycinamidine cyclo-ligase activity	1
GO:0004642	PFAS	phosphoribosylformylglycinamidine synthase activity	1
GO:0004643	ATIC	phosphoribosylaminoimidazolecarboxamide formyltransferase activity	1
GO:0004644	GART	phosphoribosylglycinamide formyltransferase activity	1
GO:0004645	MTAP,SCO2,TYMP	phosphorylase activity	3
GO:0004647	DUSP26,PDXP,PSPH	phosphoserine phosphatase activity	3
GO:0004648	PSAT1	O-phospho-L-serine:2-oxoglutarate aminotransferase activity	1
GO:0004649	ADPRHL2,PARG	poly(ADP-ribose) glycohydrolase activity	2
GO:0004651	DUSP11,RNGTT	polynucleotide 5'-phosphatase activity	2
GO:0004652	MTPAP,PAPOLA,PAPOLB,PAPOLG,TENT2,TENT4A,TENT4B,TUT1	polynucleotide adenylyltransferase activity	8
GO:0004653	GALNT10,GALNT11,GALNT12,GALNT13,GALNT14,GALNT15,GALNT16,GALNT17,GALNT18,GALNT1,GALNT2,GALNT3,GALNT4,GALNT5,GALNT6,GALNT7,GALNT8,GALNT9,GALNTL6	polypeptide N-acetylgalactosaminyltransferase activity	19
GO:0004654	PNPT1	polyribonucleotide nucleotidyltransferase activity	1
GO:0004655	ALAD	porphobilinogen synthase activity	1
GO:0004656	P4HA1,P4HA2,P4HA3,P4HB,P4HTM	procollagen-proline 4-dioxygenase activity	5
GO:0004657	PRODH2,PRODH	proline dehydrogenase activity	2
GO:0004658	PCCA,PCCB	propionyl-CoA carboxylase activity	2
GO:0004659	NUS1,UBIAD1	prenyltransferase activity	2
GO:0004660	CHURC1-FNTB,FNTA,FNTB	protein farnesyltransferase activity	3
GO:0004661	FNTA,PGGT1B	protein geranylgeranyltransferase activity	2
GO:0004662	FNTA,PGGT1B	CAAX-protein geranylgeranyltransferase activity	2
GO:0004663	CHM,FNTA,RABGGTA,RABGGTB	Rab geranylgeranyltransferase activity	4
GO:0004666	PTGS1,PTGS2	prostaglandin-endoperoxide synthase activity	2
GO:0004667	HPGDS,PTGDS	prostaglandin-D synthase activity	2
GO:0004668	PADI1,PADI2,PADI3,PADI4,PADI6	protein-arginine deiminase activity	5
GO:0004671	ICMT	protein C-terminal S-isoprenylcysteine carboxyl O-methyltransferase activity	1
GO:0004672	ABL1,ABL2,ACVR1,AKT1,AKT3,ARAF,ATR,AURKA,AURKC,AVP,BRAF,BUB1B,BUB1,PEAK3,CAD,CCL2,CCL3,CCL5,CCL8,CCNA1,CCNA2,CCNB1,CCNB2,CCNB3,CCND1,CCND2,CCND3,CCNE1,CCNE2,CCNF,CCNG1,CCNG2,CCNI2,CCNI,CCNJ,CCNJL,CCNO,CDC42BPB,CDC7,CDK11A,CDK11B,CDK12,CDK13,CDK17,CDK1,CDK5,CDK5R1,CDK7,CDK8,CDK9,CDKL2,CDKL3,CDKL5,CHEK1,CHUK,CNTD2,COQ8A,COQ8B,CSNK1A1,CSNK1D,CSNK1E,CSNK1G3,DAPK1,DCLK1,DCLK3,DYRK1A,DYRK1B,DYRK3,EEF2K…	protein kinase activity	235
GO:0004673	NME2	protein histidine kinase activity	1
GO:0004674	AAK1,AATK,ACVR1B,ACVR1C,ACVR1,ACVR2A,ACVR2B,ACVRL1,ADCK1,ADCK2,ADCK5,AKT1,AKT2,AKT3,ALPK1,ALPK2,ALPK3,ANKK1,ARAF,ATM,ATR,AURKA,AURKB,BCKDK,BCR,BMP2K,BMPR1A,BMPR1B,BRAF,BRSK1,BRSK2,BUB1B,BUB1,CAB39,CAB39L,CAMK2A,CAMK2D,CAMKK1,CASK,CDC42BPA,CDC42BPB,CDC42BPG,CDC7,CDK10,CDK11A,CDK11B,CDK15,CDK16,CDK17,CDK18,CDK1,CDK2,CDK5,CDK7,CDK9,CDKL5,CHEK1,CHEK2,CHUK,CIT,CLK1,CLK2,CLK3,CLK4,CPNE3,CSNK1A1,CSNK1A1…	protein serine/threonine kinase activity	357
GO:0004675	ACVR1B,ACVR1,ACVR2A,ACVRL1,BMPR1A,BMPR1B,LY6G6E,TGFBR2	transmembrane receptor protein serine/threonine kinase activity	8
GO:0004676	PDPK1	3-phosphoinositide-dependent protein kinase activity	1
GO:0004677	ATM,ATP23,PRKDC	DNA-dependent protein kinase activity	3
GO:0004679	PRKAA1,PRKAA2,PRKAB1,PRKAB2,PRKAG1,PRKAG2,PRKAG3	AMP-activated protein kinase activity	7
GO:0004683	CAMK1D,CAMK1G,CAMK1,CAMK2A,CAMK2B,CAMK2D,CAMK2G,CAMK4,CAMKK1,CAMKK2,CAMKV,DAPK1,ITPKA,MAPKAPK2,MAPKAPK3,MAPKAPK5,MKNK1,MKNK2,MYLK2,MYLK3,PHKG1,PHKG2,PNCK,PTK2B	calmodulin-dependent protein kinase activity	24
GO:0004686	EEF2K	elongation factor-2 kinase activity	1
GO:0004687	MYLK2,MYLK3,MYLK4,MYLK	myosin light chain kinase activity	4
GO:0004689	PHKA1,PHKA2,PHKB,PHKG1,PHKG2	phosphorylase kinase activity	5
GO:0004691	AKAP13,PRKAA1,PRKACA,PRKACB,PRKACG,PRKAG1,PRKG1,PRKG2,PRKX,PRKY	cAMP-dependent protein kinase activity	10
GO:0004692	PRKG1,PRKG2	cGMP-dependent protein kinase activity	2
GO:0004693	CCND3,CCNK,CDK10,CDK11A,CDK11B,CDK12,CDK13,CDK14,CDK15,CDK16,CDK17,CDK18,CDK19,CDK1,CDK20,CDK2,CDK3,CDK4,CDK5,CDK6,CDK7,CDK8,CDK9,CDKL1,CDKL2,CDKL3,CDKL4,CDKL5,MOK	cyclin-dependent protein serine/threonine kinase activity	29
GO:0004694	EIF2AK1,EIF2AK2,EIF2AK3,EIF2AK4	eukaryotic translation initiation factor 2alpha kinase activity	4
GO:0004697	PKN1,PKN2,PKN3,PRKCA,PRKCB,PRKCD,PRKCE,PRKCG,PRKCH,PRKCI,PRKCQ,PRKCZ,PRKD1,PRKD2,PRKD3	protein kinase C activity	15
GO:0004698	CCL3,PRKCG	calcium-dependent protein kinase C activity	2
GO:0004699	PRKCD,PRKCE	calcium-independent protein kinase C activity	2
GO:0004703	GRK1,GRK2,GRK3,GRK4,GRK5,GRK6,GRK7	G protein-coupled receptor kinase activity	7
GO:0004704	ALK,IKBKE,IRAK1,MAP3K14,PPP4C,RIPK3	NF-kappaB-inducing kinase activity	6
GO:0004705	MAPK10,MAPK8,MAPK9	JUN kinase activity	3
GO:0004706	MAP3K10,MAP3K11,MAP3K12,MAP3K13,MAP3K9,MLKL,RIPK1,RIPK2	JUN kinase kinase kinase activity	8
GO:0004707	MAPK10,MAPK11,MAPK12,MAPK13,MAPK14,MAPK15,MAPK1,MAPK3,MAPK4,MAPK6,MAPK7,MAPK8,MAPK9,NLK	MAP kinase activity	14
GO:0004708	LRRK2,MAP2K1,MAP2K2,MAP2K3,MAP2K4,MAP2K5,MAP2K6,MAP2K7,MAP3K9,MAPK10,MAPK14,MAPK1,MAPK3,MAPKAPK3,MAPKAPK5,PAK3	MAP kinase kinase activity	16
GO:0004709	EGFR,MAP3K13,MAP3K14,MAP3K15,MAP3K1,MAP3K20,MAP3K21,MAP3K2,MAP3K3,MAP3K4,MAP3K5,MAP3K6,MAP3K7,MAP3K8,MOS,RAF1,TAOK1,TAOK2,TAOK3	MAP kinase kinase kinase activity	19
GO:0004711	RPS6KA1,RPS6KA2,RPS6KA3,RPS6KA4,RPS6KA6,RPS6KB1,RPS6KB2	ribosomal protein S6 kinase activity	7
GO:0004712	ACVR2B,AKT1,AURKA,AURKB,AURKC,CLK1,CLK2,CLK3,CLK4,DSTYK,DYRK1A,DYRK1B,DYRK2,DYRK3,DYRK4,MAP2K1,MAP2K2,MAPK9,PRKAA2,PRKACA,PRKCG,RPS6KA1,RPS6KA2,RPS6KB1,SGK1,TESK1,TESK2,TNK2,TTK	protein serine/threonine/tyrosine kinase activity	29
GO:0004713	ABL1,ABL2,ALK,AXL,BAZ1B,BLK,BMX,BTK,CAMKK2,CLK2,CLK3,CLK4,CSF1R,CSK,DSTYK,DYRK1A,DYRK1B,DYRK2,DYRK3,DYRK4,EGFR,EPHA7,EPHB2,ERBB2,ERBB3,ERBB4,FER,FES,FGFR1,FGFR2,FGFR3,FGR,FRK,FYN,HCK,HIPK1,HIPK2,HIPK3,HIPK4,IGF1R,INSR,JAK1,JAK2,JAK3,KDR,KIT,LCK,LTK,LYN,MAP2K1,MAP2K2,MAP2K3,MAP2K4,MAP2K5,MAP2K6,MAP2K7,MATK,MET,MUSK,NEK1,NTRK1,NTRK2,PDGFRB,PTK2B,PTK2,PTK6,RET,ROS1,RYK,SCYL1,SRC,SRMS,SYK,TEK,TESK1,T…	protein tyrosine kinase activity	87
GO:0004714	ALK,AXL,CSF1R,DDR1,DDR2,EGFR,EPHA10,EPHA1,EPHA2,EPHA3,EPHA4,EPHA5,EPHA6,EPHA7,EPHA8,EPHB1,EPHB2,EPHB3,EPHB4,EPHB6,ERBB2,ERBB3,ERBB4,FGFR1,FGFR2,FGFR3,FGFR4,FLT1,FLT3,FLT4,IGF1R,INSR,INSRR,KDR,KIT,LMTK2,LTK,MERTK,MET,MST1R,MUSK,NTRK1,NTRK2,NTRK3,PDGFRA,PDGFRB,RET,ROR1,ROR2,ROS1,RYK,TEK,TIE1,TYRO3	transmembrane receptor protein tyrosine kinase activity	54
GO:0004715	ABL1,ABL2,BAZ1B,BLK,BMX,BTK,CLK1,CSK,DYRK1A,EIF2AK2,FER,FES,FGR,FRK,FYN,HCK,ITK,JAK1,JAK2,JAK3,LCK,LYN,MATK,MELK,PEAK1,PKDCC,PRKCD,PTK2B,PTK2,PTK6,RIPK2,SLA,SRC,SRMS,STK16,STYK1,SYK,TEC,TNK1,TNK2,TXK,TYK2,WEE1,WEE2,YES1,ZAP70	non-membrane spanning protein tyrosine kinase activity	46
GO:0004719	PCMT1,PCMTD1,PCMTD2	protein-L-isoaspartate (D-aspartate) O-methyltransferase activity	3
GO:0004720	LOX,LOXL1,LOXL2,LOXL3,LOXL4	protein-lysine 6-oxidase activity	5
GO:0004721	CDC25A,CDC25B,CPPED1,CTDNEP1,CTDP1,CTDSP1,CTDSP2,CTDSPL2,CTDSPL,DLG1,DLGAP5,DUSP16,DUSP26,DUSP9,MTM1,PDXP,PLPP2,PLPP3,PPM1H,PPP1CA,PPP1CC,PPP2CA,PPP2R5A,PPP2R5D,PPP4R1,PPP5C,PTEN,PTPN11,PTPN12,PTPRS,SSH1,SSH2,SSH3,SSU72P2,SSU72P3,SSU72P4,SSU72P5,SSU72P7,SSU72P8,TIMM50,TNS2	phosphoprotein phosphatase activity	41
GO:0004722	CDC14A,CDC14B,CDC14C,CDKN3,CTDNEP1,CYCS,DUSP1,DUSP23,ILKAP,LCK,LRRC30,MTMR3,MTMR4,MTMR6,PALD1,PDP1,PDP2,PGAM5,PHLPP1,PHLPP2,PP2D1,PPA2,PPEF1,PPEF2,PPM1A,PPM1B,PPM1D,PPM1E,PPM1F,PPM1G,PPM1H,PPM1J,PPM1K,PPM1L,PPM1M,PPM1N,PPP1CA,PPP1CB,PPP1CC,PPP1R3C,PPP1R3D,PPP2CA,PPP2CB,PPP2R1A,PPP2R1B,PPP2R2A,PPP2R2B,PPP2R2C,PPP2R2D,PPP2R3B,PPP3CA,PPP3CB,PPP4C,PPP4R1,PPP4R1L,PPP5C,PPP6C,PPTC7,PTEN,RPAP2,SHOC2,TAB…	protein serine/threonine phosphatase activity	64
GO:0004723	CAMK2G,PPP3R1	calcium-dependent protein serine/threonine phosphatase activity	2
GO:0004724	ILKAP,PDP1,PDP2,PP2D1,PPM1A,PPM1B,PPM1D,PPM1E,PPM1F,PPM1G,PPM1H,PPM1J,PPM1K,PPM1L,PPM1M,PPM1N,TAB1	magnesium-dependent protein serine/threonine phosphatase activity	17
GO:0004725	ACP1,ACP4,CDC14A,CDC14B,CDC14C,CDC25A,CDC25B,CDC25C,CDKN3,DNAJC6,DUPD1,DUSP10,DUSP11,DUSP12,DUSP13,DUSP14,DUSP15,DUSP16,DUSP18,DUSP19,DUSP1,DUSP21,DUSP22,DUSP23,DUSP26,DUSP28,DUSP2,DUSP3,DUSP4,DUSP5,DUSP6,DUSP7,DUSP8,DUSP9,EYA1,EYA2,EYA3,EYA4,HACD2,MDP1,MTM1,MTMR14,MTMR1,MTMR2,MTMR3,MTMR4,MTMR6,MTMR7,MTMR8,PALD1,PGP,PTEN,PTP4A1,PTP4A2,PTP4A3,PTPDC1,PTPMT1,PTPN11,PTPN12,PTPN13,PTPN14,PTPN18,PTPN1,…	protein tyrosine phosphatase activity	99
GO:0004726	ACP1,DUSP22,PTPN11,PTPN12,PTPN18,PTPN2,PTPN4,PTPN9	non-membrane spanning protein tyrosine phosphatase activity	8
GO:0004727	PTP4A2,PTP4A3	prenylated protein tyrosine phosphatase activity	2
GO:0004729	PPOX	oxygen-dependent protoporphyrinogen oxidase activity	1
GO:0004731	PNP	purine-nucleoside phosphorylase activity	1
GO:0004733	PNPO	pyridoxamine-phosphate oxidase activity	1
GO:0004735	NOXRED1,PYCR1,PYCR2,PYCR3	pyrroline-5-carboxylate reductase activity	4
GO:0004736	PC	pyruvate carboxylase activity	1
GO:0004738	PDHA1,PDHB	pyruvate dehydrogenase activity	2
GO:0004739	PDHA1,PDHA2,PDHB	pyruvate dehydrogenase (acetyl-transferring) activity	3
GO:0004740	PDK1,PDK2,PDK3,PDK4	pyruvate dehydrogenase (acetyl-transferring) kinase activity	4
GO:0004741	PDP1,PDP2	[pyruvate dehydrogenase (lipoamide)] phosphatase activity	2
GO:0004742	DLAT	dihydrolipoyllysine-residue acetyltransferase activity	1
GO:0004743	PKLR,PKM	pyruvate kinase activity	2
GO:0004744	BCO1,BCO2,RPE65	retinal isomerase activity	3
GO:0004745	ADH1A,ADH1B,ADH1C,ADH4,ADH6,ADH7,AKR1A1,AKR1C3,BMP2,DHRS3,DHRS7C,DHRS9,HSD17B6,RDH10,RDH11,RDH12,RDH16,RDH5,RDH8,SDR16C5,SDR9C7	retinol dehydrogenase activity	21
GO:0004747	RBKS	ribokinase activity	1
GO:0004748	RRM1,RRM2B,RRM2	ribonucleoside-diphosphate reductase activity, thioredoxin disulfide as acceptor	3
GO:0004749	PRPS1,PRPS1L1,PRPS2,PRPSAP1,PRPSAP2	ribose phosphate diphosphokinase activity	5
GO:0004750	RPE,RPEL1	ribulose-phosphate 3-epimerase activity	2
GO:0004751	RPIA	ribose-5-phosphate isomerase activity	1
GO:0004753	AASS	saccharopine dehydrogenase activity	1
GO:0004756	SEPHS1,SEPHS2	selenide, water dikinase activity	2
GO:0004757	SPR	sepiapterin reductase activity	1
GO:0004758	SPTLC1,SPTLC2,SPTLC3,SPTSSA,SPTSSB	serine C-palmitoyltransferase activity	5
GO:0004760	AGXT	serine-pyruvate transaminase activity	1
GO:0004766	SRM	spermidine synthase activity	1
GO:0004767	ENPP7,SMPD1,SMPD2,SMPD3,SMPD4,SMPDL3A,SMPDL3B	sphingomyelin phosphodiesterase activity	7
GO:0004768	FADS2,SCD5,SCD	stearoyl-CoA 9-desaturase activity	3
GO:0004769	EBP,GSTA1,HSD3B1,HSD3B2	steroid delta-isomerase activity	4
GO:0004771	CEL,CES1,CES1P1,CES3,CES4A,CES5A,LIPA,NCEH1	sterol esterase activity	8
GO:0004772	SOAT1	sterol O-acyltransferase activity	1
GO:0004773	STS	steryl-sulfatase activity	1
GO:0004775	SUCLA2,SUCLG1,SUCLG2	succinate-CoA ligase (ADP-forming) activity	3
GO:0004776	SUCLG1,SUCLG2	succinate-CoA ligase (GDP-forming) activity	2
GO:0004777	ALDH5A1	succinate-semialdehyde dehydrogenase (NAD+) activity	1
GO:0004778	ACOT4,ACOT8	succinyl-CoA hydrolase activity	2
GO:0004781	PAPSS1,PAPSS2	sulfate adenylyltransferase (ATP) activity	2
GO:0004782	CSAD,GADL1	sulfinoalanine decarboxylase activity	2
GO:0004784	CCS,NQO1,SOD1,SOD2,SOD3	superoxide dismutase activity	5
GO:0004788	TPK1	thiamine diphosphokinase activity	1
GO:0004790	INMT	thioether S-methyltransferase activity	1
GO:0004791	NXN,SELENOT,TXNDC2,TXN,TXNRD1,TXNRD2,TXNRD3	thioredoxin-disulfide reductase activity	7
GO:0004792	MOCS3,MPST,TST	thiosulfate sulfurtransferase activity	3
GO:0004794	SDS,SDSL	L-threonine ammonia-lyase activity	2
GO:0004795	THNSL2	threonine synthase activity	1
GO:0004796	CYP2S1,TBXAS1	thromboxane-A synthase activity	2
GO:0004797	TK1,TK2	thymidine kinase activity	2
GO:0004798	CMPK2,DTYMK	thymidylate kinase activity	2
GO:0004799	TYMS	thymidylate synthase activity	1
GO:0004800	DIO1,DIO2,DIO3	thyroxine 5'-deiodinase activity	3
GO:0004801	TALDO1	sedoheptulose-7-phosphate:D-glyceraldehyde-3-phosphate glyceronetransferase activity	1
GO:0004802	TKT,TKTL1,TKTL2	transketolase activity	3
GO:0004803	PGBD5,THAP9,VRTN	transposase activity	3
GO:0004806	AADAC,ABHD5,CEL,CES1,CES1P1,CES3,CES4A,CES5A,DDHD2,LIPC,LIPE,LIPF,LPL,PNLIP,PNLIPRP1,PNLIPRP2,PNLIPRP3,PNPLA1,PNPLA2,PNPLA3,PNPLA4,PNPLA5	triglyceride lipase activity	22
GO:0004807	TPI1	triose-phosphate isomerase activity	1
GO:0004809	TRMT11,TRMT1,TRMT1L	tRNA (guanine-N2-)-methyltransferase activity	3
GO:0004813	AARS2,AARSD1,AARS1	alanine-tRNA ligase activity	3
GO:0004814	DALRD3,RARS2,RARS1	arginine-tRNA ligase activity	3
GO:0004815	DARS2,DARS1	aspartate-tRNA ligase activity	2
GO:0004816	NARS2,NARS1	asparagine-tRNA ligase activity	2
GO:0004817	CARS2,CARS1	cysteine-tRNA ligase activity	2
GO:0004818	EARS2,EPRS1	glutamate-tRNA ligase activity	2
GO:0004819	LARS1,EPRS1	glutamine-tRNA ligase activity	2
GO:0004820	GARS1	glycine-tRNA ligase activity	1
GO:0004821	HARS2,HARS1	histidine-tRNA ligase activity	2
GO:0004822	IARS2,IARS1	isoleucine-tRNA ligase activity	2
GO:0004823	LARS2,LARS1	leucine-tRNA ligase activity	2
GO:0004824	KARS1	lysine-tRNA ligase activity	1
GO:0004825	MARS2,MARS1	methionine-tRNA ligase activity	2
GO:0004826	FARS2,FARSA,FARSB,LRRC47	phenylalanine-tRNA ligase activity	4
GO:0004827	EPRS1,PARS2	proline-tRNA ligase activity	2
GO:0004828	SARS2,SARS1	serine-tRNA ligase activity	2
GO:0004829	TARS2,TARS1,TARS3	threonine-tRNA ligase activity	3
GO:0004830	WARS2,WARS1	tryptophan-tRNA ligase activity	2
GO:0004831	YARS2,YARS1	tyrosine-tRNA ligase activity	2
GO:0004832	VARS2,VARS1	valine-tRNA ligase activity	2
GO:0004833	IDO1,IDO2,TDO2	tryptophan 2,3-dioxygenase activity	3
GO:0004835	TTL	tubulin-tyrosine ligase activity	1
GO:0004838	TAT	L-tyrosine:2-oxoglutarate aminotransferase activity	1
GO:0004839	ATG7,SAE1,UBA1,UBA6	ubiquitin activating enzyme activity	4
GO:0004842	AMFR,AMN1,ANAPC11,ANAPC4,AREL1,ARIH1,ARIH2,ASB4,BARD1,BCOR,BIRC2,BIRC3,BIRC6,BIRC7,BRAP,BRCA1,BTRC,CBL,CBLL1,CDC23,CDC34,CHFR,CNOT4,COP1,CUL3,CUL5,DDB2,DMAC2,DTL,DTX3L,DTX4,DZIP3,ELOC,ERCC8,FANCL,FBXL13,FBXL14,FBXL15,FBXL16,FBXL20,FBXL21P,FBXL2,FBXL3,FBXL4,FBXL5,FBXL6,FBXL7,FBXO10,FBXO11,FBXO21,FBXO22,FBXO24,FBXO25,FBXO2,FBXO3,FBXO4,FBXO7,FBXO9,FBXW11,FBXW2,FBXW8,FEM1A,FEM1B,G2E3,HACE1,HECTD1,HEC…	ubiquitin-protein transferase activity	244
GO:0004843	ANKZF1,ATXN3,ATXN3L,BAP1,BRCC3,COPS5,CYLD,EIF3F,JOSD1,JOSD2,MINDY1,MINDY2,MYSM1,OTUB1,OTUB2,OTUD1,OTUD3,OTUD4,OTUD5,OTUD6A,OTUD6B,OTUD7A,OTUD7B,OTULIN,PSMD14,STAMBP,STAMBPL1,TANK,TNFAIP3,UCHL1,UCHL3,UCHL5,UFD1,USP10,USP11,USP12,USP13,USP14,USP15,USP16,USP17L10,USP17L11,USP17L12,USP17L13,USP17L15,USP17L17,USP17L18,USP17L19,USP17L1,USP17L20,USP17L21,USP17L22,USP17L23,USP17L24,USP17L2,USP17L3,USP17L…	thiol-dependent ubiquitin-specific protease activity	106
GO:0004844	APEX1,SMUG1,TDG,UNG	uracil DNA N-glycosylase activity	4
GO:0004849	CMPK1,UCK1,UCK2,UCKL1	uridine kinase activity	4
GO:0004850	UPP1,UPP2	uridine phosphorylase activity	2
GO:0004852	UROS	uroporphyrinogen-III synthase activity	1
GO:0004853	UROD	uroporphyrinogen decarboxylase activity	1
GO:0004854	AOX1,XDH	xanthine dehydrogenase activity	2
GO:0004855	XDH	xanthine oxidase activity	1
GO:0004856	XYLB	xylulokinase activity	1
GO:0004857	ANGPTL3,ANGPTL4,APBA3,ARRB1,ATP5IF1,CABP1,CCAR2,CSN2,DTX3L,FRY,GCHFR,GCKR,HSPBP1,MRLN,NOTCH1,PARP9,PDE6G,PDE6H,PLN,PPP1R12A,PPP1R12B,PPP1R12C,PRPSAP1,PRPSAP2,SCG5,SLN,TXNIP,UGT1A1,UGT1A7,UGT1A8,WDTC1	enzyme inhibitor activity	31
GO:0004859	ANGPTL3,ANXA4,ANXA5,APOC1,PDC,PINLYP,SNCB	phospholipase inhibitor activity	7
GO:0004860	CDKN1A,CDKN1B,CDKN1C,CHP1,DNAJC3,DUS2,DUSP19,GMFB,GMFG,GSKIP,ITPRIP,MAPK8IP1,MBIP,NCK1,NPM1,PPP1R1B,PRKRIP1,EPRS1,SH3BP5,SH3BP5L,SMCR8,SOCS1,SOCS3,TAOK3,TESC,TRIB1,TRIB2,TRIB3	protein kinase inhibitor activity	28
GO:0004861	CASP3,CDKN1A,CDKN1B,CDKN1C,CDKN2A,CDKN2B,CDKN2C,CDKN2D,HEXIM1,HEXIM2,INCA1,KAT2B	cyclin-dependent protein serine/threonine kinase inhibitor activity	12
GO:0004862	PKIA,PKIB,PKIG,PRKAG2,PRKAR1A,PRKAR1B,PRKAR2A,PRKAR2B	cAMP-dependent protein kinase inhibitor activity	8
GO:0004864	ARPP19,BOD1,BOD1L1,BOD1L2,CABIN1,ELFN1,ELFN2,ENSA,LGALS3,LMTK2,MGAT5,PHACTR1,PHACTR2,PHACTR3,PPME1,PPP1R10,PPP1R1B,PPP1R1C,PPP1R26,PPP1R27,PPP1R2B,PPP1R2C,PPP1R2,PPP1R2P1,PPP1R35,PPP1R36,PPP1R37,PPP1R9B,PTN,SAG,SET,SH3RF2,STYXL1,URI1	protein phosphatase inhibitor activity	34
GO:0004865	FAM122A,MYOZ1,PPP1R11,PPP1R14A,PPP1R14B,PPP1R14C,PPP1R14D,PPP1R17,PPP1R1A,PPP1R2,PPP1R8	protein serine/threonine phosphatase inhibitor activity	11
GO:0004866	A2M,C3,C3P1,C4A,C4B,C5,CAST,CST3,CST7,CSTB,ITIH2,ITIH3,ITIH4,LPA,OPRPN,PCSK1N,PI3,PROS1,PSMF1,PZP,RECK,RENBP,SERPIND1,SERPINF2,SLPI,SMR3A,SMR3B,SPINK1,SPINK2,SPINT2,SPP2,TFPI,UCHL5,USP14,WFDC2	endopeptidase inhibitor activity	35
GO:0004867	A2M,A2ML1,AGT,AMBP,ANOS1,APLP2,APP,CD109,COL28A1,COL6A3,COL7A1,CPAMD8,CRIM1,EPPIN,FURIN,HMSD,HRG,ITIH1,ITIH2,ITIH3,ITIH4,ITIH5,ITIH6,OVOS2,PAPLN,PCSK1N,PEBP1,PI3,PZP,RECK,SERPINA10,SERPINA11,SERPINA12,SERPINA13P,SERPINA1,SERPINA2,SERPINA3,SERPINA4,SERPINA5,SERPINA6,SERPINA7,SERPINA9,SERPINB10,SERPINB11,SERPINB12,SERPINB13,SERPINB1,SERPINB2,SERPINB3,SERPINB4,SERPINB5,SERPINB6,SERPINB7,SERPINB8,SER…	serine-type endopeptidase inhibitor activity	94
GO:0004869	AHSG,BIRC6,BIRC7,CARD16,CARD17,CARD18,CSN2,CST11,CST1,CST2,CST3,CST4,CST5,CST6,CST7,CST8,CST9,CST9L,CST9LP1,CSTA,CSTB,CSTL1,FETUB,HRG,KNG1,LCN1,LTF,PTTG1,SERPINB13,SERPINB3,SPOCK1,UBE2Z,WFDC2	cysteine-type endopeptidase inhibitor activity	33
GO:0004873	ASGR1,ASGR2	asialoglycoprotein receptor activity	2
GO:0004875	CR2	complement receptor activity	1
GO:0004876	C3AR1	complement component C3a receptor activity	1
GO:0004877	CR1	complement component C3b receptor activity	1
GO:0004878	C5AR1,C5AR2	complement component C5a receptor activity	2
GO:0004879	AHR,AR,ARNT,BRD8,ESR1,ESR2,ESRRA,ESRRB,ESRRG,NKX3-1,NR0B1,NR1D1,NR1D2,NR1H2,NR1H3,NR1H4,NR1I2,NR1I3,NR2E3,NR2F1,NR2F2,NR2F6,NR3C1,NR4A1,NR4A2,NR4A3,NR5A1,NR5A2,NR6A1,PGR,PPARA,PPARD,PPARG,RARA,RARB,RARG,RORA,RORB,RORC,RXRA,RXRB,RXRG,SREBF1,STAT3,THRA,THRB,VDR	nuclear receptor activity	47
GO:0004883	NR3C1	glucocorticoid receptor activity	1
GO:0004888	ACKR1,AGER,ANTXR1,ANTXR2,ANTXRL,BCAM,CD247,CD27,CD300C,CD3D,CD3E,CD3G,CD44,CD4,CD5,CD69,CD72,CD79A,CD79B,ADGRE5,CELSR1,CHRNA10,CHRNA7,CHRNA9,CLDN3,CLDN4,CLEC1A,CLEC1B,CLEC2D,CLEC4A,CR2,DCC,DNER,EBP,EDAR,EGFR,ENG,ERBB2,ERBB3,EVI2A,FAS,FCGR2C,GABRQ,GIPR,GLP1R,GLRA1,GLRA2,GLRA3,GLRA4,GLRB,GP1BB,GP6,GPR182,HTR3A,HTR3B,HTR3C,HTR3D,HTR3E,ICAM1,IGSF6,IL11RA,IL1R1,IL21R,IL27RA,INTS6,KIR2DL4,KIR2DS1,KIR2D…	transmembrane signaling receptor activity	136
GO:0004890	GABRA1,GABRA2,GABRA3,GABRA4,GABRA5,GABRA6,GABRB1,GABRB2,GABRB3,GABRD,GABRE,GABRG1,GABRG2,GABRG3,GABRP,GABRQ,GABRR1,GABRR2,GABRR3	GABA-A receptor activity	19
GO:0004896	CD44,CD74,CNTFR,CRLF1,CRLF2,CSF2RA,CSF3R,EBI3,F3,FLT3,FZD4,GHR,IFNAR1,IFNAR2,IFNGR1,IFNGR2,IFNLR1,IL10RA,IL10RB,IL11RA,IL12B,IL12RB1,IL12RB2,IL13RA1,IL13RA2,IL15RA,IL17RB,IL1RL1,IL20RA,IL20RB,IL21R,IL22RA1,IL22RA2,IL23R,IL27RA,IL2RG,IL31RA,IL3RA,IL5RA,IL6R,IL6ST,IL7R,LEPR,LIFR,OSMR,PRLR	cytokine receptor activity	46
GO:0004897	CNTFR,EBI3,IL6R,IL6ST,LIFR	ciliary neurotrophic factor receptor activity	5
GO:0004900	EPOR	erythropoietin receptor activity	1
GO:0004903	GHR	growth hormone receptor activity	1
GO:0004904	IL22RA1	interferon receptor activity	1
GO:0004905	IFNAR1,IFNAR2	type I interferon receptor activity	2
GO:0004906	IFNGR1,IFNGR2	interferon-gamma receptor activity	2
GO:0004908	IL18R1,IL1R1,IL1R2,IL1RAP,IL1RAPL2,IL1RL1,IL1RL2	interleukin-1 receptor activity	7
GO:0004909	IL1R1,IL1RL2	interleukin-1, type I, activating receptor activity	2
GO:0004910	IL1R2,IL1RAPL2	interleukin-1, type II, blocking receptor activity	2
GO:0004911	IL2RA,IL2RB,IL2RG	interleukin-2 receptor activity	3
GO:0004912	CSF2RB,CSF3R,IL3RA	interleukin-3 receptor activity	3
GO:0004913	IL2RG,IL4R	interleukin-4 receptor activity	2
GO:0004914	CSF2RB,IL5RA	interleukin-5 receptor activity	2
GO:0004915	IL6R,IL6ST	interleukin-6 receptor activity	2
GO:0004917	IL2RG,IL7R	interleukin-7 receptor activity	2
GO:0004918	CXCR1,CXCR2	interleukin-8 receptor activity	2
GO:0004919	IL9R	interleukin-9 receptor activity	1
GO:0004920	IL10RA,IL10RB	interleukin-10 receptor activity	2
GO:0004921	IL11RA,IL6ST	interleukin-11 receptor activity	2
GO:0004923	IL6ST,LIFR	leukemia inhibitory factor receptor activity	2
GO:0004924	IL6ST,LIFR,OSMR	oncostatin-M receptor activity	3
GO:0004925	PRLR	prolactin receptor activity	1
GO:0004930	ACKR1,ADGRA1,ADGRA2,ADGRA3,ADGRB1,ADGRB2,ADGRB3,ADGRD1,ADGRD2,ADGRE1,ADGRE2,ADGRE3,ADGRE4P,ADGRF1,ADGRF2,ADGRF3,ADGRF4,ADGRF5,ADGRG1,ADGRG2,ADGRG3,ADGRG4,ADGRG5,ADGRG6,ADGRG7,ADGRL1,ADGRL2,ADGRL3,ADGRL4,ADGRV1,AGTR1,AGTR2,APLNR,BDKRB1,BDKRB2,BRS3,C3AR1,C5AR1,C5AR2,CALCRL,CASR,CCR10,CCR7,ADGRE5,CELSR1,CELSR2,CELSR3,CHRM1,CHRM2,CHRM3,CHRM4,CHRM5,CMKLR1,CX3CR1,CXCR1,CXCR2,CXCR4,CXCR5,CXCR6,DRD4,F2R,…	G protein-coupled receptor activity	713
GO:0004931	P2RX1,P2RX2,P2RX3,P2RX4,P2RX5,P2RX6,P2RX7	extracellularly ATP-gated cation channel activity	7
GO:0004935	ADRA1A,ADRA1B,ADRA1D,ADRA2A,ADRA2B,ADRA2C,ADRB1,ADRB2,ADRB3,DRD2,DRD3,GPR101,OR13F1,OR56A1,OR56A4,OR56A5,OR5T1	adrenergic receptor activity	17
GO:0004937	ADRA1A,ADRA1B,ADRA1D	alpha1-adrenergic receptor activity	3
GO:0004938	ADRA2A,ADRA2B,ADRA2C	alpha2-adrenergic receptor activity	3
GO:0004939	ADRB1,ADRB3	beta-adrenergic receptor activity	2
GO:0004940	ADRB1	beta1-adrenergic receptor activity	1
GO:0004941	ADRB2	beta2-adrenergic receptor activity	1
GO:0004945	AGTR1,AGTR2,AGTRAP,MAS1	angiotensin type II receptor activity	4
GO:0004946	BRS3,NMBR	bombesin receptor activity	2
GO:0004947	BDKRB1,BDKRB2	bradykinin receptor activity	2
GO:0004948	CALCR,CALCRL	calcitonin receptor activity	2
GO:0004949	CNR1,CNR2,GPR55	cannabinoid receptor activity	3
GO:0004950	ACKR2,ACKR4,CCR1,CCR2,CCR3,CCR4,CCR5,CCR6,CCR8,CCR9,CCRL2,CMKLR1,CX3CR1,CXCR1,CXCR3,GPR17,XCR1	chemokine receptor activity	17
GO:0004951	CCKAR,CCKBR	cholecystokinin receptor activity	2
GO:0004952	DRD1,DRD4,DRD5	dopamine neurotransmitter receptor activity	3
GO:0004955	PPARG	prostaglandin receptor activity	1
GO:0004956	PTGDR2,PTGDR	prostaglandin D receptor activity	2
GO:0004957	HPGD,PTGER1,PTGER2,PTGER3,PTGER4	prostaglandin E receptor activity	5
GO:0004958	PTGDR2,PTGFR	prostaglandin F receptor activity	2
GO:0004961	TBXA2R	thromboxane A2 receptor activity	1
GO:0004962	EDNRA,EDNRB	endothelin receptor activity	2
GO:0004963	FSHR	follicle-stimulating hormone receptor activity	1
GO:0004964	LHCGR	luteinizing hormone receptor activity	1
GO:0004965	GABBR1,GABBR2,GPR156	G protein-coupled GABA receptor activity	3
GO:0004966	CYSLTR1,CYSLTR2,GAL,GALR1,GALR2,GALR3,LTB4R2,LTB4R,RXFP3,RXFP4	galanin receptor activity	10
GO:0004967	GCGR,GLP1R,GLP2R	glucagon receptor activity	3
GO:0004968	GNRHR2,GNRHR,GPR173	gonadotropin-releasing hormone receptor activity	3
GO:0004969	HRH1,HRH2,HRH3,HRH4,HTR6,ZNF219	histamine receptor activity	6
GO:0004970	GRIA2,GRIA4,GRID1,GRID2,GRIK3,GRIN2D,GRIN3B	ionotropic glutamate receptor activity	7
GO:0004971	GRIA1,GRIA2,GRIA3,GRIA4	AMPA glutamate receptor activity	4
GO:0004972	GRIN1,GRIN2A,GRIN2B,GRIN2C,GRIN2D,GRIN3A,PTK2B	NMDA glutamate receptor activity	7
GO:0004974	CYSLTR1,CYSLTR2,LTB4R2,LTB4R	leukotriene receptor activity	4
GO:0004977	MC1R,MC2R,MC3R,MC4R,MC5R	melanocortin receptor activity	5
GO:0004978	MC2R	corticotropin receptor activity	1
GO:0004979	OPRM1	beta-endorphin receptor activity	1
GO:0004980	MC1R,MC3R,MC4R	melanocyte-stimulating hormone receptor activity	3
GO:0004982	FPR1,FPR2,FPR3,GPR32,GPR32P1	N-formyl peptide receptor activity	5
GO:0004983	GPR83,NPY1R,NPY2R,NPY4R2,NPY5R,NPY6R,PRLHR,PROKR1,PROKR2,QRFPR	neuropeptide Y receptor activity	10
GO:0004984	OR2A9P,LOC112268384,OR10A2,OR10A3,OR10A4,OR10A5,OR10A6,OR10A7,OR10AC1,OR10AD1,OR10AG1,OR10C1,OR10D3,OR10D4P,OR10G2,OR10G3,OR10G4,OR10G6,OR10G7,OR10G8,OR10G9,OR10H1,OR10H2,OR10H3,OR10H4,OR10H5,OR10J1,OR10J3,OR10J4,OR10J5,OR10J6P,OR10K1,OR10K2,OR10P1,OR10Q1,OR10R2,OR10S1,OR10T2,OR10V1,OR10W1,OR10X1,OR10Z1,OR11A1,OR11G2,OR11H12,OR11H1,OR11H2,OR11H4,OR11H6,OR11H7,OR11L1,OR12D1,OR12D2,OR12D3,OR13A1,OR…	olfactory receptor activity	431
GO:0004985	NPBWR1,NPBWR2,OGFR,OGFRL1,OPRD1,OPRK1,SIGMAR1	opioid receptor activity	7
GO:0004990	OXTR	oxytocin receptor activity	1
GO:0004991	PTH1R,PTH2R	parathyroid hormone receptor activity	2
GO:0004992	PDGFRB,PDGFRL,PTAFR	platelet activating factor receptor activity	3
GO:0004993	CHRM1,CHRM2,CHRM3,CHRM4,CHRM5,DRD4,HRH1,HRH2,HRH3,HRH4,HTR1A,HTR1B,HTR1D,HTR1E,HTR1F,HTR2A,HTR2B,HTR2C,HTR4,HTR5A,HTR6,HTR7,OR10H1,OR10H2,OR10H3,OR10H4,OR10H5,OR10J5,OR10J6P,OR11H4,OR11H7,OR5T2,OR5T3,OR6T1	G protein-coupled serotonin receptor activity	34
GO:0004994	SSTR1,SSTR2,SSTR3,SSTR4,SSTR5	somatostatin receptor activity	5
GO:0004995	TACR1,TACR2,TACR3	tachykinin receptor activity	3
GO:0004996	PAX8,TSHR	thyroid-stimulating hormone receptor activity	2
GO:0004997	TRHR	thyrotropin-releasing hormone receptor activity	1
GO:0004998	TFR2,TFRC	transferrin receptor activity	2
GO:0004999	ADCYAP1R1,VIPR1,VIPR2	vasoactive intestinal polypeptide receptor activity	3
GO:0005000	AVPR1A,AVPR1B,AVPR2,INPP5K,NLRP6,NPSR1,OXTR	vasopressin receptor activity	7
GO:0005001	PTPN6,PTPRA,PTPRB,PTPRC,PTPRD,PTPRE,PTPRF,PTPRG,PTPRH,PTPRK,PTPRM,PTPRN2,PTPRO,PTPRR,PTPRT,PTPRU,PTPRZ1	transmembrane receptor protein tyrosine phosphatase activity	17
GO:0005003	EPHA5,EPHB3,EPHB4,EPHB6	ephrin receptor activity	4
GO:0005004	EPHA3,EPHA4,EPHA5,EPHA7,EPHA8,NTRK1,NTRK3	GPI-linked ephrin receptor activity	7
GO:0005005	EFNA3,EFNA4,EFNB3,EPHA10,EPHA1,EPHA2,EPHA3,EPHA4,EPHA5,EPHA6,EPHA7,EPHA8,EPHB1,EPHB2,EPHB3,EPHB4,EPHB6	transmembrane-ephrin receptor activity	17
GO:0005006	EFEMP1,EGFR	epidermal growth factor-activated receptor activity	2
GO:0005007	FGFR1,FGFR2,FGFR3,FGFR4,FGFRL1	fibroblast growth factor-activated receptor activity	5
GO:0005008	MET	hepatocyte growth factor-activated receptor activity	1
GO:0005009	IGF1R,INSR,INSRR	insulin-activated receptor activity	3
GO:0005010	CRIM1,IGF1R,IGF2R	insulin-like growth factor-activated receptor activity	3
GO:0005011	CSF1R,MST1R	macrophage colony-stimulating factor receptor activity	2
GO:0005017	PDGFRB	platelet-derived growth factor-activated receptor activity	1
GO:0005018	PDGFRA	platelet-derived growth factor alpha-receptor activity	1
GO:0005019	PDGFRB,PDGFRL	platelet-derived growth factor beta-receptor activity	2
GO:0005020	KIT	stem cell factor receptor activity	1
GO:0005021	FLT1,FLT3,FLT4,KDR,NRP1,NRP2,PDGFRA	vascular endothelial growth factor-activated receptor activity	7
GO:0005024	ACVR1B,ACVR1C,ACVR1,ACVR2A,ACVR2B,ACVRL1,AMHR2,BMPR1A,BMPR1B,BMPR2,LTBP1,LTBP4,TGFBR1,TGFBR2,TGFBR3	transforming growth factor beta-activated receptor activity	15
GO:0005025	ACVR1B,ACVR1C,ACVR1,ACVRL1,BMPR1A,BMPR1B,TGFBR1	transforming growth factor beta receptor activity, type I	7
GO:0005026	ACVR2A,ACVR2B,AMHR2,BMPR2,TGFBR2	transforming growth factor beta receptor activity, type II	5
GO:0005030	NTRK1,NTRK2,NTRK3	neurotrophin receptor activity	3
GO:0005031	EDA2R,TNFRSF11A,TNFRSF14,TNFRSF18,TNFRSF19,TNFRSF1A,TNFRSF1B,TNFRSF25,TNFRSF4	tumor necrosis factor-activated receptor activity	9
GO:0005034	TRPV4	osmosensor activity	1
GO:0005035	NGFR,TNFRSF10A	death receptor activity	2
GO:0005041	CD36,CXCL16,LDLR,LRP10,LRP12,LRP1,LRP6,LRP8,SORL1,STAB1,STAB2,VLDLR	low-density lipoprotein particle receptor activity	12
GO:0005042	DCC,UNC5A,UNC5B,UNC5C,UNC5CL,UNC5D	netrin receptor activity	6
GO:0005043	UNC5C	netrin receptor activity involved in chemorepulsion	1
GO:0005044	ACKR2,ACKR3,ACKR4,AGER,CD163,CD163L1,CD36,CD5,CD5L,CD6,CFI,COLEC12,CXCL16,DMBT1,ENDOU,ENPP1,ENPP2,ENPP3,HHIPL1,LGALS3BP,LOXL2,LOXL3,LOXL4,LRP1,MARCO,MEGF10,MSR1,PGBD1,PRG4,PRSS12,SBSPON,SCARA3,SCARA5,SCARB1,SCARB2,SCARF1,SSC4D,SSC5D,STAB1,STAB2,SUSD2,TINAG,TINAGL1,TMPRSS13,TMPRSS15,TMPRSS2,TMPRSS3,TMPRSS4,TMPRSS5,VTN	scavenger receptor activity	50
GO:0005046	KDELR1,KDELR2,KDELR3	KDEL sequence binding	3
GO:0005047	SRP68,SRP72,SRP9,SRPRA	signal recognition particle binding	4
GO:0005048	AP2B1,AP2M1,SEC61A1,SEC61A2	signal sequence binding	4
GO:0005049	CSE1L,EIF4ENIF1,NUP214,NUP42,RANBP17,RAN,XPO1,XPO4,XPO5,XPO6,XPO7	nuclear export signal receptor activity	11
GO:0005052	PEX5,PEX5L	peroxisome matrix targeting signal-1 binding	2
GO:0005053	PEX7	peroxisome matrix targeting signal-2 binding	1
GO:0005055	BCAM,RPSA	laminin receptor activity	2
GO:0005068	BLNK,DOK2,FRS2,GAB2,IRS1,PIK3R1,SH2B1,SH2B2,SH2B3,SHC1,STAP1,TRADD,TRAT1	transmembrane receptor protein tyrosine kinase adaptor activity	13
GO:0005070	ARHGAP1,ARHGAP4,ARHGAP6,BLNK,CD28,CHN1,CHN2,CLNK,CNTNAP1,CRK,CRKL,FCRL2,GAB1,GRAP2,GRAP,GRB10,GRB14,GRB2,GRB7,IRS1,IRS4,ITSN2,KHDRBS1,LASP1,LAT,NCK1,NCK2,PAG1,PTPN11,RUSC1,SH2B2,SH2B3,SH2D1A,SH2D2A,SH2D3A,SH2D3C,SH2D6,SH3BGR,SH3BGRL,SH3BP2,SHB,SKAP1,SKAP2,SLA2,SLA,SOCS2,SORBS1,SRC,STAM,STAP1,TOB1,TP53BP2,VAV3	SH3/SH2 adaptor activity	53
GO:0005072	CDKN1B,ENG	transforming growth factor beta receptor, cytoplasmic mediator activity	2
GO:0005078	AKAP13,DUSP19,KSR1,MAPK8IP1,MAPK8IP2,MAPK8IP3,SH3RF1,SPAG9	MAP-kinase scaffold activity	8
GO:0005080	ABL1,ADAM9,ADCY4,ADCY6,AKT1,AVPR1A,AVPR1B,C1QBP,CAVIN2,CAVIN3,DACT1,DACT2,DACT3,DSP,FEZ1,GLRX3,GRK5,HDAC5,HDAC7,HDAC9,HINT1,HSPB1,IRS1,ITGAV,LDB3,MARCKS,NELL1,NELL2,PARD6A,PARD6B,PARD6G,PDLIM5,PICK1,PKN1,PKP2,PLEK,PRKCB,PRKCSH,PRKD2,RACK1,SDC4,SQSTM1,SRC,SRSF2,TDG,TIRAP,TOP2A,TOP2B,TRPV4,TWF2,UGT1A10,UGT1A7,YWHAG	protein kinase C binding	53
GO:0005085	ABR,ALS2,ANKRD27,ARFGEF1,ARFGEF2,ARHGEF10,ARHGEF10L,ARHGEF17,ARHGEF18,ARHGEF28,ARHGEF4,ARHGEF5,ARHGEF6,ARHGEF7,BCAR3,BCR,CCZ1,DIS3,DOCK10,DOCK11,DOCK1,DOCK4,DOCK5,DOCK6,DOCK7,DOCK8,DOCK9,EEF1B2,EEF1D,EIF2B1,EIF2B2,EIF2B3,EIF2B4,EIF2B5,ELMO1,FGD1,FGD2,FGD3,FGD4,FGD5,FGD6,FLCN,FNIP1,GAPVD1,GBF1,GCGR,GDPGP1,HERC2,HPS1,HPS4,ITSN1,KALRN,LAMTOR1,LAMTOR2,LAMTOR3,LAMTOR4,LAMTOR5,MON1A,MYCBP2,NET1,NGEF,P2…	guanyl-nucleotide exchange factor activity	102
GO:0005086	ARF4,ARFGEF1,ARFGEF2,ARFGEF3,CYTH1,CYTH2,CYTH3,CYTH4,FBXO8,GBF1,HERC1,IQSEC1,IQSEC2,IQSEC3,PSD2,PSD3,PSD4,PSD,SEC61B	ARF guanyl-nucleotide exchange factor activity	19
GO:0005087	RANGRF,RCBTB2,RCC1,SERGEF	Ran guanyl-nucleotide exchange factor activity	4
GO:0005088	ADRB1,EGF,KNDC1,RAPGEF2,RAPGEF4,RAPGEF5,RASGEF1A,RASGEF1B,RASGRF1,RASGRF2,RASGRP1,RASGRP3,RASGRP4,RGL2,SOS1	Ras guanyl-nucleotide exchange factor activity	15
GO:0005089	ABR,AKAP13,ARHGEF10,ARHGEF10L,ARHGEF11,ARHGEF12,ARHGEF15,ARHGEF16,ARHGEF17,ARHGEF18,ARHGEF19,ARHGEF1,ARHGEF25,ARHGEF26,ARHGEF28,ARHGEF2,ARHGEF33,ARHGEF37,ARHGEF38,ARHGEF39,ARHGEF3,ARHGEF40,ARHGEF5,ARHGEF6,ARHGEF7,ARHGEF9,BCR,DNMBP,DOCK11,DOCK1,ECT2,ECT2L,EPS8L1,EPS8L2,FARP1,FARP2,FGD1,FGD2,FGD3,FGD4,FGD5,FGD6,ITSN1,ITSN2,KALRN,MCF2,MCF2L2,MCF2L,NET1,NGEF,OBSCN,PLEKHG1,PLEKHG2,PLEKHG3,PLEKHG4B,PLE…	Rho guanyl-nucleotide exchange factor activity	69
GO:0005090	PREB	Sar guanyl-nucleotide exchange factor activity	1
GO:0005092	CHM,CHML,EIF5,GDI1,GPSM1,GPSM2,ITGB1BP1,RANBP1,RGS14,SESN2,SH3BP4	GDP-dissociation inhibitor activity	11
GO:0005093	GDI1,GDI2	Rab GDP-dissociation inhibitor activity	2
GO:0005094	ARHGDIA,ARHGDIB,ARHGDIG	Rho GDP-dissociation inhibitor activity	3
GO:0005095	ARL2,CDC42SE1,CPEB2,DGKI,GPS1,GPS2,IPO5,IQGAP1,IQGAP2,PDE6D,RHOH,RTKN,SLIT2,TNK2	GTPase inhibitor activity	14
GO:0005096	ABR,ACAP1,ACAP2,ACAP3,ADAP1,ADAP2,ADGRB3,ADPRH,AGAP11,AGAP1,AGAP2,AGAP3,AGAP4,AGAP5,AGAP6,AGAP7P,AGAP9,AGFG1,AGFG2,ALDH1A1,ALS2CL,ANKRD27,ARAP1,ARAP2,ARAP3,ARFGAP1,ARFGAP2,ARFGAP3,ARFGEF1,ARHGAP10,ARHGAP11A,ARHGAP11B,ARHGAP12,ARHGAP15,ARHGAP17,ARHGAP18,ARHGAP19,ARHGAP1,ARHGAP20,ARHGAP21,ARHGAP22,ARHGAP23,ARHGAP24,ARHGAP25,ARHGAP26,ARHGAP27,ARHGAP28,ARHGAP29,ARHGAP30,ARHGAP31,ARHGAP32,ARHGAP33,ARH…	GTPase activator activity	275
GO:0005102	A2M,ABCA12,ABCA1,ADAM10,ADCYAP1,ADIPOQ,ADM,AGRP,AKAP9,ALCAM,AMH,AMN,ANG,ANGPT2,ANGPTL1,ANGPTL2,ANKRD13C,ANXA1,APLN,APOA1,APOA2,APOE,APOF,APOL2,APP,AR,ARPP19,ARRB2,ARTN,ASIP,AVP,BAG6,BANK1,BLK,BMP2,BMP3,BOK,BTN1A1,BTN2A1,BTN2A2,BTN2A3P,BTN3A1,BTN3A2,BTN3A3,BTNL10,BTNL2,BTNL3,BTNL8,BTNL9,C1QL1,C1QTNF2,C3,C5,CADM1,CAPRIN2,CAT,CAV1,CCL13,CCL15,CCL17,CCL2,CD160,CD22,CD276,CD2,CD58,CD70,CD72,CDH5,CFC1B…	signaling receptor binding	331
GO:0005104	FGF10,FGF16,FGF19,FGF1,FGF20,FGF21,FGF22,FGF2,FGF3,FGF4,FGF5,FGF7,FGF8,FGF9,FLRT1,FLRT2,FLRT3,FRS2,FRS3,KLB,KL	fibroblast growth factor receptor binding	21
GO:0005105	FGF17,FGF18,FGF23,NPTN	type 1 fibroblast growth factor receptor binding	4
GO:0005109	BAMBI,CTHRC1,DVL1,DVL1P1,DVL2,DVL3,FZD1,FZD7,LRP6,MYOC,NDP,RNF43,ROR2,RSPO1,RSPO2,RSPO3,RSPO4,RYK,SDCBP,SFRP1,WNT10A,WNT10B,WNT11,WNT16,WNT1,WNT2B,WNT2,WNT3A,WNT3,WNT4,WNT5A,WNT5B,WNT6,WNT7A,WNT7B,WNT8A,WNT8B,WNT9A,WNT9B,ZNRF3	frizzled binding	40
GO:0005111	FGF10,FGF17,FGF18	type 2 fibroblast growth factor receptor binding	3
GO:0005112	AAK1,ADAM17,CCN3,CHAC1,CNTN6,CUL3,DLK2,DLL1,DLL3,DLL4,DNER,DTX1,GALNT11,HIF1AN,JAG1,JAG2,KCTD10,MEGF10,NCOR2,NOTCH1,NOTCH2NLA,NOTCH2NLB,NOTCH4,SNED1,SNW1,TCIM	Notch binding	26
GO:0005113	BBS1,CAV1,CCNB1,DHH,IHH,PTCH1,SHH,SMO	patched binding	8
GO:0005114	BAMBI,ENG,TGFB1,TGFB2,TGFB3,TGFBR1,TGFBR3	type II transforming growth factor beta receptor binding	7
GO:0005115	WNT5A	receptor tyrosine kinase-like orphan receptor binding	1
GO:0005119	BBS1,PTCH1,PTCH2	smoothened binding	3
GO:0005123	BID,CASP3,CASP8AP2,CASP8,CFLAR,DAB2IP,FADD,FASLG,FEM1B,MADD,MYD88,NOL3,PIDD1,RIPK1,TMBIM1	death receptor binding	15
GO:0005124	FPR1,FPR2,GBA,PDZK1	scavenger receptor binding	4
GO:0005125	ADIPOQ,AIMP1,AREG,BMP10,BMP15,BMP1,BMP2,BMP3,BMP4,BMP5,BMP6,BMP7,BMP8A,BMP8B,C17orf99,C1QTNF4,CCL4,CD40LG,CD70,CER1,CLCF1,CMTM1,CMTM2,CMTM3,CMTM5,CMTM7,CMTM8,CNTF,CRLF1,CSF1,CSF2,CSF3,CTF1,CXCL9,EBI3,EDN1,EPO,FAM3B,FAM3C,FAM3D,FASLG,FGF2,FLT3LG,GDF10,GDF11,GDF15,GDF1,GDF2,GDF3,GDF5,GDF6,GDF7,GDF9,GPI,GREM1,GREM2,GRN,HMGB1,IFNA10,IFNA14,IFNA16,IFNA17,IFNA1,IFNA21,IFNA2,IFNA4,IFNA5,IFNA6,IFNA7,IFNA…	cytokine activity	172
GO:0005126	DDT,IFNA14,IFNA21,IFNA5,IFNA8,IFNW1,IL15,IL17F,IL21,IL31,MIF	cytokine receptor binding	11
GO:0005127	CLCF1,CNTF,CRLF1,IL6ST,LIFR	ciliary neurotrophic factor receptor binding	5
GO:0005128	EPO,RHEX,RNF41	erythropoietin receptor binding	3
GO:0005129	CSF2	granulocyte macrophage colony-stimulating factor receptor binding	1
GO:0005130	CSF3	granulocyte colony-stimulating factor receptor binding	1
GO:0005131	CSH1,CSH2,CSHL1,GH1,GH2,JAK1,JAK2,SOCS2,TYK2	growth hormone receptor binding	9
GO:0005132	IFNA10,IFNA14,IFNA16,IFNA17,IFNA1,IFNA21,IFNA2,IFNA4,IFNA5,IFNA6,IFNA7,IFNA8,IFNB1,IFNE,IFNK,IFNW1	type I interferon receptor binding	16
GO:0005133	IFNG	interferon-gamma receptor binding	1
GO:0005134	ECM1,GATA3,IL21,IL2,TIMM50	interleukin-2 receptor binding	5
GO:0005135	IL3,RNF41	interleukin-3 receptor binding	2
GO:0005136	CD300LF,IL4,PIBF1	interleukin-4 receptor binding	3
GO:0005137	IL5,SDCBP	interleukin-5 receptor binding	2
GO:0005138	ADAM17,CNTF,ERAP1,IL6,IL6R,IL6ST,PYCARD	interleukin-6 receptor binding	7
GO:0005139	IL7,TSLP	interleukin-7 receptor binding	2
GO:0005140	IL9	interleukin-9 receptor binding	1
GO:0005141	IL10	interleukin-10 receptor binding	1
GO:0005142	IL11	interleukin-11 receptor binding	1
GO:0005143	IL12A,IL12B,IL12RB1,IL23R,IL6R,JAK2	interleukin-12 receptor binding	6
GO:0005144	IL13	interleukin-13 receptor binding	1
GO:0005146	CTF1,LIF	leukemia inhibitory factor receptor binding	2
GO:0005147	OSM	oncostatin-M receptor binding	1
GO:0005148	GH1,PRL	prolactin receptor binding	2
GO:0005149	IL1A,IL1B,IL1F10,IL1RAP,IL1RN,IL36A,IL36B,IL36G,IL36RN,IL37,IRAK4,TLR5,TLR9,TRIP6	interleukin-1 receptor binding	14
GO:0005150	IL1RN,TOLLIP	interleukin-1, type I receptor binding	2
GO:0005151	ERAP1,IL1RN	interleukin-1, type II receptor binding	2
GO:0005152	IL1RN,IL36RN,PXDN	interleukin-1 receptor antagonist activity	3
GO:0005153	CXCL8,YARS1	interleukin-8 receptor binding	2
GO:0005154	AGR2,AREG,ARF4,ATXN2,BTC,CBLC,CBL,CNOT9,EFEMP1,EGF,EPGN,ERBB4,EREG,FAM83B,FER,GRB2,HBEGF,HIP1,ITGA5,LINGO1,MS4A1,PLSCR1,RNF126,SHC1,SNX1,SNX2,SNX4,SOCS5,TGFA,TNK2,VAV2,VAV3,YES1	epidermal growth factor receptor binding	33
GO:0005157	CSF1,IL34,STAP1	macrophage colony-stimulating factor receptor binding	3
GO:0005158	ENPP1,GRB10,IGF1,IGF1R,IGF2,INS,INSL3,IRS1,IRS2,IRS4,LMBRD1,PDPK1,PHIP,PIK3R1,PTPN11,PTPN1,SHC1,SNX1,SNX2,SNX4,SORBS1,SRC	insulin receptor binding	22
GO:0005159	ARRB1,CRK,GNAS,IGF1,IGF2,INS,INSL4,INSR,IRS1,PIK3R1,REN,SHC1,SOCS1,SOCS2,YWHAG,YWHAH	insulin-like growth factor receptor binding	16
GO:0005160	AMH,BMP10,BMP15,BMP2,BMP3,BMP4,BMP5,BMP6,BMP7,BMP8A,BMP8B,FKBP1A,GDF10,GDF11,GDF15,GDF1,GDF2,GDF3,GDF5,GDF6,GDF7,GDF9,INHA,INHBA,INHBB,INHBC,INHBE,LEFTY1,LEFTY2,LRG1,MSTN,NODAL,RASL11B,SMAD2,SMAD3,SMURF2,TGFB1,TGFB2,TGFB3,TGFBR3,TGFBRAP1,USP15	transforming growth factor beta receptor binding	42
GO:0005161	ERN1,IL1R1,ITGA5,ITGB3,LYN,PDGFA,PDGFB,PDGFC,PDGFD,PDGFRA,PDGFRB,PTEN,PTPRJ,VEGFA,VEGFD	platelet-derived growth factor receptor binding	15
GO:0005163	BEX3,NGF	nerve growth factor receptor binding	2
GO:0005164	BABAM2,CASP8,CD40LG,CD70,EDA,FADD,FASLG,LTA,LTB,SIVA1,STAT1,TNF,TNFSF10,TNFSF11,TNFSF12,TNFSF13B,TNFSF13,TNFSF14,TNFSF15,TNFSF4,TNFSF8,TNFSF9,TRADD,TRAF1,TRAF2,TRAF3,TRAF4,TRAF5,TRAF6,TRAP1,TRIM37	tumor necrosis factor receptor binding	31
GO:0005165	NTF3	neurotrophin receptor binding	1
GO:0005166	NTRK1	neurotrophin p75 receptor binding	1
GO:0005168	EFNA5,FRS2,GRB2,PIK3R1,PLCG1,SHC1	neurotrophin TRKA receptor binding	6
GO:0005169	EFNA5	neurotrophin TRKB receptor binding	1
GO:0005170	EFNA5	neurotrophin TRKC receptor binding	1
GO:0005171	ESM1,GLMN	hepatocyte growth factor receptor binding	2
GO:0005172	CD2AP,PGF,VEGFA,VEGFB,VEGFC,VEGFD	vascular endothelial growth factor receptor binding	6
GO:0005173	KITLG,SH2B3,SPRED1,SPRED2	stem cell factor receptor binding	4
GO:0005174	CD40LG,TRAF2	CD40 receptor binding	2
GO:0005175	SIVA1	CD27 receptor binding	1
GO:0005176	CDK5,ERBIN,MUC4,NRG1	ErbB-2 class receptor binding	4
GO:0005178	ACTN1,ACTN2,ACTN3,ACTN4,ADAM10,ADAM11,ADAM15,ADAM17,ADAM22,ADAM23,ADAM2,ADAM9,ADAMTS13,ADAMTS5,ADAMTS8,ANGPTL3,ANXA7,CALR,CASR,CCN1,CCN2,CCN3,CCN6,CD151,CD177,CD226,CD81,CD9,CDH17,CDH26,CIB2,COL16A1,COL3A1,COL4A3,COL5A1,COMP,CX3CL1,CXADR,CXCL12,DMP1,DST,ECM2,EDIL3,EGFL6,EGFR,EMP2,ESM1,FAP,FBLN5,FBN1,FCER2,FERMT3,FGF1,FGF2,FN1,FRMD5,GPNMB,HMGB1,IBSP,ICAM1,ICAM2,ICAM3,ICAM4,ICAM5,IGF1,IGF2,IL1B,ILK…	integrin binding	130
GO:0005179	ADIPOQ,ADM2,ADM,AGT,AMH,ANGPTL8,APELA,APLN,BMP10,C1QTNF12,C1QTNF9,CALCA,CCK,CCL25,CGA,CGB1,CGB2,CGB3,CGB7,CHGB,COPA,CRH,CSH1,CSH2,CSHL1,EDN1,EDN2,EDN3,ENHO,EPO,ERFE,FBN1,FNDC5,FSHB,GALP,GAST,GCG,GH1,GH2,GIP,GNRH1,GNRH2,GPHA2,GPHB5,GUCA2A,HAMP,IAPP,IGF1,IGF2,INHA,INHBA,INHBB,INHBC,INHBE,INS,INS-IGF2,INSL3,INSL4,INSL5,INSL6,KL,LEP,LHB,METRN,METRNL,MLN,NMB,NPPA,NPPB,NPPC,OSTN,POMC,PPY,PRL,PRLH,PTH,P…	hormone activity	97
GO:0005183	GNRH1,GNRH2	gonadotropin hormone-releasing hormone activity	2
GO:0005184	ADCYAP1,AGRP,AVP,CALCB,CARTPT,CCK,CORT,CRH,GAL,GHRH,GRP,HCRT,NPFF,NPPA,NPY,NTS,OXT,PENK,PNOC,PPY,PRLH,PYY3,PYY,QRFP,SPX,UCN,VGF,VIP	neuropeptide hormone activity	28
GO:0005185	AVP,OXT	neurohypophyseal hormone activity	2
GO:0005198	ADD1,ADD2,ADD3,ANK1,ANXA1,APOE,ASPH,BGLAP,BVES,CAV1,CAV2,CAV3,CLDN10,CLDN11,CLDN14,CLDN15,CLDN16,CLDN17,CLDN18,CLDN19,CLDN1,CLDN20,CLDN22,CLDN23,CLDN24,CLDN25,CLDN2,CLDN34,CLDN3,CLDN4,CLDN5,CLDN6,CLDN7,CLDN8,CLDN9,CLTA,CLTB,CLTC,CLTCL1,COL4A3,COPA,COPB1,COPB2,COPE,COPG1,COPG2,CROCC,CRYBB2,CTNNA1,CYLC1,DCTN3,DSP,DST,EIF3A,EPB41L1,EPB41L2,EPPK1,ERVK13-1,ERVK-21,ERVK-24,ERVK-5,ERVK-7,ERVK-9,EVPL,EVP…	structural molecule activity	188
GO:0005199	JUP	structural constituent of cell wall	1
GO:0005200	ACTA1,ACTB,ACTG1,ACTL6B,ACTL7A,ACTL7B,ACTR2,ACTR3,ADD1,ADD2,ADD3,AGRN,ANK1,ANK2,ANK3,ARPC1B,ARPC2,ARPC3,ARPC4,ARPC5,BFSP1,BFSP2,BICD1,CCDC6,CD2AP,CROCC,CTNNA2,CYLC1,CYLC2,DES,DMD,DSP,EPB41,EPB41L3,EPB41L4B,EPB42,ERBIN,GFAP,HIP1,INA,KRT14,KRT15,KRT16,KRT17,KRT19,KRT20,KRT2,KRT31,KRT5,KRT6A,KRT6B,KRT84,KRT9,LORICRIN,MSN,NEFH,NEFL,NEFM,PLEC,PLS1,PPL,SORBS2,SORBS3,SPTA1,SPTAN1,SPTB,SPTBN1,SPTBN2,SPTB…	structural constituent of cytoskeleton	101
GO:0005201	ABI3BP,ACAN,ADIPOQ,AEBP1,AGRN,ANOS1,BGN,CCN1,CD4,CHI3L1,CILP,COL10A1,COL11A1,COL11A2,COL13A1,COL14A1,COL15A1,COL16A1,COL17A1,COL18A1,COL19A1,COL1A1,COL1A2,COL22A1,COL23A1,COL24A1,COL25A1,COL27A1,COL28A1,COL2A1,COL3A1,COL4A1,COL4A2,COL4A3,COL4A4,COL4A5,COL4A6,COL5A1,COL5A2,COL5A3,COL8A1,COL8A2,COL9A1,COL9A2,COL9A3,COLQ,COMP,CRELD1,CTHRC1,DPT,DSPP,ECM1,EDIL3,EFEMP1,EFEMP2,ELN,EMILIN1,FBLN1,FBLN2,FB…	extracellular matrix structural constituent	132
GO:0005212	BFSP1,BFSP2,CPOX,CRYAA2,CRYAA,CRYAB,CRYBA1,CRYBA2,CRYBA4,CRYBB1,CRYBB2,CRYBB3,CRYBG3,CRYGA,CRYGB,CRYGC,CRYGD,CRYGN,CRYGS,HSPB6,LIM2,MIP,VIM	structural constituent of eye lens	23
GO:0005215	ABCA4,ABCB11,ABCB1,ABCC6,ATP6AP1,ATP6V0B,ATP6V1C1,CDH17,CLCA3P,CPNE1,CPNE3,CPNE6,CPNE7,FLVCR1,FXYD2,GABRA5,IPO7,KIF20A,MFSD12,MFSD2A,MFSD2B,NUP155,NUP88,NUP98,OCA2,PACSIN2,SCARB1,SEC22A,SLC16A2,SLC23A1,SLC23A2,SLC23A3,SLC26A3,STEAP1,SYN1,TCIRG1,TCOF1,UCP3,VPS9D1,XK	transporter activity	40
GO:0005216	ASIC4,CHRNA1,CHRNA7,GJC1,GJD3,KCNK3,MCUB,P2RX5,SCNN1G,SLC9C1,TMC1,TMC2,TMC3,TMC4,TMC5,TMC6,TMC7,TMC8,TRPM5,TRPV1,TRPV2,TRPV3,TRPV4,TRPV5,TRPV6	ion channel activity	25
GO:0005219	FKBP1B,RYR1,RYR2,RYR3	ryanodine-sensitive calcium-release channel activity	4
GO:0005220	ITPR1,ITPR2,ITPR3	inositol 1,4,5-trisphosphate-sensitive calcium-release channel activity	3
GO:0005221	KCNA10	intracellular cyclic nucleotide activated cation channel activity	1
GO:0005222	CNGA1,CNGA2,CNGA3,CNGA4,CNGB1,CNGB3,HCN1,HCN2,HCN4	intracellular cAMP-activated cation channel activity	9
GO:0005223	AQP1,CNGA1,CNGA2,CNGA3,CNGA4,CNGB1,CNGB3	intracellular cGMP-activated cation channel activity	7
GO:0005225	LRRC18,LRRC8A,LRRC8B,LRRC8C,LRRC8D,LRRC8E,PIDD1	volume-sensitive anion channel activity	7
GO:0005227	ANO10,ANO1,ANO6,CALHM1,CATSPER1,CATSPER2,CATSPER4,PKD2L1,TMEM63A,TMEM63B,TMEM63C,TRPM3,TRPM4,TRPM5	calcium activated cation channel activity	14
GO:0005228	KCNT1,KCNT2	intracellular sodium activated potassium channel activity	2
GO:0005229	ANO10,ANO1,ANO2,ANO3,ANO4,ANO5,ANO6,ANO7,ANO8,ANO9,CLCA1,CLCA2,CLCA4,NMUR2,TTYH1,TTYH2,TTYH3	intracellular calcium activated chloride channel activity	17
GO:0005230	CHRFAM7A,CHRNA10,CHRNA1,CHRNA2,CHRNA3,CHRNA4,CHRNA5,CHRNA6,CHRNA7,CHRNA9,CHRNB1,CHRNB2,CHRNB3,CHRNB4,CHRND,CHRNE,CHRNG,GABRA1,GABRA2,GABRA3,GABRA4,GABRA5,GABRA6,GABRB1,GABRB2,GABRB3,GABRD,GABRE,GABRG1,GABRG2,GABRG3,GABRP,GABRQ,GABRR1,GABRR2,GABRR3,GLRA1,GLRA2,GLRA3,GLRA4,GLRB,HTR3A,HTR3B,HTR3C,HTR3D,HTR3E,TRPV1,ZACN	extracellular ligand-gated ion channel activity	48
GO:0005231	TRPV1	excitatory extracellular ligand-gated ion channel activity	1
GO:0005234	GRIK2	extracellularly glutamate-gated ion channel activity	1
GO:0005237	GABRA1,GABRA2,GABRA3,GABRA4,GABRA5,GABRA6,GABRB2,GABRE,GABRG1,GABRG2,GABRG3	inhibitory extracellular ligand-gated ion channel activity	11
GO:0005242	KCNE2,KCNH2,KCNJ10,KCNJ11,KCNJ12,KCNJ13,KCNJ14,KCNJ15,KCNJ16,KCNJ18,KCNJ1,KCNJ2,KCNJ3,KCNJ4,KCNJ5,KCNJ6,KCNJ8,KCNJ9,KCNK1,KCNK6	inward rectifier potassium channel activity	20
GO:0005243	GJA10,GJA1,GJA8,GJB1,GJB2,GJB3,GJB4,GJB7	gap junction channel activity	8
GO:0005244	ANO6,CACNA1H,CALHM1,CATSPER2,CLCA3P,CLIC1,CLIC2,CLIC3,CLIC4,CLIC5,CLIC6,CYBB,KCNA3,KCNIP1,KCNIP3,KCNIP4,KCNK10,KCNK12,KCNK13,KCNK15,KCNK16,KCNK17,KCNK4,KCNK7,NALCN,NOX1,PKD2,SCN10A,SCN11A,SCN1A,SCN1B,SCN2A,SCN2B,SCN3A,SCN3B,SCN4A,SCN4B,SCN5A,SCN7A,SCN8A,SCN9A,TMEM109,TMEM37,TRPM5	voltage-gated ion channel activity	44
GO:0005245	CACHD1,CACNA1A,CACNA1B,CACNA1C,CACNA1D,CACNA1E,CACNA1F,CACNA1I,CACNA1S,CACNA2D1,CACNA2D2,CACNA2D3,CACNA2D4,CACNB1,CACNB2,CACNB3,CACNB4,CACNG1,CACNG2,CACNG3,CACNG4,CACNG5,CACNG6,CACNG7,CACNG8,CALHM1,CATSPER1,CATSPER3,CATSPER4,GAS6,IL1RAPL1,ITGAV,NCS1,OPRM1,PKD2,RYR1,TMC1,TMC2,TPCN1,TPCN2	voltage-gated calcium channel activity	40
GO:0005246	CABP2,CABP4,CACNB3,CACNG1,CACNG4,CACNG6,CACNG7,CACNG8,CAV3,CRISP1,GEM,GNB2,GRM2,GRM3,GRM7,HPCAL4,INAFM1,INAFM2,NPY2R,NPY,NRXN1,NRXN2,PLN,PRKCB,PRKG1,REM1,REM2,RRAD,SGK1,SGK3,SRI,STIM1,STIM2,STIMATE,STIMATE-MUSTN1,TSPAN13,YWHAE	calcium channel regulator activity	37
GO:0005247	ANO1,ANO6,CLCN1,CLCN2,CLCN3,CLCN4,CLCN5,CLCN6,CLCN7,CLCNKA,CLCNKB	voltage-gated chloride channel activity	11
GO:0005248	HCN1,HCN2,HCN3,HCN4,PKD2,SCN10A,SCN11A,SCN1A,SCN1B,SCN2A,SCN3A,SCN3B,SCN4A,SCN4B,SCN5A,SCN7A,SCN8A,SCN9A,TPCN1	voltage-gated sodium channel activity	19
GO:0005249	HCN1,HCN2,HCN3,HCN4,KCNA10,KCNA1,KCNA2,KCNA3,KCNA4,KCNA5,KCNA6,KCNA7,KCNAB1,KCNAB2,KCNAB3,KCNB1,KCNB2,KCNC1,KCNC2,KCNC3,KCNC4,KCND1,KCND2,KCND3,KCNE1,KCNE5,KCNF1,KCNG1,KCNG2,KCNG3,KCNG4,KCNH1,KCNH2,KCNH3,KCNH4,KCNH5,KCNH6,KCNH7,KCNH8,KCNJ11,KCNK1,KCNK5,KCNK9,KCNMA1,KCNQ1,KCNQ2,KCNQ3,KCNQ4,KCNQ5,KCNS1,KCNS2,KCNS3,KCNV1,KCNV2,LRRC26,LRRC38,LRRC52,LRRC55,PKD2,SNAP25	voltage-gated potassium channel activity	60
GO:0005250	KCND2,KCND3,KCNIP2	A-type (transient outward) potassium channel activity	3
GO:0005251	KCNA10,KCNA1,KCNA2,KCNA3,KCNA4,KCNA5,KCNA6,KCNA7,KCNB1,KCNB2,KCNC1,KCNC2,KCNC3,KCNC4,KCNE1B,KCNE1,KCNE2,KCNE3,KCNE4,KCNE5,KCNG1,KCNG2,KCNG3,KCNG4,KCNH1,KCNH2,KCNQ1,KCNQ2,KCNQ3,KCNQ4,KCNQ5,KCNS1,KCNS3	delayed rectifier potassium channel activity	33
GO:0005252	KCNK3	open rectifier potassium channel activity	1
GO:0005253	CCT8L2,LRRC8A	anion channel activity	2
GO:0005254	ANO1,APOL1,BEST1,BEST2,BEST3,BEST4,BSND,CFTR,CLCA1,CLCA2,CLCA3P,CLCA4,CLCC1,CLCN3,CLCN4,CLCN5,CLCN7,CLDN17,CLDN4,CLIC1,CLIC2,CLIC3,CLIC4,CLIC5,CLIC6,FXYD1,FXYD3,GABRA1,GABRA2,GABRA3,GABRA4,GABRA5,GABRA6,GABRB2,GABRD,GABRE,GABRG1,GABRG2,GABRG3,GABRP,GABRQ,GABRR1,GABRR2,GABRR3,GLRA1,GLRA2,GLRA3,GLRA4,GLRB,SLC1A4,SLC26A6,SLC26A7,SLC26A8,SLC26A9,TTYH1,TTYH3	chloride channel activity	56
GO:0005260	CFTR	intracellularly ATP-gated chloride channel activity	1
GO:0005261	ASIC3,GRIN3B,MCOLN1,NALCN,P2RX1,PIEZO1,PIEZO2,PKD1L3,PKD2,PKD2L1,TRPC1,TRPC6,TRPM2,TRPM3,TRPV2,TRPV4,UNC80	cation channel activity	17
GO:0005262	ANXA2,ANXA2P2,ANXA6,CACNA1D,CACNB2,CATSPER2,CHRNA10,CHRNA7,CHRNA9,CLCA3P,CUL5,GPM6A,GRIN1,GRIN3A,GRIN3B,MCU,PANX1,PDE2A,PKD1,PKD1L1,PKD1L2,PKD1L3,PKD2,PKD2L1,PKD2L2,PKDREJ,PSEN1,RYR1,RYR2,SEC61A1,SLC24A1,SLC24A2,SLC24A3,SLC24A4,SLC24A5,TMCO1,TMEM37,TRPC1,TRPC3,TRPC5,TRPM1,TRPM2,TRPM3,TRPM4,TRPM6,TRPM7,TRPM8,TRPV1,TRPV2,TRPV3,TRPV4,TRPV5,TRPV6	calcium channel activity	53
GO:0005267	ABCC8,ABCC9,AQP1,FXYD4,HCN1,KCNA1,KCNA2,KCNC4,KCNF1,KCNG1,KCNIP1,KCNIP3,KCNIP4,KCNK10,KCNK16,KCNK17,KCNK1,KCNK3,KCNK4,KCNK5,KCNK7,KCNN4,KCNQ4,PKD2,TMEM175,TMEM38A,TMEM38B,TRPM5	potassium channel activity	28
GO:0005272	ASIC3,ASIC4,ASIC5,KCNK1,NALCN,PKD2L1,SCNN1G,SLC4A11,TRPM2,TRPM5	sodium channel activity	10
GO:0005275	AQP9,SLC22A16	amine transmembrane transporter activity	2
GO:0005277	SLC18A3,SLC22A1	acetylcholine transmembrane transporter activity	2
GO:0005280	SLC36A1,SLC36A2,SLC36A3	amino acid:proton symporter activity	3
GO:0005283	SLC38A1	amino acid:sodium symporter activity	1
GO:0005289	SLC25A29	high-affinity arginine transmembrane transporter activity	1
GO:0005290	SLC15A4,SLC38A3,SLC38A7	L-histidine transmembrane transporter activity	3
GO:0005292	SLC25A29	high-affinity lysine transmembrane transporter activity	1
GO:0005298	SLC6A15,SLC6A7	proline:sodium symporter activity	2
GO:0005302	OCA2	L-tyrosine transmembrane transporter activity	1
GO:0005307	SLC5A7	choline:sodium symporter activity	1
GO:0005308	SLC16A12,SLC6A8	creatine transmembrane transporter activity	2
GO:0005309	SLC6A8	creatine:sodium symporter activity	1
GO:0005310	SLC25A10	dicarboxylic acid transmembrane transporter activity	1
GO:0005313	SLC17A6,SLC17A7,SLC17A8,SLC1A1,SLC1A2,SLC1A3,SLC1A7,SLC25A12,SLC25A13,SLC25A18,SLC25A22,SLC38A7	L-glutamate transmembrane transporter activity	12
GO:0005314	SLC1A1,SLC1A2,SLC1A3,SLC1A6	high-affinity glutamate transmembrane transporter activity	4
GO:0005315	ANKH,SLC20A1,SLC20A2,SLC25A3	inorganic phosphate transmembrane transporter activity	4
GO:0005316	SLC20A1	high-affinity inorganic phosphate:sodium symporter activity	1
GO:0005319	ABCA10,ABCA11P,ABCA12,ABCA13,ABCA1,ABCA2,ABCA3,ABCA4,ABCA5,ABCA6,ABCA7,ABCA8,ABCA9,APOA2,APOA4,APOC4,APOD,APOE,APOF,APOL3,APOM,CETP,CFHR4,GM2A,LOC400499,MTTP,PLTP,RFT1,SFTPA1,SLCO2A1	lipid transporter activity	30
GO:0005324	ABCD1,ABCD3,FABP1,FABP3,FABP4,SLC27A1,SLC27A2,SLC27A3,SLC27A4,SLC27A5,SLC27A6	long-chain fatty acid transporter activity	11
GO:0005326	CPLX1,CPLX3,GABRQ,SLC17A6,SLC17A7,SLC17A8,SLC6A15,SLC6A16	neurotransmitter transmembrane transporter activity	8
GO:0005328	SLC6A14,SLC6A15,SLC6A16,SLC6A17,SLC6A18,SLC6A19,SLC6A20,SLC6A2,SLC6A3,SLC6A6,SLC6A7,SLC6A8	neurotransmitter:sodium symporter activity	12
GO:0005330	SLC22A1,SLC22A3,SLC6A2,SLC6A3	dopamine:sodium symporter activity	4
GO:0005332	SLC6A11,SLC6A12,SLC6A13,SLC6A1	gamma-aminobutyric acid:sodium symporter activity	4
GO:0005334	SLC22A1,SLC6A2	norepinephrine:sodium symporter activity	2
GO:0005335	SLC18A1,SLC18A2,SLC6A4	serotonin:sodium symporter activity	3
GO:0005337	SLC28A1,SLC28A2,SLC28A3,SLC29A1,SLC29A2,SLC29A3,SLC29A4	nucleoside transmembrane transporter activity	7
GO:0005338	SLC35D2,SLC35E3	nucleotide-sugar transmembrane transporter activity	2
GO:0005343	SLC5A12	organic acid:sodium symporter activity	1
GO:0005344	CYGB,HBA1,HBB,HBD,HBE1,HBG1,HBG2,HBM,HBQ1,HBZ,IPCEF1,MB,NGB	oxygen carrier activity	13
GO:0005345	AQP9	purine nucleobase transmembrane transporter activity	1
GO:0005347	SLC25A17,SLC25A23,SLC25A24,SLC25A25,SLC25A41,SLC25A42	ATP transmembrane transporter activity	6
GO:0005350	AQP9	pyrimidine nucleobase transmembrane transporter activity	1
GO:0005351	SLC17A5,SLC2A10,SLC2A12,SLC2A6,SLC2A8,SLC2A9	carbohydrate:proton symporter activity	6
GO:0005353	SLC2A2,SLC2A5,SLC2A6,SLC2A7,SLC2A8	fructose transmembrane transporter activity	5
GO:0005355	MFSD4A,MFSD4B,PPBP,SLC2A11,SLC2A14,SLC2A1,SLC2A2,SLC2A3,SLC2A4,SLC2A5,SLC2A6,SLC2A7,SLC2A8,SLC2A9	glucose transmembrane transporter activity	14
GO:0005362	SLC5A2,SLC5A9	low-affinity glucose:sodium symporter activity	2
GO:0005366	SLC2A13	myo-inositol:proton symporter activity	1
GO:0005367	SLC5A3	myo-inositol:sodium symporter activity	1
GO:0005369	SLC6A6	taurine:sodium symporter activity	1
GO:0005372	AQP1,AQP2,AQP9,PDPN,SLC14A1	water transmembrane transporter activity	5
GO:0005375	ATP7A,ATP7B,SLC11A2,SLC31A1,SLC31A2	copper ion transmembrane transporter activity	5
GO:0005381	MCOLN1,SLC11A1,SLC11A2,SLC25A28,SLC25A37,SLC40A1,TTYH1	iron ion transmembrane transporter activity	7
GO:0005384	SLC11A1,SLC11A2,SLC30A10	manganese ion transmembrane transporter activity	3
GO:0005385	SLC30A1,SLC30A2,SLC30A3,SLC30A4,SLC30A5,SLC30A6,SLC30A8,SLC39A10,SLC39A11,SLC39A12,SLC39A13,SLC39A14,SLC39A1,SLC39A2,SLC39A3,SLC39A4,SLC39A5,SLC39A6,SLC39A7,SLC39A8	zinc ion transmembrane transporter activity	20
GO:0005388	ANXA5,ATP2A1,ATP2A2,ATP2A3,ATP2B1,ATP2B2,ATP2B3,ATP2B4,ATP2C1,ATP2C2	calcium transmembrane transporter activity, phosphorylative mechanism	10
GO:0005391	ATP12A,ATP1A1,ATP1A2,ATP1A3,ATP1A4,ATP1B1,ATP1B2,ATP1B3,ATP4A,ATP4B,FXYD2	sodium:potassium-exchanging ATPase activity	11
GO:0005412	SLC5A10,SLC5A11,SLC5A1,SLC5A2,SLC5A3,SLC5A4,SLC5A9	glucose:sodium symporter activity	7
GO:0005415	SLC28A1,SLC28A2,SLC28A3	nucleoside:sodium symporter activity	3
GO:0005427	CDH17,SLC15A1	proton-dependent oligopeptide secondary active transmembrane transporter activity	2
GO:0005432	SLC3A2,SLC8A1,SLC8A2,SLC8A3,SLC8B1	calcium:sodium antiporter activity	5
GO:0005436	SLC17A2,SLC17A3,SLC17A4,SLC20A1,SLC20A2,SLC34A1,SLC34A2,SLC34A3	sodium:phosphate symporter activity	8
GO:0005451	SLC9B2	monovalent cation:proton antiporter activity	1
GO:0005452	SLC22A11,SLC22A6,SLC22A8,SLC4A10,SLC4A11,SLC4A1,SLC4A2,SLC4A3,SLC4A4,SLC4A5,SLC4A7,SLC4A8,SLC4A9	inorganic anion exchanger activity	13
GO:0005456	SLC35A1	CMP-N-acetylneuraminate transmembrane transporter activity	1
GO:0005457	SLC35C1	GDP-fucose transmembrane transporter activity	1
GO:0005459	SLC35A2,SLC35B1	UDP-galactose transmembrane transporter activity	2
GO:0005460	SLC35B1	UDP-glucose transmembrane transporter activity	1
GO:0005461	SLC35D1,SLC35D2	UDP-glucuronic acid transmembrane transporter activity	2
GO:0005462	SLC35A3,SLC35B4,SLC35D1,SLC35D2	UDP-N-acetylglucosamine transmembrane transporter activity	4
GO:0005463	SLC35D1,SLC35D2	UDP-N-acetylgalactosamine transmembrane transporter activity	2
GO:0005464	SLC35B4	UDP-xylose transmembrane transporter activity	1
GO:0005471	SLC25A31,SLC25A4,SLC25A5,SLC25A6	ATP:ADP antiporter activity	4
GO:0005477	SLC16A7	pyruvate secondary active transmembrane transporter activity	1
GO:0005483	NAPA,NAPB,NAPG	soluble NSF attachment protein activity	3
GO:0005484	BET1,BET1L,BNIP1,GOSR1,GOSR2,SEC22B,SNAP23,SNAP25,SNAP29,SNAP47,STX10,STX11,STX12,STX16,STX16-NPEPL1,STX17,STX18,STX19,STX1A,STX1B,STX2,STX3,STX4,STX5,STX6,STX7,STX8,TSNARE1,VAMP7,VTI1A,VTI1B,YKT6	SNAP receptor activity	32
GO:0005496	AKR1D1,AR,CYP21A2,CYP3A4,ESR1,ESR2,ESRRA,ESRRB,ESRRG,GPER1,HSD11B1,HSD11B2,HSD17B1,NR3C1,NR3C2,PAQR5,PAQR6,PAQR7,PAQR8,PAQR9,PDIA2,PGR,PGRMC1,PGRMC2,SERPINA6,SHBG,SULT1E1,UGT1A1,UGT1A8	steroid binding	29
GO:0005497	ALDH1A1,AR,SHBG,TSPO	androgen binding	4
GO:0005499	CALB1,GC,IRX5,KL,S100G,VDR	vitamin D binding	6
GO:0005501	CRABP1,CRABP2,PTGDS,RBP1,RBP2,RBP3,RBP5	retinoid binding	7
GO:0005502	CYP27C1,OPN4,OPN5,RHO,RLBP1	11-cis retinal binding	5
GO:0005503	ADH4,CYP27C1	all-trans retinal binding	2
GO:0005504	ACOX1,ACOX2,ACOX3,ACOXL,ADH5,ALB,APOC1,CYP4F11,FABP1,FABP2,FABP4,FABP5,FFAR4,HNF4A,NDUFAB1,NME2,PMP2,PPARA,PPARD,PPARG,PTGDS,SNCA,UGT1A8	fatty acid binding	23
GO:0005506	ABCE1,ACO2,ADI1,AGMO,ALKBH8,ALOX12B,ALOX12,ALOX15B,ALOX15,ALOX5,ALOXE3,AOX1,BBOX1,CALR,CH25H,CYGB,CYP11A1,CYP11B1,CYP11B2,CYP17A1,CYP19A1,CYP1A1,CYP1A2,CYP1B1,CYP20A1,CYP21A2,CYP24A1,CYP26A1,CYP26B1,CYP26C1,CYP27A1,CYP27B1,CYP27C1,CYP2A13,CYP2A6,CYP2A7,CYP2B6,CYP2C18,CYP2C19,CYP2C8,CYP2C9,CYP2D6,CYP2D7,CYP2E1,CYP2F1,CYP2G1P,CYP2J2,CYP2R1,CYP2S1,CYP2U1,CYP2W1,CYP39A1,CYP3A43,CYP3A4,CYP3A5,CYP3A7,C…	iron ion binding	132
GO:0005507	ACR,ADNP,ALB,ANG,AOC1,AOC2,AOC3,APOA4,ATOX1,ATP7A,ATP7B,CCS,COA6,COMMD1,COX11,COX17,CP,CUTA,CUTC,DBH,DCT,F5,F8,GPC1,HEPH,HEPHL1,IL1A,LACC1,LOX,LOXL1,LOXL2,LOXL3,LOXL4,MOXD1,MOXD2P,MT3,MTCO2P12,OR5AR1,P2RX4,PAM,PARK7,PRND,PRNP,RNF7,S100A12,S100A13,S100A5,SCO1,SCO2,SNAI3,SNCA,SOD1,SOD3,TP53,TYR	copper ion binding	55
GO:0005509	PVALEF,ACER3,ACTN1,ACTN2,ACTN3,ACTN4,ADAM8,ADAMTS13,ADGRE1,ADGRE2,ADGRE3,ADGRE4P,ADGRL3,ADGRL4,ADGRV1,AGRN,AIF1,AIF1L,ALOX15B,AMY2A,ANKEF1,ANXA10,ANXA11,ANXA13,ANXA1,ANXA2,ANXA2P2,ANXA3,ANXA4,ANXA5,ANXA6,ANXA7,ANXA8,ANXA8L1,ANXA9,AOAH,AOC1,AOC3,APCS,ARSA,ASAH2,ASPH,ASPN,ASTN2,ATP2A1,ATP2A2,BAIAP3,BGLAP,BMP1,BNIP2,BRAF,C1R,C1S,C2CD5,CABCOCO1,CABP1,CABP2,CABP4,CABP5,CABP7,CABS1,CABYR,CACNA1B,CACNA1…	calcium ion binding	705
GO:0005515	A1CF,A2M,AACS,AAGAB,AAK1,AAMDC,AANAT,AASDHPPT,AATF,ABCA12,ABCA1,ABCB1,ABCB4,ABCB9,ABCC2,ABCC4,ABCD1,ABCD2,ABCD3,ABCE1,ABCF1,ABCF3,ABCG1,ABCG2,ABCG4,ABCG5,ABCG8,ABHD14B,ABHD16A,ABHD17A,ABHD1,ABI1,ABI2,ABI3,ABITRAM,ABL1,ABL2,ABLIM1,ABLIM3,ABRAXAS1,ABRAXAS2,ABR,ABT1,ABTB1,ACAA1,ACAA2,ACACA,ACACB,ACAD9,ACAN,ACAP1,ACAT2,ACBD3,ACCS,ACD,ACE2,ACHE,ACIN1,ACKR3,ACKR4,ACLY,ACMSD,ACO1,ACOT2,ACOT7,ACOT8,ACP1,…	protein binding	9612
GO:0005516	ADCY1,ADCY3,ADCY8,ADD1,ADD2,ADD3,AEBP1,AKAP5,AKT1,ARPP21,ASPM,ATP2B1,ATP2B2,ATP2B3,ATP2B4,ATP5IF1,CACNA1C,CACNA1S,CALD1,CAMK1D,CAMK1G,CAMK1,CAMK2A,CAMK2B,CAMK2D,CAMK2G,CAMK4,CAMKK1,CAMKK2,CAMKV,CAMSAP1,CAMSAP2,CAMSAP3,CASK,CDK5RAP2,CEACAM1,CEP97,CFAP221,CNGA2,CNN1,CNN2,CNN3,CTH,DAPK1,DAPK2,DDX5,EDF1,EEA1,EEF1A1,EEF2K,EGFR,ENKUR,EPB41,EWSR1,FAS,FBXL2,GAP43,GEM,GRIN1,INVS,IQCB1,IQCF1,IQCF2,IQCF3,IQ…	calmodulin binding	200
GO:0005518	ABI3BP,ACHE,ADAM9,ADGRG1,ADGRG6,AEBP1,ANTXR1,ASPN,C1QTNF1,CCBE1,CD44,CHADL,COCH,COL14A1,COL5A3,COMP,CTSB,CTSK,CTSL,CTSS,DCN,DDR1,DDR2,DSPP,FN1,GP6,HSD17B12,ITGA10,ITGA11,ITGA1,ITGA2,ITGA3,ITGA9,LACRT,LRRC15,LUM,MMP12,MMP13,MMP9,MRC2,NID1,NID2,P3H1,PAK1,PCOLCE2,PCOLCE,PDGFA,PDGFB,PODN,PPIB,RELL2,SERPINH1,SMAD3,SMAD4,SMAD7,SPARC,SPARCL1,SPOCK1,SPOCK2,SPOCK3,TGFBI,USH2A,VTN,VWF	collagen binding	64
GO:0005519	CDC42EP3	cytoskeletal regulatory protein binding	1
GO:0005520	CCN1,CCN2,CCN3,CCN6,CRIM1,ESM1,HTRA1,HTRA3,HTRA4,IGF1R,IGF2R,IGFALS,IGFBP1,IGFBP3,IGFBP7,IGFBPL1,KAZALD1,CCN4,CCN5	insulin-like growth factor binding	19
GO:0005521	AKAP8L,BNIP3L,IFI27,LBR,MLIP,NARF,PKP1,PLCB1,PPP1CC,PRNP,SUN1,SUN2,SYNE1,TMEM201,TMPO,TOR1AIP1	lamin binding	16
GO:0005522	ACTG1,CTTN,DBN1,ENAH,EVL,FMNL1,HTT,PCLO,RHOQ,VASP,WIPF1	profilin binding	11
GO:0005523	CALD1,LMOD1,LMOD2,LMOD3,NEBL,PYCARD,S100A6,SMTNL1,TMOD1,TMOD2,TMOD3,TMOD4,TNNT1,TNNT2,TNNT3	tropomyosin binding	15
GO:0005524	AACS,AAK1,AARS2,AARSD1,AARS1,AASDH,AATK,ABCA10,ABCA11P,ABCA12,ABCA13,ABCA1,ABCA2,ABCA3,ABCA4,ABCA5,ABCA6,ABCA7,ABCA8,ABCA9,ABCB10,ABCB11,ABCB1,ABCB4,ABCB5,ABCB6,ABCB7,ABCB8,ABCB9,ABCC10,ABCC11,ABCC12,ABCC1,ABCC2,ABCC3,ABCC4,ABCC5,ABCC6,ABCC8,ABCC9,ABCD1,ABCD2,ABCD3,ABCD4,ABCE1,ABCF1,ABCF2,ABCF3,ABCG1,ABCG2,ABCG4,ABCG5,ABCG8,ABL1,ABL2,ACACA,ACACB,ACLY,ACOT12,ACSBG1,ACSBG2,ACSF2,ACSF3,ACSL1,ACSL3,A…	ATP binding	1480
GO:0005525	ACSM1,ACSM5,ACSM6,ADSS2,ADSS1,AGAP1,AGAP2,AGAP3,AK3,AK4,ANXA6,ARF1,ARF3,ARF4,ARF5,ARF6,ARFIP2,ARFRP1,ARHGAP35,ARHGAP5,ARHGEF5,ARL10,ARL11,ARL13A,ARL13B,ARL14,ARL15,ARL16,ARL17A,ARL1,ARL2,ARL2-SNX15,ARL3,ARL4A,ARL4C,ARL4D,ARL5A,ARL5B,ARL5C,ARL6,ARL8A,ARL8B,ARL9,ATL1,ATL2,ATL3,BMS1,CDC42,CGAS,CIITA,CPLANE2,DAP3,DAPK1,DIRAS1,DIRAS2,DIRAS3,DNAJC27,DNM1,DNM1L,DNM1P34,DNM2,DNM3,DRG1,DRG2,DYNC1LI1,EEF1A…	GTP binding	378
GO:0005527	FKBP1A	macrolide binding	1
GO:0005528	FKBP10,FKBP1A,FKBP1B,FKBP2,FKBP3,FKBP4,FKBP5,FKBP6,NFATC1	FK506 binding	9
GO:0005534	COLEC12,ENG,GALK1,GALK2,LGALS9	galactose binding	5
GO:0005536	G6PD,GCK,GYS1,HK1,HK2,HK3,HKDC1,PYGL,SLC2A3,SLC2A8,UGP2	glucose binding	11
GO:0005537	ACR,BSG,CD207,CD209,CLEC17A,CLEC4A,CLEC4M,CLEC6A,CLN5,COL20A1,COLEC10,COLEC11,IGF2R,LMAN1,LMAN1L,LMAN2,LMAN2L,M6PR,MANBA,MBL2,MRC1,SCARA3	mannose binding	22
GO:0005539	BGN,CRISPLD2,DCN,EGFLAM,ENG,EPYC,EXTL2,GNS,HABP2,LTBP4,NDNF,PODXL2,PRNP,SERPINA5,SERPINE2,SHH,SPOCK2,SPOCK3,SULF1,SULF2,TGFBR2,TGFBR3,VCAN,VIT	glycosaminoglycan binding	24
GO:0005540	ACAN,BCAN,C1QBP,CD44,CEMIP,CHODL,HAPLN1,HAPLN2,HAPLN3,HAPLN4,HMMR,HYAL2,IMPG2,LAYN,LYVE1,NCAN,STAB1,STAB2,SUSD5,TNFAIP6,USP17L24,USP17L6P,VCAN	hyaluronic acid binding	23
GO:0005542	DHFR,FOLR1,FOLR2,FOLR3,FTCD,FTCDNL1,GNMT,IZUMO1R,MTHFS,SLC19A1,SLC46A1,TYMS	folic acid binding	12
GO:0005543	ABCA1,ABCG1,AGAP1,AMPH,ANXA1,ANXA5,ANXA9,APOA1,APOA2,APOA4,APOA5,APOB,APOC3,APOE,APOH,APOM,ARFIP1,ARFIP2,ARHGAP26,ARHGAP35,ARHGAP44,ARL6,BAD,BAIAP2L2,BAIAP3,BIN1,BIN2,BPIFC,CARMIL2,CAVIN2,CPS1,CPTP,DAPP1,DGKA,DYSF,F10,F3,FABP1,FCHO1,FCHO2,GLE1,GOT2,GRK5,JAG1,LPAR3,MAP1B,MAP1LC3A,MYOF,NOXO1,NR5A1,NR5A2,NSFL1C,NUP35,NUP62,OPHN1,OSBPL1A,OTC,PACSIN1,PACSIN2,PACSIN3,PAFAH2,PICK1,PLA2G10,PLA2G15,PLA2G1…	phospholipid binding	104
GO:0005544	ANXA10,ANXA11,ANXA13,ANXA1,ANXA2,ANXA2P2,ANXA3,ANXA4,ANXA5,ANXA6,ANXA7,ANXA8,ANXA8L1,ANXA9,C2CD5,CPNE1,CPNE2,CPNE3,CPNE4,CPNE5,CPNE6,CPNE7,CPNE8,CPNE9,DOC2A,DOC2B,DYSF,ESYT1,ESYT2,ESYT3,MCTP1,MCTP2,PCLO,PLA2G4A,PLA2G4B,PLA2G4C,PLA2G4D,PLA2G4E,PLA2G4F,RPH3A,SYT10,SYT11,SYT12,SYT13,SYT15,SYT17,SYT1,SYT2,SYT3,SYT4,SYT5,SYT6,SYT7,SYT8,SYT9,SYTL3	calcium-dependent phospholipid binding	56
GO:0005545	EEA1,EPB41,FRMPD2,PICALM,SCARB1,SCIN,SESTD1,SNAP91,SNX10,SNX9,SYT1,WDFY1,WDFY3,ZFYVE16,ZFYVE1,ZFYVE9	1-phosphatidylinositol binding	16
GO:0005546	ACTN2,ADAP2,ALOX15,AMER1,AMER2,AMER3,ANXA2,ANXA2P2,ANXA8,ARRDC1-AS1,ASAP1,CGAS,COMMD1,EXOC1,FCHO2,FRMPD4,FZD7,GRAMD2A,GSDMA,GSDMB,GSDMC,GSDMD,GSDME,HIP1,HIP1R,JPH2,KCNJ1,KCNJ2,KCNQ1,KRIT1,LDLRAP1,MAPKAP1,MARK1,MTSS2,MYO1B,MYO1G,OBSCN,OSBPL2,PARD3,PFN1,PFN2,PHLDA3,PICALM,PLCB1,PLCD1,PLCZ1,PLEKHA4,RAB35,RAG2,RPH3A,RS1,SCIN,SDCBP2,SDCBP,SESTD1,SH3PXD2A,SLC9A1,SNAP91,SNX18,SNX20,SNX21,STXBP6,SYT10,SY…	phosphatidylinositol-4,5-bisphosphate binding	76
GO:0005547	ADAP1,ADAP2,AKT1,ANXA8,ARAP1,ARAP2,ARAP3,ARHGAP9,ASAP1,BTK,COMMD1,CYTH3,DAPP1,FCHSD2,FERMT2,GAB2,GBF1,HIP1R,IQGAP1,IQGAP2,JPH2,KIF16B,MAPKAP1,MYO10,MYO1B,MYO1G,NRGN,OBSCN,OGT,PARD3,PHLDA3,PIRT,PLEKHB2,RACGAP1,RAG2,RS1,WASHC2C,ZFYVE16,ZFYVE1	phosphatidylinositol-3,4,5-trisphosphate binding	39
GO:0005548	ABCA1,ABCA4,ABCB4,ABCG1,APOA1,CETP,MFSD2A,MTTP,OSBPL10,OSBPL5,OSBPL8,PCTP,PLTP,SCARB2,STARD10,STARD7	phospholipid transporter activity	16
GO:0005549	OBP2A,OBP2B,OR10Q1,OR10V1,OR10W1,OR11L1,OR13A1,OR14A16,OR14A2,OR14C36,OR14I1,OR14J1,OR14K1,OR14L1P,OR2C1,OR5A1,OR5A2,OR5AC1,OR5AC2,OR5AK2,OR5AK3P,OR5AL1,OR5AN1,OR5AP2,OR5AR1,OR5AS1,OR5AU1,OR5B12,OR5B17,OR5B21,OR5B2,OR5B3,OR5C1,OR5D13,OR5D14,OR5D16,OR5D18,OR5F1,OR5G3,OR5H14,OR5H15,OR5H1,OR5H2,OR5H6,OR5H8,OR5I1,OR5J2,OR5K1,OR5K2,OR5K3,OR5K4,OR5L1,OR5L2,OR5M10,OR5M11,OR5M1,OR5M3,OR5M8,OR5M9,OR5P2,OR…	odorant binding	96
GO:0005550	VN1R17P,VN1R1,VN1R2,VN1R3,VN1R4,VN1R5	pheromone binding	6
GO:0008009	C5,CCL11,CCL13,CCL14,CCL15-CCL14,CCL15,CCL16,CCL17,CCL18,CCL19,CCL1,CCL20,CCL21,CCL22,CCL23,CCL24,CCL25,CCL26,CCL27,CCL28,CCL2,CCL3,CCL3L1,CCL4,CCL4L1,CCL5,CCL7,CCL8,CKLF,CX3CL1,CXCL10,CXCL11,CXCL12,CXCL13,CXCL14,CXCL16,CXCL1,CXCL2,CXCL3,CXCL5,CXCL6,CXCL8,CXCL9,C10orf99,PF4,PF4V1,PPBP,XCL1,XCL2	chemokine activity	49
GO:0008013	AJAP1,AMER1,AMER2,AMER3,APC2,APC,AR,ASH2L,AXIN1,AXIN2,BCL9,BCL9L,BTRC,CALCOCO1,CARM1,CBY1,CD2AP,CDH1,CDH26,CDH2,CDH5,CDHR5,CHD8,CTNNA1,CTNNA3,CTNNBIP1,CTNND2,CXADR,DACT1,DACT2,DACT3,DLG5,DVL1,DVL3,EP300,ESR1,FOXO1,FOXO3,FOXO4,GLI3,GRIP1,GSK3B,GSKIP,HDAC6,KANK1,KDM6B,KLF4,LEF1,LZIC,MED12,MED12L,NR4A2,NUMB,PIN1,PRKN,PROP1,PSEN1,PTPRJ,PTPRK,PTPRT,PTPRU,PXN,RORA,RUVBL2,SALL1,SETD1A,SHROOM2,SKP1,SLC9A…	beta-catenin binding	83
GO:0008017	ABRAXAS2,APC2,APC,ARHGEF2,ARL3,BCL2L11,BIRC5,CAMSAP1,CAPN6,CCDC181,CCDC187,CCDC66,CCDC69,CCDC88A,CCDC88B,CCDC88C,CCSAP,CCSER2,CDK5,CDK5RAP2,CENPE,CEP295,CEP295NL,CEP350,CEP57,CEP57L1,CETN1,CETN2,CETN3,CFAP157,CHP1,CLASP1,CLASP2,CLIP1,CLIP2,CLIP3,CNN3,CRIPT,CRYAB,DCDC1,DCTN1,DCX,DNM1,DNM1L,DNM1P34,DNM2,DNM3,DPYSL2,DPYSL5,DRG1,DST,DYNC1I1,DYSF,EML1,EML2,EML3,EML4,EML5,EML6,EZR,FAM161A,FAM83D,FCHO1,…	microtubule binding	235
GO:0008020	ELOVL4,GNAT2,GPR52,GPR88,OPN1LW,OPN1MW2,OPN1MW3,OPN1MW,OPN1SW,OPN3,OPN4,OPN5,RGR,RHO,RRH	G protein-coupled photoreceptor activity	15
GO:0008022	ABL1,AFDN,AGO2,AP2A1,ATF4,ATP1B1,ATXN1,ATXN2,BAIAP2,BANF1,BCAM,BCL10,BRCA2,CACNA1B,CALCOCO1,CAV3,CCN2,CD2AP,CDC20,CDK7,CENPF,CEP120,CEP135,CEP250,CIB1,CIITA,CITED1,CNGA3,CNRIP1,COIL,CORO1A,CSK,CTBP1,CTNNB1,DAB2,DAPK3,DBNL,DLG1,DLG3,DLG4,DNM1,DST,DYNLL1,DYNLT1,ECM1,EFHC1,EML2,EP300,EPB41,ERBB2,ERCC1,ERCC2,ERCC3,ERCC4,ERCC6,EZR,FBLN1,FBLN5,FIGN,FN1,FOXN3,GPSM2,GRIP1,HESX1,HIC2,HPCAL4,HRAS,HSPB7,HSP…	protein C-terminus binding	187
GO:0008028	SLC16A11,SLC16A12,SLC16A13,SLC16A14,SLC16A1,SLC16A2,SLC16A3,SLC16A4,SLC16A5,SLC16A6,SLC16A7,SLC16A8,SLC16A9,SLC5A8	monocarboxylic acid transmembrane transporter activity	14
GO:0008035	ABCA1,APOA1,APOA2,APOL2,APOL5,CD36,HSPD1,LRP8,SCARB1,TREM2	high-density lipoprotein particle binding	10
GO:0008046	EPHA7,EPHB1,EPHB2,EPHB3,GFRA3,L1CAM,MYOT,ROBO1,ROBO2	axon guidance receptor activity	9
GO:0008047	ALOX5AP,APOA5,APOBEC1,ARL1,CASP9,CFLAR,CLPS,CLPSL1,CLPSL2,CTSA,CXCL1,DAOA,DBF4,DBNL,DCP1A,DCP1B,DNMT3L,DTX3L,F2,GMFB,GMFG,GTF3C4,HSPB2,LRCOL1,LTC4S,MGST2,MMP15,MMP16,MMP17,MMP24,PITRM1,PPP1R12B,PRKCD,PRKCE,PRKRA,PSAP,RAB3GAP2,RFC1,RICTOR,SAE1,SLX4,TAB1,TRIM23,UBA2,WRNIP1,XRCC5	enzyme activator activity	46
GO:0008048	GUCA1A,GUCA1B,GUCA1C,GUCA2B,RCVRN	calcium sensitive guanylate cyclase activator activity	5
GO:0008061	CHI3L1,CHI3L2,CHIA,CHID1,CHIT1,CTBS,FIBCD1,OVGP1	chitin binding	8
GO:0008066	GRIA1,GRID1,GRID2,GRIK1,GRIK2,GRIK3,GRIK4,GRIK5,GRM1,GRM2,GRM3,GRM4,GRM5,GRM6,GRM7,GRM8	glutamate receptor activity	16
GO:0008068	SLC17A7	extracellularly glutamate-gated chloride channel activity	1
GO:0008073	OAZ1,OAZ2,OAZ3	ornithine decarboxylase inhibitor activity	3
GO:0008079	ETF1	translation termination factor activity	1
GO:0008080	ESCO1,NAA10,NAA50,NAA80,NAT10,NAT8B,SAT1,SAT2,SATL1,SMARCE1	N-acetyltransferase activity	10
GO:0008081	APEX1,ENPP6,GDPD1,GDPD3,GDPD4,MPPE1,MPPED2,PLCXD1,PLCXD2,PLCXD3,SMPD1,SMPDL3A,SMPDL3B	phosphoric diester hydrolase activity	13
GO:0008083	ADA2,AGT,AMBN,AMELX,AMH,ANGPTL3,AREG,ARTN,BDNF,BMP10,BMP15,BMP1,BMP2,BMP3,BMP4,BMP5,BMP6,BMP7,BMP8A,BMP8B,BTC,CCN2,CCN3,CCN6,CD320,CDNF,CLCF1,CLEC11A,CNTF,CSF1,CSF2,CSF3,CSH1,CSH2,CSHL1,CSPG5,CXCL12,CXCL1,DKK1,EFEMP1,EGF,ENDOU,EPGN,EREG,F2,FGF10,FGF11,FGF12,FGF13,FGF14,FGF16,FGF17,FGF18,FGF19,FGF1,FGF20,FGF21,FGF22,FGF23,FGF2,FGF3,FGF4,FGF5,FGF6,FGF7,FGF8,FGF9,GDF10,GDF11,GDF15,GDF1,GDF2,GDF3,GDF…	growth factor activity	163
GO:0008092	ABI1,ACTN2,ALDOA,ALDOB,ALDOC,ANK3,ANXA2,ANXA2P2,BIN3,CAPN10,CAPN2,CDH10,CDH11,CDH12,CDH13,CDH15,CDH17,CDH18,CDH19,CDH1,CDH20,CDH22,CDH24,CDH26,CDH2,CDH3,CDH4,CDH5,CDH6,CDH7,CDH8,CDH9,CDHR3,CNTRL,CORO1A,CRK,DES,DLG1,DLG5,DUSP3,DYRK1A,EPB41L4A,EPB41L4B,EPB41L5,FABP3,FARP1,FARP2,FCHO1,FCHO2,FLNC,FRMD3,FRMD5,GAS7,KRT2,LDB3,LIN7C,MYLIP,MYPN,NCKIPSD,NEBL,PACSIN1,PACSIN2,PACSIN3,PKD2,PKD2L1,PSTPIP1,PSTP…	cytoskeletal protein binding	76
GO:0008093	ABI2,ANK1,BAIAP2,BICD1,BICD2,BIN3,GAS2L1,MAP1A,NCK1,NCK2,OBSL1,SDCBP,SORBS2	cytoskeletal adaptor activity	13
GO:0008094	BLM,BPTF,CCNH,CDK7,CHD6,CHD8,DDX11,DHX36,DMC1,ERCC2,ERCC3,ERCC6,ERCC6L,ERCC8,GTF2H1,GTF2H2,GTF2H3,GTF2H4,IGHMBP2,INO80,MNAT1,MSH2,MSH3,MSH4,MSH5,MSH6,RAD51B,RAD51C,RAD51D,RAD51,RAD54B,RAD54L,RBBP4,SMARCA1,SMARCA2,SMARCA4,SMARCA5,SMARCAD1,SMARCAL1,TOP2A,TTF2,XRCC2,XRCC3,ZRANB3	DNA-dependent ATPase activity	44
GO:0008097	EEF2,GTF3A,MDM2,MRPL18,NOP53,RPF2,RPL11,RPL3,RPL5,RRS1,TST	5S rRNA binding	11
GO:0008106	AKR1A1,AKR1B10,AKR1B15,AKR1B1,AKR1C1,AKR1C2,AKR1C3,AKR1C4,AKR1C8P,AKR1D1,AKR1E2,ALDH3A1	alcohol dehydrogenase (NADP+) activity	12
GO:0008107	FUT1,FUT2	galactoside 2-alpha-L-fucosyltransferase activity	2
GO:0008108	GALT	UDP-glucose:hexose-1-phosphate uridylyltransferase activity	1
GO:0008109	GCNT2,GCNT3,GCNT4	N-acetyllactosaminide beta-1,6-N-acetylglucosaminyltransferase activity	3
GO:0008111	AMACR	alpha-methylacyl-CoA racemase activity	1
GO:0008112	NNMT	nicotinamide N-methyltransferase activity	1
GO:0008113	MSRA,TXN2	peptide-methionine (S)-S-oxide reductase activity	2
GO:0008115	PIPOX	sarcosine oxidase activity	1
GO:0008116	PTGIS	prostaglandin-I synthase activity	1
GO:0008117	PDXDC1,PDXDC2P,SGPL1	sphinganine-1-phosphate aldolase activity	3
GO:0008118	ST3GAL3	N-acetyllactosaminide alpha-2,3-sialyltransferase activity	1
GO:0008119	TPMT	thiopurine S-methyltransferase activity	1
GO:0008120	UGCG	ceramide glucosyltransferase activity	1
GO:0008121	UQCR10,UQCR11,UQCRB,UQCRC1,UQCRFS1,UQCRFS1P1,UQCRH,UQCRHL,UQCRQ	ubiquinol-cytochrome-c reductase activity	9
GO:0008123	CYP7A1	cholesterol 7-alpha-monooxygenase activity	1
GO:0008124	PCBD1,PCBD2	4-alpha-hydroxytetrahydrobiopterin dehydratase activity	2
GO:0008126	ABHD2	acetylesterase activity	1
GO:0008127	PIR	quercetin 2,3-dioxygenase activity	1
GO:0008131	AOC1,AOC2,AOC3,MAOA,MAOB,VCAM1	primary amine oxidase activity	6
GO:0008134	ADD1,AGTR2,AHR,AIP,APBB1,APBB2,APBB3,AR,ARHGEF2,ARID5A,ARNT,ARRB1,ASCL1,ASCL2,ASCL3,ASCL4,ASCL5,ATF7,ATG7,BCAS3,BCL10,BCL2,BCL3,BCOR,BPTF,BRD7,BRF1,BRF2,C1QBP,CAMTA2,CCND1,CCNT1,CD34,CDK12,CDK13,CDK9,CEBPA,CEBPG,CENPF,CHCHD2,CNOT7,CREBBP,CREG1,CSDC2,CSNK2B,CTBP1,CTNNB1,CXXC5,DACT2,DAXX,DDIT3,DDX3X,DNMT3A,DR1,DRG1,E2F1,E2F2,E2F3,E2F4,E2F5,E2F6,E2F7,E2F8,MIDEAS,ENPP2,EP300,EPAS1,ERCC3,ESR1,ESRRB,ET…	transcription factor binding	330
GO:0008135	ABCF1,CPEB1,CPEB2,CPEB3,CPEB4,EEF1A2,EEF1D,EEF2K,EIF1AX,EIF1,EIF2B3,EIF2S2,EIF2S3,EIF4A1,EIF4E2,EIF4G1,EIF4G2,EIF4G3,EIF4H,EIF5,GCN1,MTIF2,MTIF3	translation factor activity, RNA binding	23
GO:0008137	NDUFA10,NDUFA12,NDUFA13,NDUFA1,NDUFA2,NDUFA3,NDUFA4,NDUFA5,NDUFA6,NDUFA7,NDUFA8,NDUFA9,NDUFAB1,NDUFAF2,NDUFB10,NDUFB1,NDUFB2,NDUFB3,NDUFB4,NDUFB5,NDUFB6,NDUFB7,NDUFB8,NDUFB9,NDUFC1,NDUFC2,NDUFC2-KCTD14,NDUFS1,NDUFS2,NDUFS3,NDUFS4,NDUFS5,NDUFS6,NDUFS7,NDUFS8,NDUFV1,NDUFV2,NDUFV3,WDR93	NADH dehydrogenase (ubiquinone) activity	39
GO:0008138	CDC14A,CDC14B,CDC14C,CDKN3,DUPD1,DUSP10,DUSP11,DUSP12,DUSP13,DUSP15,DUSP16,DUSP18,DUSP1,DUSP22,DUSP23,DUSP26,DUSP27,DUSP28,DUSP2,DUSP3,DUSP4,DUSP5,DUSP6,DUSP7,DUSP8,DUSP9,MTMR2,PPM1F,PTEN,PTP4A1,PTP4A3,PTPDC1,PTPMT1,RNGTT,SBF1,SSH1,SSH2,SSH3,STYX,STYXL1,TPTE2,TPTE	protein tyrosine/serine/threonine phosphatase activity	42
GO:0008139	BRAP,CABP1,IPO4,IPO5,KPNA1,KPNA2,KPNA3,KPNA5,KPNA6,KPNB1,NFKBIA,NOLC1,NPAP1,NUP153,NUP214,NUP58,NUP98,POM121B,POM121C,POM121,POM121L12,POM121L2,RANBP6,TNPO1,TNPO2	nuclear localization sequence binding	25
GO:0008140	ATF2,CREM,CRTC1,CRTC2,CRTC3,DAPK3,DDIT3,SIK1	cAMP response element binding protein binding	8
GO:0008142	GPR183,OSBP,OSBPL5,RORA,RORC	oxysterol binding	5
GO:0008143	DDX1,DDX3X,EIF4A3,HNRNPDL,HNRNPU,KHDRBS1,KHDRBS2,LARP4,PABPC1,PABPC1L2A,PABPC1L,PABPC3,PABPC4,PABPC4L,PABPC5,PPIE,RBMS1,RBMS2,RBMS3,RBPMS,SYNCRIP,TIA1,ZC3H14	poly(A) binding	23
GO:0008144	ACE,ACR,ALB,AOC1,ATP1A2,ATP1B1,ATP5PO,CHKA,CNR1,CUBN,CXCR4,CYP2C9,CYP2D6,DCK,DHFR,DHODH,DRD2,DRD3,DRD4,FABP1,FASN,FOLR1,FOLR2,FSCN1,GABRA1,GSTP1,HMGB2,HMGCS1,HTR1B,HTR2A,HTR2B,HTR2C,LRP2,MT2A,MT3,NAMPT,NPC1L1,NR1I2,PDE2A,PDE4D,PGGT1B,PNP,PPARA,PPARD,PPARG,PPP3CA,PPP3CB,PYGL,RARA,RARB,SFRP1,SIGMAR1,SMO,SRP54,TLR7,TLR8,TOP2A	drug binding	57
GO:0008146	CHST10,CHST11,CHST12,CHST13,CHST14,CHST1,CHST2,CHST3,CHST4,CHST5,CHST8,CHST9,DSEL,GAL3ST1,GAL3ST2,HS2ST1,HS3ST1,HS3ST2,HS3ST3A1,HS6ST1,SULT1A1,SULT1A2,SULT1A3,SULT1B1,SULT1C2,SULT1C4,SULT1E1,SULT2A1,SULT4A1,SULT6B1,UST,WSCD1	sulfotransferase activity	32
GO:0008147	BGLAP,MGP	structural constituent of bone	2
GO:0008157	AKAP11,CDC5L,FER,KCNQ1,LILRB1,LILRB2,PHACTR1,PHACTR3,PHACTR4,PPP1CA,PPP1CC,PPP1R11,PPP1R15A,PPP1R9A,PPP1R9B,SH3RF2,SHOC2,SMTNL1,STAU1,TCTEX1D4	protein phosphatase 1 binding	20
GO:0008158	B9D1,PTCH1,PTCH2	hedgehog receptor activity	3
GO:0008160	IGFBP3,PTPA	protein tyrosine phosphatase activator activity	2
GO:0008168	BUD23,CIAPIN1,COMT,ECE2,EEF1AKMT1,EEF1AKMT2,EEF1AKMT3,EEF1AKMT4-ECE2,EEF1AKMT4,EEF1AKNMT,EHMT1,FAM86B1,FAM86B2,FAM86C1,FAM86C2P,GAMT,METTL17,METTL18,METTL21EP,METTL23,METTL24,METTL25,METTL5,METTL7A,METTL7B,MGMT,NDUFAF5,NDUFAF7,NSUN2,NSUN3,NSUN4,NSUN5,NSUN5P1,NSUN5P2,NSUN7,PRDM10,PRDM11,PRDM12,PRDM14,PRDM15,PRDM1,PRDM4,PRDM5,PRDM8,PRMT1,PRMT3,PRMT5,SMYD4,SMYD5,SPOUT1,TRMT11	methyltransferase activity	51
GO:0008170	HEMK1,PRMT1	N-methyltransferase activity	2
GO:0008171	ASMT,ASMTL,BCDIN3D,COMTD1,COMT,COQ3,HENMT1,MEPCE	O-methyltransferase activity	8
GO:0008172	ASMT	S-methyltransferase activity	1
GO:0008173	BCDIN3D,HENMT1,MEPCE,METTL3,TGS1,TRMT2A	RNA methyltransferase activity	6
GO:0008175	BCDIN3D,FTSJ1,LCMT2,TRDMT1,TRMT12,TRMT5,TRMT9B,TYW3	tRNA methyltransferase activity	8
GO:0008176	METTL1,WDR4	tRNA (guanine-N7-)-methyltransferase activity	2
GO:0008177	SDHAF4,SDHA,SDHB,SDHC,SDHD	succinate dehydrogenase (ubiquinone) activity	5
GO:0008179	ADCY2,ADCY5,ADCYAP1R1,ADRB2,AKAP12,AKAP5,AKAP6,CALM1,CALM2,CALM3,CAP1,CAP2,RAF1	adenylate cyclase binding	13
GO:0008184	PYGB,PYGL,PYGM	glycogen phosphorylase activity	3
GO:0008186	DDX11,DDX17,DDX39B,IGHMBP2,YTHDC2	RNA-dependent ATPase activity	5
GO:0008187	PTBP1,U2AF2	poly-pyrimidine tract binding	2
GO:0008188	GPR139,GRPR,HCRTR2,KISS1R,MCHR1,NMUR1,NPBWR1,NPBWR2,NPFFR1,NPFFR2,NPSR1,PRLHR,SORCS1,SORCS2,SORCS3	neuropeptide receptor activity	15
GO:0008190	ANGEL1,C8orf88,DDX3X,EIF4EBP1,EIF4EBP2,EIF4EBP3,EIF4G1,HHEX,LARP1,OTX2	eukaryotic initiation factor 4E binding	10
GO:0008191	BST2,COL4A3,FETUB,LXN,NGF,RARRES1,RECK,SPOCK1,SPOCK2,SPOCK3,TIMP1,TIMP2,TIMP3,TIMP4,WFIKKN1,WFIKKN2	metalloendopeptidase inhibitor activity	16
GO:0008192	RNGTT	RNA guanylyltransferase activity	1
GO:0008193	THG1L,USP14	tRNA guanylyltransferase activity	2
GO:0008194	PIGA,UGT1A10,UGT1A1,UGT1A3,UGT1A4,UGT1A5,UGT1A6,UGT1A7,UGT1A8,UGT1A9,UGT2A1,UGT2A3,UGT2B10,UGT2B11,UGT2B15,UGT2B17,UGT2B28,UGT2B4,UGT2B7,UGT3A1,UGT3A2,UGT8	UDP-glycosyltransferase activity	22
GO:0008195	LPIN1,LPIN2,LPIN3,PLPP1,PLPP2,PLPP3,PLPP4,PLPP5,PLPPR1,PLPPR2,PLPPR3,PLPPR4,PLPPR5	phosphatidate phosphatase activity	13
GO:0008198	ACP5,ALKBH1,ALKBH2,ALKBH3,CDO1,DNAJC24,EGLN1,EGLN2,FECH,FTH1,FTH1P19,FTHL17,FTL,FTMT,FTO,FXN,HAAO,HEPH,ISCU,PHYH,SNCA,TET2,TF,TH	ferrous iron binding	24
GO:0008199	ACP5,FTH1,FTH1P19,FTHL17,FTL,FTMT,FXN,MIOX,RRM2,TF,TH	ferric iron binding	11
GO:0008200	ANKRD36C,ENSA,KCNMB2,KCNV1,LYNX1,PDZD3,RACK1	ion channel inhibitor activity	7
GO:0008201	AAMP,ABI3BP,ADA2,ADAMTS15,ADAMTS1,ADAMTS3,ADAMTS5,ADAMTS8,ADAMTSL5,ADGRG1,ANG,ANGPTL3,ANOS1,ANXA4,ANXA5,AOC1,APLP1,APLP2,APOA5,APOB,APOE,APOH,APP,AZU1,BMP4,BMP7,BSPH1,CCDC80,CCL15,CCL23,CCL7,CCL8,CCN1,CCN2,CCN3,CCN6,CEL,CFH,CHRD,CLEC3B,COL11A1,COL13A1,COL25A1,COL5A1,COL5A3,COLQ,COMP,CRISPLD2,CTSG,CXCL10,CXCL11,CXCL13,CXCL6,DEFB106A,ECM2,ELANE,ELSPBP1,EVA1C,F11,F2,FBLN7,FBN1,FGF10,FGF1,FGF2,FGF4,F…	heparin binding	168
GO:0008233	ADAM17,ADAMTS4,ADAMTSL1,ADAMTSL2,ADAMTSL3,ADAMTSL4,AGA,APH1B,AZU1,BACE1,BAP1,BMP1,CAPN11,CAPN3,CASP3,CASP7,CASP8,CASP9,CELA3B,CLPP,CTRC,CTSB,CTSD,CTSE,CTSG,CTSH,DCD,DESI1,DHH,ELANE,FAP,FGL2,FOLH1,FURIN,HM13,HMCES,HPN,HTRA2,IHH,IMMP2L,KLK12,KLK5,KLK7,KY,LACTB,LGMN,LMLN2,LMLN,LONP2,LTA4H,MALT1,MASP1,MASP2,MYRF,NAALADL1,NAPSA,PAPLN,PARK7,PCSK5,PCSK7,PM20D1,PREPL,PSMB11,PSMB5,REN,SEC11A,SEC11B,SEC11C…	peptidase activity	81
GO:0008234	ATG4A,ATG4B,ATG4D,BLMH,CAPN2,CAPN3,CASP5,CASP6,CASP7,CASP8,CTSB,CTSC,CTSH,CTSK,CTSL,CTSV,CTSW,CTSZ,ESPL1,OTUD7B,OTULIN,PGPEP1,PGPEP1L,PIGK,SENP3,TINAGL1,USP21,USP9X,USP9Y	cysteine-type peptidase activity	29
GO:0008235	DPEP1,DPEP2,DPEP3,ERAP1,LAP3,METAP1D,METAP1,METAP2,NPEPL1,NUDT16,RNPEP,ZMPSTE24	metalloexopeptidase activity	12
GO:0008236	C1R,CFD,CMA1,CTRL,CTSG,DPP10,DPP4,DPP6,DPP7,DPP8,DPP9,ENDOU,F7,FAP,GZMB,GZMK,GZMM,HGFAC,HPN,HTRA1,HTRA2,HTRA3,IMMP1L,IMMP2L,KLK10,KLK11,KLK12,KLK15,KLK3,KLK4,KLK5,KLK7,NAALAD2,NUP98,PLG,PREP,PRSS12,PRSS16,PRSS21,PRSS36,PRSS53,PRSS57,PRSS8,PRTN3,RBP3,RELN,SEC11A,SEC11B,SEC11C,ST14,TMPRSS11B,TMPRSS11E,TMPRSS2,TMPRSS7,TPP1,TPSAB1,TPSB2,TPSD1,TPSG1	serine-type peptidase activity	59
GO:0008237	ACE2,ACE,ACY1,ADAM10,ADAM11,ADAM12,ADAM15,ADAM17,ADAM18,ADAM20,ADAM21,ADAM23,ADAM28,ADAM29,ADAM2,ADAM30,ADAM8,ADAM9,ADAMTS13,ADAMTS1,ADAMTS2,ADAMTS4,ADAMTS5,ADAMTS6,ADAMTS7,ADAMTS8,ADAMTS9,AFG3L2,AMZ1,AMZ2,ANPEP,AOPEP,BMP1,BRCC3,CHMP1A,CLCA1,CLCA2,CLCA4,CNDP1,CNDP2,COPS5,DPP3,ECEL1,EIF3H,ERAP2,ERMP1,LNPEP,MME,MMP23B,MMP2,MMP3,MMP7,MMP9,MPND,MYSM1,NAALAD2,NAALADL1,PAPPA2,PAPPA,PITRM1,PSMD14,STAMBP…	metallopeptidase activity	63
GO:0008238	ACE2,ACE,GGH,MME	exopeptidase activity	4
GO:0008239	ACE,DPEP1,DPEP2,DPEP3,DPP10,DPP3,DPP4,DPP6,DPP7,DPP8,FAP,NAALAD2,PRCP,PRSS16	dipeptidyl-peptidase activity	14
GO:0008240	ACE,TPP1,TPP2	tripeptidyl-peptidase activity	3
GO:0008241	ACE2,ACE	peptidyl-dipeptidase activity	2
GO:0008242	APEH,GGH,UCHL1	omega peptidase activity	3
GO:0008251	ADAD1,ADAD2,ADARB1,ADARB2,ADAR,ADAT1	tRNA-specific adenosine deaminase activity	6
GO:0008252	NT5C,NT5M	nucleotidase activity	2
GO:0008253	ACP3,NT5C1A,NT5C1B,NT5C1B-RDH14,NT5C2,NT5C3A,NT5C3B,NT5C,NT5DC1,NT5DC2,NT5DC3,NT5DC4,NT5E,NT5M	5'-nucleotidase activity	14
GO:0008254	IMPAD1	3'-nucleotidase activity	1
GO:0008260	OXCT1,OXCT2	3-oxoacid CoA-transferase activity	2
GO:0008263	MBD4,TDG	pyrimidine-specific mismatch base pair DNA N-glycosylase activity	2
GO:0008265	MOCOS	Mo-molybdopterin cofactor sulfurase activity	1
GO:0008266	ATXN1,CIRBP,DAZAP1,DIS3L2,FMR1,HNRNPC,HNRNPH1,IFIT5,KHDRBS1,KHDRBS2,MCRS1,MSI1,MSI2,PABPC1,PABPC1L2A,PABPC1L,PABPC3,PABPC4,PABPC4L,PABPC5,PATL1,PNPT1,RBM11,RBM3,RBMS1,RBMS2,RBMS3,RPS7,SSB	poly(U) RNA binding	29
GO:0008269	SOCS2	JAK pathway signal transduction adaptor activity	1
GO:0008270	AARS2,AARS1,ACE2,ACE,ACER3,ACMSD,ACR,ADA2,ADA,ADAM30,ADAM33,ADAM8,ADAMDEC1,ADAMTS13,ADAMTS15,ADAMTS1,ADAMTS20,ADAMTS2,ADAMTS3,ADAMTS5,ADAMTS8,ADAMTS9,ADAT2,ADH1A,ADH1B,ADH1C,ADH4,ADH5,ADH6,ADH7,AEBP1,AFG3L2,AGBL1,AGBL2,AGBL3,AGBL4,AGBL5,AGTPBP1,AICDA,AIRE,AKAP8,ALAD,ALB,ALKBH8,ALPI,ALPP,ANPEP,AOC1,AOPEP,APEX2,APIP,APOBEC1,APOBEC3A,APOBEC3B,APOBEC3C,APOBEC3D,APOBEC3F,APOBEC3G,APOBEC3H,AR,ARHGEF2,A…	zinc ion binding	820
GO:0008271	SLC26A10,SLC26A11,SLC26A1,SLC26A2,SLC26A3,SLC26A4,SLC26A5,SLC26A6,SLC26A7,SLC26A8,SLC26A9	secondary active sulfate transmembrane transporter activity	11
GO:0008273	SLC24A1,SLC24A2,SLC24A3,SLC24A4,SLC24A5	calcium, potassium:sodium antiporter activity	5
GO:0008276	CARM1,FAM98A,FAM98B,HEMK1,METTL21A,METTL22,N6AMT1,NTMT1,PRMT1,TRMT112	protein methyltransferase activity	10
GO:0008281	ABCC8,ABCC9	sulfonylurea receptor activity	2
GO:0008289	ACBD4,ACBD5,ACBD6,ACBD7,ACOT11,ACOT12,ALOX15B,ANXA6,AP2A2,AP2M1,APOA2,APOA4,APOA5,APOC2,APOE,APOH,APOL1,APOL2,APOL3,APOL4,APOL5,APOL6,APOLD1,ARHGEF5,ATP5MC1,ATP5MC2,ATP5MC3,BAD,BAX,BIN3,BPIFA1,BPIFA3,BPIFA4P,BPIFB1,BPIFB2,BPIFB3,BPIFB4,BPIFB6,CADPS2,CADPS,CD36,CD55,CDK5R2,CETP,CHMP4A,CLINT1,CERT1,COQ9,CPTP,CYTH1,CYTH2,CYTH4,DBI,DEFB107A,DLC1,DNM1L,DOK7,EPDR1,EPN1,EPN2,EPN3,FABP12,FABP5,FABP5P3,FA…	lipid binding	153
GO:0008294	ADCY1,ADCY8	calcium- and calmodulin-responsive adenylate cyclase activity	2
GO:0008296	MRE11,POLD1,TATDN1,TREX1,TREX2	3'-5'-exodeoxyribonuclease activity	5
GO:0008297	MGME1	single-stranded DNA exodeoxyribonuclease activity	1
GO:0008301	CRIP1,FOXC1,FOXD1,FOXD4,FOXI1,FOXL1,HHEX,HMGA2,HMGB1,HMGB1P1,HMGB2,HMGB3,HMGB4,LEF1,TERF1,TFAM,TOP2A,TRERF1,TREX1	DNA binding, bending	19
GO:0008307	ACTN2,ACTN3,ANKRD2,ASPH,CAPN3,CSRP1,CSRP2,CSRP3,DAG1,DMD,IGSF22,JPH1,KRT19,MYBPC1,MYBPC2,MYBPC3,MYBPH,MYH11,MYH8,MYL1,MYL2,MYL3,MYL5,MYL6B,MYL6,MYL9,MYLPF,MYOM1,MYOM2,MYOM3,MYOT,NEB,NEBL,NEXN,OBSCN,OBSL1,PDLIM3,PLEC,SMTN,SORBS2,SYNM,TCAP,TPM1,TPM2,TPM4,TTN	structural constituent of muscle	46
GO:0008308	GPR89A,GPR89B,SLC17A3,VDAC1,VDAC2,VDAC3	voltage-gated anion channel activity	6
GO:0008309	APEX1,FEN1	double-stranded DNA exodeoxyribonuclease activity	2
GO:0008310	ERI2,EXD2,EXO5,ISG20,MEIOB,POLE	single-stranded DNA 3'-5' exodeoxyribonuclease activity	6
GO:0008311	APEX1,APEX2	double-stranded DNA 3'-5' exodeoxyribonuclease activity	2
GO:0008312	EXOSC2,SRP14,SRP19,SRP54,SRP68,SRP72,SRP9	7S RNA binding	7
GO:0008318	PTAR1	protein prenyltransferase activity	1
GO:0008320	AZGP1,BLOC1S3,GPIHBP1,MCL1,SEC61A1,SEC61A2,SEC61G,TIMM17A,TIMM17B,TIMM22,TIMM23B,TIMM23,TOMM20,TOMM20L,TOMM22,TOMM40,TOMM40L,TOMM70,TOMM7	protein transmembrane transporter activity	19
GO:0008321	RALGPS1,RGL1,RGL3	Ral guanyl-nucleotide exchange factor activity	3
GO:0008324	CHRNE,PKD1L3,PKD2L1,SLC30A7,SLC30A9,SLC41A3	cation transmembrane transporter activity	6
GO:0008327	CDX1,CDX2,CHTOP,DNMT1,ERH,HOXB13,LHX4,LRWD1,MBD1,MBD2,MBD3,MBD3L1,MBD3L2,MBD3L3,MBD3L4,MBD3L5,MECP2,PRMT1,PRMT5,UHRF1,WDR77,ZBTB21,ZBTB33,ZBTB38,ZBTB4	methyl-CpG binding	25
GO:0008329	CLEC7A,COLEC12,DMBT1,FCN1,MARCO,TLR2,TLR7,TLR8,TLR9,TRIM5	signaling pattern recognition receptor activity	10
GO:0008330	DUSP10,DUSP1,DUSP2,DUSP4	protein tyrosine/threonine phosphatase activity	4
GO:0008331	CACNA1A,CACNA1B,CACNA1C,CACNA1D,CACNA1F,CACNA1S,CACNB1,CACNB2,CACNB3,CACNB4	high voltage-gated calcium channel activity	10
GO:0008332	CACNA1G,CACNA1H,CACNA1I	low voltage-gated calcium channel activity	3
GO:0008336	BBOX1	gamma-butyrobetaine dioxygenase activity	1
GO:0008349	MAP4K1,MAP4K2,MAP4K3,MAP4K5	MAP kinase kinase kinase kinase activity	4
GO:0008353	BRD4,CCNH,CCNK,CDK12,CDK13,CDK19,CDK1,CDK7,CDK8,CDK9,ERCC2,ERCC3,GTF2H1,GTF2H2,GTF2H3,GTF2H4,MAPK1,MNAT1	RNA polymerase II CTD heptapeptide repeat kinase activity	18
GO:0008373	ST3GAL3,ST3GAL4,ST3GAL5,ST3GAL6,ST6GAL1,ST6GALNAC1,ST6GALNAC2,ST6GALNAC3,ST6GALNAC4,ST6GALNAC5,ST6GALNAC6,ST8SIA1,ST8SIA3,ST8SIA5,ST8SIA6	sialyltransferase activity	15
GO:0008374	HHAT,LCLAT1,MBOAT4,PIGW,PLA2G15,PLAAT1,TAZ	O-acyltransferase activity	7
GO:0008375	A4GNT,B3GALNT2,B3GLCT,EXT1,EXT2,EXTL1,GCNT7,HEXA,HEXB,LARGE1,LFNG,MFNG,MGAT1,MGAT4A,MGAT4B,MGAT4C,MGAT4D,OGT,POMGNT1,POMGNT2,RFNG,XYLT1,XYLT2	acetylglucosaminyltransferase activity	23
GO:0008376	B3GALNT1,B3GALNT2,B3GALT1,B3GALT2,B3GALT4,B3GALT5,B3GNT2,B3GNT3,B3GNT4,B3GNT5,B3GNT6,B3GNT7,B3GNT8,B3GNT9,B4GALNT2,B4GALNT3,B4GALNT4,CHPF2,CSGALNACT1,CSGALNACT2	acetylgalactosaminyltransferase activity	20
GO:0008378	A4GALT,B3GALNT2,B3GALT6,B3GNT10,B3GNT2,B3GNT3,B3GNT4,B3GNT5,B3GNT6,B3GNT7,B3GNT8,B3GNT9,B4GALT1,B4GALT2,B4GALT3,B4GALT4,B4GALT5,B4GALT6,B4GALT7	galactosyltransferase activity	19
GO:0008379	PRDX1,PRDX2,PRDX3,PRDX4,PRDX5	thioredoxin peroxidase activity	5
GO:0008381	PIEZO1,PIEZO2,TMC1,TMC2,TMC3,TMC4,TMC5,TMC6,TMC7,TMC8,TMEM150C	mechanosensitive ion channel activity	11
GO:0008384	CHUK,IKBKB,IKBKE	IkappaB kinase activity	3
GO:0008386	CYP11A1	cholesterol monooxygenase (side-chain-cleaving) activity	1
GO:0008387	CYP39A1	steroid 7-alpha-hydroxylase activity	1
GO:0008389	CYP2A6	coumarin 7-hydroxylase activity	1
GO:0008391	CYP1A1	arachidonic acid monooxygenase activity	1
GO:0008392	CYP2A13,CYP2A6,CYP2A7,CYP2B6,CYP2C18,CYP2C19,CYP2C8,CYP2C9,CYP2E1,CYP2F1,CYP2G1P,CYP2J2,CYP2S1,CYP4A11,CYP4F12,CYP4F2	arachidonic acid epoxygenase activity	16
GO:0008395	CH25H,CYP11B2,CYP19A1,CYP21A2,CYP27A1,CYP2A13,CYP2A6,CYP2A7,CYP2B6,CYP2C18,CYP2C19,CYP2C8,CYP2C9,CYP2D6,CYP2D7,CYP2E1,CYP2F1,CYP2G1P,CYP2J2,CYP2R1,CYP2S1,CYP2U1,CYP2W1,CYP3A43,CYP3A4,CYP3A5,CYP3A7-CYP3A51P,CYP3A7,CYP46A1	steroid hydroxylase activity	29
GO:0008396	CYP39A1,CYP7B1	oxysterol 7-alpha-hydroxylase activity	2
GO:0008397	CYP8B1	sterol 12-alpha-hydroxylase activity	1
GO:0008398	CYP51A1	sterol 14-demethylase activity	1
GO:0008401	CYP26A1,CYP26B1,CYP26C1,CYP2C18,CYP2C8,CYP2S1,CYP3A4,CYP3A5,CYP3A7	retinoic acid 4-hydroxylase activity	9
GO:0008403	CYP24A1	25-hydroxycholecalciferol-24-hydroxylase activity	1
GO:0008404	CYP2J2	arachidonic acid 14,15-epoxygenase activity	1
GO:0008405	CYP2J2	arachidonic acid 11,12-epoxygenase activity	1
GO:0008408	APEX1,APLF,ERI1,EXD1,EXD2,EXD3,MRE11,POLG,RAD1,RAD50,RAD9A,RAD9B,REV3L,REXO2,REXO4,TREX1,TRIR,WRN	3'-5' exonuclease activity	18
GO:0008409	CPSF3,DCLRE1B,DCLRE1C,DXO,EXO1,EXOG,FAN1,FEN1,MRE11,TRIR,XRN2	5'-3' exonuclease activity	11
GO:0008413	NUDT15,NUDT1	8-oxo-7,8-dihydroguanosine triphosphate pyrophosphatase activity	2
GO:0008417	FUT1,FUT2,FUT3,FUT4,FUT5,FUT6,FUT7,FUT9,POFUT1	fucosyltransferase activity	9
GO:0008418	NTAN1,WDYHV1	protein-N-terminal asparagine amidohydrolase activity	2
GO:0008419	DBR1	RNA lariat debranching enzyme activity	1
GO:0008420	CTDP1,CTDSP1,CTDSP2,CTDSPL,RPAP2,SSU72	RNA polymerase II CTD heptapeptide repeat phosphatase activity	6
GO:0008422	GBA2,GBA3,KL,LCT,LCTL	beta-glucosidase activity	5
GO:0008424	FUT8	glycoprotein 6-alpha-L-fucosyltransferase activity	1
GO:0008425	COQ3	2-polyprenyl-6-methoxy-1,4-benzoquinone methyltransferase activity	1
GO:0008426	HSPB1,SFN,YWHAG	protein kinase C inhibitor activity	3
GO:0008427	CAMK2N1,CAMK2N2,CIB1	calcium-dependent protein kinase inhibitor activity	3
GO:0008428	RNH1	ribonuclease inhibitor activity	1
GO:0008429	ANXA11,CD300A,ESYT1,ESYT2,ESYT3,MAP1LC3A,MFGE8,NF1,PEBP1,PEMT,PLTP	phosphatidylethanolamine binding	11
GO:0008430	DIO1,DIO2,GPX3,GPX4,RPH3A,SELENBP1,SELENOP,SELENOT	selenium binding	8
GO:0008431	AFM,SEC14L2,TTPA	vitamin E binding	3
GO:0008432	DUSP10,GSTP1,KIF5B,MAD2L2,MAPK8IP1,MAPK8IP3,PTK2,SPAG9	JUN kinase binding	8
GO:0008437	TRH	thyrotropin-releasing hormone activity	1
GO:0008440	IPMK,ITPKA,ITPKB,ITPKC	inositol-1,4,5-trisphosphate 3-kinase activity	4
GO:0008441	BPNT1,IMPAD1	3'(2'),5'-bisphosphate nucleotidase activity	2
GO:0008442	HIBADH	3-hydroxyisobutyrate dehydrogenase activity	1
GO:0008444	PGS1	CDP-diacylglycerol-glycerol-3-phosphate 3-phosphatidyltransferase activity	1
GO:0008445	DDO	D-aspartate oxidase activity	1
GO:0008446	GMDS	GDP-mannose 4,6-dehydratase activity	1
GO:0008448	AMDHD2	N-acetylglucosamine-6-phosphate deacetylase activity	1
GO:0008449	GNS,SULF1,SULF2	N-acetylglucosamine-6-sulfatase activity	3
GO:0008453	AGXT2,AGXT	alanine-glyoxylate transaminase activity	2
GO:0008454	MGAT4A,MGAT4B,MGAT4C	alpha-1,3-mannosylglycoprotein 4-beta-N-acetylglucosaminyltransferase activity	3
GO:0008455	MGAT2	alpha-1,6-mannosylglycoprotein 2-beta-N-acetylglucosaminyltransferase activity	1
GO:0008456	NAGA	alpha-N-acetylgalactosaminidase activity	1
GO:0008457	B3GNT5	beta-galactosyl-N-acetylglucosaminylgalactosylglucosyl-ceramide beta-1,3-acetylglucosaminyltransferase activity	1
GO:0008458	CROT	carnitine O-octanoyltransferase activity	1
GO:0008459	CHST3,CHST7	chondroitin 6-sulfotransferase activity	2
GO:0008460	TGDS	dTDP-glucose 4,6-dehydratase activity	1
GO:0008465	GRHPR	glycerate dehydrogenase activity	1
GO:0008466	GYG1,GYG2	glycogenin glucosyltransferase activity	2
GO:0008467	HS3ST1,HS3ST2,HS3ST3A1,HS3ST3B1,HS3ST4,HS3ST5,HS3ST6	[heparan sulfate]-glucosamine 3-sulfotransferase 1 activity	7
GO:0008469	CARM1,PRMT1,PRMT2,PRMT3,PRMT5,PRMT6,PRMT7,PRMT8,PRMT9	histone-arginine N-methyltransferase activity	9
GO:0008470	IVD	isovaleryl-CoA dehydrogenase activity	1
GO:0008474	ABHD12,ABHD13,ABHD17A,ABHD17B,ABHD17C,LYPLA1,LYPLA2,LYPLAL1,PPT1,PPT2	palmitoyl-(protein) hydrolase activity	10
GO:0008475	PLOD1,PLOD2,PLOD3	procollagen-lysine 5-dioxygenase activity	3
GO:0008476	TPST1,TPST2	protein-tyrosine sulfotransferase activity	2
GO:0008478	PDXK	pyridoxal kinase activity	1
GO:0008479	QTRT1,QTRT2	queuine tRNA-ribosyltransferase activity	2
GO:0008480	SARDH	sarcosine dehydrogenase activity	1
GO:0008481	SPHK1,SPHK2	sphinganine kinase activity	2
GO:0008482	SUOX	sulfite oxidase activity	1
GO:0008483	AADAT,AGXT,AMT,ETNPPL,KYAT1,PHYKPL	transaminase activity	6
GO:0008484	ARSA,GALNS,GNS,IDS,SGSH,STS	sulfuric ester hydrolase activity	6
GO:0008486	NUDT10,NUDT11,NUDT3,NUDT4B,NUDT4	diphosphoinositol-polyphosphate diphosphatase activity	5
GO:0008488	GGCX	gamma-glutamyl carboxylase activity	1
GO:0008489	B4GALT5,B4GALT6,UGT8	UDP-galactose:glucosylceramide beta-1,4-galactosyltransferase activity	3
GO:0008493	MFSD10	tetracycline transmembrane transporter activity	1
GO:0008494	BOLL,C1QBP,CTIF,DAZ1,DAZ2,DAZ3,DAZ4,DAZL,LARP1,MIF4GD,PABPC1,PAIP1,RPS27L	translation activator activity	13
GO:0008495	COX10	protoheme IX farnesyltransferase activity	1
GO:0008499	B3GALNT1,B3GALT1,B3GALT2,B3GALT4,B3GALT5,B3GALT6,B3GAT1	UDP-galactose:beta-N-acetylglucosamine beta-1,3-galactosyltransferase activity	7
GO:0008502	GPR50,MTNR1A,MTNR1B,RORB	melatonin receptor activity	4
GO:0008503	GABRA1,GABRA2,GABRA3,GABRA4,GABRA5,GABRA6,GABRE,GABRG1,GABRG2,GABRG3,TSPO	benzodiazepine receptor activity	11
GO:0008504	SLC18A1,SLC18A2,SLC29A4,SLC6A2,SLC6A3,SLC6A4	monoamine transmembrane transporter activity	6
GO:0008506	SLC45A1,SLC45A2,SLC45A3,SLC45A4	sucrose:proton symporter activity	4
GO:0008507	SLC5A5	sodium:iodide symporter activity	1
GO:0008508	SLC10A1,SLC10A2,SLC10A4,SLC10A6	bile acid:sodium symporter activity	4
GO:0008509	ABCA1,SLC26A11,SLC4A1,SLC4A2	anion transmembrane transporter activity	4
GO:0008510	SLC4A10,SLC4A4,SLC4A5,SLC4A7,SLC4A8,SLC4A9	sodium:bicarbonate symporter activity	6
GO:0008511	SLC12A1,SLC12A2,SLC12A3	sodium:potassium:chloride symporter activity	3
GO:0008513	SLC22A1,SLC22A4	secondary active organic cation transmembrane transporter activity	2
GO:0008514	ABCC11,ABCC2,ABCC3,ABCC5,MFSD10,SLC17A3,SLC22A11,SLC22A6,SLCO1A2,SLCO1B3,SLCO2B1	organic anion transmembrane transporter activity	11
GO:0008517	PDPN,SLC19A1,SLC19A2,SLC25A32,SLC46A1	folic acid transmembrane transporter activity	5
GO:0008518	SLC19A1	folate:anion antiporter activity	1
GO:0008519	AQP1,RHAG,RHBG,RHCE,RHCG,RHD,SLC12A2	ammonium transmembrane transporter activity	7
GO:0008520	SLC23A1,SLC23A2	L-ascorbate:sodium symporter activity	2
GO:0008521	SLC33A1	acetyl-CoA transmembrane transporter activity	1
GO:0008523	SLC5A6	sodium-dependent multivitamin transmembrane transporter activity	1
GO:0008525	PCTP,PITPNA,PITPNB,PITPNC1,PITPNM1,PITPNM2,PLTP	phosphatidylcholine transporter activity	7
GO:0008526	C2CD2L,OSBPL2,PITPNA,PITPNB,PITPNC1,PITPNM1,PITPNM2,TNFAIP8L3	phosphatidylinositol transfer activity	8
GO:0008527	FFAR4,TAS1R1,TAS1R2,TAS1R3,TAS2R10,TAS2R13,TAS2R14,TAS2R1,TAS2R3,TAS2R43,TAS2R4,TAS2R5,TAS2R7,TAS2R8,TAS2R9	taste receptor activity	15
GO:0008528	ADCYAP1R1,CX3CR1,CYSLTR1,CYSLTR2,FSHR,GALR1,GALR2,GALR3,GCGR,GHRHR,GIPR,GLP1R,GLP2R,GPR37,GPR37L1,GPR84,GRPR,KISS1R,LGR4,LGR5,LHCGR,LTB4R2,LTB4R,MC1R,MCHR2,MLNR,NPR1,NPR3,PTH1R,PTH2R,RXFP1,RXFP2,RXFP3,RXFP4,SCTR,TSHR,UTS2R,VIPR1,VIPR2	G protein-coupled peptide receptor activity	39
GO:0008531	RFK	riboflavin kinase activity	1
GO:0008532	B3GNT2,B3GNT3,B3GNT4,B3GNT5,B3GNT6,B3GNT7,B3GNT8,B3GNT9,B4GAT1	N-acetyllactosaminide beta-1,3-N-acetylglucosaminyltransferase activity	9
GO:0008534	NTHL1,OGG1,RPS3	oxidized purine nucleobase lesion DNA N-glycosylase activity	3
GO:0008536	BIRC5,CSE1L,IPO11,IPO13,IPO4,IPO5,IPO7,IPO8,IPO9,KPNB1,MYCBP2,NUP50,NUTF2,NXT1,RANBP17,RANBP1,RANBP2,RANBP3,RANBP3L,RANBP9,RANGAP1,RANGRF,RCC1,RGPD1,RGPD2,RGPD3,RGPD4,RGPD5,RGPD8,TNPO1,TNPO2,XPO1,XPO5,XPO6,XPO7,XPOT	Ran GTPase binding	36
GO:0008545	MAP2K4,MAP2K7	JUN kinase kinase activity	2
GO:0008553	ATP2A1,ATP2A2,ATP2A3,ATP2C1,ATP2C2,ATP6V0D1,ATP6V0D2,ATP6V1C1,ATP6V1C2,ATP6V1E1,ATP6V1G1,ATP6V1G2-DDX39B,ATP6V1G2,ATP6V1G3	proton-exporting ATPase activity, phosphorylative mechanism	14
GO:0008554	ABCB11	sodium transmembrane transporter activity, phosphorylative mechanism	1
GO:0008555	PCYOX1	ATPase-coupled chloride transmembrane transporter activity	1
GO:0008559	ABCB1,ABCC1,ABCC2,ABCG2	ATPase-coupled xenobiotic transmembrane transporter activity	4
GO:0008568	FIGN,FIGNL1,FIGNL2,KATNA1,KATNAL1,KATNAL2,KATNB1,SPAST	microtubule-severing ATPase activity	8
GO:0008569	DNAH10,DNAH11,DNAH14,DNAH17,DNAH1,DNAH2,DNAH3,DNAH5,DNAH6,DNAH7,DNAH8,DNAH9,DNHD1,DYNC1H1,DYNC2H1,DYNC2LI1,KIF25,KIFC3	ATP-dependent microtubule motor activity, minus-end-directed	18
GO:0008574	DNAI1,DNAI2,DNAL4,DYNC1I1,DYNC1I2,DYNLL1,DYNLL2,KIF11,KIF14,KIF16B,KIF17,KIF18A,KIF18B,KIF19,KIF1A,KIF1B,KIF1C,KIF20B,KIF3A,KIF3B,KIF5A,KIF5C,WDR34,WDR60,WDR63,WDR78	ATP-dependent microtubule motor activity, plus-end-directed	26
GO:0008579	DUSP19	JUN kinase phosphatase activity	1
GO:0008597	RCAN1,RCAN2,RCAN3	calcium-dependent protein serine/threonine phosphatase regulator activity	3
GO:0008603	CXCL10,PRKAG1,PRKAG2,PRKAR1A,PRKAR1B,PRKAR2A,PRKAR2B	cAMP-dependent protein kinase regulator activity	7
GO:0008607	ELP1,ELP3,ELP4,PRKAG2	phosphorylase kinase regulator activity	4
GO:0008609	AGPS	alkylglycerone-phosphate synthase activity	1
GO:0008613	NPPB	diuretic hormone activity	1
GO:0008649	FBL,FBLL1	rRNA methyltransferase activity	2
GO:0008650	FTSJ3,MRM2	rRNA (uridine-2'-O-)-methyltransferase activity	2
GO:0008656	APAF1,BAD,BCL2L13,BEX3,CARD8,CASP1,CASP8AP2,CTSH,NKX3-1,NLRP12,NLRP1,NOD1,PYCARD,RACK1,RPS27L,ST20	cysteine-type endopeptidase activator activity involved in apoptotic process	16
GO:0008659	FASN	(3R)-hydroxymyristoyl-[acyl-carrier-protein] dehydratase activity	1
GO:0008670	DECR1,DECR2,PECR	2,4-dienoyl-CoA reductase (NADPH) activity	3
GO:0008682	COQ7	2-octoprenyl-3-methyl-6-methoxy-1,4-benzoquinone hydroxylase activity	1
GO:0008689	COQ3	3-demethylubiquinone-9 3-O-methyltransferase activity	1
GO:0008700	HOGA1	4-hydroxy-2-oxoglutarate aldolase activity	1
GO:0008705	MTR	methionine synthase activity	1
GO:0008709	HSD17B10	cholate 7-alpha-dehydrogenase activity	1
GO:0008720	LDHD	D-lactate dehydrogenase activity	1
GO:0008721	SRR	D-serine ammonia-lyase activity	1
GO:0008725	MPG	DNA-3-methyladenine glycosylase activity	1
GO:0008732	SHMT1,SHMT2	L-allo-threonine aldolase activity	2
GO:0008743	TDH	L-threonine 3-dehydrogenase activity	1
GO:0008745	PGLYRP1,PGLYRP2,PGLYRP3,PGLYRP4	N-acetylmuramoyl-L-alanine amidase activity	4
GO:0008746	DHDH,NNT	NAD(P)+ transhydrogenase activity	2
GO:0008747	NPL	N-acetylneuraminate lyase activity	1
GO:0008753	CBR4	NADPH dehydrogenase (quinone) activity	1
GO:0008757	ARMT1,ASMT,CARNMT1,GAMT,LCMT1,MEPCE,N6AMT1,PRMT7,PRMT8,RRP8,SUV39H1	S-adenosylmethionine-dependent methyltransferase activity	11
GO:0008761	GNE	UDP-N-acetylglucosamine 2-epimerase activity	1
GO:0008768	NUDT14,NUDT22	UDP-sugar diphosphatase activity	2
GO:0008775	ACAA1	acetate CoA-transferase activity	1
GO:0008781	CMAS,NANS	N-acylneuraminate cytidylyltransferase activity	2
GO:0008783	AGMAT	agmatinase activity	1
GO:0008785	PRDX3	alkyl hydroperoxide reductase activity	1
GO:0008792	AZIN2	arginine decarboxylase activity	1
GO:0008794	GLRX2	arsenate reductase (glutaredoxin) activity	1
GO:0008798	ASRGL1,BACE1	beta-aspartyl-peptidase activity	2
GO:0008802	ALDH7A1	betaine-aldehyde dehydrogenase activity	1
GO:0008803	NUDT2	bis(5'-nucleosyl)-tetraphosphatase (symmetrical) activity	1
GO:0008808	CRLS1	cardiolipin synthase activity	1
GO:0008811	IFNB1	chloramphenicol O-acetyltransferase activity	1
GO:0008812	CHDH	choline dehydrogenase activity	1
GO:0008817	MMAB	cob(I)yrinic acid a,c-diamide adenosyltransferase activity	1
GO:0008821	EME1,EME2,GEN1,MUS81,RAD51C,SLX1A,SLX4,TEFM,XRCC3	crossover junction endodeoxyribonuclease activity	9
GO:0008823	STEAP2,STEAP3,STEAP4	cupric reductase activity	3
GO:0008832	SAMHD1	dGTPase activity	1
GO:0008843	CHIT1	endochitinase activity	1
GO:0008852	EXD2	exodeoxyribonuclease I activity	1
GO:0008853	RAD1,RAD9A,TREX1,TREX2	exodeoxyribonuclease III activity	4
GO:0008859	ISG20	exoribonuclease II activity	1
GO:0008865	GCK,HK1,HK2,HK3,HKDC1	fructokinase activity	5
GO:0008887	GLYCTK	glycerate kinase activity	1
GO:0008889	ENPP6,GDE1	glycerophosphodiester phosphodiesterase activity	2
GO:0008890	GCAT	glycine C-acetyltransferase activity	1
GO:0008891	HAO1	glycolate oxidase activity	1
GO:0008892	GDA	guanine deaminase activity	1
GO:0008893	HDDC3	guanosine-3',5'-bis(diphosphate) 3'-diphosphatase activity	1
GO:0008894	ENTPD6	guanosine-5'-triphosphate,3'-diphosphate diphosphatase activity	1
GO:0008897	AASDHPPT	holo-[acyl-carrier-protein] synthase activity	1
GO:0008900	ATP12A,ATP4A,ATP4B	potassium:proton exchanging ATPase activity	3
GO:0008903	HYI	hydroxypyruvate isomerase activity	1
GO:0008929	TPI1	methylglyoxal synthase activity	1
GO:0008934	IMPA1,IMPA2,IMPAD1,INPP5F	inositol monophosphate 1-phosphatase activity	4
GO:0008940	GPHN,MTARC1,MTARC2	nitrate reductase activity	3
GO:0008941	POR	nitric oxide dioxygenase activity	1
GO:0008948	FAHD1,ME1,ME2,ME3	oxaloacetate decarboxylase activity	4
GO:0008955	CSGALNACT1	peptidoglycan glycosyltransferase activity	1
GO:0008962	PTPMT1	phosphatidylglycerophosphatase activity	1
GO:0008963	DPAGT1	phospho-N-acetylmuramoyl-pentapeptide-transferase activity	1
GO:0008967	APTX,PGP	phosphoglycolate phosphatase activity	2
GO:0008970	ABHD3,LIPG,PLA1A,PLA2G4C,PLAAT1,PLAAT2,PLAAT3,PLAAT4,PLAAT5	phospholipase A1 activity	9
GO:0008973	PGM2	phosphopentomutase activity	1
GO:0008988	ZCCHC4	rRNA (adenine-N6-)-methyltransferase activity	1
GO:0008995	PPP1R8	ribonuclease E activity	1
GO:0009000	SCLY	selenocysteine lyase activity	1
GO:0009007	METTL4,N6AMT1	site-specific DNA-methyltransferase (adenine-specific) activity	2
GO:0009008	DNMT1,DNMT3A,DNMT3B,MGMT	DNA-methyltransferase activity	4
GO:0009013	ALDH5A1	succinate-semialdehyde dehydrogenase [NAD(P)+] activity	1
GO:0009019	TRMT10A,TRMT10B,TRMT10C,TRMT5	tRNA (guanine-N1-)-methyltransferase activity	4
GO:0009020	FTSJ1	tRNA (guanosine-2'-O-)-methyltransferase activity	1
GO:0009032	TYMP	thymidine phosphorylase activity	1
GO:0009041	CMPK1,CMPK2,DTYMK	uridylate kinase activity	3
GO:0009048	BRCA1,EIF1,EXOSC10,HNRNPU,LRIF1,METTL3,RBM15B,RBM15,SMCHD1,UPF1,YTHDC1	dosage compensation by inactivation of X chromosome	11
GO:0009056	CES2,PTER,TMEM150A	catabolic process	3
GO:0009378	BLM,RECQL4,RECQL5,RECQL,WRN	four-way junction helicase activity	5
GO:0009383	NOP2,NSUN4	rRNA (cytosine-C5-)-methyltransferase activity	2
GO:0009384	GNE	N-acylmannosamine kinase activity	1
GO:0009386	TRAP1,YBX2	translational attenuation	2
GO:0009692	CYP1A1	ethylene metabolic process	1
GO:0009882	CRY1,CRY2	blue light photoreceptor activity	2
GO:0009887	ABLIM1,AGRN,APLP1,ASXL1,ASXL2,ASXL3,ATRN,ATRNL1,BHLHE41,BMP2,BRAF,CCL2,CDX1,CDX2,COL18A1,COL9A1,COMP,CRX,CUL1,DCN,DGCR2,DGCR6,E2F4,E2F5,EFNB2,EGFLAM,ELN,EP300,EREG,ETV7,EVL,FGD1,FGF16,FGF2,FGFR2,FHL1,FLI1,FOXN1,GAMT,GMNN,HCCS,HRAS,HSPG2,IGF2,IL7,ITGA2,ITGAX,LAMA1,LAMA2,LAMA3,LAMA5,LAMB1,LAMB2,LAMB3,LAMB4,LAMC1,LAMC2,LAMC3,LFNG,LHX1,LHX3,LHX4,LY6H,MEGF8,MEGF9,MSANTD3-TMEFF1,NEK8,NKX6-1,NOTCH2,NRP1…	animal organ morphogenesis	111
GO:0009918	DHCR7	sterol delta7 reductase activity	1
GO:0009922	ELOVL1,ELOVL2,ELOVL3,ELOVL4,ELOVL5,ELOVL6,ELOVL7	fatty acid elongase activity	7
GO:0009925	ANK3,AQP1,AQP5,BMPR2,C5AR2,CD34,CEACAM1,CLCA2,CLDN4,DST,EGFR,EPS15,ERBB2,ERBB3,ERBB4,ERBIN,ITGA6,ITGA9,KCNQ4,LDLRAP1,MET,MUC20,MYO1A,MYO1C,OSCP1,P2RY12,PKD2,SHROOM4,SLC23A1,SLC23A2,SLC27A5,TACSTD2,TEK,TF	basal plasma membrane	34
GO:0009946	SIX3	proximal/distal axis specification	1
GO:0009986	AAMP,ABCA7,ABCB1,ABCC2,ACE2,ACHE,ACKR3,ACVR1B,ACVR2A,ACVRL1,ADA,ADAM10,ADAM15,ADAM17,ADAM2,ADAM8,ADAM9,ADAMTS13,ADAMTS15,ADAMTS7,ADAMTS9,ADCYAP1R1,ADGRA2,ADGRF5,ADGRG2,ADGRV1,ADIPOQ,ADRA2B,ADTRP,AGER,AIMP1,AJAP1,ALPP,AMBP,AMELX,ANGPTL3,ANK3,ANO6,ANTXR1,ANTXR2,ANTXRL,ANXA1,ANXA2,ANXA4,ANXA9,AOC3,APMAP,APOA1,APOA4,APOH,APP,AQP11,AREG,ARSB,ART1,ASIC1,ATP5F1B,ATP5IF1,ATP5PF,AXL,BACE1,BGN,BMP10,BMP2,B…	cell surface	607
GO:0010189	PLTP	vitamin E biosynthetic process	1
GO:0010310	NOXA1,NOXO1,PINK1,PRDX2,RAC1,RAC2	regulation of hydrogen peroxide metabolic process	6
GO:0010324	CHMP2A,CHMP4A,FCHO2,FNBP1L,HGS,SNX3	membrane invagination	6
GO:0010360	GOPC,TCAF2	negative regulation of anion channel activity	2
GO:0010387	COPS7A,COPS7B,COPS8,TESPA1,WNT3A	COP9 signalosome assembly	5
GO:0010430	ADH7,CYP4V2	fatty acid omega-oxidation	2
GO:0010446	ACER1	response to alkaline pH	1
GO:0010466	CST3,CST7,CSTA,CSTB,ECM1,EPPIN,GPC3,PI15,PI16,R3HDML,SERPINB3,SERPINB4,SSPO,UMODL1,WFDC10B,WFDC6	negative regulation of peptidase activity	16
GO:0010485	BRCA2,HAT1,KAT5,KAT6A,KAT6B,KAT7,NAA40,NAA50,NAA60,USP22	H4 histone acetyltransferase activity	10
GO:0010494	ATXN2,ATXN2L,C9orf72,CAPRIN1,CASC3,CIRBP,CTSG,DDX19A,DDX19B,DDX1,DDX25,DDX3X,DDX6,DHX36,DYRK3,EIF2S1,EIF4A2,EIF4E,ELAVL1,FMR1,G3BP1,G3BP2,GIGYF2,GRB7,HABP4,HNRNPK,IGF2BP1,KHSRP,KPNB1,LARP1,LARP4B,LARP4,LIN28A,LSM14A,MBNL1,MCRIP1,MCRIP2,MOV10,NANOS3,NUFIP2,OGFOD1,PABPC1,PABPC1L2A,PABPC1L,PABPC3,PABPC4,PABPC4L,PABPC5,PRKAA2,PUM1,PUM2,RBM23,RBM4,RBPMS,RC3H1,ROCK1,RPTOR,STAU1,TARDBP,TIA1,TIAL1,VCP,YB…	cytoplasmic stress granule	65
GO:0010522	PML	regulation of calcium ion transport into cytosol	1
GO:0010700	ADRA2A,ADRA2B,ADRA2C,AGTR2,CRH,GHSR,P2RY12,P2RY1	negative regulation of norepinephrine secretion	8
GO:0010737	EZR,GAL,GCG,LCP1,MROH2B,MYOM1,PRKACA,PRKACB,PRKACG,RAB13,RDX,TCP11,TTN	protein kinase A signaling	13
GO:0010845	PRDM7,PRDM9,UBE2B	positive regulation of reciprocal meiotic recombination	3
GO:0010856	CALM1,CALM2,CALM3,GNAS,RAF1	adenylate cyclase activator activity	5
GO:0010857	PINK1	calcium-dependent protein kinase activity	1
GO:0010859	CAST	calcium-dependent cysteine-type endopeptidase inhibitor activity	1
GO:0010862	ACVR1B,ACVR1,ACVR2A,ACVRL1,BMP10,BMP15,BMP2,BMP3,BMP4,BMP5,BMP6,BMP7,BMP8A,BMP8B,BMPR1A,BMPR2,CSNK2B,DAB2,ENG,GDF10,GDF11,GDF15,GDF1,GDF2,GDF3,GDF5,GDF6,GDF7,GDF9,HFE,INHA,INHBA,INHBB,INHBC,INHBE,LEFTY1,LEFTY2,MSTN,NODAL,RBPMS,SDCBP,SMAD4,TGFB1,TGFB2,TGFB3,TGFBR1,TTK,TWSG1	positive regulation of pathway-restricted SMAD protein phosphorylation	48
GO:0010999	EIF2AK1	regulation of eIF2 alpha phosphorylation by heme	1
GO:0015019	HGSNAT	heparan-alpha-glucosaminide N-acetyltransferase activity	1
GO:0015020	B3GAT3,B4GAT1,CSGALNACT1,EXT1,EXT2,EXTL1,LARGE1,LARGE2,UGT1A10,UGT1A1,UGT1A3,UGT1A4,UGT1A5,UGT1A6,UGT1A7,UGT1A8,UGT1A9,UGT2A1,UGT2A3,UGT2B10,UGT2B11,UGT2B15,UGT2B17,UGT2B28,UGT2B4,UGT2B7,UGT3A1,UGT3A2	glucuronosyltransferase activity	28
GO:0015026	ACKR3,ACVR2A,CCR5,CCR8,CD28,CD4,CD80,CD86,CD8A,CD8B,CXCR4,CXCR6,FCRL1,GPR15,HJV,IGSF1,ITGA4,ITGAV,ITGB1,ITGB3,LILRA4,LRP1,LY96,NECTIN1,NECTIN2,NGFR,NRP1,RAMP1,RAMP2,RAMP3,RGMA,RGMB,TGFBR3,TMIGD2,ZP2	coreceptor activity	35
GO:0015030	AK6,ANGEL2,ANKS1B,ARIH1,CDK2,COIL,DDX42,DDX46,EAF1,EFTUD2,ELL,FAM118B,FBL,FBLL1,FMR1,FRG1,HABP4,HINFP,HMBOX1,HNRNPA2B1,HSPB7,ICE1,ICE2,ISG20,LSG1,LSM10,NOLC1,NOP58,NPAT,OIP5,PHAX,PRPF31,PRPF3,PRPF4,RDM1,SART1,SART3,SHQ1,SMN1,SMNDC1,SNRPC,SRRM2,TGS1,TOE1,TRIM22,U2AF1,USPL1,WRAP53,XPO1,ZC3H8,ZNF473,ZPR1	Cajal body	52
GO:0015031	AAGAB,ABCB9,ACAP1,ACTN4,ADAMTS9,AFTPH,AGAP1,AGAP2,AHCTF1,AKAP8,AKTIP,ANK2,ANKRD27,ANKRD50,AP1AR,AP5B1,AP5M1,AP5S1,AP5Z1,APBA2,APBA3,ARFGAP1,ARFGAP2,ARFGEF1,ARFGEF2,ARHGAP33,ARL17A,ARL8A,ARL8B,ARRB1,ARRB2,ARRDC1,ARRDC4,ASTN2,ATG10,ATG16L1,ATG16L2,ATG4A,ATG4B,ATG4C,ATG4D,ATG7,ATG9A,BBIP1,BBS4,BBS5,BBS7,BBS9,BET1,BET1L,BICD2,BTF3,C5orf30,CADPS2,CADPS,CALCRL,CCDC22,CCDC91,CCDC93,CD3G,CD63,CENPF,CEP29…	protein transport	311
GO:0015037	P4HB,PDIA2,PDIA3,PDIA4,PDIA5,PDIA6,TXNDC12,TXN	peptide disulfide oxidoreductase activity	8
GO:0015038	GLRX2,GLRX3,GLRX5,GLRX	glutathione disulfide oxidoreductase activity	4
GO:0015039	FDXR	NADPH-adrenodoxin reductase activity	1
GO:0015052	ADRB3	beta3-adrenergic receptor activity	1
GO:0015054	CCKBR	gastrin receptor activity	1
GO:0015055	SCTR	secretin receptor activity	1
GO:0015056	CRHR1,CRHR2	corticotrophin-releasing factor receptor activity	2
GO:0015057	F2R,F2RL1,F2RL2,F2RL3,GP1BA	thrombin-activated receptor activity	5
GO:0015065	P2RY4	uridine nucleotide receptor activity	1
GO:0015067	GATM	amidinotransferase activity	1
GO:0015068	GATM	glycine amidinotransferase activity	1
GO:0015074	BANF1,ERVK-10,ERVK-11,ERVK-18,ERVK-19,ERVK-25,ERVK-6,ERVK-7,ERVK-8,GIN1,KRBA2,NYNRIN,RLF,SETMAR,SMARCB1,THAP9,ZBED9	DNA integration	17
GO:0015075	ATP11B,CACNG5,GJA1,LASP1,PLP2,S100A6,SFXN2,SFXN4,TRPV2	ion transmembrane transporter activity	9
GO:0015078	ATP5ME,ATP5PF,ATP6V1B1,ATP6V1B2,ATP6V1F,DMAC2L,SLC36A1,SLC36A2,SLC36A3,SLC46A1	proton transmembrane transporter activity	10
GO:0015079	AQP1,KCNA1	potassium ion transmembrane transporter activity	2
GO:0015081	ASIC4,CNNM4,SLC12A1,SLC12A2,SLC12A3,SLC23A1	sodium ion transmembrane transporter activity	6
GO:0015085	ATP2B1,ATP2B3,ITPR1,ITPR2	calcium ion transmembrane transporter activity	4
GO:0015086	SLC11A1,SLC11A2	cadmium ion transmembrane transporter activity	2
GO:0015087	SLC11A2	cobalt ion transmembrane transporter activity	1
GO:0015091	TF	ferric iron transmembrane transporter activity	1
GO:0015093	SLC11A2,SLC39A14,SLC40A1	ferrous iron transmembrane transporter activity	3
GO:0015094	SLC11A2	lead ion transmembrane transporter activity	1
GO:0015095	CLDN16,CNNM2,CNNM4,MAGT1,MMGT1,MRS2,NIPA1,NIPA2,NIPAL1,NIPAL2,NIPAL3,NIPAL4,SLC41A1,TUSC3,ZDHHC13,ZDHHC17	magnesium ion transmembrane transporter activity	16
GO:0015098	MFSD5	molybdate ion transmembrane transporter activity	1
GO:0015099	SLC11A2	nickel cation transmembrane transporter activity	1
GO:0015101	SLC22A13,SLC22A14,SLC22A16,SLC22A1,SLC22A2,SLC22A3,SLC7A8	organic cation transmembrane transporter activity	7
GO:0015105	GET3	arsenite transmembrane transporter activity	1
GO:0015106	CFTR,SLC26A10,SLC26A1,SLC26A2,SLC26A3,SLC26A4,SLC26A5,SLC26A6,SLC26A7,SLC26A8,SLC26A9,SLC4A11,SLC4A1	bicarbonate transmembrane transporter activity	13
GO:0015108	CFTR,CLCN6,CLCN7,SLC12A5,SLC1A1,SLC26A10,SLC26A1,SLC26A2,SLC26A3,SLC26A4,SLC26A5,SLC26A6,SLC26A7,SLC26A8,SLC26A9,SLC4A1	chloride transmembrane transporter activity	16
GO:0015111	ANO1,SLC26A4,SLC5A5	iodide transmembrane transporter activity	3
GO:0015112	AQP6	nitrate transmembrane transporter activity	1
GO:0015114	ANKH,XPR1	phosphate ion transmembrane transporter activity	2
GO:0015116	SLC25A10,SLC25A14,SLC25A30,SLC26A10,SLC26A11,SLC26A1,SLC26A2,SLC26A3,SLC26A4,SLC26A5,SLC26A6,SLC26A7,SLC26A8,SLC26A9	sulfate transmembrane transporter activity	14
GO:0015117	SLC25A10,SLC25A14,SLC25A30	thiosulfate transmembrane transporter activity	3
GO:0015125	AKR1C4,CEACAM1,SLC10A7,SLC51A,SLC51B,SLCO1A2,SLCO1B1,SLCO1B3,SLCO1B7,SLCO1C1,SLCO2B1	bile acid transmembrane transporter activity	11
GO:0015126	ABCB11	canalicular bile acid transmembrane transporter activity	1
GO:0015127	ABCC2	bilirubin transmembrane transporter activity	1
GO:0015129	SLC16A1,SLC16A3,SLC16A7,SLC16A8,SLC5A12,SLC5A8	lactate transmembrane transporter activity	6
GO:0015130	SLC16A1	mevalonate transmembrane transporter activity	1
GO:0015131	SLC25A10,SLC25A14,SLC25A30	oxaloacetate transmembrane transporter activity	3
GO:0015132	SLCO2A1	prostaglandin transmembrane transporter activity	1
GO:0015136	SLC17A1,SLC17A2,SLC17A3,SLC17A4,SLC17A5,SLC35A1,SLC35A4,SLC35A5	sialic acid transmembrane transporter activity	8
GO:0015137	SFXN5,SLC13A1,SLC13A3,SLC13A4,SLC13A5,SLC25A1	citrate transmembrane transporter activity	6
GO:0015139	SLC25A21	alpha-ketoglutarate transmembrane transporter activity	1
GO:0015140	SLC25A10,SLC25A14,SLC25A30	malate transmembrane transporter activity	3
GO:0015141	SLC13A1,SLC13A3,SLC13A4,SLC13A5,SLC25A10,SLC25A14,SLC25A30	succinate transmembrane transporter activity	7
GO:0015142	SLC25A1	tricarboxylic acid transmembrane transporter activity	1
GO:0015143	SLC17A3,SLC22A12,SLC2A9	urate transmembrane transporter activity	3
GO:0015144	TMEM144	carbohydrate transmembrane transporter activity	1
GO:0015152	SLC37A4	glucose-6-phosphate transmembrane transporter activity	1
GO:0015165	SLC35A4,SLC35A5,SLC35D1,SLC35D2,SLC35E2A,SLC35E2B,SLC35E4	pyrimidine nucleotide-sugar transmembrane transporter activity	7
GO:0015166	AQP9,SLC5A11	polyol transmembrane transporter activity	2
GO:0015168	AQP1,AQP2	glycerol transmembrane transporter activity	2
GO:0015171	PDPN,SLC16A10,SLC1A4,SLC1A5,SLC32A1,SLC36A1,SLC36A2,SLC36A3,SLC36A4,SLC38A10,SLC38A11,SLC38A1,SLC38A2,SLC38A3,SLC38A4,SLC38A5,SLC38A6,SLC38A7,SLC38A8,SLC38A9,SLC3A1,SLC43A1,SLC43A2,SLC6A12,SLC6A14,SLC6A15,SLC6A18,SLC6A19,SLC6A20,SLC6A6,SLC7A1,SLC7A2,SLC7A3,SLC7A5,SLC7A6,SLC7A8	amino acid transmembrane transporter activity	36
GO:0015173	SLC16A10	aromatic amino acid transmembrane transporter activity	1
GO:0015174	SLC66A1,SLC25A29,SLC3A1,SLC7A2,SLC7A4,SLC7A7	basic amino acid transmembrane transporter activity	6
GO:0015175	SLC1A5,SLC38A1,SLC3A2,SLC43A1,SLC43A2,SLC6A18,SLC6A19,SLC7A10,SLC7A8,SLC7A9	neutral amino acid transmembrane transporter activity	10
GO:0015179	SLC38A1,SLC38A7,SLC43A1,SLC43A2,SLC7A10,SLC7A11,SLC7A13,SLC7A5,SLC7A5P1,SLC7A5P2,SLC7A6,SLC7A7,SLC7A8,SLC7A9	L-amino acid transmembrane transporter activity	14
GO:0015180	SLC1A4,SLC36A1,SLC36A2,SLC36A3,SLC36A4,SLC38A3,SLC38A7	L-alanine transmembrane transporter activity	7
GO:0015181	SLC66A1,SLC7A1,SLC7A2,SLC7A3	arginine transmembrane transporter activity	4
GO:0015182	SLC38A3,SLC38A7	L-asparagine transmembrane transporter activity	2
GO:0015183	SLC1A6,SLC25A12,SLC25A13,SLC25A18,SLC25A22,SLC38A7	L-aspartate transmembrane transporter activity	6
GO:0015184	CTNS,SLC1A4,SLC3A1,SLC7A9	L-cystine transmembrane transporter activity	4
GO:0015186	SLC1A4,SLC1A5,SLC38A2,SLC38A3,SLC38A7	L-glutamine transmembrane transporter activity	5
GO:0015187	SLC25A38,SLC32A1,SLC36A1,SLC36A2,SLC36A3,SLC38A5,SLC6A9	glycine transmembrane transporter activity	7
GO:0015189	SLC66A1,SLC7A1,SLC7A2,SLC7A3	L-lysine transmembrane transporter activity	4
GO:0015190	SLC38A7,SLC38A9,SLC7A5	L-leucine transmembrane transporter activity	3
GO:0015191	SLC38A7	L-methionine transmembrane transporter activity	1
GO:0015193	SLC1A4,SLC36A1,SLC36A2,SLC36A3,SLC36A4,SLC6A20,SLC6A7	L-proline transmembrane transporter activity	7
GO:0015194	SFXN1,SLC1A4,SLC1A5,SLC38A7,SLC7A10	L-serine transmembrane transporter activity	5
GO:0015195	SLC1A4	L-threonine transmembrane transporter activity	1
GO:0015196	SLC36A4,SLC7A5	L-tryptophan transmembrane transporter activity	2
GO:0015204	AQP10,AQP3,AQP7,AQP7P3,AQP9,LOC100509620,SLC14A2	urea transmembrane transporter activity	7
GO:0015205	SLC23A1,SLC23A2	nucleobase transmembrane transporter activity	2
GO:0015207	SLC25A4,SLC25A5	adenine transmembrane transporter activity	2
GO:0015211	SLC28A2	purine nucleoside transmembrane transporter activity	1
GO:0015216	ABCC11	purine nucleotide transmembrane transporter activity	1
GO:0015217	SLC25A17,SLC25A42	ADP transmembrane transporter activity	2
GO:0015218	SLC25A33,SLC25A36	pyrimidine nucleotide transmembrane transporter activity	2
GO:0015220	SLC44A1,SLC44A2,SLC44A4,SLC5A7,SLC6A8	choline transmembrane transporter activity	5
GO:0015226	SLC22A16,SLC22A4,SLC22A5	carnitine transmembrane transporter activity	3
GO:0015227	SLC25A20,SLC25A29,SLC25A45,SLC25A47,SLC25A48	acyl carnitine transmembrane transporter activity	5
GO:0015228	SLC25A17,SLC25A42	coenzyme A transmembrane transporter activity	2
GO:0015229	SLC23A1,SLC23A2	L-ascorbic acid transmembrane transporter activity	2
GO:0015230	SLC25A17,SLC25A32	FAD transmembrane transporter activity	2
GO:0015232	ABCB7,FLVCR1,FLVCR2,HPX,SLC46A1,SLC48A1	heme transporter activity	6
GO:0015234	C2orf83,SLC19A2,SLC19A3,SLC25A19	thiamine transmembrane transporter activity	4
GO:0015245	MFSD2A,SLC27A1,SLC27A2,SLC27A5	fatty acid transmembrane transporter activity	4
GO:0015247	ATP8A2,ATP8B1,TMEM30A,TMEM30B	aminophospholipid flippase activity	4
GO:0015248	ARV1,NPC1,OSBP2,OSBP,OSBPL10,OSBPL11,OSBPL1A,OSBPL2,OSBPL3,OSBPL5,OSBPL6,OSBPL7,OSBPL8,OSBPL9	sterol transporter activity	14
GO:0015250	AQP10,AQP1,AQP2,AQP3,AQP4,AQP5,AQP6,AQP7,AQP8,AQP9,MIP,PDPN	water channel activity	12
GO:0015252	ASIC5,NOX5,OTOP1,OTOP2,OTOP3,SLC4A11	proton channel activity	6
GO:0015254	AQP10,AQP3,AQP7,AQP9	glycerol channel activity	4
GO:0015265	AQP9,SLC14A1,SLC14A2	urea channel activity	3
GO:0015267	AQP11,AQP12A,AQP12B,AQP7P3,BAX,BCL2,CHRNB1,CHRNB3,CHRNG,LOC100509620,P2RX6,STEAP1,TMEM266,TRPA1	channel activity	14
GO:0015269	CCT8L2,HPN,KCNK18,KCNMA1,KCNMB1,KCNMB2,KCNMB3,KCNMB4,KCNN1,KCNN2,KCNN4,KCNU1,MTMR6,PKD2L1	calcium-activated potassium channel activity	14
GO:0015271	KCNA10,KCNA2,KCNA3,KCNA5,KCNK18,KCNK2,KCNMA1,KCNQ1,KCNT1,KCNT2,KCNU1,PKD2	outward rectifier potassium channel activity	12
GO:0015272	KCNJ10,KCNJ11,KCNJ1,KCNJ8	ATP-activated inward rectifier potassium channel activity	4
GO:0015275	FAM155A,FAM155B,TRPV4	stretch-activated, cation-selective, calcium channel activity	3
GO:0015276	ANXA6,CHRNA3,CHRNA4,CHRNA5,CHRNB1,CHRNB2,CHRNB4,CLCA2,CNGA3,CNGB1,GABRB1,P2RX2,ZACN	ligand-gated ion channel activity	13
GO:0015277	GRIK1,GRIK2,GRIK3,GRIK4,GRIK5	kainate selective glutamate receptor activity	5
GO:0015278	ITPR1,ITPR3,JPH1,JPH2,JPH3,JPH4,RASA3,RYR1,RYR2,RYR3,TRPA1,TRPM2,TRPV1	calcium-release channel activity	13
GO:0015279	ORAI1,ORAI2,ORAI3,STIM2,TRPC1,TRPC3,TRPC4,TRPC5,TRPC6,TRPC7	store-operated calcium channel activity	10
GO:0015280	ASIC1,ASIC2,ASIC3,ASIC5,SCNN1A,SCNN1B,SCNN1D,SCNN1G,SHROOM2,TPCN1	ligand-gated sodium channel activity	10
GO:0015288	TOMM40,TOMM40L,VDAC1,VDAC2,VDAC3	porin activity	5
GO:0015291	SLC25A16	secondary active transmembrane transporter activity	1
GO:0015292	MCU	uniporter activity	1
GO:0015293	MFSD12,MFSD2A,MFSD2B,MFSD4B,SLC10A3,SLC10A5,SLC10A7,SLC16A11,SLC16A12,SLC16A13,SLC16A14,SLC16A1,SLC16A2,SLC16A3,SLC16A4,SLC16A5,SLC16A6,SLC16A7,SLC16A8,SLC16A9,SLC17A1,SLC17A6,SLC17A8,SLC1A4,SLC1A5,SLC1A7,SLC22A18,SLC22A4,SLC22A5,SLC24A1,SLC24A2,SLC24A3,SLC24A4,SLC24A5,SLC25A18,SLC25A22,SLC36A4,SLC38A2,SLC38A3,SLC38A4,SLC46A2,SLC4A11	symporter activity	42
GO:0015295	MFSD3,SLC11A2,SLC33A1	solute:proton symporter activity	3
GO:0015297	CLCN4,CLCN6,CLCN7,SLC25A10,SLC25A14,SLC25A16,SLC25A30,SLC35A1,SLC35C1,SLC35C2,SLC35D1,SLC35D2,SLC35D3,SLC35E1,SLC35E2A,SLC35E2B,SLC35E3,SLC35E4,SLC38A3,SLC47A1,SLC47A2,SLC7A6	antiporter activity	22
GO:0015299	CLCN3,CLCN4,CLCN5,SLC9A1,SLC9B1,SLC9B1P1,TMCO3	solute:proton antiporter activity	7
GO:0015301	SLC22A6,SLC22A9,SLC26A10,SLC26A11,SLC26A1,SLC26A2,SLC26A3,SLC26A4,SLC26A5,SLC26A6,SLC26A7,SLC26A8,SLC26A9,SLC4A10,SLC4A11,SLC4A1,SLC4A2,SLC4A3,SLC4A5,SLC4A8,SLC4A9	anion:anion antiporter activity	21
GO:0015317	SLC25A3	phosphate:proton symporter activity	1
GO:0015319	SLC17A7,SLC20A1,SLC20A2	sodium:inorganic phosphate symporter activity	3
GO:0015321	SLC17A1,SLC17A7,SLC34A1,SLC34A2,SLC34A3	sodium-dependent phosphate transmembrane transporter activity	5
GO:0015327	SLC7A11	cystine:glutamate antiporter activity	1
GO:0015333	SLC15A1,SLC15A2,SLC15A3,SLC15A4,SLC15A5	peptide:proton symporter activity	5
GO:0015347	SLC22A11,SLC22A6,SLC22A7,SLC22A9,SLCO1A2,SLCO1B1,SLCO1B3,SLCO1B7,SLCO1C1,SLCO2A1,SLCO2B1,SLCO3A1,SLCO4A1,SLCO4C1,SLCO5A1,SLCO6A1	sodium-independent organic anion transmembrane transporter activity	16
GO:0015349	SLC16A10,SLC16A2,SLCO1C1,SLCO4A1	thyroid hormone transmembrane transporter activity	4
GO:0015350	SLC19A1,SLC46A1	methotrexate transmembrane transporter activity	2
GO:0015361	SLC13A2	low-affinity sodium:dicarboxylate symporter activity	1
GO:0015362	SLC13A3	high-affinity sodium:dicarboxylate symporter activity	1
GO:0015367	SLC25A11	oxoglutarate:malate antiporter activity	1
GO:0015368	SLC8B1	calcium:cation antiporter activity	1
GO:0015369	LETM1	calcium:proton antiporter activity	1
GO:0015370	SLC5A10	solute:sodium symporter activity	1
GO:0015375	SLC6A5,SLC6A9	glycine:sodium symporter activity	2
GO:0015377	SLC12A9	cation:chloride symporter activity	1
GO:0015378	SLC12A1,SLC12A2,SLC12A3	sodium:chloride symporter activity	3
GO:0015379	SLC12A1,SLC12A2,SLC12A3,SLC12A4,SLC12A5,SLC12A6,SLC12A7,SLC12A8,SLC12A9	potassium:chloride symporter activity	9
GO:0015382	SLC13A1,SLC13A4	sodium:sulfate symporter activity	2
GO:0015385	SLC9A1,SLC9A2,SLC9A3,SLC9A4,SLC9A5,SLC9A6,SLC9A7,SLC9A8,SLC9A9,SLC9B2,SLC9C1,SLC9C2	sodium:proton antiporter activity	12
GO:0015386	SLC9A1,SLC9A2,SLC9A3,SLC9A4,SLC9A5,SLC9A6,SLC9A7,SLC9A8,SLC9A9,SLC9C1,SLC9C2	potassium:proton antiporter activity	11
GO:0015389	SLC28A1,SLC28A3	pyrimidine- and adenine-specific:sodium symporter activity	2
GO:0015390	SLC28A3	purine-specific nucleoside:sodium symporter activity	1
GO:0015410	ATP13A1,ATP2C1,ATP2C2	manganese transmembrane transporter activity, phosphorylative mechanism	3
GO:0015420	ABCC1,CD320,LMBRD1	ATPase-coupled vitamin B12 transmembrane transporter activity	3
GO:0015431	ABCC1	ATPase-coupled glutathione S-conjugate transmembrane transporter activity	1
GO:0015432	ABCB11,ABCC3	ATPase-coupled bile acid transmembrane transporter activity	2
GO:0015433	TAP1,TAP2,TAPBP	ATPase-coupled peptide antigen transmembrane transporter activity	3
GO:0015439	ABCB6	ATPase-coupled heme transmembrane transporter activity	1
GO:0015440	ABCB9,TAP1,TAP2	ATPase-coupled peptide transmembrane transporter activity	3
GO:0015450	SEC61B,SEC61G,TIMM17A,TIMM17B,TIMM23B,TIMM23,TOMM20,TOMM20L	P-P-bond-hydrolysis-driven protein transmembrane transporter activity	8
GO:0015451	ECHDC1	decarboxylation-driven active transmembrane transporter activity	1
GO:0015459	ABCC9,ADRB2,AKAP9,AMIGO1,ARPP19,CHP1,DLG1,DPP10,DPP6,DRD4,FLNA,KCNAB1,KCNAB2,KCNAB3,KCNE1B,KCNE1,KCNE2,KCNE3,KCNE4,KCNE5,KCNIP1,KCNIP2,KCNIP3,KCNIP4,KCNMB1,KCNMB2,KCNMB3,KCNMB4,KCNS1,KCNS3,KCNV1,LRRC26,NEDD4L,PIAS3,PRKCZ,SGK1,SGK2,SGK3,SUMO1,YWHAE	potassium channel regulator activity	40
GO:0015464	ANXA9,CHRFAM7A,CHRNA1,CHRNA2,CHRNA3,CHRNA4,CHRNA5,CHRNA6,CHRNA7,CHRNB1,CHRNB2,CHRNB3,CHRNB4,CHRND,CHRNE,CHRNG	acetylcholine receptor activity	16
GO:0015467	KCNJ3,KCNJ5,KCNJ6,KCNJ9	G-protein activated inward rectifier potassium channel activity	4
GO:0015485	ABCA1,ABCG1,ANXA6,APOA1,APOA2,APOA4,APOA5,APOC3,APOD,APOE,APOF,CAV1,CD81,CETP,ERLIN1,ERLIN2,GRAMD1A,GRAMD1B,GRAMD1C,NFE2L1,NPC1,NPC2,NR1H3,OSBP2,OSBPL10,OSBPL1A,OSBPL2,OSBPL3,OSBPL5,OSBPL6,OSBPL7,OSBPL8,PMP2,PROM1,PROM2,PTCH1,SCARB2,SCP2,SOAT1,SOAT2,STARD3,STARD3NL,STARD4,STARD5,STAR,SULT2B1,SYP,TSPO2,TSPO	cholesterol binding	49
GO:0015489	AZIN2,OAZ3	putrescine transmembrane transporter activity	2
GO:0015491	SLC22A4	cation:cation antiporter activity	1
GO:0015495	SLC32A1	gamma-aminobutyric acid:proton symporter activity	1
GO:0015499	SLC26A6	formate transmembrane transporter activity	1
GO:0015501	SLC1A1,SLC1A2,SLC1A3	glutamate:sodium symporter activity	3
GO:0015538	SLC17A5	sialic acid:proton symporter activity	1
GO:0015552	SLC5A8	propionate transmembrane transporter activity	1
GO:0015562	ABCB5,ABCB6,SLC17A3,SLC26A6,XPR1	efflux transmembrane transporter activity	5
GO:0015607	ABCD1	ATPase-coupled fatty-acyl-CoA transmembrane transporter activity	1
GO:0015616	ATRX,ERCC6L,FBH1,PBRM1,RAD54B,RAD54L	DNA translocase activity	6
GO:0015629	ABCB4,ABL1,ABL2,ABLIM1,ABLIM2,ABLIM3,ABRA,ACACA,ACTA1,ACTA2,ACTB,ACTBL2,ACTL7B,ACTN4,ACTR2,ACTR3,ACTRT1,ACTRT2,ACTRT3,ADAM17,ADCY8,AFAP1,AHNAK,AIF1L,ALDOA,ALG2,AMPH,ANKRD23,ANLN,APBB3,ARC,ARHGAP21,ARHGAP32,ARHGAP35,ARHGAP6,ARPC1A,ARPC1B,ARPC2,ARPC3,ARPC5,AUTS2,AVIL,BAIAP2,BAIAP2L1,BAIAP2L2,BCAR1,BIN1,C10orf90,CALD1,CAPZA1,CAPZA2,CAPZB,CARMIL2,CASK,CATIP,CAVIN2,CD2AP,CDC42EP3,CDC42EP4,CDH1,CENPQ,C…	actin cytoskeleton	214
GO:0015630	AAMP,ACTR1A,ACTR1B,ADCY10,AGBL5,AKT1,ALKBH2,APC2,ARL2,ARL2-SNX15,ARL3,ATXN7,AURKA,BMERB1,CCDC69,CCNA1,CCNB2,CCSER2,CDC42EP2,CDC42EP4,CDK16,CENPE,CENPV,CEP131,CHP1,CKAP2,CKAP5,CLIC4,CLIP1,CRYAB,DCDC2,DNAJA1,DST,DTNBP1,EHD2,EML1,ENKD1,ESRRA,FAM161B,FER,FES,GAPDH,GAS2L3,GTF2F2,HAUS3,HMMR,HOXC8,HYPK,IFT43,IQCB1,IQGAP1,KANK4,KATNB1,KIF18A,KIF2B,KIF2C,KIF3A,KIF3B,KIFAP3,KLHL4,KNSTRN,LYST,MAFIP,MAP4,MAP…	microtubule cytoskeleton	150
GO:0015631	AGBL1,AGBL4,AGBL5,AGTPBP1,ALDOA,ATF5,BCCIP,BRCA1,CACYBP,CDK5RAP2,CENPJ,CLIP1,DAG1,DCTN1,EML1,EML2,FCHO1,FCHO2,GJA1,GPAA1,HDGFL3,IFT81,KIF14,LRRK2,MAP1A,MAP1B,MAP1S,MAP7D3,NCALD,NUMA1,PHF6,PPP1R42,PRKN,PRNP,PRUNE1,RABGAP1,RITA1,RPS3,SGIP1,STMN1,STMN2,STMN3,STMN4,STMND1,TBCA,TBCC,TPPP2,TPPP3,TPPP,TPR,TTLL4,TTLL6,UNC5C,VBP1	tubulin binding	54
GO:0015643	A4GALT,ALB,ASS1,AZU1,CHRNA7,CYP4B1,DSG1,EPHX2,GUCY2C,PHAX,TMEM181	toxic substance binding	11
GO:0015645	ACSM1,ACSM2A,ACSM2B,ACSM3,ACSM4,ACSM5,ACSM6	fatty acid ligase activity	7
GO:0015651	SLC22A1,SLC22A3,SLC22A4,SLC22A5	quaternary ammonium group transmembrane transporter activity	4
GO:0015660	SLC26A6	formate efflux transmembrane transporter activity	1
GO:0015662	ABCC4	ion transmembrane transporter activity, phosphorylative mechanism	1
GO:0015670	AQP1,AQP5,CA2,RHAG	carbon dioxide transport	4
GO:0015671	CYGB,HBA1,HBB,HBD,HBE1,HBG1,HBG2,HBM,HBQ1,HBZ,IPCEF1,MB,MYC,NGB	oxygen transport	14
GO:0015672	ASIC2,ATP1B4,P2RX3,RHAG	monovalent inorganic cation transport	4
GO:0015931	SLC35E3	nucleobase-containing compound transport	1
GO:0015934	MRPL10,MRPL11,MRPL22,RBM3,RPL12,RPL13A	large ribosomal subunit	6
GO:0015935	MRPS6,RACK1,RPS16,RPS18,RPS21,RPS24,RPS25,RPS26,RPS27A,RPS28,RPS29,RPS4X,RPS6	small ribosomal subunit	13
GO:0016011	DAG1	dystroglycan complex	1
GO:0016012	SGCA,SGCB,SGCD,SGCE,SGCG,SGCZ	sarcoglycan complex	6
GO:0016020	A4GALT,A4GNT,AAAS,AARS1,ABCA2,ABCA4,ABCB11,ABCB1,ABCB4,ABCC10,ABCC11,ABCC12,ABCC13,ABCC1,ABCC2,ABCC3,ABCC4,ABCC5,ABCC6,ABCC8,ABCC9,ABCD1,ABCD3,ABCE1,ABCF1,ABCF2,ABCF3,ABHD13,ABHD15,ABHD17A,ABHD17B,ABI3,ABR,ACAA1,ACAP1,ACAP2,ACBD3,ACBD5,ACHE,ACLY,ACOX1,ACOX3,ACP2,ACSBG2,ACSL1,ACSL3,ACSL4,ACSL5,ACTB,ACTC1,ACTG1,ACTR1B,ACTR2,ACTR3,ADA,ADAM10,ADAM17,ADAM18,ADAR,ADCY2,ADCY3,ADCY4,ADCY6,ADCY8,ADD3,ADGR…	membrane	1967
GO:0016021	A3GALT2,A4GNT,AADAC,AADACL2,AADACL3,AADACL4,AATK,ABCA10,ABCA11P,ABCA12,ABCA13,ABCA2,ABCA3,ABCA5,ABCA6,ABCA7,ABCA8,ABCA9,ABCB10,ABCB11,ABCB1,ABCB4,ABCB5,ABCB6,ABCB7,ABCB8,ABCB9,ABCC10,ABCC12,ABCC4,ABCC6,ABCD2,ABCD3,ABCD4,ABCG1,ABCG2,ABCG4,ABHD12,ABHD13,ABHD14A,ABHD16A,ABHD1,ABHD2,ABHD3,ABHD6,ABO,ACBD5,ACE2,ACE,ACER1,ACER3,ACKR1,ACKR3,ACP2,ACP4,ACP5,ACP3,ACSL1,ACSL3,ACSL4,ACSL5,ACSL6,ADAM10,ADAM11,…	integral component of membrane	3646
GO:0016024	AGPAT1,AGPAT2,AGPAT3,AGPAT4,AGPAT5,CDS1,CDS2,GPAM,GPAT2,GPAT3,GPAT4,LCLAT1,TAMM41	CDP-diacylglycerol biosynthetic process	13
GO:0016038	RHO	absorption of visible light	1
GO:0016153	UROC1	urocanate hydratase activity	1
GO:0016154	TYMP	pyrimidine-nucleoside phosphorylase activity	1
GO:0016155	ALDH1L1,ALDH1L2	formyltetrahydrofolate dehydrogenase activity	2
GO:0016160	MGAM	amylase activity	1
GO:0016165	ALOX12,ALOX15B	linoleate 13S-lipoxygenase activity	2
GO:0016167	GFRA1,GFRA2,GFRA4,GFRAL	glial cell-derived neurotrophic factor receptor activity	4
GO:0016170	SYK	interleukin-15 receptor binding	1
GO:0016174	AIFM1,CYB5R4,DUOX1,DUOX2,KMO,MICAL1,MICAL2,NOX4	NAD(P)H oxidase activity	8
GO:0016175	CYBA,CYBB,DUOX1,DUOX2,NCF1B,NCF1C,NCF1,NCF2,NOX1,NOX3,NOX4,NOX5	superoxide-generating NADPH oxidase activity	12
GO:0016176	NCF1B,NCF1C,NCF1,NCF2,NCF4,NOXA1,NOXO1,PDGFB,SH3PXD2A,SH3PXD2B	superoxide-generating NADPH oxidase activator activity	10
GO:0016180	INTS10,INTS11,INTS12,INTS1,INTS2,INTS3,INTS4,INTS5,INTS6,INTS7,INTS8,INTS9,TUT1	snRNA processing	13
GO:0016182	AP3B1,AP3D1	synaptic vesicle budding from endosome	2
GO:0016185	DNM1,DNM2,DNM3,PICALM,SNAP91	synaptic vesicle budding from presynaptic endocytic zone membrane	5
GO:0016212	AADAT,GOT2,KYAT1,KYAT3	kynurenine-oxoglutarate transaminase activity	4
GO:0016213	FADS2	linoleoyl-CoA desaturase activity	1
GO:0016222	P4HA1,P4HB	procollagen-proline 4-dioxygenase complex	2
GO:0016226	CIAO1,CIAO2A,CIAO2B,CIAO3,CIAPIN1,FXN,HSCB,HSPA9,IBA57,ISCA1,ISCA2,ISCU,MMS19,NDOR1,NFS1,NFU1,NUBP1,NUBP2,NUBPL	iron-sulfur cluster assembly	19
GO:0016229	AKR1C1,AKR1C2,AKR1C3,AKR1C4,AKR1C8P,AKR1D1,HSD17B11,HSD17B13,HSDL1,RDH14	steroid dehydrogenase activity	10
GO:0016232	CHST10	HNK-1 sulfotransferase activity	1
GO:0016233	ACD,CTC1,DCLRE1B,H4C1,H3-4,NBN,POT1,PRKDC,RAD50,STN1,TEN1,TERF1,TERF2,TERF2IP,TINF2	telomere capping	15
GO:0016234	AGL,BAG5,GYS1,HAP1,HDAC6,HSP90AB1,HSPA1A,HSPA1B,HTT,LRRK2,MIOX,MT3,PRNP,PSMC4,PSMC5,SNCA,SNCB,SQSTM1,WDFY3	inclusion body	19
GO:0016235	BAG3,CABIN1,CCZ1B,CCZ1,DBF4B,DVL2,EDEM1,EEF2,EPS15,FGR,HDAC6,HOXC9,HOXD3,HSPA1A,HSPA1B,HSPB7,KLF8,KLHL14,PICK1,POLD1,PRDM16,PRKCQ,PRKN,PSEN1,RANGAP1,RNF32,SERGEF,SFMBT2,SLFN11,SQSTM1,STRADB,SYNE2,TBK1,TDP2,TRIM37,TRIM50,TRIM66,UBD,UBQLN1,URB2,XRN2,ZBTB14,ZDHHC17	aggresome	43
GO:0016251	GTF2A1,GTF2A2,GTF2B,GTF2E1,GTF2E2,GTF2F1,GTF2H2,GTF2H3,GTF2H4,TAF10,TAF1,TAF5,TBP	RNA polymerase II general transcription initiation factor activity	13
GO:0016254	DPM2,PIGA,PIGB,PIGC,PIGF,PIGG,PIGH,PIGL,PIGM,PIGN,PIGP,PIGQ,PIGV,PIGW,PIGX,PIGY,PIGZ	preassembly of GPI anchor in ER membrane	17
GO:0016255	GPAA1,PGAP1,PIGK,PIGS,PIGT,PIGU	attachment of GPI anchor to protein	6
GO:0016256	GNPTAB	N-glycan processing to lysosome	1
GO:0016266	A4GNT,B3GNT2,B3GNT3,B3GNT4,B3GNT5,B3GNT6,B3GNT7,B3GNT8,B4GALT5,C1GALT1C1,C1GALT1,CHST4,GALNT10,GALNT11,GALNT12,GALNT13,GALNT14,GALNT15,GALNT1,GALNT2,GALNT3,GALNT4,GALNT5,GALNT6,GALNT7,GALNT8,GALNT9,GCNT1,GCNT3,GCNT4,GXYLT1,GXYLT2,MUC12,MUC13,MUC15,MUC16,MUC17,MUC19,MUC1,MUC20,MUC21,MUC2,MUC3A,MUC3B,MUC4,MUC5AC,MUC5B,MUC6,MUC7,MUCL1,POFUT1,POMGNT1,ST3GAL1,ST3GAL2,ST3GAL3,ST3GAL4,ST6GAL1,ST6GALNAC2…	O-glycan processing	60
GO:0016267	C1GALT1C1,C1GALT1C1L,C1GALT1	O-glycan processing, core 1	3
GO:0016279	ATPSCKMT,CSKMT,EEF1AKMT1,EEF1AKMT2,EEF1AKMT3,EEF1AKMT4,EEF2KMT,EHMT1,EHMT2,ETFBKMT,EZH2,ANTKMT,KMT5A,METTL21A,METTL21C,METTL22,SETD2,SETD3,SETD4,SETD6,SETD7,SMYD2,VCPKMT	protein-lysine N-methyltransferase activity	23
GO:0016281	EIF4A1,EIF4A2,EIF4B,EIF4E1B,EIF4E2,EIF4E3,EIF4EBP3,EIF4E,EIF4G1,EIF4G2,EIF4G3,EIF4H,OTUD6B	eukaryotic translation initiation factor 4F complex	13
GO:0016282	DHX29,EIF1B,EIF1,EIF3A,EIF3B,EIF3C,EIF3CL,EIF3D,EIF3E,EIF3F,EIF3G,EIF3H,EIF3I,EIF3J,EIF3K,EIF3L,EIF3M	eukaryotic 43S preinitiation complex	17
GO:0016286	KCNN1,KCNN2,KCNN3,KCNN4	small conductance calcium-activated potassium channel activity	4
GO:0016290	ACAA2,ACOT11,ACOT12,ACOT1,ACOT2,ACOT4,ACOT7,ACOT8,BAAT,GNPAT,PPT1,THEM4,THEM5	palmitoyl-CoA hydrolase activity	13
GO:0016295	FASN,OLAH	myristoyl-[acyl-carrier-protein] hydrolase activity	2
GO:0016296	FASN,OLAH	palmitoyl-[acyl-carrier-protein] hydrolase activity	2
GO:0016298	AADAC,ABHD1,ABHD2,ABHD3,LDAH,LIPA,LIPC,LIPF,LIPG,LIPH,LIPI,LIPJ,LIPK,LIPM,LIPN,LPL,LYPLA1,PLA1A,PNLIP,PNLIPRP1,PNLIPRP2,PNLIPRP3	lipase activity	22
GO:0016300	ALKBH8,TRMT44,TRMT9B	tRNA (uracil) methyltransferase activity	3
GO:0016301	ABL1,AKT1,BCKDK,BCR,CAMK2A,CCL3,CDC7,CDK5,CDK5R1,CDK7,CDK9,CDKL5,CHEK1,CHEK2,CIITA,CKB,CKM,CKMT1A,CKMT2,CERT1,COQ8A,COQ8B,CSNK1A1,CSNK2A1,DGKA,DGKE,DGKZ,EPHA4,FAM20B,FN3K,FN3KRP,GSK3B,HYKK,IRAK1,LRRK2,LYN,MAP3K14,MAPK15,MAPK1,MAPK8,MASTL,MTOR,NEK1,NMRK1,PI4KA,PIK3C3,PIK3CA,PIK3CB,PIK3CD,PIK3CG,PINK1,PKLR,PKM,PKMYT1,PKN2,PLK1,PMS2P11,PMS2P1,PRKD1,PRKD3,PRPS1,PRPS1L1,PRPS2,PSTK,RPS6KB1,SCYL3,SGMS1,…	kinase activity	80
GO:0016303	ATM,PIK3C2A,PIK3C2B,PIK3C2G,PIK3C3,PIK3CA,PIK3CB,PIK3CD,PIK3CG,PIK3R3	1-phosphatidylinositol-3-kinase activity	10
GO:0016307	PIK3C2G,PIPSL	phosphatidylinositol phosphate kinase activity	2
GO:0016308	PIKFYVE,PIP4K2A,PIP4K2B,PIP5K1A,PIP5K1B,PIP5K1C,PIP5KL1	1-phosphatidylinositol-4-phosphate 5-kinase activity	7
GO:0016309	PIP4K2A,PIP4K2B,PIP4K2C	1-phosphatidylinositol-5-phosphate 4-kinase activity	3
GO:0016310	ADK,AK2,AK3,AK6,AKT1,ALDH18A1,ALK,BCKDK,CDK5,CERKL,CHKA,CHKB,CIITA,CKB,CKM,CKMT1A,CKMT2,CLP1,COASY,CERT1,COQ8A,DCAKD,DCK,DOLK,EPHA7,EPHB2,ETNK1,ETNK2,FN3K,FN3KRP,GK2,GK3P,GK5,GK,HTR2B,HYKK,IDNK,IPMK,ITPKC,LIMD1,LIMK2,LRGUK,LRRK2,MAPK3,MTOR,MVK,N4BP2,NADK2,NADK,NAGS,NMRK1,NMRK2,NOL9,PAK2,PANK1,PANK2,PANK3,PANK4,PAPSS1,PAPSS2,PDXK,PGK1,PGK2,PI4KA,PIK3CA,PIK3CB,PIK3CD,PIK3CG,PMS2P11,PMS2P1,PMVK,PPIP…	phosphorylation	97
GO:0016311	ACP2,ACP5,ACP6,ACP7,ACP3,ALPG,ALPI,ALPL,ALPP,APTX,ATP1A1,BPNT1,CA3,CILP2,CILP,DUSP10,DUSP12,DUSP13,DUSP15,DUSP16,DUSP18,DUSP23,DUSP28,DUSP3,DUSP4,DUSP5,DUSP8,ENOPH1,EPHX2,FBP1,FBP2,FIG4,G6PC2,G6PC3,HDDC2,HDHD2,IMPAD1,INPP4A,INPP4B,INPP5K,LHPP,LPIN1,LPIN2,LPIN3,NANP,NT5C1A,NT5C1B,NT5C2,NT5C3A,NT5C3B,NT5C,NT5DC1,NT5DC2,NT5DC3,NT5DC4,NT5E,NT5M,NTPCR,NUDT16,PDXP,PFKFB1,PFKFB2,PFKFB3,PFKFB4,PGP,PHOSPH…	dephosphorylation	86
GO:0016312	INPP5K	inositol bisphosphate phosphatase activity	1
GO:0016320	BNIP1,VCPIP1	endoplasmic reticulum membrane fusion	2
GO:0016321	MEIKIN,MLH1,PLK1,TTK	female meiosis chromosome segregation	4
GO:0016322	ADGRB3,ANKS1A,APP,C1QA,C1QL1,C3,CX3CL1,EPHA8,FARP2,NTN4,RND1,SCARF1	neuron remodeling	12
GO:0016401	ACAA1,ACADL,ACOX1	palmitoyl-CoA oxidase activity	3
GO:0016402	ACOX3	pristanoyl-CoA oxidase activity	1
GO:0016404	ABCC4,HPGD	15-hydroxyprostaglandin dehydrogenase (NAD+) activity	2
GO:0016407	CASD1,CREBBP,DBT,ELP3,EP300,ESCO1,ESCO2,GTF2B,KAT2B,KAT5,KAT6A,KAT6B,KAT8,MOGAT2,NAA10,NAA15,NAA16,SPHK1	acetyltransferase activity	18
GO:0016409	HHAT,ZDHHC12,ZDHHC13,ZDHHC14,ZDHHC15,ZDHHC16,ZDHHC17,ZDHHC18,ZDHHC1,ZDHHC20,ZDHHC21,ZDHHC2,ZDHHC3,ZDHHC5,ZDHHC6,ZDHHC7,ZDHHC8,ZDHHC9	palmitoyltransferase activity	18
GO:0016410	BAAT,NATD1,PLAAT1,PLAAT2,PLAAT3,PLAAT4,PLAAT5	N-acyltransferase activity	7
GO:0016412	MBOAT4	serine O-acyltransferase activity	1
GO:0016416	LRAT	O-palmitoyltransferase activity	1
GO:0016422	METTL14,METTL3,PCIF1	mRNA (2'-O-methyladenosine-N6-)-methyltransferase activity	3
GO:0016423	TARBP1,THUMPD2,THUMPD3	tRNA (guanine) methyltransferase activity	3
GO:0016427	METTL2A,METTL2B	tRNA (cytosine) methyltransferase activity	2
GO:0016428	METTL6,NSUN2,NSUN3,NSUN6,TRDMT1	tRNA (cytosine-5-)-methyltransferase activity	5
GO:0016429	TRMT10C,TRMT61A,TRMT61B,TRMT6	tRNA (adenine-N1-)-methyltransferase activity	4
GO:0016430	TRMO	tRNA (adenine-N6-)-methyltransferase activity	1
GO:0016433	BMT2,TRMT61B	rRNA (adenine) methyltransferase activity	2
GO:0016435	BUD23,FTSJ3,TRMT112	rRNA (guanine) methyltransferase activity	3
GO:0016441	GIGYF2,PUM1	posttranscriptional gene silencing	2
GO:0016442	AGO1,AGO2,AGO3,AGO4,DCP2,DDX6,DHX9,DICER1,EIF4E,LIMD1,SND1,TARBP2,TNRC6A,TNRC6B,TNRC6C,XPO5	RISC complex	16
GO:0016445	AICDA,CTNNBL1	somatic diversification of immunoglobulins	2
GO:0016460	LIMCH1,MYH10,MYH14,MYH9	myosin II complex	4
GO:0016476	DAG1,SEPTIN7,WDPCP	regulation of embryonic cell shape	3
GO:0016494	ACKR3,CXCR2,CXCR3,CXCR4,CXCR5,CXCR6,GPR35	C-X-C chemokine receptor activity	7
GO:0016495	CX3CR1	C-X3-C chemokine receptor activity	1
GO:0016496	TACR1	substance P receptor activity	1
GO:0016497	TACR2	substance K receptor activity	1
GO:0016499	HCRTR1,HCRTR2	orexin receptor activity	2
GO:0016500	LGR4,LGR5,LGR6,RXFP2	protein-hormone receptor activity	4
GO:0016501	PTGIR	prostacyclin receptor activity	1
GO:0016503	VN1R17P,VN1R1,VN1R2,VN1R3,VN1R4,VN1R5	pheromone receptor activity	6
GO:0016504	APP,CAV1,CFLAR,CLPX,FBLN1,FN1,PCOLCE2,PCOLCE,PINK1,PSME4	peptidase activator activity	10
GO:0016505	CASP8AP2,CTSC,EBAG9,MAL	peptidase activator activity involved in apoptotic process	4
GO:0016507	HADHA	mitochondrial fatty acid beta-oxidation multienzyme complex	1
GO:0016508	EHHADH,HADHA,HADHB,HSD17B4	long-chain-enoyl-CoA hydratase activity	4
GO:0016509	HADHA,HADHB	long-chain-3-hydroxyacyl-CoA dehydrogenase activity	2
GO:0016514	ACTL6A,ACTL6B,ARID1A,ARID1B,BICRA,BICRAL,BRD9,NCR1,RB1,SMARCA2,SMARCA4,SMARCB1,SMARCC1,SMARCC2,SMARCD1,SMARCD2,SMARCD3,SMARCE1,SS18	SWI/SNF complex	19
GO:0016515	IL13RA1	interleukin-13 receptor activity	1
GO:0016520	GHRHR,GHSR,TAPT1	growth hormone-releasing hormone receptor activity	3
GO:0016521	ADCYAP1	pituitary adenylate cyclase activating polypeptide activity	1
GO:0016524	ADGRL1,ADGRL2	latrotoxin receptor activity	2
GO:0016525	ADGRB1,ADGRB2,ADGRB3,AGO1,AGT,AMOT,ANGPT2,ANGPT4,APOH,ATF2,CCR2,CD160,CNMD,COL4A2,COL4A3,CTNNB1,CX3CR1,CXCL10,DAB2IP,DCN,ECSCR,EFNA3,EMILIN1,EPHA2,NIBAN2,FASLG,FOXC1,FOXJ2,FOXO4,GDF2,GHRL,GPR4,GTF2I,HGS,HHEX,HLA-G,HOXA5,HRG,HSPG2,IL17F,ISM1,KLF4,KLK3,KRIT1,MECP2,MINAR1,NF1,NPPB,NPR1,PDE3B,PF4,PGK1,PLK2,PML,PPARG,PRL,PTN,PTPRM,RGCC,ROCK1,ROCK2,SARS1,SEMA3E,SEMA4A,SEMA6A,SERPINF1,SPARC,SPINK5,SPRED…	negative regulation of angiogenesis	82
GO:0016528	DTNBP1,FABP3,FLNC,GSN,HABP4,MEF2C,PLEC,SLC8A3,SPOCK1	sarcoplasm	9
GO:0016529	AGL,AKAP6,ANK1,ANK3,ATP2A1,ATP2A2,ATP2A3,CACNA2D1,CASQ1,CASQ2,CCDC78,CLEC18B,CMYA5,FKBP1A,FSD2,GSTM2,HAX1,HK2,ITPR1,ITPR2,ITPR3,JPH1,JPH2,JSRP1,MRVI1,MTMR12,NOL3,NOS1,P3H2,POMT1,RASD1,RYR1,RYR2,RYR3,S100A1,SGCD,SLC2A4,SLN,SRI,SYNE2,THBS1,THBS4,TRDN,XDH	sarcoplasmic reticulum	44
GO:0016533	CDK5,CDK5R1,CDK5R2	protein kinase 5 complex	3
GO:0016538	CCNA1,CCNA2,CCNB1,CCNB2,CCNB3,CCNC,CCND1,CCND2,CCND3,CCNE1,CCNE2,CCNF,CCNG1,CCNG2,CCNH,CCNI2,CCNI,CCNJ,CCNJL,CCNK,CCNL1,CCNL2,CCNO,CCNQ,CCNT1,CCNT2,CCNY,CCNYL1,CCNYL2,CCNYL3,CDK4,CNTD2,CCNQP1	cyclin-dependent protein serine/threonine kinase regulator activity	33
GO:0016539	IHH,SHH	intein-mediated protein splicing	2
GO:0016553	ADAR,APOBEC3F,APOBEC3G	base conversion or substitution editing	3
GO:0016597	AARS2,AARS1,AGXT,ASS1,CASR,DDAH1,DDAH2,DDC,DPYS,GCHFR,GOT2,KARS1,OTC,SHMT1,SHMT2,TAT,TDO2,TH	amino acid binding	18
GO:0016598	ATE1,C17orf97	protein arginylation	2
GO:0016600	CBL,CDH1,CORO1C,CTNNA1,CTNNB1,FLOT1,FLOT2,SLC6A3	flotillin complex	8
GO:0016601	ABI2,AIF1,ALS2,BRK1,CDH13,CYFIP1,DBNL,ELMO1,EPS8,FARP2,HACD3,HACE1,NCKAP1,NISCH,RAC1,RAC2,RHOG,RHOU,TIAM1,WASF1,WASF2	Rac protein signal transduction	21
GO:0016607	AAGAB,ABITRAM,ACADM,ACIN1,ADAMTS4,AFDN,AFF2,AKAP17A,AKAP8L,ALKBH5,ALYREF,AP5Z1,APBB1,APEX1,API5,AR,ARHGAP18,ARL6IP4,ASCC1,ASCC2,ASCC3,ATOH8,ATP6V0A1,ATPAF2,ATXN2L,BARD1,BASP1,BAZ2A,BCAS2,BCLAF1,BDNF,BMP2K,BNIP3L,BRD1,BRD2,C12orf57,CACTIN,CARMIL1,CASC3,CBLL1,CBX4,CBY1,CCNB3,CCNL1,CCNL2,CD2BP2,CDC25C,CDC34,CDC40,CDC5L,CDK12,CDK13,CDYL,CHD5,CHTOP,CIR1,CKAP4,CLK2,CLK3,CNOT7,COP1,COPS4,CPSF6,CRNKL1,CR…	nuclear speck	395
GO:0016618	GRHPR	hydroxypyruvate reductase activity	1
GO:0016620	ADH4,ALDH16A1	oxidoreductase activity, acting on the aldehyde or oxo group of donors, NAD or NADP as acceptor	2
GO:0016627	COX15,TECRL	oxidoreductase activity, acting on the CH-CH group of donors	2
GO:0016628	BDH2,DHCR24,SRD5A3	oxidoreductase activity, acting on the CH-CH group of donors, NAD or NADP as acceptor	3
GO:0016645	PRODH2	oxidoreductase activity, acting on the CH-NH group of donors	1
GO:0016651	AIFM1,ECSIT,MIOX,RNLS	oxidoreductase activity, acting on NAD(P)H	4
GO:0016653	COX15,CYB5R4	oxidoreductase activity, acting on NAD(P)H, heme protein as acceptor	2
GO:0016655	AKR1C1,AKR1C2,AKR1C3,AKR1C4,CBR1,DCXR,DHRS4,NDUFS7	oxidoreductase activity, acting on NAD(P)H, quinone or similar compound as acceptor	8
GO:0016661	NQO2	oxidoreductase activity, acting on other nitrogenous compounds as donors	1
GO:0016667	IFI30,SRXN1	oxidoreductase activity, acting on a sulfur group of donors	2
GO:0016671	DNAJC10,ERO1A,ERO1B	oxidoreductase activity, acting on a sulfur group of donors, disulfide as acceptor	3
GO:0016679	CYP1A1	oxidoreductase activity, acting on diphenols and related substances as donors	1
GO:0016684	CAT,PARK7,SESN1,SESN2,SESN3	oxidoreductase activity, acting on peroxide as acceptor	5
GO:0016701	MIOX	oxidoreductase activity, acting on single donors with incorporation of molecular oxygen	1
GO:0016702	ALOX12B,ALOXE3,BBOX1,BCO2,CDO1,P4HA1,P4HA2,P4HA3,PTGS2,RPE65,TMLHE	oxidoreductase activity, acting on single donors with incorporation of molecular oxygen, incorporation of two atoms of oxygen	11
GO:0016705	CYP20A1,CYP4F22,CYP4V2,CYP4Z2P,OGFOD2,OGFOD3,PTGIS,TBXAS1	oxidoreductase activity, acting on paired donors, with incorporation or reduction of molecular oxygen	8
GO:0016706	ALKBH1,ALKBH4,ALKBH5,ALKBH8,EGLN1,EGLN2,EGLN3,HIF1AN,HSPBAP1,JMJD4,JMJD7,KDM7A,KDM8,P4HTM,PHF8,RIOX1,TRMT9B,TYW5	2-oxoglutarate-dependent dioxygenase activity	18
GO:0016709	COQ6,COQ7,CYP26A1,CYP26B1,CYP2E1,CYP4F11,CYP4F2,MICAL1,MICAL2,MICAL3	oxidoreductase activity, acting on paired donors, with incorporation or reduction of molecular oxygen, NAD(P)H as one donor, and incorporation of one atom of oxygen	10
GO:0016711	CYP1A1	flavonoid 3'-monooxygenase activity	1
GO:0016712	COQ6,CYP19A1,CYP1A1,CYP1A2,CYP1B1,CYP2A13,CYP2A6,CYP2A7,CYP2B6,CYP2C18,CYP2C19,CYP2C8,CYP2C9,CYP2D6,CYP2D7,CYP2E1,CYP2F1,CYP2G1P,CYP2J2,CYP2R1,CYP2S1,CYP2U1,CYP2W1,CYP3A4,CYP3A7	oxidoreductase activity, acting on paired donors, with incorporation or reduction of molecular oxygen, reduced flavin or flavoprotein as one donor, and incorporation of one atom of oxygen	25
GO:0016715	DBH,MOXD1,MOXD2P,NLRP11	oxidoreductase activity, acting on paired donors, with incorporation or reduction of molecular oxygen, reduced ascorbate as one donor, and incorporation of one atom of oxygen	4
GO:0016723	MTRR	oxidoreductase activity, oxidizing metal ions, NAD or NADP as acceptor	1
GO:0016725	CYP3A43,CYP3A4,CYP3A5,CYP3A7-CYP3A51P,CYP3A7	oxidoreductase activity, acting on CH or CH2 groups	5
GO:0016740	ALG10B,BIRC2,BIRC3,BST1,CCNB1IP1,CD38,CUL9,DPH1,DTX1,DTX2,DTX3,E4F1,FKRP,FKTN,FTCDNL1,FTO,GARS1,IBA57,ILF2,ILVBL,JADE2,KCTD11,MARCHF10,MARCHF11,MARCHF3,MARCHF7,MARCHF9,MEX3C,MID1,MID2,MKRN2,MKRN3,MKRN4P,PTDSS1,PTDSS2,PTGS2,RING1,RNF114,RNF169,SCLY,TAOK1,TAOK3,THAP9,TRIM16,TRIM22,TRIM26,TRIM31,TRIM38,TRIM39,TRIM41,TRIM4,TRIM50,TRIM7,TRIM8,TRIML1,TRIML2,TSR3,UBA2,UHMK1,UNKL	transferase activity	60
GO:0016742	ALDH1L1,ALDH1L2	hydroxymethyl-, formyl- and related transferase activity	2
GO:0016746	AGPAT3,AGPAT4,AGPAT5,BAAT,CIITA,DGAT1,EP300,GLYAT,HGSNAT,HHAT,HHATL,KMT2C,LCLAT1,LIPT1,LPGAT1,LRAT,MBOAT1,NAT14,PDHX,SOAT2,TGM3,TMEM68,ZCCHC4	transferase activity, transferring acyl groups	23
GO:0016747	DGAT2L6,DGAT2L7P,NAT16,NAT9	transferase activity, transferring acyl groups other than amino-acyl groups	4
GO:0016757	A3GALT2,ABO,B3GLCT,B3GNTL1,DPAGT1,EXT1,EXT2,EXTL1,EXTL2,EXTL3,GALNTL5,GBGT1,GLT1D1,GLT6D1,GLT8D1,GLT8D2,LARGE1,LARGE2,MGAT3	transferase activity, transferring glycosyl groups	19
GO:0016758	GGTA1P,GLT6D1,PIGM	transferase activity, transferring hexosyl groups	3
GO:0016763	SCO2	transferase activity, transferring pentosyl groups	1
GO:0016765	COQ2	transferase activity, transferring alkyl or aryl (other than methyl) groups	1
GO:0016768	SMS	spermine synthase activity	1
GO:0016773	FAM20A,FAM20B,FAM20C,G6PC,POMK	phosphotransferase activity, alcohol group as acceptor	5
GO:0016779	CTU1,CTU2,EIF2B3,GDPGP1,GMPPA,MAB21L1,MOCS3,NUDT5,PAPSS1,PAPSS2,THG1L,YRDC	nucleotidyltransferase activity	12
GO:0016780	CEPT1,CHPT1,PIGG,SELENOI	phosphotransferase activity, for other substituted phosphate groups	4
GO:0016783	CTU2,MOCS3,TRMU	sulfurtransferase activity	3
GO:0016784	MPST	3-mercaptopyruvate sulfurtransferase activity	1
GO:0016785	SEPSECS	transferase activity, transferring selenium-containing groups	1
GO:0016787	ABHD11,ABHD12B,ABHD14A,ABHD14B,ABHD15,ABHD16B,ABHD4,ACAD10,ACHE,ACMSD,ADGRV1,ADTRP,AIG1,APOBEC4,ATP6V0E1,ATP6V0E2,ATP6V1B1,ATP6V1B2,ATP6V1E1,BPGM,CEL,CMBL,DAGLA,DAGLB,DCP1A,DCP1B,EHD2,ENPP2,ENPP5,ENTPD7,EPHX4,FAHD1,FAHD2A,FAHD2B,FHIT,FIGNL1,GBA,GDPGP1,GLA,HAGHL,HDHD3,HINT1,HINT2,HINT3,IDI1,IDI2,INPPL1,INTS11,ITPK1,KLK13,MBLAC1,MBLAC2,MEST,MPPED1,MRPL46,NUDT12,NUDT17,NUDT21,NUDT8,OVCA2,PGAM1,PGAM2…	hydrolase activity	78
GO:0016788	ACY3,ASPA,C11orf54,ESD,ETHE1,IAH1,PGAP1,PGAP3,PLA2G7,PTER	hydrolase activity, acting on ester bonds	10
GO:0016790	PPT2,UFSP2	thiolester hydrolase activity	2
GO:0016791	ACP3,ARMT1,ATP1A1,CA3,DUSP10,DUSP11,DUSP12,DUSP13,DUSP15,DUSP16,DUSP18,DUSP23,DUSP28,DUSP3,DUSP4,DUSP5,DUSP8,EPHX2,HDHD2,LHPP,PDXP,PGAM5,PGP,PLPP1,PLPP2,PLPP3,PLPP4,PLPP5,PLPPR1,PLPPR2,PLPPR3,PLPPR4,PLPPR5,PPP1CA,PPP1CB,PPP1CC,PPP5C,PRUNE1,PSPH,PTPN22,PTPRJ,PTPRO,PXYLP1,SACM1L,SBF1,UBASH3A,UBASH3B	phosphatase activity	47
GO:0016793	SAMHD1	triphosphoric monoester hydrolase activity	1
GO:0016798	MACROD1,MACROD2,NEIL1,SMPD1,SMPDL3B	hydrolase activity, acting on glycosyl bonds	5
GO:0016799	MAN2A1,MAN2A2	hydrolase activity, hydrolyzing N-glycosyl compounds	2
GO:0016803	TMEM86B	ether hydrolase activity	1
GO:0016805	CNDP1,DPEP2,DPEP3,FOLH1B,FOLH1,NAALAD2,PM20D2,SCRN1,SCRN2,SCRN3	dipeptidase activity	10
GO:0016807	MINDY1,MINDY2,MINDY3,MINDY4B,MINDY4	cysteine-type carboxypeptidase activity	5
GO:0016810	ASAH1,NAAA	hydrolase activity, acting on carbon-nitrogen (but not peptide) bonds	2
GO:0016811	ACY3,ASAH1,ASPA,KLK3,NIT1,PM20D1	hydrolase activity, acting on carbon-nitrogen (but not peptide) bonds, in linear amides	6
GO:0016812	AMDHD1,CD101	hydrolase activity, acting on carbon-nitrogen (but not peptide) bonds, in cyclic amides	2
GO:0016829	ALOXE3,CYP1A1,DDTL,GLDC,HMGB1,MOCOS,PHYKPL,PM20D1,POLB,PTGES2,RNASE1,RNASE2,TSEN2,TSEN34	lyase activity	14
GO:0016830	HACL1	carbon-carbon lyase activity	1
GO:0016831	BCKDHA,ECHDC1,PDXDC1,PDXDC2P,SGPL1,URAD	carboxy-lyase activity	6
GO:0016836	CA1,CYP2S1,L3HYPDH	hydro-lyase activity	3
GO:0016844	APMAP	strictosidine synthase activity	1
GO:0016846	CENPV,CENPVL1,CENPVL2,CENPVL3,CTH	carbon-sulfur lyase activity	5
GO:0016847	ACCS	1-aminocyclopropane-1-carboxylate synthase activity	1
GO:0016849	BST1,CD38	phosphorus-oxygen lyase activity	2
GO:0016853	CFTR,CYP2J2,ENOSF1,HMGCS1,HSD17B4,HSPD1,ITPK1,KATNA1,KATNAL1,KATNAL2,PBLD,RPE65,SPAST,SPO11,TXNDC5	isomerase activity	15
GO:0016854	DHRS9	racemase and epimerase activity	1
GO:0016857	FUOM,GLCE,HYI	racemase and epimerase activity, acting on carbohydrates and derivatives	3
GO:0016859	PIN1	cis-trans isomerase activity	1
GO:0016866	GPI	intramolecular transferase activity	1
GO:0016868	PGM2L1	intramolecular transferase activity, phosphotransferases	1
GO:0016874	BTRC,LIG4,LIPT2,MDM2,TRIM25,TTLL11,TTLL13P,TTLL2,TTLL5,TTLL9,UBE2L5,UCHL1,XRCC4	ligase activity	13
GO:0016878	AASDH,ACSF3	acid-thiol ligase activity	2
GO:0016881	GHDC	acid-amino acid ligase activity	1
GO:0016887	ABCA10,ABCA11P,ABCA12,ABCA13,ABCA1,ABCA2,ABCA3,ABCA4,ABCA5,ABCA6,ABCA7,ABCA8,ABCA9,ABCB10,ABCB11,ABCB1,ABCB4,ABCB5,ABCB6,ABCB7,ABCB8,ABCB9,ABCC10,ABCC11,ABCC12,ABCC1,ABCC2,ABCC3,ABCC4,ABCC5,ABCC6,ABCC8,ABCC9,ABCD1,ABCD2,ABCD3,ABCD4,ABCE1,ABCF1,ABCF2,ABCF3,ABCG1,ABCG2,ABCG4,ABCG5,ABCG8,ACIN1,ACTC1,AFG1L,AK6,GET3,ATAD1,ATAD2B,ATAD2,ATF7IP,ATP13A1,ATP13A2,ATP13A3,ATP13A4,ATP13A5,ATP1A2,ATP1B1,ATP2B1…	ATPase activity	229
GO:0016888	ENDOV,TATDN1,TATDN2	endodeoxyribonuclease activity, producing 5'-phosphomonoesters	3
GO:0016889	SPO11	endodeoxyribonuclease activity, producing 3'-phosphomonoesters	1
GO:0016890	APEX1,DNA2	site-specific endodeoxyribonuclease activity, specific for altered base	2
GO:0016891	ENDOV	endoribonuclease activity, producing 5'-phosphomonoesters	1
GO:0016892	RIDA	endoribonuclease activity, producing 3'-phosphomonoesters	1
GO:0016896	DCP2	exoribonuclease activity, producing 5'-phosphomonoesters	1
GO:0016907	CHRM1,CHRM2,CHRM3,CHRM4,CHRM5,HRH3,HRH4	G protein-coupled acetylcholine receptor activity	7
GO:0016913	CGA,FSHB	follicle-stimulating hormone activity	2
GO:0016914	CGA,FSHB	follicle-stimulating hormone complex	2
GO:0016917	GABRA1,GABRB2	GABA receptor activity	2
GO:0016918	ALDH1A2,CRABP1,CRABP2,RBP1,RBP2,RBP3,RBP4,RBP5,RBP7,STRA6	retinal binding	10
GO:0016922	ARID1A,BAZ2A,C1D,ISL1,JUND,MED1,NCOA1,NCOA2,NCOA3,NR1H4,PPARGC1A,PROX1,RXRA,SLC30A9,SMARCE1,TACC1,TADA3,TRIM24,TRIP4,UBA3	nuclear receptor binding	20
GO:0016925	AAAS,BCL11A,CBX4,EGR2,EYA1,HDAC4,IFIH1,KIAA1586,MDM2,MUL1,NDC1,NSMCE2,NUP107,NUP133,NUP153,NUP155,NUP160,NUP188,NUP205,NUP210,NUP214,NUP35,NUP37,NUP43,NUP50,NUP54,NUP58,NUP62,NUP85,NUP88,NUP93,NUP98,NUP42,PIAS1,PIAS2,PIAS3,PIAS4,POM121C,POM121,RAE1,RANBP2,RANGAP1,RNF212B,RNF212,SAE1,SEH1L,SENP1,SENP2,SENP5,SENP6,STX1A,SUMO1,SUMO1P1,SUMO2,SUMO3,SUMO4,TOPORS,TPR,TRIM28,TRPM4,UBA2,UBE2I,ZBED1,ZMIZ1,…	protein sumoylation	66
GO:0016926	SENP1,SENP2,SENP3-EIF4A1,SENP3,SENP5,SENP6,SENP7,USPL1	protein desumoylation	8
GO:0016933	GLRB	extracellularly glycine-gated ion channel activity	1
GO:0016936	GLA,GLB1,LGALS2,LGALS4,LGALS9B,LGALS9C,LGALS9	galactoside binding	7
GO:0016938	KLC2	kinesin I complex	1
GO:0016941	NPR1,NPR2,NPR3	natriuretic peptide receptor activity	3
GO:0016971	GFER,QSOX1,QSOX2	flavin-linked sulfhydryl oxidase activity	3
GO:0016973	C12orf50,DDX19A,DDX19B,DDX25,ENY2,GLE1,HHEX,MCM3AP,NUP93,NXF1,NXF2,NXF3,NXF5,PABPN1,PCID2,POLDIP3,THOC2,ZC3H11A,ZC3H11B	poly(A)+ mRNA export from nucleus	19
GO:0016990	PADI4	arginine deiminase activity	1
GO:0016992	LIAS	lipoate synthase activity	1
GO:0016998	LYG1,LYG2	cell wall macromolecule catabolic process	2
GO:0016999	DPEP1	antibiotic metabolic process	1
GO:0017002	ACVR1B,ACVR2A	activin-activated receptor activity	2
GO:0017015	BCL9,CAV3,DKK3,EID2,ENG,FOLR1,IL17F,ITGA3,LOX,LTBP4,NREP,SMAD2,SMAD3,SMAD4,SMAD7,SMURF2,SOX11,TGFB1,TRIM33,ZEB1,ZNF703	regulation of transforming growth factor beta receptor signaling pathway	21
GO:0017017	DUSP10,DUSP14,DUSP16,DUSP18,DUSP1,DUSP21,DUSP2,DUSP4,DUSP5,DUSP6,DUSP7,DUSP8,DUSP9	MAP kinase tyrosine/serine/threonine phosphatase activity	13
GO:0017020	DMPK	myosin phosphatase regulator activity	1
GO:0017022	ACTA1,ACTC1,ARFGEF1,ARFGEF2,CALD1,DMD,GIPC1,HAP1,KIRREL1,LARP6,MLPH,MOBP,MYBPC3,MYRIP,NPHS1,RALA,RHOA,SLC6A4,TRAK1,TRAK2,TRIM32,TRPM7,USH2A,VEZT	myosin binding	24
GO:0017024	PYCARD	myosin I binding	1
GO:0017025	AHR,BRF1,CAND1,CAND2,DR1,ESR1,GTF2A1,GTF2A2,GTF2B,HHEX,HNRNPF,PSMC1,PSMC2,PSMC5,RUVBL1,RUVBL2,TAF12,TAF1B,TAF1,TAF1L,THRA,YEATS2	TBP-class protein binding	22
GO:0017034	RAP1A,RAPGEF1,RAPGEF2,RAPGEF3,RAPGEF5	Rap guanyl-nucleotide exchange factor activity	5
GO:0017038	APOE,CLU,GPIHBP1,LAMP2,SNX33	protein import	5
GO:0017040	ACER1,ACER2,ACER3,ASAH1,ASAH2B,ASAH2	N-acylsphingosine amidohydrolase activity	6
GO:0017042	GBA3,LCT	glycosylceramidase activity	2
GO:0017046	ACVR1,ADCYAP1R1,ANXA5,AVPR1A,CCKAR,CCKBR,CRHR1,CRHR2,ECE1,EDNRB,GALR1,GALR2,GALR3,GCGR,GHR,GHRHR,GHSR,GIPR,GLP1R,GLP2R,HCRTR1,HCRTR2,INHBA,LEPR,MC3R,MC4R,NPR1,NPR2,NPR3,NPY4R,OXTR,PRLR,PTH1R,PTH2R,RXFP2,SCTR,SLC40A1,VIPR1,VIPR2	peptide hormone binding	39
GO:0017048	AKAP13,ARHGEF16,ARHGEF2,CDC42BPB,CDC42SE1,CDC42SE2,DAAM1,DAAM2,DAPK3,DIAPH1,DIAPH2,DIAPH3,FLNA,FMNL2,FMNL3,INF2,IQGAP2,IQGAP3,KIF3B,LRRK2,MYO9B,PARD6A,PARD6B,PARD6G,PFN1,PPP6R1,RHOH,SIKE1,STRIP1,STRN3,YBX3	Rho GTPase binding	31
GO:0017049	ANLN,C15orf62,CDC42EP1,CDC42EP2,CDC42EP3,CDC42EP4,CDC42EP5,EXOC1,KCTD10,KCTD13,PKN1,PKN2,PKN3,ROCK1,ROCK2,RTKN,STXBP6,TNFAIP1,TRIOBP,WHAMM,WHAMMP3	GTP-Rho binding	21
GO:0017050	SPHK1,SPHK2	D-erythro-sphingosine kinase activity	2
GO:0017053	AKIRIN2,ARID4A,C1D,CBX5,CCND1,CDX2,CORO2A,CTBP1,CTBP2,DEPDC1,ELANE,GATA1,GFI1,GLI3,GPS2,H1-0,HDAC3,HDAC4,HDGF,HEY2,HMGB1,INSM1,INSM2,JAZF1,JUN,LIN37,LIN9,MIER1,N4BP2L2,NCOR1,NCOR1P1,NCOR2,PHF12,PRDM16,RBBP8,RBPJ,RCOR1,RCOR2,RCOR3,RELB,REST,RLIM,SDR16C5,SIN3A,SKI,SP1,SP3,SPEN,TBL1X,TBL1XR1,TFAP4,YWHAB,ZBTB16,ZFPM1,ZNF224,ZNF350	transcriptional repressor complex	56
GO:0017054	DR1	negative cofactor 2 complex	1
GO:0017055	HMGB1,THRA	negative regulation of RNA polymerase II transcriptional preinitiation complex assembly	2
GO:0017060	FUT3,FUT5,FUT6	3-galactosyl-N-acetylglucosaminide 4-alpha-L-fucosyltransferase activity	3
GO:0017061	MTAP	S-methyl-5-thioadenosine phosphorylase activity	1
GO:0017065	SMUG1	single-strand selective uracil DNA N-glycosylase activity	1
GO:0017069	GEMIN5,HEXIM1,HEXIM2,HNRNPU,MEPCE,NCBP2,TOE1	snRNA binding	7
GO:0017070	DDX39B,EIF5A,LSM2,LSM4,LSM7,LSM8,PRPF4,PRPF8,RBM22,SART3	U6 snRNA binding	10
GO:0017071	CNGB1	intracellular cyclic nucleotide activated cation channel complex	1
GO:0017075	CPLX1,CPLX2,DAPK1,LRRK2,NSF,PRRT2,RNF40,SLC6A4,SNAP25,SNPH,STXBP1,STXBP2,STXBP3,STXBP5,SYBU,SYNPR,SYP,SYPL1,SYPL2,SYT1,SYT4,UNC13A,UNC13B,UNC13C,VAMP2,VAMP3	syntaxin-1 binding	26
GO:0017076	FAM114A2,PNKP,POLA1	purine nucleotide binding	3
GO:0017080	ATP2B4,CAV3,FGF12,FGF13,FXYD1,FXYD2,FXYD3,FXYD4,FXYD5,FXYD6-FXYD2,FXYD6,FXYD6P3,FXYD7,GPD1L,GPLD1,NEDD4L,NOS1,PKP2,PRSS8,PTPN3,RANGRF,SCLT1,SCN1B,SCN2B,SCN3B,SCN4B,SGK1,SGK2,SGK3,SNTA1,TMPRSS3,YWHAH	sodium channel regulator activity	32
GO:0017081	BSND,CFTR,CHRNA7,SGK1,SGK3,SLC9A3R1,TRPV1	chloride channel regulator activity	7
GO:0017085	CPOX,MAP1B,UBA52	response to insecticide	3
GO:0017087	PMPCA,PMPCB,UQCRC2	mitochondrial processing peptidase complex	3
GO:0017089	GLTP,PLEKHA8	glycolipid transfer activity	2
GO:0017095	HS6ST1,HS6ST2,HS6ST3	heparan sulfate 6-O-sulfotransferase activity	3
GO:0017098	HSP90AB1	sulfonylurea receptor binding	1
GO:0017099	ACAD11,ACAD9,ACADVL	very-long-chain-acyl-CoA dehydrogenase activity	3
GO:0017101	AIMP1,AIMP2,DARS1,EEF1E1,EPRS1,IARS1,KARS1,LARS1,MARS1,EPRS1,RARS1,YARS1	aminoacyl-tRNA synthetase multienzyme complex	12
GO:0017108	DNA2,EXO1,FAN1,FEN1,GEN1,SLX1A,SLX4	5'-flap endonuclease activity	7
GO:0017109	GCLC,GCLM	glutamate-cysteine ligase complex	2
GO:0017111	DDX3X,DHX9,ENTPD2,ENTPD3,ENTPD6,ENTPD8,NTPCR	nucleoside-triphosphatase activity	7
GO:0017113	DPYD	dihydropyrimidine dehydrogenase (NADP+) activity	1
GO:0017116	CHTF18,CHTF8,DNA2,DSCC1,HELB,HELQ,MCM2,MCM5,PIF1,POLQ,RAD18,RAD51,RFC2,RFC3,RFC4,RFC5,WRNIP1	single-stranded DNA helicase activity	17
GO:0017119	CDC42,COG1,COG2,COG3,COG4,COG5,COG6,COG7,COG8,DNAJC28,GOLGA3,TMEM115	Golgi transport complex	12
GO:0017121	ANO6,P2RX7,PLSCR1,PLSCR2,PLSCR3,PLSCR4,PLSCR5,SLC4A1,TMEM256-PLSCR3	plasma membrane phospholipid scrambling	9
GO:0017122	OGT	protein N-acetylglucosaminyltransferase complex	1
[truncated: 2,194 more rows]
